# Supplementary material for: Immunoproteasome-specific subunit PSMB9 induction is required to regulate cellular proteostasis upon mitochondrial dysfunction
Source: Nat Commun. 2023 Jul 11;14:4092. doi: 10.1038/s41467-023-39642-8 (PMC10336106; doi:10.1038/s41467-023-39642-8)
Supplement: Supplementary file 3 — Supplementary Data 1 [file 41467_2023_39642_MOESM3_ESM.xlsx]

## Sheet: Supplementary Data 1 
Supplementary Data for Fig. 1a, 3a, 5a, Supplementary Fig. 1
Lists of genes identified and quantified in NDUFA11 KO versus WT and NDUFA13 KO versus WT experiments by RNA sequencing analysis.
ensembl_ID	gene_Ensembl	gene_biotype	NDUFA11 KO_vs_WT.FC_apeglm	NDUFA11 KO_vs_WT.log2FC_apeglm	NDUFA11 KO_vs_WT.adjusted_p	NDUFA13 KO_vs_WT.FC_apeglm	NDUFA13 KO_vs_WT.log2FC_apeglm	NDUFA13 KO_vs_WT.adjusted_p	mean_normalized_counts_NDUFA11 KO	mean_normalized_counts_NDUFA13 KO	mean_normalized_counts_WT
ENSG00000046774	MAGEC2	protein_coding	30.6493	4.93778	0	5.7852	2.53237	1.42132e-74	1231.57	233.209	40.3799
ENSG00000102409	BEX4	protein_coding	3.49805	1.80655	0	2.96516	1.56811	0	3293.84	2792.35	939.429
ENSG00000178573	MAF	protein_coding	20.4495	4.35399	2.65456e-294	25.3211	4.66227	0	1477.21	1829.56	71.6384
ENSG00000162733	DDR2	protein_coding	85.0653	6.4105	3.74574e-274	60.4532	5.91775	3.76268e-233	1912.93	1360.84	21.7987
ENSG00000115828	QPCT	protein_coding	11.3628	3.50624	8.80854e-200	15.4601	3.95048	1.41098e-259	646.8	877.687	56.071
ENSG00000133131	MORC4	protein_coding	2.97941	1.57503	1.39727e-185	2.86099	1.51651	5.90038e-174	1625.62	1560.66	543.29
ENSG00000165025	SYK	protein_coding	6.89263	2.78505	9.60417e-157	5.4238	2.4393	1.77361e-119	579.507	456.561	83.0192
ENSG00000121039	RDH10	protein_coding	0.348966	-1.51884	1.2865e-152	0.324687	-1.62288	2.83711e-177	553.966	515.646	1592.02
ENSG00000166501	PRKCB	protein_coding	11.1974	3.48509	5.82136e-149	9.80625	3.2937	2.33978e-133	551.096	483.231	48.5774
ENSG00000043355	ZIC2	protein_coding	0.497183	-1.00815	9.23042e-142	0.480553	-1.05723	4.58365e-159	1683.73	1628.75	3392.03
ENSG00000213190	MLLT11	protein_coding	2.77681	1.47343	1.01404e-129	2.48659	1.31417	8.5006e-104	2116.58	1895.38	758.56
ENSG00000136997	MYC	protein_coding	0.367697	-1.44341	1.33402e-125	0.202507	-2.30395	2.85598e-283	710.381	389.989	1934.59
ENSG00000147257	GPC3	protein_coding	2.55169	1.35145	5.18192e-123	2.47996	1.31031	6.84743e-117	2108.84	2048.91	823.436
ENSG00000173530	TNFRSF10D	protein_coding	0.0553795	-4.1745	1.43771e-121	0.483229	-1.04922	1.29548e-15	34.5929	301.863	634.684
ENSG00000158301	GPRASP2	protein_coding	3.3911	1.76175	2.0194e-121	3.42063	1.77426	1.44057e-124	1337.27	1349.11	392.294
ENSG00000180964	TCEAL8	protein_coding	3.41802	1.77316	1.49681e-118	3.29133	1.71867	7.45742e-112	3757.76	3615.34	1095.28
ENSG00000104738	MCM4	protein_coding	0.605331	-0.724203	2.99902e-118	0.674058	-0.569054	9.97668e-75	7095.05	7903.36	11732.4
ENSG00000168672	LRATD2	protein_coding	0.168226	-2.57153	7.53742e-118	0.595389	-0.748094	3.07703e-12	389.084	1370.14	2326.56
ENSG00000245532	NEAT1	lncRNA	4.03208	2.01152	1.59797e-114	6.59883	2.72221	3.47231e-222	578.859	946.343	143.704
ENSG00000138772	ANXA3	protein_coding	8.28903	3.0512	5.98963e-114	10.2966	3.3641	6.61828e-142	375.424	465.071	44.8134
ENSG00000132002	DNAJB1	protein_coding	0.388604	-1.36363	7.3747e-113	0.453287	-1.1415	1.74509e-81	1644.45	1918.48	4245.41
ENSG00000123562	MORF4L2	protein_coding	2.03643	1.02604	3.39958e-109	2.25267	1.17164	4.41623e-142	12006	13249.7	5868.42
ENSG00000124762	CDKN1A	protein_coding	3.17719	1.66775	2.94325e-108	3.0914	1.62826	7.25401e-104	2279.12	2216.74	713.747
ENSG00000101210	EEF1A2	protein_coding	6.12192	2.61398	5.84548e-108	13.6851	3.77453	3.83548e-227	4242.54	9526.18	690.708
ENSG00000180730	SHISA2	protein_coding	7.73682	2.95174	3.1743e-105	3.92869	1.97405	2.99239e-46	584.625	297.998	74.8027
ENSG00000138061	CYP1B1	protein_coding	7.87232	2.97679	2.60682e-101	5.83667	2.54515	1.01306e-73	423.082	313.883	52.7882
ENSG00000150687	PRSS23	protein_coding	2.86643	1.51925	7.1532e-101	2.93284	1.5523	6.99998e-107	1167.66	1193.94	406.005
ENSG00000162772	ATF3	protein_coding	3.24885	1.69993	1.49961e-100	3.59527	1.8461	1.87945e-120	1168.36	1292.48	357.68
ENSG00000142453	CARM1	protein_coding	0.470463	-1.08785	1.47381e-97	0.456478	-1.13138	6.99998e-107	1583.13	1538	3377.06
ENSG00000102362	SYTL4	protein_coding	5.18299	2.37378	1.82512e-97	6.18818	2.62952	1.12433e-121	665.393	793.358	127.259
ENSG00000011028	MRC2	protein_coding	3.11051	1.63715	2.14602e-97	3.72962	1.89903	6.0636e-134	1072.67	1285.52	342.821
ENSG00000259781	HMGB1P6	processed_pseudogene	0.0583794	-4.0984	3.84907e-97	0.0429312	-4.54183	1.21043e-114	72.0603	52.8012	1246.7
ENSG00000081803	CADPS2	protein_coding	16.5263	4.04669	5.89371e-94	14.85	3.89239	2.0975e-87	376.413	339.063	22.7494
ENSG00000148143	ZNF462	protein_coding	18.9133	4.24133	3.76383e-91	19.3617	4.27513	3.70552e-93	618.599	633.901	32.0384
ENSG00000145569	OTULINL	protein_coding	3.72858	1.89862	2.80189e-89	3.53143	1.82025	3.52765e-83	505.014	477.633	134.642
ENSG00000118640	VAMP8	protein_coding	19.8519	4.3112	7.22152e-89	20.6529	4.36827	1.20878e-91	801.091	831.862	39.7883
ENSG00000048740	CELF2	protein_coding	80.2049	6.32562	1.25377e-86	20.7149	4.3726	2.31941e-41	510.897	133.632	6.21638
ENSG00000160633	SAFB	protein_coding	0.489667	-1.03013	7.37641e-86	0.733389	-0.447349	6.6496e-18	1850.84	2775.95	3792.96
ENSG00000130816	DNMT1	protein_coding	0.613677	-0.704449	2.74242e-85	0.610958	-0.710854	6.13788e-88	4412.94	4396.28	7199.75
ENSG00000184584	TMEM173	protein_coding	11.4147	3.51282	7.00265e-85	4.0363	2.01303	8.35717e-27	295.063	105.243	25.3099
ENSG00000115361	ACADL	protein_coding	15.5339	3.95735	1.90971e-84	10.3485	3.37135	7.12825e-61	255.268	170.515	15.99
ENSG00000184661	CDCA2	protein_coding	0.400612	-1.31972	1.48485e-83	0.699201	-0.516222	3.95559e-16	391.566	684.795	984.028
ENSG00000147457	CHMP7	protein_coding	0.45533	-1.13501	1.39666e-81	0.716976	-0.480003	4.17681e-18	472.461	746.112	1042.89
ENSG00000123570	RAB9B	protein_coding	4.88408	2.28809	4.8189e-81	5.75321	2.52437	7.35887e-102	315.262	372.02	64.5833
ENSG00000113657	DPYSL3	protein_coding	11.5951	3.53544	6.11965e-81	1.97811	0.984122	1.57853e-06	260.257	45.6404	22.1486
ENSG00000158941	CCAR2	protein_coding	0.454284	-1.13833	9.06786e-80	0.745067	-0.424558	9.08771e-13	1305.57	2143.08	2884.99
ENSG00000087245	MMP2	protein_coding	4.79576	2.26176	3.38379e-79	5.81481	2.53973	1.53367e-103	295.344	358.322	61.2781
ENSG00000198791	CNOT7	protein_coding	0.531686	-0.911355	6.14595e-79	0.709975	-0.494159	2.97155e-25	1602.46	2143.19	3024.28
ENSG00000113140	SPARC	protein_coding	2.0675	1.04789	3.23807e-77	2.64473	1.40312	2.57184e-140	4075.85	5215.23	1964.87
ENSG00000132718	SYT11	protein_coding	9.54131	3.25419	6.67025e-77	11.1714	3.48173	1.05e-89	265.459	310.355	27.6053
ENSG00000104177	MYEF2	protein_coding	5.06342	2.34011	8.99306e-77	7.86184	2.97487	1.16191e-126	649.834	1008.89	127.198
ENSG00000198075	SULT1C4	protein_coding	17.0059	4.08797	1.45263e-76	15.7343	3.97584	6.17823e-73	266.246	246.712	14.961
ENSG00000104267	CA2	protein_coding	0.283706	-1.81753	2.60011e-76	0.163789	-2.61009	2.51397e-154	2265.15	1309.14	8035.44
ENSG00000113739	STC2	protein_coding	3.72369	1.89673	8.19921e-76	2.68195	1.42328	3.91246e-43	1758.18	1268.58	468.748
ENSG00000235750	KIAA0040	protein_coding	8.55589	3.09692	9.07399e-76	6.95513	2.79808	5.61031e-62	277.13	225.349	31.7911
ENSG00000171246	NPTX1	protein_coding	3.16665	1.66296	1.05102e-75	2.36548	1.24213	4.46638e-42	581.413	435.495	183.124
ENSG00000196363	WDR5	protein_coding	0.642713	-0.637753	3.94164e-75	0.597771	-0.742335	6.9355e-103	2253.26	2096.22	3510.15
ENSG00000147202	DIAPH2	protein_coding	5.07501	2.34341	1.17171e-74	4.53889	2.18234	3.06674e-65	370.467	332.019	72.0593
ENSG00000167470	MIDN	protein_coding	0.515801	-0.955114	2.6483e-73	0.542015	-0.883596	5.5023e-65	1107.83	1164.87	2155.04
ENSG00000135046	ANXA1	protein_coding	3.40279	1.76672	1.16727e-72	3.68287	1.88083	4.37366e-84	568.119	614.108	166.112
ENSG00000041982	TNC	protein_coding	23.748	4.56973	1.18543e-71	20.8223	4.38006	3.50574e-66	714.909	627.688	29.1849
ENSG00000133275	CSNK1G2	protein_coding	0.383499	-1.38271	1.96855e-70	0.453005	-1.1424	9.34685e-50	1329.25	1565.24	3479.32
ENSG00000130508	PXDN	protein_coding	3.40088	1.76591	2.35422e-70	4.47332	2.16134	1.38748e-106	1313.65	1727	383.259
ENSG00000104368	PLAT	protein_coding	2.45151	1.29367	8.60794e-70	2.80553	1.48828	3.50954e-94	1196.26	1366.05	484.655
ENSG00000167642	SPINT2	protein_coding	9.62352	3.26656	1.29045e-69	7.24621	2.85723	1.07745e-53	1532.48	1155.44	157.436
ENSG00000204388	HSPA1B	protein_coding	0.292938	-1.77133	3.55792e-68	0.197662	-2.33889	1.31857e-117	2944.77	1989.81	10125.6
ENSG00000112343	TRIM38	protein_coding	3.94043	1.97835	3.85402e-68	2.9325	1.55213	9.13919e-42	373.482	277.72	94.1384
ENSG00000157445	CACNA2D3	protein_coding	9.0764	3.18212	4.64375e-68	10.0436	3.32821	6.4845e-76	189.067	208.85	20.5267
ENSG00000178445	GLDC	protein_coding	3.40678	1.76841	1.72071e-67	4.46838	2.15975	2.96618e-104	477.036	625.134	138.809
ENSG00000115963	RND3	protein_coding	3.3364	1.73829	2.10181e-67	2.12083	1.08463	2.72202e-26	611.362	388.985	181.327
ENSG00000204262	COL5A2	protein_coding	8.31343	3.05544	7.51833e-67	11.6004	3.5361	5.21502e-91	375.853	523.901	44.386
ENSG00000160161	CILP2	protein_coding	0.113505	-3.13917	1.72667e-66	0.537938	-0.894488	6.56936e-14	23.9638	114.498	216.327
ENSG00000180198	RCC1	protein_coding	0.593319	-0.753119	1.94252e-66	0.498778	-1.00353	3.65322e-117	4715.29	3965.29	7967.2
ENSG00000186310	NAP1L3	protein_coding	2.79141	1.48099	4.28393e-66	2.59782	1.3773	7.52916e-58	703.984	653.5	250.348
ENSG00000163453	IGFBP7	protein_coding	10.4183	3.38105	4.04743e-65	16.2423	4.02168	9.73794e-94	315.549	489.843	29.9963
ENSG00000071564	TCF3	protein_coding	0.596524	-0.745347	1.10341e-64	0.622905	-0.682917	1.58307e-56	1434.37	1499.02	2410.95
ENSG00000182195	LDOC1	protein_coding	2.75663	1.4629	3.56054e-64	2.88312	1.52763	2.1031e-71	667.172	696.377	240.517
ENSG00000120075	HOXB5	protein_coding	0.278867	-1.84235	1.11594e-62	0.480926	-1.05611	9.77004e-25	172.141	294.723	619.464
ENSG00000141985	SH3GL1	protein_coding	0.517885	-0.949298	2.81205e-62	0.534695	-0.903212	1.14183e-57	1541.08	1590.03	2982.14
ENSG00000168918	INPP5D	protein_coding	13.3575	3.73958	1.23317e-61	9.62628	3.26698	5.07162e-47	191.713	138.555	14.2272
ENSG00000142871	CCN1	protein_coding	2.44418	1.28935	1.29774e-61	2.41979	1.27488	2.15021e-61	688.044	679.464	279.642
ENSG00000130203	APOE	protein_coding	10.8215	3.43583	7.19842e-61	12.1084	3.59794	3.83452e-67	933.594	1044.41	85.0399
ENSG00000130294	KIF1A	protein_coding	4.12954	2.04598	1.45015e-60	6.02369	2.59065	3.80801e-97	2590.72	3771.74	620.614
ENSG00000072310	SREBF1	protein_coding	0.383371	-1.38319	3.72876e-60	0.454448	-1.13781	7.83329e-45	251.741	297.719	658.898
ENSG00000008300	CELSR3	protein_coding	3.03044	1.59953	3.91942e-60	4.42052	2.14422	1.09062e-109	1110.28	1617.95	363.629
ENSG00000123240	OPTN	protein_coding	2.91102	1.54153	5.4946e-60	3.76897	1.91417	8.37233e-94	1140.9	1473.77	389.139
ENSG00000130164	LDLR	protein_coding	0.309036	-1.69415	8.0166e-60	0.329764	-1.60049	8.55746e-56	247.067	264.472	806.388
ENSG00000115902	SLC1A4	protein_coding	3.25343	1.70196	2.31305e-59	4.24007	2.08409	1.96255e-92	411.802	535.844	124.619
ENSG00000120068	HOXB8	protein_coding	0.419296	-1.25396	4.33447e-59	0.490496	-1.02769	1.22769e-43	322.316	376.629	771.503
ENSG00000025039	RRAGD	protein_coding	1.87687	0.908328	4.03033e-58	1.18338	0.242908	6.29387e-05	1085.82	683.433	576.082
ENSG00000131378	RFTN1	protein_coding	3.93173	1.97517	1.02249e-57	2.77608	1.47305	8.05236e-32	265.969	188.713	67.8126
ENSG00000108679	LGALS3BP	protein_coding	3.20059	1.67834	1.81302e-57	3.28337	1.71518	3.05628e-61	427.778	437.397	132.376
ENSG00000107796	ACTA2	protein_coding	2.65621	1.40937	6.94647e-57	3.4594	1.79052	1.11085e-95	528.186	687.116	196.481
ENSG00000102401	ARMCX3	protein_coding	2.27338	1.18484	1.67007e-56	2.74974	1.45929	5.15947e-87	1551.08	1874.63	678.369
ENSG00000111674	ENO2	protein_coding	2.64716	1.40444	6.69496e-56	4.64284	2.21501	3.04731e-146	606.378	1060.15	226.338
ENSG00000162576	MXRA8	protein_coding	13.9994	3.8073	7.11215e-56	9.11065	3.18755	4.25514e-39	177.987	115.662	12.2496
ENSG00000079931	MOXD1	protein_coding	3.08392	1.62477	1.15298e-55	2.43336	1.28295	3.06318e-35	1671.44	1320.59	536.996
ENSG00000037757	MRI1	protein_coding	0.396432	-1.33486	1.22449e-55	0.439546	-1.18591	1.01656e-44	1448.52	1606.81	3677.67
ENSG00000169071	ROR2	protein_coding	3.08159	1.62368	3.84393e-55	3.56574	1.8342	1.76873e-72	419.248	484.647	134.973
ENSG00000107816	LZTS2	protein_coding	2.08038	1.05685	5.04231e-55	2.49889	1.32129	2.99247e-88	1153.64	1383.1	550.923
ENSG00000071626	DAZAP1	protein_coding	0.655462	-0.609416	8.926e-55	0.569765	-0.811562	1.32007e-96	3670.64	3191.8	5608.48
ENSG00000265972	TXNIP	protein_coding	0.209458	-2.25527	1.65554e-54	0.269081	-1.89389	5.98615e-42	123.22	157.914	594.528
ENSG00000031823	RANBP3	protein_coding	0.588438	-0.765037	2.95716e-54	0.628839	-0.669238	6.46871e-44	943.736	1008.74	1608.42
ENSG00000082497	SERTAD4	protein_coding	3.29466	1.72013	1.12996e-53	2.34226	1.2279	1.10709e-27	597.24	426.18	179.68
ENSG00000144655	CSRNP1	protein_coding	2.92564	1.54875	2.07389e-53	3.05206	1.60978	2.65036e-59	355.213	369.284	120.512
ENSG00000150551	LYPD1	protein_coding	3.03919	1.60368	2.52428e-53	1.04546	0.0641348	0.625455	362.719	123.855	117.865
ENSG00000011304	PTBP1	protein_coding	0.607008	-0.720212	2.66659e-53	0.549968	-0.862581	1.88429e-76	9074.34	8221.54	14998.3
ENSG00000203930	LINC00632	lncRNA	3.96884	1.98872	2.91185e-53	4.00891	2.00321	1.65389e-54	981.781	991.735	245.659
ENSG00000135899	SP110	protein_coding	18.5406	4.21262	2.98533e-53	36.4099	5.18626	2.24281e-82	168.944	330.174	8.83606
ENSG00000172936	MYD88	protein_coding	3.6101	1.85204	2.68089e-52	4.15067	2.05334	3.13938e-66	296.414	340.936	81.6088
ENSG00000072832	CRMP1	protein_coding	14.2402	3.83189	3.35977e-52	73.0036	6.1899	6.61828e-142	139.428	707.634	9.84487
ENSG00000102181	CD99L2	protein_coding	1.74703	0.804907	3.69628e-52	1.94607	0.96056	4.31742e-76	1648.93	1835.01	939.611
ENSG00000198088	NUP62CL	protein_coding	2.75357	1.4613	4.30362e-52	2.67816	1.42124	2.13516e-50	333.157	324.556	120.567
ENSG00000135842	NIBAN1	protein_coding	6.33148	2.66254	4.91214e-52	6.60179	2.72286	2.97877e-55	235.375	245.928	36.5519
ENSG00000158186	MRAS	protein_coding	2.06909	1.049	5.32709e-52	1.66056	0.731673	9.421e-26	1107	888.446	532.117
ENSG00000105011	ASF1B	protein_coding	0.460055	-1.12012	1.3867e-51	0.719415	-0.475104	8.75759e-11	984.639	1537.2	2148.73
ENSG00000157399	ARSE	protein_coding	7.91562	2.9847	1.68478e-51	6.20192	2.63272	3.35563e-40	179.984	140.746	22.4116
ENSG00000109472	CPE	protein_coding	2.14933	1.10389	3.21396e-51	2.02024	1.01453	1.03122e-43	4098.14	3850.6	1897.48
ENSG00000147027	TMEM47	protein_coding	5.17476	2.37149	1.08535e-50	4.44934	2.15359	3.0913e-42	703.376	605.546	133.673
ENSG00000029534	ANK1	protein_coding	9.0987	3.18566	1.1114e-50	5.63511	2.49444	3.27048e-31	264.241	164.629	28.1497
ENSG00000132205	EMILIN2	protein_coding	2.69595	1.43079	1.31503e-50	2.24164	1.16456	6.18805e-34	670.495	558.516	246.129
ENSG00000188917	TRMT2B	protein_coding	2.19732	1.13574	4.57666e-50	2.11097	1.07791	8.65915e-46	951.56	913.349	431.032
ENSG00000127418	FGFRL1	protein_coding	1.93414	0.951695	9.11528e-50	1.35498	0.438269	3.03904e-11	1278.11	895.758	657.862
ENSG00000130165	ELOF1	protein_coding	0.517745	-0.949687	1.12238e-49	0.564577	-0.824757	5.29952e-39	918.456	1001.39	1780.19
ENSG00000104613	INTS10	protein_coding	0.51111	-0.968293	2.12102e-49	0.679764	-0.556894	2.75714e-18	718.492	953.736	1409.77
ENSG00000131080	EDA2R	protein_coding	18.7869	4.23165	3.68046e-49	21.6008	4.43301	1.75034e-54	205.462	236.365	10.4765
ENSG00000166446	CDYL2	protein_coding	42.8964	5.42278	4.13799e-49	45.3885	5.50426	5.83881e-51	200.677	212.59	4.4023
ENSG00000104549	SQLE	protein_coding	0.520036	-0.943316	4.57464e-49	0.452344	-1.14451	6.45571e-72	1188.48	1035.64	2296.76
ENSG00000071282	LMCD1	protein_coding	4.69741	2.23187	2.69861e-48	5.72892	2.51826	6.50665e-63	274.944	333.633	58.1922
ENSG00000141965	FEM1A	protein_coding	0.501869	-0.994618	3.16964e-48	0.497678	-1.00671	3.48081e-50	1044.85	1037.43	2092.37
ENSG00000108511	HOXB6	protein_coding	0.292495	-1.77352	3.29839e-48	0.42877	-1.22172	2.89028e-24	721.37	1054.39	2490.22
ENSG00000179041	RRS1	protein_coding	0.453585	-1.14055	6.98754e-48	0.327037	-1.61248	2.39341e-91	508.552	366.801	1127.37
ENSG00000106785	TRIM14	protein_coding	2.05691	1.04048	2.50644e-47	1.53201	0.615428	5.6359e-17	662.851	494.592	320.902
ENSG00000125354	SEPTIN6	protein_coding	1.74822	0.805888	3.32967e-47	2.08917	1.06293	8.18812e-84	1922.8	2295.27	1095.3
ENSG00000182307	C8orf33	protein_coding	0.555609	-0.847857	3.40082e-47	0.445467	-1.16661	3.51599e-88	2312.32	1853.96	4176.36
ENSG00000164176	EDIL3	protein_coding	10.0423	3.32802	7.04651e-47	5.66444	2.50193	8.31557e-27	269.825	153.533	26.4693
ENSG00000099875	MKNK2	protein_coding	0.532566	-0.908969	1.10081e-46	0.803326	-0.315943	5.13775e-07	1045.23	1578.99	1969.28
ENSG00000180447	GAS1	protein_coding	0.514	-0.960161	2.49968e-46	0.533255	-0.907102	9.52204e-44	390.673	405.491	762.845
ENSG00000168495	POLR3D	protein_coding	0.543932	-0.878503	3.41311e-46	0.742799	-0.428955	5.99629e-13	618.804	845.209	1140.6
ENSG00000133134	BEX2	protein_coding	4.6066	2.2037	3.58576e-46	3.66964	1.87564	5.352e-34	3890.88	3103.83	833.908
ENSG00000128714	HOXD13	protein_coding	0.457607	-1.12782	4.68483e-46	0.508855	-0.974675	2.35231e-35	1332.08	1482.14	2928.85
ENSG00000125962	ARMCX5	protein_coding	2.32945	1.21999	4.92699e-46	2.87989	1.52601	5.66198e-75	500.418	616.637	213.724
ENSG00000136527	TRA2B	protein_coding	0.680387	-0.555572	5.02949e-46	0.645372	-0.631796	2.09695e-60	4624.59	4377.92	6799.81
ENSG00000135424	ITGA7	protein_coding	2.83013	1.50087	7.17866e-46	4.19569	2.06891	1.06525e-90	435.837	643.441	152.666
ENSG00000104695	PPP2CB	protein_coding	0.572266	-0.805241	1.63843e-45	0.893136	-0.163048	0.00444776	965.948	1510.53	1693.35
ENSG00000105514	RAB3D	protein_coding	0.42538	-1.23318	1.67338e-45	0.634261	-0.656851	3.04079e-16	195.58	291.245	462.474
ENSG00000249550	LINC01234	lncRNA	3.45063	1.78686	1.996e-45	3.837	1.93998	1.92154e-55	208.801	232.921	60.4925
ENSG00000152137	HSPB8	protein_coding	3.21038	1.68275	2.42268e-45	4.63566	2.21278	1.7902e-81	342.942	494.962	106.139
ENSG00000088247	KHSRP	protein_coding	0.577723	-0.791549	3.47767e-45	0.555577	-0.847941	2.52614e-51	7617.2	7356.72	13261.6
ENSG00000181291	TMEM132E	protein_coding	42.9337	5.42404	4.05192e-45	27.5924	4.7862	2.07946e-35	171.069	110.214	3.98599
ENSG00000133142	TCEAL4	protein_coding	3.04634	1.60707	6.99101e-45	2.32734	1.21868	1.66859e-26	4456.89	3408.97	1449.54
ENSG00000179314	WSCD1	protein_coding	2.94115	1.55638	1.09601e-44	4.53067	2.17973	2.33659e-94	242.395	371.4	81.3543
ENSG00000143469	SYT14	protein_coding	21.3656	4.41722	2.15987e-44	33.9316	5.08456	2.10084e-59	172.445	273.161	7.67129
ENSG00000022267	FHL1	protein_coding	1.9158	0.937944	2.16196e-44	1.95498	0.967151	1.83037e-47	6089.83	6213.09	3163.2
ENSG00000084764	MAPRE3	protein_coding	2.45823	1.29762	3.03054e-44	2.37998	1.25095	4.70823e-42	379.148	366.828	152.447
ENSG00000164308	ERAP2	protein_coding	22.387	4.48459	3.63482e-44	41.1039	5.3612	2.49706e-64	127.023	231.552	5.63867
ENSG00000099821	POLRMT	protein_coding	0.43114	-1.21377	4.13204e-44	0.419491	-1.25329	1.73976e-47	989.098	962.631	2309.59
ENSG00000105127	AKAP8	protein_coding	0.547046	-0.870266	4.27425e-44	0.515838	-0.955011	6.71902e-54	632.081	596.93	1160.78
ENSG00000087586	AURKA	protein_coding	0.602478	-0.731021	1.03484e-43	0.783116	-0.352701	1.59523e-11	1561.51	2032.81	2601.51
ENSG00000111249	CUX2	protein_coding	5.28737	2.40255	1.32291e-43	4.4309	2.1476	3.4559e-35	196.835	165.625	36.6317
ENSG00000198910	L1CAM	protein_coding	5.31899	2.41115	6.45206e-43	10.5858	3.40406	1.57956e-91	132.815	263.071	24.1809
ENSG00000176046	NUPR1	protein_coding	12.0393	3.58968	6.6363e-43	1.93502	0.952349	0.000283078	328.573	55.2664	26.6342
ENSG00000142621	FHAD1	protein_coding	6.31898	2.65969	7.72042e-43	2.78128	1.47575	3.9966e-13	132.335	58.8031	20.4683
ENSG00000162722	TRIM58	protein_coding	56.0572	5.80883	1.38924e-42	38.0455	5.24966	4.6294e-35	181.829	124.123	3.12866
ENSG00000099817	POLR2E	protein_coding	0.470995	-1.08622	1.71523e-42	0.541385	-0.885272	5.26762e-29	2415.69	2776.48	5159.93
ENSG00000111058	ACSS3	protein_coding	5.23841	2.38913	1.85266e-42	4.13071	2.04639	1.65061e-31	288.597	227.819	53.4481
ENSG00000170396	ZNF804A	protein_coding	20.439	4.35325	2.09517e-42	36.725	5.19869	1.38574e-61	121.478	216.293	5.68297
ENSG00000115271	GCA	protein_coding	3.19159	1.67428	2.8644e-42	4.46671	2.15921	6.08177e-73	316.595	442.448	98.3686
ENSG00000213626	LBH	protein_coding	5.54199	2.4704	3.3725e-42	6.09275	2.60709	6.61332e-48	190.148	208.803	33.3329
ENSG00000019549	SNAI2	protein_coding	0.489755	-1.02987	7.64171e-42	0.4002	-1.32121	1.0071e-67	796.089	651.77	1635.48
ENSG00000166508	MCM7	protein_coding	0.713148	-0.487727	1.33279e-41	0.665542	-0.587398	2.10601e-60	9142.78	8531.57	12836.3
ENSG00000146731	CCT6A	protein_coding	0.686164	-0.543375	2.83949e-41	0.561455	-0.832759	3.50092e-96	9991.03	8171.17	14578.2
ENSG00000083290	ULK2	protein_coding	4.24066	2.08429	4.71778e-41	6.02888	2.59189	1.2169e-65	220.965	313.849	50.7786
ENSG00000133135	RNF128	protein_coding	2.41306	1.27086	6.84072e-41	2.61265	1.38551	6.64003e-50	439.212	474.46	179.985
ENSG00000128833	MYO5C	protein_coding	4.07372	2.02635	7.38836e-41	3.39052	1.76151	2.70059e-31	369.723	308.151	89.1525
ENSG00000131981	LGALS3	protein_coding	4.64598	2.21598	9.65038e-41	4.97761	2.31545	2.03701e-45	162.562	173.166	34.3762
ENSG00000164362	TERT	protein_coding	0.101979	-3.29365	1.08678e-40	0.210625	-2.24725	2.91957e-32	13.3725	27.8608	134.072
ENSG00000197461	PDGFA	protein_coding	3.34978	1.74407	1.62413e-40	3.17519	1.66684	1.34669e-37	321.656	304.117	94.9898
ENSG00000087074	PPP1R15A	protein_coding	2.00677	1.00488	1.65024e-40	1.02801	0.0398484	0.664567	1394.3	710.368	690.61
ENSG00000116678	LEPR	protein_coding	7.46878	2.90087	2.07579e-40	5.37642	2.42664	7.78463e-29	907.124	655.367	118.425
ENSG00000112773	TENT5A	protein_coding	1.93109	0.949415	3.83092e-40	1.86037	0.895591	1.73012e-36	715.885	688.056	367.486
ENSG00000160953	PWWP3A	protein_coding	0.543798	-0.878857	3.96911e-40	0.667749	-0.582623	2.64365e-19	742.009	910.65	1369.97
ENSG00000198729	PPP1R14C	protein_coding	1.83812	0.87823	4.39193e-40	0.958372	-0.0613419	0.451071	708.367	368.224	383.883
ENSG00000172037	LAMB2	protein_coding	1.70434	0.76921	5.50327e-40	2.30505	1.2048	1.90849e-99	2352.42	3178.12	1374.43
ENSG00000124067	SLC12A4	protein_coding	1.84585	0.884287	1.69599e-39	2.92854	1.55018	1.20696e-130	662.799	1049.07	356.269
ENSG00000111799	COL12A1	protein_coding	19.3906	4.27728	2.94636e-39	19.116	4.25671	2.74723e-39	158.093	156.178	7.95814
ENSG00000153976	HS3ST3A1	protein_coding	0.50047	-0.998645	2.94636e-39	0.50605	-0.982647	1.01953e-39	379.793	383.304	760.509
ENSG00000106772	PRUNE2	protein_coding	6.04987	2.5969	3.19796e-39	4.35084	2.12129	1.79667e-26	193.515	139.673	30.8096
ENSG00000172346	CSDC2	protein_coding	6.19159	2.63031	8.49506e-39	6.72493	2.74952	4.5092e-43	196.658	212.768	31.0043
ENSG00000149575	SCN2B	protein_coding	5.31086	2.40895	9.34858e-39	8.51322	3.0897	1.06795e-66	136.81	219.057	25.6049
ENSG00000076716	GPC4	protein_coding	2.5789	1.36675	9.97078e-39	2.19771	1.136	2.69999e-27	1714.53	1462.51	658.416
ENSG00000127152	BCL11B	protein_coding	8.9992	3.1698	1.14465e-38	7.29475	2.86686	6.84492e-32	111.992	91.5397	12.2761
ENSG00000105520	PLPPR2	protein_coding	0.557338	-0.843376	2.1127e-38	0.725795	-0.462366	1.64183e-13	495.781	646.94	894.125
ENSG00000035499	DEPDC1B	protein_coding	0.546437	-0.871872	5.20264e-38	0.729557	-0.454907	5.93939e-12	676.99	904.73	1245.35
ENSG00000133424	LARGE1	protein_coding	2.73711	1.45266	5.20264e-38	2.18951	1.13061	2.30803e-23	354.53	284.081	127.788
ENSG00000177733	HNRNPA0	protein_coding	0.757189	-0.401274	5.59793e-38	0.643406	-0.636199	1.32888e-91	6807.72	5817.62	9018.08
ENSG00000105401	CDC37	protein_coding	0.597713	-0.742476	7.60573e-38	0.596095	-0.746385	9.89324e-39	2959.25	2951.13	4967.36
ENSG00000197961	ZNF121	protein_coding	0.548735	-0.865818	8.66268e-38	0.497892	-1.0061	4.6442e-51	988.223	897.198	1811.36
ENSG00000079459	FDFT1	protein_coding	0.511646	-0.966782	1.55458e-37	0.589386	-0.762716	2.51556e-24	1904.93	2192.13	3742.36
ENSG00000160949	TONSL	protein_coding	0.524815	-0.93012	1.96252e-37	0.581818	-0.781361	1.35999e-27	864.592	958.155	1656.1
ENSG00000020577	SAMD4A	protein_coding	3.00062	1.58526	2.07246e-37	2.42671	1.279	8.91936e-25	304.371	247.287	100.436
ENSG00000179528	LBX2	protein_coding	3.82528	1.93557	2.36235e-37	4.96521	2.31185	2.63073e-55	183.255	236.542	47.1334
ENSG00000116016	EPAS1	protein_coding	3.33878	1.73932	3.845e-37	3.13917	1.65038	6.49955e-34	603.438	568.049	178.171
ENSG00000147852	VLDLR	protein_coding	3.3038	1.72413	5.20349e-37	3.50535	1.80956	9.06636e-42	236.383	251.289	70.7336
ENSG00000178458	H3F3AP6	processed_pseudogene	0.297571	-1.74869	7.84213e-37	0.158231	-2.65989	1.11381e-76	206.606	109.749	702.526
ENSG00000197265	GTF2E2	protein_coding	0.511193	-0.968061	8.83733e-37	0.707116	-0.499981	1.35217e-11	448.196	620.46	881.978
ENSG00000178498	DTX3	protein_coding	2.1016	1.07149	1.88034e-36	2.28261	1.19069	6.36178e-46	698.777	757.753	330.342
ENSG00000006327	TNFRSF12A	protein_coding	3.02339	1.59617	1.89852e-36	3.18275	1.67027	1.93425e-40	555.004	583.54	182.023
ENSG00000121390	PSPC1	protein_coding	0.631453	-0.663253	2.06672e-36	0.656121	-0.607967	1.28136e-31	1181.79	1229.02	1877.43
ENSG00000149557	FEZ1	protein_coding	2.82207	1.49675	5.84949e-36	3.44927	1.78629	3.58252e-52	453.477	552.629	159.007
ENSG00000010244	ZNF207	protein_coding	0.685809	-0.544122	7.68045e-36	0.651208	-0.61881	1.24397e-46	3240.92	3077.12	4734.54
ENSG00000196376	SLC35F1	protein_coding	3.03265	1.60058	1.04186e-35	2.69839	1.4321	5.15793e-29	424.621	378.008	137.872
ENSG00000095777	MYO3A	protein_coding	3.58417	1.84164	1.1803e-35	3.68285	1.88082	4.21782e-38	184.083	188.69	50.3634
ENSG00000108592	FTSJ3	protein_coding	0.709599	-0.494924	1.33548e-35	0.641819	-0.639762	1.88781e-59	2499.69	2263.25	3530.06
ENSG00000196924	FLNA	protein_coding	3.23246	1.69263	1.48541e-35	2.58125	1.36807	6.61659e-24	35616	28480.4	10875.9
ENSG00000148200	NR6A1	protein_coding	0.437226	-1.19355	2.34194e-35	0.390197	-1.35773	9.72086e-46	337.849	302.31	780.198
ENSG00000169813	HNRNPF	protein_coding	0.708203	-0.497764	2.55366e-35	0.651728	-0.617659	2.49005e-54	6003.26	5525.72	8491.7
ENSG00000186480	INSIG1	protein_coding	0.60851	-0.716648	2.66072e-35	0.508566	-0.975494	4.63224e-64	836.681	700.991	1381.81
ENSG00000198353	HOXC4	protein_coding	0.525981	-0.926917	3.05022e-35	0.498065	-1.0056	4.43379e-42	516.398	489.373	988.518
ENSG00000041880	PARP3	protein_coding	2.56062	1.3565	3.13046e-35	3.05342	1.61043	1.01734e-51	266.449	316.132	103.004
ENSG00000147471	PLPBP	protein_coding	0.557087	-0.844026	3.1431e-35	0.73171	-0.450656	1.44192e-11	693.416	912.995	1251.88
ENSG00000104419	NDRG1	protein_coding	0.512157	-0.965341	3.20088e-35	0.354916	-1.49445	1.25878e-78	409.887	283.443	804.035
ENSG00000148677	ANKRD1	protein_coding	7.56367	2.91909	6.683e-35	6.10902	2.61094	3.26729e-28	104.017	84.0127	13.3516
ENSG00000174938	SEZ6L2	protein_coding	2.22024	1.15072	9.86308e-35	5.61617	2.48959	4.51178e-167	840.28	2116.05	374.625
ENSG00000100304	TTLL12	protein_coding	0.645792	-0.630859	1.17399e-34	0.590374	-0.760299	2.13634e-49	2434	2236.07	3786.57
ENSG00000212747	RTL8B	protein_coding	1.74126	0.800134	1.36408e-34	1.7593	0.815004	7.74645e-37	764.402	772.266	436.749
ENSG00000205413	SAMD9	protein_coding	6.11869	2.61322	1.51029e-34	9.62521	3.26682	6.19743e-55	204.132	320.415	32.4457
ENSG00000114867	EIF4G1	protein_coding	0.508519	-0.975626	1.84281e-34	0.696288	-0.522245	7.2991e-11	8920.67	12232.5	17689.7
ENSG00000169139	UBE2V2	protein_coding	0.597813	-0.742235	1.91786e-34	0.641407	-0.640689	1.43414e-26	2439.54	2613.8	4098.71
ENSG00000103460	TOX3	protein_coding	123.757	6.95137	2.57986e-34	42.804	5.41967	1.64998e-21	221.015	77.5849	1.68394
ENSG00000162063	CCNF	protein_coding	0.603656	-0.728202	2.60652e-34	0.682832	-0.550397	9.65201e-21	1359.51	1539.28	2261.35
ENSG00000070756	PABPC1	protein_coding	0.629345	-0.668076	3.14126e-34	0.505899	-0.983078	3.35352e-73	20049.3	16127.8	31971
ENSG00000000003	TSPAN6	protein_coding	1.61701	0.693325	5.21815e-34	1.53815	0.6212	1.75568e-27	3443.44	3265.51	2120.49
ENSG00000125648	SLC25A23	protein_coding	0.578806	-0.788849	7.48277e-34	0.655131	-0.610144	2.01517e-21	1079.11	1220.66	1869.95
ENSG00000196972	SMIM10L2B	protein_coding	2.80983	1.49048	7.8821e-34	3.6243	1.8577	3.38263e-55	206.724	265.681	72.5484
ENSG00000250208	FZD10-AS1	lncRNA	4.88884	2.28949	8.61878e-34	5.85201	2.54893	4.04332e-43	131.375	157.506	26.3696
ENSG00000020633	RUNX3	protein_coding	46.7331	5.54637	9.45708e-34	59.6674	5.89887	1.88629e-38	129.885	164.337	2.6579
ENSG00000026508	CD44	protein_coding	109.278	6.77185	1.36465e-33	71.0715	6.1512	3.89005e-28	194.802	127.478	1.65268
ENSG00000118046	STK11	protein_coding	0.428846	-1.22147	1.5223e-33	0.486217	-1.04033	3.61892e-25	1031.65	1168.96	2427.28
ENSG00000110090	CPT1A	protein_coding	1.70899	0.773141	1.57652e-33	2.0342	1.02446	5.84977e-60	1337.75	1589.68	778.469
ENSG00000272398	CD24	protein_coding	4.85733	2.28016	2.03616e-33	2.29896	1.20098	1.16953e-09	123.532	59.1061	25.0355
ENSG00000133243	BTBD2	protein_coding	0.580358	-0.784984	2.81087e-33	0.829157	-0.270284	3.69694e-05	1135.97	1624.6	1964.49
ENSG00000129696	TTI2	protein_coding	0.396272	-1.33544	2.86366e-33	0.708734	-0.496683	1.70099e-06	164.244	293.842	418.737
ENSG00000171295	ZNF440	protein_coding	0.497151	-1.00824	2.95972e-33	0.559357	-0.838159	1.4767e-25	209.155	234.547	422.393
ENSG00000164853	UNCX	protein_coding	0.229925	-2.12076	5.20027e-33	0.0050415	-7.63193	1.12913e-103	237.812	5.28074	1053.47
ENSG00000196878	LAMB3	protein_coding	4.17213	2.06078	6.04836e-33	4.11245	2.04	5.75192e-33	147.607	145.096	34.6197
ENSG00000143858	SYT2	protein_coding	5.08178	2.34533	1.02857e-32	4.74279	2.24574	1.02663e-30	191.241	180.254	36.8313
ENSG00000135378	PRRG4	protein_coding	2.08549	1.06039	1.10998e-32	1.71267	0.776251	5.17581e-18	367.442	301.804	175.303
ENSG00000171714	ANO5	protein_coding	3.85894	1.94821	1.19601e-32	3.8923	1.96062	1.88983e-33	466.229	470.376	118.508
ENSG00000118508	RAB32	protein_coding	4.28708	2.09999	1.2113e-32	5.17574	2.37177	9.06713e-43	162.807	195.459	37.3867
ENSG00000100413	POLR3H	protein_coding	0.667277	-0.583642	1.23718e-32	0.713725	-0.486559	9.38013e-24	1610.26	1722.3	2418.37
ENSG00000101928	MOSPD1	protein_coding	1.98457	0.988825	1.80576e-32	1.77815	0.830373	1.9641e-23	762.607	681.982	381.434
ENSG00000104723	TUSC3	protein_coding	0.636253	-0.652327	2.12078e-32	1.10546	0.144649	0.00756107	750.067	1309.19	1182.81
ENSG00000078269	SYNJ2	protein_coding	2.1588	1.11023	2.2992e-32	1.507	0.591684	5.1847e-10	794.443	555.224	365.034
ENSG00000111665	CDCA3	protein_coding	0.503548	-0.989798	2.35526e-32	0.619258	-0.691388	6.89503e-17	859.504	1058.6	1720.81
ENSG00000118523	CCN2	protein_coding	2.96284	1.56698	2.4913e-32	1.41695	0.502786	0.00033982	222.301	106.918	74.8839
ENSG00000130309	COLGALT1	protein_coding	0.606232	-0.722058	2.54935e-32	0.679907	-0.556591	3.64665e-20	1701.63	1910.45	2818.78
ENSG00000130224	LRCH2	protein_coding	3.54564	1.82605	3.50696e-32	3.46604	1.79329	2.26605e-31	1492.26	1459.7	414.146
ENSG00000121413	ZSCAN18	protein_coding	5.75257	2.52421	4.45781e-32	4.60605	2.20353	9.26123e-25	105.202	84.7436	17.9369
ENSG00000189337	KAZN	protein_coding	2.03363	1.02406	7.33977e-32	1.84992	0.887462	2.89924e-24	627.961	569.086	305.042
ENSG00000104691	UBXN8	protein_coding	0.472589	-1.08134	8.21969e-32	0.633208	-0.659248	9.91967e-14	289.505	388.152	617.923
ENSG00000038295	TLL1	protein_coding	18.1049	4.17831	1.26661e-31	9.71687	3.28049	6.47184e-20	117.331	64.104	6.4166
ENSG00000170689	HOXB9	protein_coding	0.533905	-0.905344	1.46963e-31	0.616794	-0.69714	1.29454e-19	1592.47	1841.22	3000.88
ENSG00000261115	TMEM178B	protein_coding	15.8542	3.9868	1.79495e-31	22.6128	4.49907	1.21775e-40	102.017	145.207	6.1975
ENSG00000167658	EEF2	protein_coding	0.609	-0.715487	1.82114e-31	0.628704	-0.669548	5.78367e-28	48308.6	49853.1	79653.5
ENSG00000130299	GTPBP3	protein_coding	0.594346	-0.750625	2.10867e-31	0.668153	-0.58175	5.31711e-20	1075.24	1208.97	1817.79
ENSG00000176248	ANAPC2	protein_coding	0.527356	-0.923152	2.47479e-31	0.593707	-0.752178	1.31899e-21	975.72	1100.97	1864.49
ENSG00000229605	RPL21P93	processed_pseudogene	0.0839179	-3.57488	2.86225e-31	0.0766288	-3.70597	4.65656e-34	20.3694	18.5797	251.045
ENSG00000171320	ESCO2	protein_coding	0.484924	-1.04417	3.09475e-31	0.910568	-0.135161	0.136958	337.624	638.46	702.417
ENSG00000215218	UBE2QL1	protein_coding	5.34083	2.41706	3.11324e-31	3.84772	1.944	2.0149e-20	99.5842	71.9315	18.3472
ENSG00000253293	HOXA10	protein_coding	0.643528	-0.635926	3.71258e-31	0.595663	-0.747433	4.29695e-43	1918.55	1775.43	2988.55
ENSG00000116574	RHOU	protein_coding	2.06038	1.04291	4.54796e-31	2.06234	1.04428	1.63721e-31	1370.69	1371.57	659.628
ENSG00000179115	FARSA	protein_coding	0.485666	-1.04196	4.68972e-31	0.481518	-1.05434	1.76067e-32	2140.25	2111.62	4440.46
ENSG00000250337	PURPL	lncRNA	2.77483	1.4724	7.17736e-31	3.28001	1.7137	5.12703e-43	262.428	309.678	93.5502
ENSG00000170577	SIX2	protein_coding	0.565404	-0.822645	7.38364e-31	0.481849	-1.05335	7.95322e-50	590.436	503.088	1049.05
ENSG00000160877	NACC1	protein_coding	0.523367	-0.934105	8.17186e-31	0.534804	-0.902917	1.7482e-29	1187.41	1212.92	2281.06
ENSG00000105607	GCDH	protein_coding	0.423348	-1.24009	9.07256e-31	0.496554	-1.00998	1.38754e-21	446.493	523.294	1065.57
ENSG00000196440	ARMCX4	protein_coding	4.93577	2.30328	1.21049e-30	3.97004	1.98915	3.33473e-23	145.184	117.366	29.034
ENSG00000067066	SP100	protein_coding	30.6548	4.93804	1.67642e-30	17.0338	4.09033	2.57462e-21	100.556	56.0414	3.1531
ENSG00000083720	OXCT1	protein_coding	2.15176	1.10552	1.71849e-30	2.30965	1.20767	1.47472e-36	1849.52	1984.12	852.046
ENSG00000133106	EPSTI1	protein_coding	8.6443	3.11175	1.95583e-30	14.1345	3.82115	2.95418e-47	85.0802	137.661	9.39146
ENSG00000170558	CDH2	protein_coding	2.89043	1.53128	2.06695e-30	2.48544	1.3135	6.27903e-23	1549.57	1333.65	528.576
ENSG00000189266	PNRC2	protein_coding	0.704253	-0.505835	3.18841e-30	0.698293	-0.518095	1.60269e-32	1540.73	1527.33	2191.59
ENSG00000168476	REEP4	protein_coding	0.488013	-1.03501	4.17169e-30	0.777092	-0.363842	4.44521e-05	443.913	707.272	916.052
ENSG00000185222	TCEAL9	protein_coding	3.06123	1.61411	5.12289e-30	3.04832	1.60801	5.28172e-30	4678.79	4654.73	1507.63
ENSG00000151702	FLI1	protein_coding	3.51431	1.81324	5.61432e-30	2.84293	1.50738	4.14407e-21	145.224	117.352	40.9021
ENSG00000078668	VDAC3	protein_coding	0.554429	-0.850924	5.83458e-30	0.743887	-0.426845	1.36767e-08	2775.64	3726.97	5035.09
ENSG00000165716	DIPK1B	protein_coding	0.461733	-1.11487	6.24121e-30	0.507873	-0.977459	9.18748e-24	975.056	1071.7	2129.7
ENSG00000117569	PTBP2	protein_coding	2.2823	1.19049	9.74093e-30	1.56082	0.642305	1.36e-09	1376.58	942.487	596.995
ENSG00000227051	C14orf132	protein_coding	2.09033	1.06373	1.00564e-29	2.44044	1.28714	4.38789e-44	764.568	891.78	362.241
ENSG00000163013	FBXO41	protein_coding	2.93847	1.55507	1.35707e-29	4.27458	2.09578	9.09609e-56	226.759	329.406	76.3477
ENSG00000102119	EMD	protein_coding	1.47049	0.556298	1.43724e-29	1.44325	0.529323	3.03087e-27	3071.32	3011.96	2082.38
ENSG00000162676	GFI1	protein_coding	2.57791	1.3662	1.54431e-29	2.16433	1.11392	2.9067e-20	272.232	228.492	104.109
ENSG00000118596	SLC16A7	protein_coding	14.4972	3.85771	1.89407e-29	5.093	2.34852	1.83892e-11	96.646	34.9267	6.3691
ENSG00000234616	JRK	protein_coding	0.60228	-0.731494	1.90772e-29	0.649686	-0.622185	1.06398e-22	579.485	625.8	965.979
ENSG00000131773	KHDRBS3	protein_coding	2.42702	1.27919	2.32199e-29	1.77284	0.826062	8.80129e-13	264.436	192.629	107.381
ENSG00000160352	ZNF714	protein_coding	0.557688	-0.842471	3.03064e-29	0.329656	-1.60097	5.58823e-97	785.731	465.111	1416.54
ENSG00000163071	SPATA18	protein_coding	2.79177	1.48118	3.281e-29	4.25741	2.08998	1.24985e-59	324.477	493.81	114.722
ENSG00000115884	SDC1	protein_coding	1.74937	0.806835	4.42591e-29	1.98662	0.990316	3.15053e-45	623.737	705.3	353.166
ENSG00000231389	HLA-DPA1	protein_coding	2.68607	1.4255	4.59665e-29	7.785	2.9607	8.04562e-141	177.382	511.261	64.8586
ENSG00000163082	SGPP2	protein_coding	8.43583	3.07653	5.58766e-29	8.33575	3.05931	3.77882e-29	87.1924	86.3524	9.96865
ENSG00000105447	GRWD1	protein_coding	0.626433	-0.674768	5.6682e-29	0.393992	-1.34376	4.14589e-109	2163.31	1361.05	3465.54
ENSG00000117115	PADI2	protein_coding	3.21024	1.68268	7.88971e-29	4.60572	2.20343	9.54511e-52	159.768	227.142	48.2038
ENSG00000170412	GPRC5C	protein_coding	3.44663	1.78519	8.15943e-29	4.46952	2.16012	8.33742e-43	291.353	376.109	83.5116
ENSG00000184216	IRAK1	protein_coding	1.4602	0.546169	1.08263e-28	1.34952	0.432446	1.54906e-18	7200.07	6647.92	4914.28
ENSG00000137309	HMGA1	protein_coding	0.621758	-0.685574	1.60137e-28	0.441017	-1.1811	4.41425e-80	2887.03	2062.4	4681.53
ENSG00000176788	BASP1	protein_coding	2.93232	1.55204	1.64672e-28	3.78603	1.92068	3.68552e-45	207.012	265.328	69.9518
ENSG00000146054	TRIM7	protein_coding	5.65972	2.50073	1.7918e-28	4.90401	2.29396	2.14142e-24	98.8776	85.197	16.8264
ENSG00000116717	GADD45A	protein_coding	2.57692	1.36565	1.81512e-28	2.59158	1.37383	4.63234e-29	1549.93	1556.86	594.663
ENSG00000223865	HLA-DPB1	protein_coding	9.05737	3.17909	2.05818e-28	16.2476	4.02216	1.30461e-46	90.1107	159.592	9.68843
ENSG00000101844	ATG4A	protein_coding	1.71153	0.775282	2.16962e-28	1.71291	0.776448	3.81775e-29	781.746	780.311	453.488
ENSG00000164751	PEX2	protein_coding	0.495099	-1.01421	2.23849e-28	0.491572	-1.02453	1.15216e-29	396.162	393.559	806.979
ENSG00000104332	SFRP1	protein_coding	0.111117	-3.16985	2.46588e-28	2.18792	1.12956	6.57179e-17	8.58401	176.636	79.8665
ENSG00000165588	OTX2	protein_coding	4.71639	2.23768	3.41597e-28	6.18161	2.62798	3.52363e-40	108.73	142.977	22.7403
ENSG00000147439	BIN3	protein_coding	0.459326	-1.12241	4.52101e-28	0.778766	-0.360739	0.000152384	165.156	279.691	362.063
ENSG00000105290	APLP1	protein_coding	1.87147	0.904168	5.76184e-28	2.69851	1.43216	3.07398e-73	532.159	765.01	281.881
ENSG00000165655	ZNF503	protein_coding	0.475505	-1.07247	6.49037e-28	0.461516	-1.11555	2.74893e-30	3911.09	3800.74	8302.31
ENSG00000130985	UBA1	protein_coding	0.71405	-0.485904	6.66193e-28	0.797615	-0.326236	2.2278e-13	12070.7	13490.7	16954.8
ENSG00000187210	GCNT1	protein_coding	0.514738	-0.958091	7.41102e-28	0.673024	-0.571269	1.15835e-11	302.456	397.254	593.732
ENSG00000168993	CPLX1	protein_coding	0.328394	-1.6065	1.12505e-27	0.385778	-1.37416	8.5381e-24	51.1167	59.9809	157.426
ENSG00000198042	MAK16	protein_coding	0.538897	-0.891918	1.17026e-27	0.741221	-0.432025	7.77989e-08	572.092	787.831	1068.1
ENSG00000187735	TCEA1	protein_coding	0.639148	-0.645779	1.1785e-27	0.592383	-0.755397	7.97522e-38	2019.14	1872.03	3171.1
ENSG00000174652	ZNF266	protein_coding	0.555481	-0.848191	1.29018e-27	0.615652	-0.699814	2.98425e-20	405.691	450.172	736.47
ENSG00000185869	ZNF829	protein_coding	2.25235	1.17143	1.36487e-27	1.45404	0.540069	1.20828e-06	304.869	197.071	134.406
ENSG00000161243	FBXO27	protein_coding	2.53219	1.34039	1.58285e-27	2.51623	1.33126	6.12467e-28	203.898	202.267	79.0323
ENSG00000089006	SNX5	protein_coding	0.680981	-0.554314	1.80212e-27	0.775029	-0.367678	8.42829e-13	3046.78	3476.62	4486.88
ENSG00000269556	TMEM185A	protein_coding	2.04668	1.03329	1.87912e-27	2.55993	1.35611	2.98632e-49	345.733	430.774	166.742
ENSG00000165689	ENTR1	protein_coding	0.55745	-0.843086	2.0127e-27	0.497614	-1.0069	7.26741e-39	2044.04	1825.9	3691.22
ENSG00000139219	COL2A1	protein_coding	0.572904	-0.803634	2.02707e-27	0.598708	-0.740075	5.9245e-24	1121.72	1171.79	1966.5
ENSG00000204131	NHSL2	protein_coding	7.10642	2.82912	2.18302e-27	1.90629	0.930771	0.000269814	338.944	94.4436	46.1755
ENSG00000156587	UBE2L6	protein_coding	2.52559	1.33662	2.23068e-27	5.28153	2.40096	4.14265e-94	243.892	507.792	96.0446
ENSG00000137574	TGS1	protein_coding	0.636236	-0.652367	2.42882e-27	0.534485	-0.903778	1.9676e-51	1217.86	1024.21	1923.3
ENSG00000144278	GALNT13	protein_coding	8.17571	3.03134	2.57419e-27	11.1752	3.48223	7.76091e-37	88.9981	120.692	10.4983
ENSG00000114166	KAT2B	protein_coding	2.90866	1.54036	2.81164e-27	3.45905	1.79038	7.2465e-37	931.843	1106.07	314.906
ENSG00000176049	JAKMIP2	protein_coding	150.249	7.23121	2.98125e-27	24.402	4.60892	5.28352e-12	194.614	33.344	1.14993
ENSG00000183010	PYCR1	protein_coding	0.607087	-0.720025	3.16178e-27	0.619666	-0.690436	1.40869e-25	1589.22	1621.38	2628.48
ENSG00000167232	ZNF91	protein_coding	23.0956	4.52955	4.805e-27	0.799512	-0.322809	0.295889	87.431	2.05536	3.59034
ENSG00000104290	FZD3	protein_coding	0.546251	-0.872365	5.87551e-27	0.889841	-0.168381	0.0306781	236.357	387.504	435.501
ENSG00000183287	CCBE1	protein_coding	5.77301	2.52932	6.91386e-27	7.1244	2.83277	8.63371e-35	78.4433	95.8142	13.1361
ENSG00000157613	CREB3L1	protein_coding	4.44512	2.15222	7.23243e-27	6.02645	2.59131	1.57579e-40	96.2542	130.107	21.1601
ENSG00000102034	ELF4	protein_coding	3.50593	1.8098	7.75458e-27	2.70396	1.43507	1.45037e-17	1059.35	818.904	295.929
ENSG00000092964	DPYSL2	protein_coding	0.474385	-1.07587	9.6509e-27	0.939245	-0.0904269	0.39906	465.493	930.444	992.283
ENSG00000149256	TENM4	protein_coding	10.9813	3.45697	9.74791e-27	8.73751	3.12722	2.98718e-22	76.2533	61.0438	6.82258
ENSG00000147041	SYTL5	protein_coding	3.56271	1.83298	1.03594e-26	3.63075	1.86027	9.36684e-28	980.638	998.856	269.396
ENSG00000196155	PLEKHG4	protein_coding	1.79269	0.842128	1.10451e-26	1.92043	0.94143	2.8436e-34	520.8	556.375	287.92
ENSG00000163840	DTX3L	protein_coding	3.27732	1.71251	1.23066e-26	3.28939	1.71782	2.65955e-27	239.028	240.459	71.6576
ENSG00000182481	KPNA2	protein_coding	0.682219	-0.551694	1.50941e-26	0.726797	-0.460376	4.75921e-19	8256.28	8800.16	12136.9
ENSG00000163412	EIF4E3	protein_coding	2.12057	1.08445	1.60618e-26	1.93005	0.948637	7.94194e-21	897.785	817.464	418.579
ENSG00000147614	ATP6V0D2	protein_coding	2.80207	1.48649	2.46955e-26	0.794562	-0.331769	0.0417209	180.252	49.3431	63.3527
ENSG00000169871	TRIM56	protein_coding	3.57617	1.83841	2.90728e-26	5.02795	2.32997	2.92998e-42	436.867	611.111	119.862
ENSG00000160959	LRRC14	protein_coding	0.614402	-0.702745	3.11168e-26	0.602554	-0.730838	3.86353e-29	566.387	555.503	926.053
ENSG00000130363	RSPH3	protein_coding	1.57171	0.652331	3.39503e-26	1.51921	0.603325	4.78767e-23	994.466	961.021	629.817
ENSG00000168917	SLC35G2	protein_coding	2.23134	1.15791	3.79635e-26	2.46113	1.29932	1.88188e-33	468.373	514.559	207.542
ENSG00000145604	SKP2	protein_coding	0.687944	-0.539637	4.56615e-26	0.67399	-0.569202	2.42228e-29	2208.02	2164.89	3220.83
ENSG00000176533	GNG7	protein_coding	0.550102	-0.862228	4.56615e-26	0.735233	-0.443728	1.35714e-08	317.392	422.698	578.011
ENSG00000055732	MCOLN3	protein_coding	2.49891	1.3213	6.01644e-26	1.94411	0.959106	2.3828e-14	442.773	344.948	174.996
ENSG00000230002	ALMS1-IT1	lncRNA	5.18344	2.37391	7.42299e-26	1.44042	0.526494	0.0249576	90.3574	25.8654	16.8787
ENSG00000133872	SARAF	protein_coding	0.588163	-0.765712	8.13347e-26	0.977058	-0.0334844	0.690321	1368.18	2284.51	2339.15
ENSG00000139629	GALNT6	protein_coding	2.60792	1.3829	1.0729e-25	3.19128	1.67414	3.84897e-38	388.503	472.984	146.615
ENSG00000196975	ANXA4	protein_coding	1.54975	0.632034	1.09816e-25	1.80102	0.848816	9.45713e-48	904.415	1050.72	580.873
ENSG00000164778	EN2	protein_coding	0.579208	-0.787847	1.109e-25	0.5252	-0.929062	1.31562e-35	899.036	815.686	1561.51
ENSG00000104299	INTS9	protein_coding	0.505931	-0.982989	1.20807e-25	0.846495	-0.240426	0.00734489	208.102	349.524	414.624
ENSG00000021645	NRXN3	protein_coding	0.517368	-0.950737	1.2331e-25	0.374883	-1.41549	3.13272e-52	224.82	163.432	437.256
ENSG00000146963	LUC7L2	protein_coding	0.661559	-0.596059	1.4692e-25	0.589614	-0.762157	1.08332e-41	1304.61	1162.49	1981.32
ENSG00000177606	JUN	protein_coding	1.4887	0.574051	1.51704e-25	1.49661	0.581695	1.95978e-26	6952.04	6981.91	4652.93
ENSG00000070423	RNF126	protein_coding	0.443425	-1.17324	1.63474e-25	0.512143	-0.965381	3.97981e-18	847.54	978.253	1933.77
ENSG00000006025	OSBPL7	protein_coding	2.46684	1.30267	1.75071e-25	2.90513	1.5386	6.70975e-37	196.654	230.824	78.3484
ENSG00000175324	LSM1	protein_coding	0.592189	-0.75587	2.02842e-25	0.773989	-0.369615	2.45242e-07	718.156	938.607	1218.48
ENSG00000105058	FAM32A	protein_coding	0.562468	-0.830156	2.17778e-25	0.604796	-0.72548	4.25247e-20	1172.41	1260.97	2096.99
ENSG00000169446	MMGT1	protein_coding	1.34397	0.426498	2.31032e-25	1.28481	0.361556	7.60303e-19	2935.06	2804.88	2181.48
ENSG00000163006	CCDC138	protein_coding	0.601918	-0.732362	2.52749e-25	0.603526	-0.728511	1.0967e-25	819.996	823.189	1369.19
ENSG00000010165	EEF1AKNMT	protein_coding	0.706219	-0.501812	2.64471e-25	0.692866	-0.529351	9.90821e-29	1695.56	1662.56	2405.6
ENSG00000106829	TLE4	protein_coding	0.699156	-0.516314	2.75967e-25	0.708757	-0.496638	5.68107e-24	1942.65	1973.23	2787.67
ENSG00000122140	MRPS2	protein_coding	0.534111	-0.904788	3.40978e-25	0.492002	-1.02326	3.85934e-32	2065.81	1903.96	3897.66
ENSG00000104218	CSPP1	protein_coding	0.509965	-0.971531	3.77062e-25	0.469321	-1.09135	8.89464e-32	641.955	590.723	1269.48
ENSG00000165802	NSMF	protein_coding	0.6554	-0.609553	4.80654e-25	0.63843	-0.647399	2.90505e-28	1760.01	1719.9	2700.2
ENSG00000179750	APOBEC3B	protein_coding	3.34121	1.74037	4.84126e-25	4.94175	2.30502	3.09491e-46	116.602	170.862	34.0819
ENSG00000067064	IDI1	protein_coding	0.720184	-0.473563	4.87728e-25	0.638931	-0.646267	3.81217e-46	1663.08	1476.52	2316.99
ENSG00000184428	TOP1MT	protein_coding	0.53175	-0.911179	4.97423e-25	0.475157	-1.07352	1.51045e-34	584.419	521.841	1105.98
ENSG00000077721	UBE2A	protein_coding	1.51869	0.602823	6.52901e-25	1.61212	0.688956	9.05293e-33	2611.89	2770.66	1712.96
ENSG00000151689	INPP1	protein_coding	1.88876	0.917437	6.84061e-25	1.6576	0.729099	2.35741e-16	396.234	347.473	208.03
ENSG00000231925	TAPBP	protein_coding	1.81915	0.863262	7.35594e-25	1.76249	0.817617	7.5e-23	669.922	649.406	365.609
ENSG00000233608	TWIST2	protein_coding	0.212028	-2.23768	7.39844e-25	0.433142	-1.20709	2.21901e-11	23.1388	46.7788	111.126
ENSG00000115232	ITGA4	protein_coding	2.44826	1.29176	8.15358e-25	1.89556	0.922626	2.24071e-13	500.456	388.272	201.661
ENSG00000103489	XYLT1	protein_coding	5.88257	2.55645	8.40412e-25	4.70337	2.2337	2.30687e-19	89.1491	71.7953	14.6052
ENSG00000067057	PFKP	protein_coding	1.9477	0.961769	8.63107e-25	2.04969	1.03541	5.72279e-29	1272.23	1338.2	647.448
ENSG00000176485	PLAAT3	protein_coding	3.96405	1.98697	8.72473e-25	5.16456	2.36865	1.65158e-35	250.546	324.765	61.9219
ENSG00000138496	PARP9	protein_coding	2.62497	1.3923	1.00335e-24	3.24239	1.69706	4.84251e-38	186.599	229.676	69.6364
ENSG00000205542	TMSB4X	protein_coding	2.84866	1.51028	1.10006e-24	2.83508	1.50339	1.02709e-24	1372.15	1363.2	473.984
ENSG00000135547	HEY2	protein_coding	2.07398	1.0524	1.15809e-24	1.38662	0.471569	9.65388e-06	281.214	188.379	133.793
ENSG00000108829	LRRC59	protein_coding	0.728642	-0.456717	1.18238e-24	0.698109	-0.518477	8.85291e-32	4720.29	4526.17	6495.56
ENSG00000101384	JAG1	protein_coding	3.09155	1.62833	1.21944e-24	3.35444	1.74607	8.92278e-29	262.613	284.777	83.0608
ENSG00000137941	TTLL7	protein_coding	2.28794	1.19405	1.27669e-24	2.68963	1.42741	2.81565e-35	796.216	935.022	343.981
ENSG00000101311	FERMT1	protein_coding	10.4044	3.37913	1.39265e-24	8.61014	3.10604	3.34498e-21	113.631	94.6588	10.5027
ENSG00000161267	BDH1	protein_coding	109.294	6.77207	1.45321e-24	176.813	7.46608	7.5017e-30	142.487	228.458	1.191
ENSG00000143416	SELENBP1	protein_coding	2.76035	1.46485	1.53899e-24	3.18623	1.67185	2.52813e-32	355.26	407.618	126.354
ENSG00000069188	SDK2	protein_coding	2.46491	1.30154	1.67936e-24	2.33111	1.22102	4.81846e-22	425.295	402.684	169.851
ENSG00000104687	GSR	protein_coding	0.600259	-0.736344	1.96129e-24	0.901436	-0.149703	0.0460814	1593.8	2399.44	2669.03
ENSG00000198858	R3HDM4	protein_coding	0.56515	-0.823294	1.99189e-24	0.582655	-0.779286	1.17574e-22	588.606	606.712	1048.63
ENSG00000163710	PCOLCE2	protein_coding	0.601032	-0.734486	2.03111e-24	0.89026	-0.167702	0.0209916	528.624	785.233	884.213
ENSG00000085872	CHERP	protein_coding	0.609662	-0.713917	2.04988e-24	0.386718	-1.37065	3.17618e-85	1710.9	1087.31	2821.14
ENSG00000118946	PCDH17	protein_coding	0.349353	-1.51724	2.47638e-24	1.05782	0.0810984	0.579709	88.7159	271.868	256.15
ENSG00000250091	DNAH10OS	lncRNA	4.11211	2.03988	3.04137e-24	2.238	1.16221	1.58305e-08	107.796	59.7622	25.8701
ENSG00000214575	CPEB1	protein_coding	3.75494	1.90879	3.59427e-24	2.79832	1.48456	4.74827e-15	99.1777	74.2524	25.8732
ENSG00000186193	SAPCD2	protein_coding	0.432299	-1.2099	4.09754e-24	0.529172	-0.918193	6.54307e-15	545.603	666.745	1276.8
ENSG00000065923	SLC9A7	protein_coding	2.44467	1.28964	4.1848e-24	2.64904	1.40547	4.32415e-29	358.433	388.462	144.878
ENSG00000152217	SETBP1	protein_coding	12.9536	3.69528	4.40824e-24	14.7625	3.88387	6.72911e-27	109.719	125.11	8.06483
ENSG00000198626	RYR2	protein_coding	5.25732	2.39433	4.51317e-24	1.60239	0.680229	0.0048223	100.537	31.7311	18.5314
ENSG00000104524	PYCR3	protein_coding	0.463705	-1.10872	4.60445e-24	0.44956	-1.15342	2.43815e-26	539.488	523.383	1177.26
ENSG00000161547	SRSF2	protein_coding	0.633905	-0.657662	4.63362e-24	0.560196	-0.835995	1.54867e-38	8965.26	7921.33	14210.6
ENSG00000104325	DECR1	protein_coding	0.46017	-1.11976	4.67262e-24	0.580229	-0.785306	2.74298e-13	259.487	326.205	568.645
ENSG00000170779	CDCA4	protein_coding	0.638205	-0.647908	5.76633e-24	0.669499	-0.578846	6.3359e-20	1101.68	1155.73	1734.01
ENSG00000088256	GNA11	protein_coding	0.667906	-0.582283	5.95915e-24	0.741489	-0.431503	4.10673e-14	1406.82	1563.42	2114.24
ENSG00000147536	GINS4	protein_coding	0.578856	-0.788725	6.25379e-24	0.767948	-0.380919	1.06892e-06	1153.64	1531.92	2005.45
ENSG00000143320	CRABP2	protein_coding	2.46573	1.30202	6.32302e-24	2.70313	1.43463	3.34646e-29	683.816	746.845	273.436
ENSG00000013588	GPRC5A	protein_coding	3.23197	1.69241	7.50998e-24	6.66472	2.73654	4.51169e-66	131.088	268.864	39.2884
ENSG00000168280	KIF5C	protein_coding	1.67717	0.746032	7.76749e-24	2.58619	1.37083	1.90937e-84	604.725	932.962	358.538
ENSG00000158270	COLEC12	protein_coding	1.80158	0.849267	7.98974e-24	1.80765	0.854115	1.57354e-24	879.945	882.274	484.537
ENSG00000232677	LINC00665	lncRNA	8.4097	3.07205	8.76707e-24	2.52222	1.33469	2.07287e-05	73.7801	23.002	8.5956
ENSG00000106868	SUSD1	protein_coding	2.51364	1.32978	9.62012e-24	2.57298	1.36344	2.04927e-25	346.068	354.476	135.465
ENSG00000213983	AP1G2	protein_coding	1.94263	0.958013	9.67258e-24	2.34367	1.22877	2.95959e-39	825.506	994.652	421.292
ENSG00000197451	HNRNPAB	protein_coding	0.734227	-0.445702	1.10441e-23	0.600345	-0.736135	3.4735e-63	10042.7	8214.68	13709.1
ENSG00000179950	PUF60	protein_coding	0.495108	-1.01419	1.27378e-23	0.482921	-1.05014	1.71104e-25	2249.42	2195.43	4588.56
ENSG00000094804	CDC6	protein_coding	0.610344	-0.712305	1.32228e-23	0.563875	-0.826554	1.11235e-31	2023	1870.14	3333.41
ENSG00000117399	CDC20	protein_coding	0.60942	-0.714492	1.49571e-23	0.687597	-0.540366	3.88382e-14	3195.35	3609.66	5268.93
ENSG00000163661	PTX3	protein_coding	4.30016	2.10439	1.5052e-23	4.40871	2.14036	7.73997e-25	139.852	142.995	31.7716
ENSG00000181896	ZNF101	protein_coding	0.513132	-0.962598	1.51222e-23	0.312911	-1.67617	1.54277e-62	252.738	154.273	497.099
ENSG00000046653	GPM6B	protein_coding	1.58725	0.666529	1.83515e-23	1.53251	0.615893	1.38367e-20	945.648	910.091	591.71
ENSG00000179409	GEMIN4	protein_coding	0.666082	-0.586228	2.08842e-23	0.640448	-0.642847	5.06898e-28	1800.74	1737.72	2718.53
ENSG00000121236	TRIM6	protein_coding	4.36436	2.12577	2.13876e-23	6.90603	2.78786	2.79366e-41	118.621	186.699	26.4155
ENSG00000179091	CYC1	protein_coding	0.595941	-0.746758	2.13876e-23	0.592178	-0.755898	2.89028e-24	1838.51	1826.96	3102.65
ENSG00000003436	TFPI	protein_coding	1.88595	0.915293	2.29831e-23	2.57158	1.36266	1.38378e-54	319.201	433.863	168.343
ENSG00000239306	RBM14	protein_coding	0.67233	-0.572758	2.42633e-23	0.638405	-0.647455	5.8192e-30	1727.83	1640.76	2580.02
ENSG00000102038	SMARCA1	protein_coding	2.18821	1.12975	2.43451e-23	2.56229	1.35744	2.18084e-33	5397.67	6311.48	2436.47
ENSG00000188229	TUBB4B	protein_coding	0.541082	-0.886081	2.55229e-23	0.774229	-0.369167	4.27523e-05	11178.9	15981.5	20744.7
ENSG00000147789	ZNF7	protein_coding	0.577018	-0.793312	2.6404e-23	0.570821	-0.80889	3.03913e-25	328.145	324.125	572.02
ENSG00000130830	MPP1	protein_coding	1.53998	0.62291	2.79565e-23	1.4447	0.53077	1.65787e-17	999.483	936.314	645.676
ENSG00000122574	WIPF3	protein_coding	3.98134	1.99325	2.8417e-23	2.724	1.44573	8.75205e-13	113.722	78.7166	27.8857
ENSG00000091164	TXNL1	protein_coding	0.480821	-1.05643	2.86128e-23	0.788713	-0.342428	0.001346	871.601	1432.87	1833.23
ENSG00000164934	DCAF13	protein_coding	0.566995	-0.818592	2.86128e-23	0.425582	-1.23249	4.67545e-51	1503.33	1129.51	2670.85
ENSG00000160712	IL6R	protein_coding	2.09963	1.07014	3.40926e-23	2.18202	1.12566	3.01638e-26	354.145	366.281	166.759
ENSG00000121281	ADCY7	protein_coding	3.52962	1.81951	3.50141e-23	3.05637	1.61182	1.05978e-18	197.178	170.782	54.092
ENSG00000182087	TMEM259	protein_coding	0.513777	-0.960787	3.60502e-23	0.690313	-0.534678	3.03814e-08	1269.11	1705.99	2493.45
ENSG00000156500	FAM122C	protein_coding	2.20961	1.14379	4.36028e-23	2.04863	1.03466	1.71278e-19	218.965	203.514	97.9262
ENSG00000215386	MIR99AHG	lncRNA	3.3067	1.72539	4.5845e-23	2.74388	1.45622	6.26326e-17	128.011	106.929	38.3184
ENSG00000129595	EPB41L4A	protein_coding	4.1019	2.03629	4.82862e-23	4.35327	2.1221	1.63181e-25	139.445	148.258	32.895
ENSG00000033327	GAB2	protein_coding	2.72913	1.44844	5.21052e-23	2.81865	1.49501	4.20631e-25	193.797	200.069	70.0343
ENSG00000148926	ADM	protein_coding	7.43917	2.89514	6.38542e-23	8.71568	3.12361	3.26581e-27	74.2465	86.633	9.69539
ENSG00000104324	CPQ	protein_coding	12.7737	3.6751	7.1482e-23	16.356	4.03175	5.69205e-28	60.4299	77.5616	4.5184
ENSG00000134107	BHLHE40	protein_coding	2.25149	1.17088	7.2053e-23	2.24107	1.16419	4.95289e-23	465.921	464.194	204.42
ENSG00000146950	SHROOM2	protein_coding	13.0813	3.70944	7.24909e-23	2.24872	1.16911	0.0019099	62.0982	11.8074	4.42872
ENSG00000281398	SNHG4	lncRNA	0.578156	-0.790469	7.60829e-23	0.560676	-0.834762	5.97449e-26	463.105	448.929	806.974
ENSG00000154930	ACSS1	protein_coding	1.88039	0.911035	8.1207e-23	2.38536	1.25421	2.01868e-44	424.173	535.631	222.963
ENSG00000078114	NEBL	protein_coding	2.42722	1.27931	8.87167e-23	2.05316	1.03785	1.35932e-15	384.991	326.494	155.927
ENSG00000072609	CHFR	protein_coding	1.61466	0.691233	1.0008e-22	1.7494	0.80686	7.13844e-32	562.293	607.038	345.948
ENSG00000214944	ARHGEF28	protein_coding	3.73674	1.90178	1.06407e-22	4.39499	2.13586	1.74461e-29	96.3291	113.606	25.4249
ENSG00000104442	ARMC1	protein_coding	0.619074	-0.691817	1.16745e-22	0.593743	-0.752089	4.63459e-27	1017.15	975.661	1651.67
ENSG00000136982	DSCC1	protein_coding	0.567138	-0.818229	1.21206e-22	0.497168	-1.00819	6.0466e-34	752.12	659.212	1334.82
ENSG00000173875	ZNF791	protein_coding	0.554743	-0.850108	1.214e-22	0.686345	-0.542994	1.75756e-10	497.511	615.604	903.901
ENSG00000166707	ZCCHC18	protein_coding	4.20868	2.07337	1.28608e-22	4.84446	2.27633	4.45609e-28	85.2769	97.1755	19.5777
ENSG00000166681	BEX3	protein_coding	3.5051	1.80945	1.37861e-22	2.79012	1.48033	9.38268e-16	18951.9	15085.9	5272.03
ENSG00000147883	CDKN2B	protein_coding	2.59933	1.37814	1.43741e-22	5.22407	2.38517	3.49226e-68	359.561	718.664	135.496
ENSG00000130382	MLLT1	protein_coding	0.644851	-0.632962	1.46313e-22	0.689992	-0.535348	6.54351e-17	1257.77	1348.43	1959.83
ENSG00000255717	SNHG1	lncRNA	0.652874	-0.615124	1.64589e-22	0.607762	-0.718423	9.13327e-31	1569.01	1459.63	2412.27
ENSG00000147419	CCDC25	protein_coding	0.453454	-1.14097	1.66786e-22	0.729017	-0.455976	8.01626e-05	570.833	918.162	1275.11
ENSG00000237649	KIFC1	protein_coding	0.670747	-0.57616	1.68668e-22	0.621809	-0.685457	7.81031e-32	1166.63	1083.11	1745.3
ENSG00000165684	SNAPC4	protein_coding	0.617451	-0.695604	2.03446e-22	0.569986	-0.811002	1.7811e-30	669.418	618.916	1090.86
ENSG00000178538	CA8	protein_coding	1.87488	0.9068	2.23638e-22	1.18067	0.239608	0.0157887	487	305.917	257.562
ENSG00000148798	INA	protein_coding	2.02942	1.02107	2.42359e-22	1.68187	0.75007	9.18968e-13	1157.52	959.821	563.995
ENSG00000153404	PLEKHG4B	protein_coding	3.23108	1.69202	2.48786e-22	4.97206	2.31384	7.19184e-44	108.805	166.487	32.6783
ENSG00000153904	DDAH1	protein_coding	2.66667	1.41504	2.53985e-22	2.57083	1.36223	1.1636e-20	1238.12	1183.09	456.172
ENSG00000227500	SCAMP4	protein_coding	0.596254	-0.746001	2.7619e-22	0.653144	-0.614528	6.4282e-16	991.23	1087.13	1671.84
ENSG00000147601	TERF1	protein_coding	0.555584	-0.847923	2.8759e-22	0.523566	-0.933557	4.53655e-27	1138.81	1073.25	2065.02
ENSG00000102024	PLS3	protein_coding	1.6949	0.761203	2.97417e-22	1.48072	0.566302	4.56757e-13	23146.2	20241.7	13576.7
ENSG00000134690	CDCA8	protein_coding	0.653911	-0.612835	3.22713e-22	0.723929	-0.46608	9.49027e-14	1232.09	1365.89	1892.54
ENSG00000066855	MTFR1	protein_coding	0.585804	-0.771511	3.32381e-22	0.541606	-0.884683	2.34747e-29	921.837	850.545	1579.82
ENSG00000140263	SORD	protein_coding	0.620297	-0.68897	3.36818e-22	0.568666	-0.814347	6.4608e-31	805.789	738.753	1305.42
ENSG00000166897	ELFN2	protein_coding	3.23933	1.6957	4.06911e-22	3.5066	1.81007	6.86111e-26	122.338	132.345	36.7801
ENSG00000165280	VCP	protein_coding	0.724338	-0.465265	4.14459e-22	0.733961	-0.446225	1.40646e-20	9630.39	9769.32	13362.6
ENSG00000071575	TRIB2	protein_coding	2.80628	1.48866	4.31951e-22	2.60032	1.37869	1.75536e-19	171.381	158.9	59.465
ENSG00000198108	CHSY3	protein_coding	7.61789	2.92939	4.44654e-22	9.1137	3.18804	9.01893e-27	58.3294	70.0525	7.33068
ENSG00000064961	HMG20B	protein_coding	0.465041	-1.10457	5.08245e-22	0.547316	-0.869553	1.56006e-14	1215.78	1425.95	2638.05
ENSG00000217236	SP9	protein_coding	0.500288	-0.999168	5.31582e-22	0.628861	-0.669186	9.51192e-12	158.291	199.086	318.71
ENSG00000169499	PLEKHA2	protein_coding	3.31162	1.72754	5.52873e-22	4.80411	2.26427	6.5464e-38	260.922	376.665	76.5738
ENSG00000108375	RNF43	protein_coding	3.31083	1.72719	6.05219e-22	4.42416	2.14541	4.35963e-35	110.918	146.598	32.8715
ENSG00000165973	NELL1	protein_coding	11.4925	3.52263	6.95372e-22	4.89922	2.29255	8.03946e-10	57.3956	25.2765	4.71656
ENSG00000105971	CAV2	protein_coding	1.79879	0.84703	7.03682e-22	1.8114	0.857106	4.86713e-23	407.081	409.009	224.28
ENSG00000130396	AFDN	protein_coding	1.59815	0.676402	7.15866e-22	1.35142	0.434477	7.83054e-10	8252.38	6979	5140.8
ENSG00000164134	NAA15	protein_coding	0.769059	-0.378834	7.27712e-22	0.577694	-0.791623	9.72982e-92	4773.23	3587.34	6217.22
ENSG00000189221	MAOA	protein_coding	2.60797	1.38293	7.27712e-22	3.04025	1.60419	5.24961e-30	214.726	249.972	80.7662
ENSG00000163512	AZI2	protein_coding	1.44376	0.52983	7.47476e-22	1.38037	0.465053	2.19501e-17	1628.87	1555.57	1124.26
ENSG00000105229	PIAS4	protein_coding	0.620369	-0.688801	7.5738e-22	0.65235	-0.616283	2.23779e-18	630.549	663.238	1022.84
ENSG00000071553	ATP6AP1	protein_coding	1.44217	0.528239	8.13218e-22	1.55734	0.639086	7.06578e-32	4500.33	4855.89	3109.8
ENSG00000104980	TIMM44	protein_coding	0.524303	-0.931526	8.50423e-22	0.529153	-0.918243	1.60042e-21	1327.05	1339.19	2553.88
ENSG00000013810	TACC3	protein_coding	0.632746	-0.660303	8.76999e-22	0.764145	-0.388082	1.88811e-08	3350.39	4047.68	5318.89
ENSG00000142627	EPHA2	protein_coding	1.81404	0.859204	9.44065e-22	1.94628	0.960723	7.72657e-28	435.995	466.645	237.194
ENSG00000137273	FOXF2	protein_coding	0.619241	-0.691428	1.0456e-21	0.428547	-1.22247	1.5421e-62	572.391	396.67	929.869
ENSG00000196569	LAMA2	protein_coding	8.69688	3.1205	1.06296e-21	6.71915	2.74828	2.80723e-17	86.0284	66.8701	9.30933
ENSG00000106123	EPHB6	protein_coding	9.70338	3.27849	1.09417e-21	12.2439	3.61399	8.62289e-27	65.658	82.149	6.37605
ENSG00000047644	WWC3	protein_coding	7.28729	2.86538	1.19208e-21	1.2915	0.369049	0.191438	88.4735	16.3588	11.6352
ENSG00000125355	TMEM255A	protein_coding	3.12299	1.64293	1.32006e-21	5.06358	2.34016	2.87918e-45	144.325	232.523	45.3838
ENSG00000154655	L3MBTL4	protein_coding	8.50082	3.0876	1.3205e-21	11.1678	3.48128	4.3212e-28	55.3134	72.0225	6.28175
ENSG00000221890	NPTXR	protein_coding	2.72288	1.44514	1.45671e-21	3.13248	1.64731	2.93195e-28	334.269	384.066	120.287
ENSG00000132357	CARD6	protein_coding	5.40574	2.43449	1.55405e-21	6.09031	2.60652	2.39235e-25	68.0265	76.0796	11.9068
ENSG00000145386	CCNA2	protein_coding	0.649665	-0.622232	1.59621e-21	0.606461	-0.721512	6.87383e-29	3079.09	2873.74	4760.22
ENSG00000213638	ADAT3	protein_coding	0.255797	-1.96693	1.75867e-21	0.400748	-1.31923	5.01144e-13	27.9097	44.1119	113.066
ENSG00000144355	DLX1	protein_coding	0.582664	-0.779263	2.05173e-21	0.598861	-0.739706	4.61809e-20	428.881	442.247	743.972
ENSG00000152078	TLCD4	protein_coding	2.47674	1.30844	2.1858e-21	3.16895	1.66401	1.60477e-34	538.24	687.144	213.624
ENSG00000151276	MAGI1	protein_coding	1.81889	0.863055	2.19168e-21	1.77033	0.824016	5.74454e-20	656.594	639.149	357.544
ENSG00000134014	ELP3	protein_coding	0.538185	-0.893827	2.22257e-21	0.878034	-0.187652	0.0478487	390.933	641.761	732.817
ENSG00000120526	NUDCD1	protein_coding	0.64719	-0.627738	2.57343e-21	0.528576	-0.919817	5.77015e-44	718.702	587.381	1114.65
ENSG00000166900	STX3	protein_coding	1.74438	0.802713	2.57343e-21	1.93637	0.953354	4.28217e-30	1335.48	1480.79	759.213
ENSG00000103227	LMF1	protein_coding	0.454911	-1.13634	2.68255e-21	0.876394	-0.190349	0.0784086	83.652	161.76	185.315
ENSG00000163050	COQ8A	protein_coding	0.641486	-0.64051	2.69885e-21	0.549734	-0.863196	6.5464e-38	1948.33	1670.91	3053.92
ENSG00000198435	NRARP	protein_coding	0.517943	-0.949134	2.70452e-21	0.500051	-0.999852	7.48845e-24	650.119	626.953	1265.98
ENSG00000134333	LDHA	protein_coding	0.728991	-0.456027	3.14593e-21	0.672384	-0.572642	4.14371e-33	16716.4	15422.8	22987.3
ENSG00000134057	CCNB1	protein_coding	0.635878	-0.653179	3.20856e-21	0.731352	-0.451362	6.76449e-11	4388.83	5052.84	6938.93
ENSG00000167670	CHAF1A	protein_coding	0.594097	-0.751229	3.30697e-21	0.567362	-0.81766	3.70771e-25	2131.98	2037.35	3613.05
ENSG00000173894	CBX2	protein_coding	0.706488	-0.501263	3.56231e-21	0.735153	-0.443883	2.75489e-17	1718.87	1790.19	2439.97
ENSG00000133687	TMTC1	protein_coding	2.48708	1.31445	3.84683e-21	2.88577	1.52895	1.31108e-28	585.964	679.338	231.58
ENSG00000104967	NOVA2	protein_coding	2.56393	1.35835	3.9364e-21	4.30862	2.10722	3.50475e-53	167.725	279.597	63.6585
ENSG00000179051	RCC2	protein_coding	0.717585	-0.478778	4.04765e-21	0.640851	-0.641939	1.96699e-37	6189.71	5530.02	8650.28
ENSG00000127616	SMARCA4	protein_coding	0.571855	-0.806279	4.06011e-21	0.527358	-0.923147	1.74012e-27	4858.34	4484.9	8562.53
ENSG00000114200	BCHE	protein_coding	10.1699	3.34623	4.54473e-21	0.867352	-0.20531	0.497106	68.6535	4.93905	6.21465
ENSG00000065609	SNAP91	protein_coding	3.57217	1.8368	4.72904e-21	3.92177	1.97151	7.1704e-25	107.949	118.114	29.3356
ENSG00000064012	CASP8	protein_coding	1.65307	0.725145	5.92001e-21	1.55495	0.636864	9.67084e-17	628.866	590.592	377.662
ENSG00000173599	PC	protein_coding	0.635061	-0.655032	6.01374e-21	0.622947	-0.682819	2.21234e-23	493.67	485.043	781.823
ENSG00000241472	PTPRG-AS1	lncRNA	2.33476	1.22327	6.01374e-21	3.00748	1.58855	1.66238e-36	193.002	247.823	81.5507
ENSG00000143153	ATP1B1	protein_coding	1.44761	0.53367	6.08416e-21	1.41332	0.499088	7.56561e-19	1285.47	1253.76	884.373
ENSG00000074211	PPP2R2C	protein_coding	2.71053	1.43857	6.15506e-21	4.38082	2.1312	2.70953e-47	182.628	292.734	65.627
ENSG00000130766	SESN2	protein_coding	1.43026	0.516273	6.39803e-21	1.34087	0.423174	1.31982e-14	2453.28	2299.42	1709.67
ENSG00000129347	KRI1	protein_coding	0.538716	-0.892403	6.9692e-21	0.522521	-0.93644	3.94053e-23	1386.55	1345.58	2597.14
ENSG00000100591	AHSA1	protein_coding	0.714779	-0.484431	7.04783e-21	0.606346	-0.721788	2.65837e-45	3559.28	3020.06	4994.84
ENSG00000003400	CASP10	protein_coding	3.02662	1.59771	7.66304e-21	2.424	1.27739	7.19372e-14	137.804	110.801	44.3695
ENSG00000034152	MAP2K3	protein_coding	0.613727	-0.704332	8.64027e-21	0.710074	-0.493958	2.48874e-11	614.094	709.787	1004.79
ENSG00000104660	LEPROTL1	protein_coding	0.598021	-0.741733	8.84989e-21	0.899983	-0.15203	0.060754	514.989	780.988	868.674
ENSG00000135540	NHSL1	protein_coding	2.67838	1.42136	9.2562e-21	1.43523	0.52128	0.000675393	510.316	274.825	186.873
ENSG00000072958	AP1M1	protein_coding	0.676671	-0.563473	1.26593e-20	0.720832	-0.472265	2.05422e-15	1213.27	1290.93	1798.38
ENSG00000119655	NPC2	protein_coding	1.56057	0.642077	1.29527e-20	1.65161	0.723872	1.281e-26	955.621	1010	608.447
ENSG00000174672	BRSK2	protein_coding	1.70672	0.771225	1.41276e-20	2.62309	1.39127	1.8268e-71	367.614	564.237	213.762
ENSG00000162687	KCNT2	protein_coding	8.34386	3.06072	1.46243e-20	10.0274	3.32587	2.26515e-24	195.285	234.066	22.3817
ENSG00000127526	SLC35E1	protein_coding	0.68434	-0.547214	1.66922e-20	0.448505	-1.1568	5.37583e-85	1282.78	840.845	1877.9
ENSG00000106638	TBL2	protein_coding	0.662072	-0.594939	1.81316e-20	0.686141	-0.543422	9.4332e-18	989.737	1026.33	1499.42
ENSG00000235173	HGH1	protein_coding	0.496745	-1.00942	2.08304e-20	0.418851	-1.25549	7.08003e-31	382.468	322.645	779.153
ENSG00000179222	MAGED1	protein_coding	0.805409	-0.312206	2.1698e-20	0.871121	-0.199055	3.96711e-09	7845.58	8487.37	9747.9
ENSG00000185950	IRS2	protein_coding	2.48892	1.31552	2.1698e-20	1.13665	0.184789	0.227608	340.984	154.84	134.942
ENSG00000130038	CRACR2A	protein_coding	2.3205	1.21443	2.20208e-20	1.78945	0.83952	2.33105e-10	176.788	136.441	75.5588
ENSG00000105700	KXD1	protein_coding	0.610339	-0.712318	2.31923e-20	0.634337	-0.656678	7.42813e-18	1395.75	1449.76	2299.31
ENSG00000134954	ETS1	protein_coding	3.08519	1.62536	2.34788e-20	2.29238	1.19685	9.27447e-12	258.381	193.228	81.6723
ENSG00000169564	PCBP1	protein_coding	0.765466	-0.38559	2.41757e-20	0.724139	-0.465662	1.59088e-29	6222.39	5886.09	8149.87
ENSG00000198963	RORB	protein_coding	4.90752	2.29499	2.45826e-20	3.55964	1.83173	1.08891e-13	116.01	85.696	22.6846
ENSG00000170500	LONRF2	protein_coding	3.72185	1.89602	2.52059e-20	3.77922	1.91809	4.53283e-21	344.383	349.726	89.8296
ENSG00000121753	ADGRB2	protein_coding	1.71656	0.779519	2.93558e-20	2.49037	1.31636	1.87404e-58	699.227	1010.54	403.76
ENSG00000105248	YJU2	protein_coding	0.523067	-0.934932	2.97172e-20	0.515908	-0.954813	1.58294e-21	411.432	405.417	794.337
ENSG00000073464	CLCN4	protein_coding	51.2443	5.67932	4.45589e-20	35.1367	5.13491	7.16641e-17	80.0176	55.3843	1.38703
ENSG00000101463	SYNDIG1	protein_coding	26.6961	4.73856	4.74479e-20	25.9891	4.69983	4.80336e-20	62.1653	59.8849	2.14065
ENSG00000113369	ARRDC3	protein_coding	1.83557	0.876232	4.84851e-20	1.86276	0.897438	1.76804e-21	488.368	495.395	264.025
ENSG00000198794	SCAMP5	protein_coding	1.70387	0.768819	5.1558e-20	3.12344	1.64314	2.23188e-96	463.687	846.749	269.825
ENSG00000114541	FRMD4B	protein_coding	2.78604	1.47822	5.28265e-20	2.53957	1.34458	4.72514e-17	288.761	263.543	101.224
ENSG00000121440	PDZRN3	protein_coding	1.93744	0.95415	5.51187e-20	1.1929	0.254474	0.0225905	292.397	179.937	149.462
ENSG00000111879	FAM184A	protein_coding	2.11111	1.078	5.78443e-20	1.56119	0.642649	6.71465e-08	349.98	259.385	163.339
ENSG00000165349	SLC7A3	protein_coding	2.08567	1.06051	5.99561e-20	2.2543	1.17268	4.20631e-25	226.279	243.679	106.857
ENSG00000129911	KLF16	protein_coding	0.476957	-1.06807	6.43461e-20	0.419003	-1.25497	3.60635e-27	623.902	548.472	1324.74
ENSG00000166341	DCHS1	protein_coding	2.47336	1.30647	7.21913e-20	3.39365	1.76284	1.52186e-36	267.039	365.719	105.987
ENSG00000143319	ISG20L2	protein_coding	0.698466	-0.517738	7.2904e-20	0.63894	-0.646248	1.35351e-30	2700.7	2470.52	3878.33
ENSG00000183049	CAMK1D	protein_coding	1.91824	0.939785	8.12894e-20	1.92789	0.947026	1.02263e-20	292.638	294.897	151.484
ENSG00000140682	TGFB1I1	protein_coding	2.08006	1.05663	9.16985e-20	3.29184	1.71889	4.52169e-55	217.108	341.768	103.01
ENSG00000005893	LAMP2	protein_coding	2.13736	1.09583	1.02356e-19	2.17826	1.12318	5.39628e-21	4199.72	4287.28	1941.97
ENSG00000157510	AFAP1L1	protein_coding	2.06676	1.04737	1.05554e-19	1.99585	0.997004	1.85253e-18	209.323	201.531	100.258
ENSG00000125912	NCLN	protein_coding	0.540915	-0.886527	1.09924e-19	0.56082	-0.834391	9.77106e-18	1806.78	1877.65	3372.22
ENSG00000152932	RAB3C	protein_coding	3.87186	1.95303	1.16036e-19	3.95813	1.98482	8.70901e-21	90.416	92.7109	22.798
ENSG00000141994	DUS3L	protein_coding	0.514336	-0.959218	1.21077e-19	0.465247	-1.10393	7.55651e-26	529.729	479.758	1042.19
ENSG00000133627	ACTR3B	protein_coding	0.609735	-0.713746	1.39931e-19	0.637931	-0.648528	4.55977e-17	457.808	478.317	754.713
ENSG00000096384	HSP90AB1	protein_coding	0.622772	-0.683224	1.40893e-19	0.375175	-1.41437	8.04441e-81	48639.3	29255.7	78707.5
ENSG00000143393	PI4KB	protein_coding	0.732419	-0.449258	1.52998e-19	0.783335	-0.352298	8.51714e-13	2714.8	2903.74	3716.48
ENSG00000089280	FUS	protein_coding	0.665921	-0.586577	1.59311e-19	0.66352	-0.591787	3.46357e-20	12032.5	11980.5	18166.9
ENSG00000178033	CALHM5	protein_coding	3.49482	1.80522	1.61136e-19	2.38038	1.25119	6.04534e-10	83.7657	57.2933	23.1851
ENSG00000087087	SRRT	protein_coding	0.692446	-0.530226	1.62379e-19	0.676247	-0.564378	3.26611e-22	5612.43	5483.64	8136.18
ENSG00000101945	SUV39H1	protein_coding	0.646844	-0.628509	1.63812e-19	0.725911	-0.462136	1.75019e-11	911.294	1023.4	1415.56
ENSG00000080561	MID2	protein_coding	3.04765	1.6077	1.64941e-19	2.53441	1.34165	3.4321e-14	372.738	310.876	119.154
ENSG00000221968	FADS3	protein_coding	2.20686	1.14199	1.67935e-19	2.34954	1.23238	4.77384e-23	345.827	366.7	154.454
ENSG00000099783	HNRNPM	protein_coding	0.62663	-0.674314	1.74825e-19	0.534308	-0.904256	1.34492e-35	13135.3	11098.9	20970.3
ENSG00000206195	DUXAP8	lncRNA	0.582127	-0.780594	1.85519e-19	0.668726	-0.580512	4.71376e-12	325.053	374.534	563.609
ENSG00000087085	ACHE	protein_coding	3.75539	1.90896	2.19778e-19	4.44029	2.15065	2.68606e-25	85.3896	99.9214	21.8059
ENSG00000125651	GTF2F1	protein_coding	0.629607	-0.667476	2.21707e-19	0.678581	-0.559407	3.06713e-14	2209.64	2381.58	3529.07
ENSG00000196204	RNF216P1	transcribed_unprocessed_pseudogene	0.655261	-0.609859	2.39909e-19	0.66165	-0.595859	1.99592e-19	394.317	398.823	605.24
ENSG00000213339	QTRT1	protein_coding	0.541259	-0.885608	2.4289e-19	0.537898	-0.894595	3.46357e-20	499.594	496.063	932.068
ENSG00000099797	TECR	protein_coding	0.572755	-0.804009	2.5188e-19	0.739179	-0.436004	1.10743e-06	1385.82	1791.8	2440
ENSG00000104907	TRMT1	protein_coding	0.518386	-0.947902	2.58671e-19	0.488316	-1.03411	5.40295e-23	1189.57	1121.11	2320.48
ENSG00000257702	LBX2-AS1	lncRNA	3.19091	1.67397	2.77442e-19	4.76566	2.25268	1.81337e-36	91.8664	135.853	28.197
ENSG00000075043	KCNQ2	protein_coding	0.46886	-1.09277	2.83516e-19	0.651077	-0.6191	1.31585e-07	203.244	281.389	438.387
ENSG00000090006	LTBP4	protein_coding	1.65926	0.730541	2.95928e-19	1.62048	0.69642	6.37264e-18	1005.31	980.888	600.884
ENSG00000147416	ATP6V1B2	protein_coding	0.614497	-0.702523	2.99867e-19	1.04662	0.0657362	0.444007	854.891	1467.45	1400.33
ENSG00000132017	DCAF15	protein_coding	0.555414	-0.848363	3.16248e-19	0.635571	-0.653874	2.84418e-12	763.912	873.774	1387.53
ENSG00000071243	ING3	protein_coding	0.569444	-0.812374	3.17704e-19	0.545998	-0.873032	2.14156e-22	586.329	562.549	1038.86
ENSG00000177542	SLC25A22	protein_coding	0.677755	-0.561164	3.19925e-19	0.70019	-0.514181	6.75904e-17	807.105	834.958	1196.25
ENSG00000158604	TMED4	protein_coding	1.33949	0.421681	3.25522e-19	1.42257	0.508498	3.67605e-28	2546.14	2701.32	1895.91
ENSG00000173917	HOXB2	protein_coding	0.415398	-1.26743	3.25522e-19	0.377631	-1.40495	1.32835e-23	184.986	167.599	450.947
ENSG00000100297	MCM5	protein_coding	0.747682	-0.419503	3.34457e-19	0.638285	-0.647727	1.21589e-44	4482.39	3826.81	6006.89
ENSG00000120594	PLXDC2	protein_coding	3.88849	1.95921	3.43284e-19	3.98715	1.99536	1.82822e-20	75.7505	77.36	18.8066
ENSG00000099622	CIRBP	protein_coding	0.540933	-0.886478	3.54078e-19	0.528722	-0.919418	9.61933e-21	2066.37	2021.77	3860.05
ENSG00000116017	ARID3A	protein_coding	0.624123	-0.680098	3.75542e-19	0.723074	-0.467785	4.2309e-10	658.219	764.15	1061.62
ENSG00000104388	RAB2A	protein_coding	0.706256	-0.501738	3.80462e-19	0.671118	-0.575363	2.86592e-25	1404.57	1335.13	1994.34
ENSG00000147180	ZNF711	protein_coding	2.64704	1.40438	3.98426e-19	2.9902	1.58024	1.24208e-23	1481.76	1652.69	545.627
ENSG00000206053	JPT2	protein_coding	0.785126	-0.349004	3.98426e-19	0.827347	-0.273436	1.92713e-12	4418.83	4658.68	5635.02
ENSG00000167972	ABCA3	protein_coding	1.95954	0.970517	4.52184e-19	2.05264	1.03748	5.72241e-22	840.156	879.709	423.167
ENSG00000105974	CAV1	protein_coding	1.89992	0.925935	4.64191e-19	3.19884	1.67755	3.55495e-67	230.465	386.783	120.314
ENSG00000205531	NAP1L4	protein_coding	0.802929	-0.316655	4.65572e-19	0.762333	-0.391506	3.96788e-29	3346.99	3177.13	4171.36
ENSG00000071073	MGAT4A	protein_coding	2.20299	1.13946	5.02074e-19	1.82526	0.868098	1.06744e-11	351.243	291.117	156.757
ENSG00000106789	CORO2A	protein_coding	1.97779	0.983888	5.16681e-19	2.3251	1.21729	1.30334e-29	321.084	376.16	160.783
ENSG00000124784	RIOK1	protein_coding	0.645093	-0.63242	5.93488e-19	0.343337	-1.5423	2.05064e-102	1498.91	799.204	2338.18
ENSG00000158710	TAGLN2	protein_coding	1.65992	0.731112	6.07078e-19	1.75709	0.81319	1.33274e-23	11091.7	11763.7	6638.91
ENSG00000184515	BEX5	protein_coding	699.56	9.4503	6.16988e-19	1111.02	10.1177	1.04047e-21	226.297	354.048	0.27048
ENSG00000127191	TRAF2	protein_coding	0.507798	-0.977673	6.3929e-19	0.513097	-0.962697	9.24417e-19	528.418	534.395	1053.54
ENSG00000272763	AC103702.2	lncRNA	215.977	7.75473	6.41498e-19	221.756	7.79283	2.54284e-19	176.919	181.01	0.654869
ENSG00000159840	ZYX	protein_coding	1.39368	0.4789	6.56447e-19	1.48457	0.570044	6.34036e-27	2335.99	2486.84	1671.49
ENSG00000144645	OSBPL10	protein_coding	2.03691	1.02638	6.64522e-19	1.50467	0.589449	4.83374e-07	311.228	230.125	150.084
ENSG00000169490	TM2D2	protein_coding	0.585535	-0.772173	6.97463e-19	0.77645	-0.365036	2.6006e-05	831.03	1103.01	1430.11
ENSG00000149136	SSRP1	protein_coding	0.758984	-0.397858	7.1014e-19	0.614515	-0.702481	8.76743e-57	12002.7	9720.44	15866.9
ENSG00000171608	PIK3CD	protein_coding	2.06619	1.04697	7.37108e-19	2.56097	1.35669	1.01301e-32	206.493	255.657	98.4539
ENSG00000173406	DAB1	protein_coding	15.9395	3.99454	7.37108e-19	13.0547	3.7065	1.23713e-16	56.3587	46.6032	3.26899
ENSG00000179632	MAF1	protein_coding	0.505571	-0.984014	7.58265e-19	0.515744	-0.955274	4.08817e-18	1097.63	1120.01	2195.82
ENSG00000135525	MAP7	protein_coding	1.89181	0.919766	8.21664e-19	1.37152	0.455772	1.59542e-05	573.734	416.05	300.068
ENSG00000178947	SMIM10L2A	protein_coding	2.1266	1.08855	8.33666e-19	2.30014	1.20172	1.55818e-23	211.698	227.355	97.9411
ENSG00000067840	PDZD4	protein_coding	2.59525	1.37587	8.47786e-19	3.47404	1.79662	5.67089e-32	324.356	431.578	123.232
ENSG00000132967	HMGB1P5	transcribed_processed_pseudogene	0.305064	-1.71282	8.47786e-19	0.227702	-2.13478	4.72658e-28	141.709	105.995	475.658
ENSG00000170266	GLB1	protein_coding	1.43312	0.519163	8.68028e-19	1.45812	0.544113	6.33768e-21	1984.46	2015.91	1378.25
ENSG00000108312	UBTF	protein_coding	0.758867	-0.39808	8.9579e-19	0.733068	-0.447982	7.56395e-24	3446.44	3333.35	4552.68
ENSG00000123575	FAM199X	protein_coding	2.66321	1.41316	9.15764e-19	2.85883	1.51543	1.45971e-21	3856.19	4131.96	1418.32
ENSG00000134222	PSRC1	protein_coding	0.552626	-0.855624	9.20952e-19	0.748672	-0.417594	1.43085e-05	930.77	1261.82	1700.71
ENSG00000248278	SUMO2P17	transcribed_processed_pseudogene	0.21588	-2.2117	9.62222e-19	0.504546	-0.986942	5.45803e-07	16.0762	36.6388	75.5015
ENSG00000165152	TMEM246	protein_coding	1.49401	0.579185	9.79477e-19	1.32882	0.410149	4.57487e-10	902.692	802.1	601.115
ENSG00000108344	PSMD3	protein_coding	0.737472	-0.43934	9.90789e-19	0.685363	-0.545061	1.82581e-28	2845.96	2647.51	3869.96
ENSG00000204580	DDR1	protein_coding	1.60865	0.685846	9.90789e-19	1.31955	0.400048	3.63184e-07	845.865	693.501	522.375
ENSG00000076984	MAP2K7	protein_coding	0.584375	-0.775034	1.04137e-18	0.578813	-0.788832	1.62296e-19	979.852	972.673	1691.61
ENSG00000163053	SLC16A14	protein_coding	2.20301	1.13948	1.0523e-18	1.99455	0.996062	7.7083e-15	188.8	171.133	84.1856
ENSG00000176463	SLCO3A1	protein_coding	12.0526	3.59128	1.11533e-18	5.98236	2.58071	3.24876e-10	48.8981	24.9119	3.70637
ENSG00000129968	ABHD17A	protein_coding	0.379964	-1.39607	1.18172e-18	0.452226	-1.14488	3.37896e-13	791.125	942.823	2131.15
ENSG00000128965	CHAC1	protein_coding	2.59792	1.37736	1.19653e-18	2.14441	1.10058	1.74455e-12	216.759	178.609	82.2238
ENSG00000075218	GTSE1	protein_coding	0.694831	-0.525267	1.26873e-18	0.768683	-0.37954	1.51191e-10	1640.81	1816.38	2370.03
ENSG00000185339	TCN2	protein_coding	3.54838	1.82716	1.29244e-18	2.75159	1.46027	2.11227e-12	79.7713	61.9986	21.9597
ENSG00000116761	CTH	protein_coding	1.78045	0.832242	1.30728e-18	1.42965	0.515665	6.09127e-08	585.883	469.4	325.596
ENSG00000164970	FAM219A	protein_coding	1.62056	0.696489	1.37687e-18	1.88024	0.910914	5.35946e-32	784.229	909.291	480.144
ENSG00000105656	ELL	protein_coding	0.60081	-0.735019	1.481e-18	0.619117	-0.691716	2.03895e-17	282.279	290.664	473.294
ENSG00000129351	ILF3	protein_coding	0.682852	-0.550355	1.5248e-18	0.625825	-0.67617	1.396e-27	11472.7	10522	16899.8
ENSG00000119801	YPEL5	protein_coding	1.4763	0.561987	1.60271e-18	1.70239	0.767562	2.78846e-35	781.471	900.464	526.967
ENSG00000188732	FAM221A	protein_coding	3.85162	1.94547	1.72676e-18	5.23097	2.38708	7.07377e-29	67.8182	90.8673	17.0234
ENSG00000108932	SLC16A6	protein_coding	5.60299	2.4862	1.73601e-18	4.17916	2.06321	3.48186e-13	57.1894	42.9232	9.73485
ENSG00000100097	LGALS1	protein_coding	0.309062	-1.69403	1.74571e-18	0.843093	-0.246237	0.164371	67.6906	184.989	224.147
ENSG00000064545	TMEM161A	protein_coding	0.400721	-1.31933	1.82229e-18	0.498423	-1.00456	1.24058e-11	426.013	529.224	1084.2
ENSG00000147804	SLC39A4	protein_coding	0.369359	-1.4369	1.82991e-18	0.392941	-1.34761	7.137e-17	209.988	223.234	580.055
ENSG00000120896	SORBS3	protein_coding	0.572491	-0.804675	1.8307e-18	1.16856	0.224733	0.0128549	385.843	796.468	678.697
ENSG00000164818	DNAAF5	protein_coding	0.70099	-0.512534	1.8307e-18	0.684014	-0.547903	2.24714e-21	1752.36	1708.86	2506.69
ENSG00000139131	YARS2	protein_coding	0.619532	-0.690748	1.95299e-18	0.613075	-0.705864	1.78498e-19	819.065	812.221	1332.36
ENSG00000177732	SOX12	protein_coding	0.718577	-0.476785	1.97024e-18	0.623876	-0.680669	1.32028e-36	2815.54	2445.01	3932.88
ENSG00000114316	USP4	protein_coding	1.45055	0.536596	2.21251e-18	1.50151	0.58641	2.52853e-22	1187.07	1228.88	813.991
ENSG00000248498	ASNSP1	transcribed_unprocessed_pseudogene	6.36599	2.67039	2.34379e-18	1.86394	0.898358	0.00309805	60.9567	18.779	9.24351
ENSG00000151092	NGLY1	protein_coding	1.39586	0.481152	2.54977e-18	1.28758	0.364665	4.60696e-11	1455.09	1339.24	1038.55
ENSG00000197291	RAMP2-AS1	lncRNA	2.39163	1.25799	2.57282e-18	1.40558	0.491163	0.00107654	145.644	85.6331	59.8673
ENSG00000103381	CPPED1	protein_coding	2.11912	1.08346	2.57702e-18	0.136564	-2.87235	1.3482e-39	231.922	14.3476	107.452
ENSG00000172965	MIR4435-2HG	lncRNA	1.95774	0.969192	2.59691e-18	2.04599	1.0328	1.89823e-21	215.712	224.546	108.076
ENSG00000247315	ZCCHC3	protein_coding	0.728264	-0.457467	2.68981e-18	0.664397	-0.589883	4.66474e-30	1486.8	1357.35	2048.78
ENSG00000077616	NAALAD2	protein_coding	59.2561	5.88889	2.94944e-18	36.8295	5.20279	9.43855e-15	78.4244	49.2257	1.25849
ENSG00000146433	TMEM181	protein_coding	1.62254	0.698258	3.02716e-18	1.29965	0.378126	2.44759e-06	2482.21	1993.46	1522.48
ENSG00000119946	CNNM1	protein_coding	2.35368	1.23492	3.10845e-18	2.28031	1.18923	2.13576e-17	191.467	185.014	79.8296
ENSG00000055163	CYFIP2	protein_coding	1.91071	0.934108	3.11032e-18	1.84924	0.886936	8.96817e-17	1906.74	1844.82	986.794
ENSG00000172465	TCEAL1	protein_coding	2.08377	1.0592	3.48582e-18	1.74338	0.801891	4.17983e-11	955.262	798.422	452.192
ENSG00000171956	FOXB1	protein_coding	0.444676	-1.16917	3.83352e-18	0.744679	-0.42531	0.000849277	133.254	223.056	303.605
ENSG00000132768	DPH2	protein_coding	0.680711	-0.554886	3.8556e-18	0.583843	-0.776348	1.50967e-34	1064.25	913.167	1571.29
ENSG00000198732	SMOC1	protein_coding	0.724121	-0.465697	4.02006e-18	0.829624	-0.269471	3.14196e-07	840.017	963.578	1164.17
ENSG00000168135	KCNJ4	protein_coding	4.5962	2.20044	4.081e-18	2.73482	1.45145	9.87179e-09	132.649	79.5136	27.6378
ENSG00000114631	PODXL2	protein_coding	0.601699	-0.732886	4.27029e-18	0.639201	-0.645659	2.15361e-14	787.317	840.85	1319.71
ENSG00000130935	NOL11	protein_coding	0.753105	-0.409076	4.33478e-18	0.651614	-0.61791	2.99435e-40	3717.14	3215.27	4946.41
ENSG00000180806	HOXC9	protein_coding	0.406229	-1.29964	4.41102e-18	0.372574	-1.4244	1.23546e-21	444.73	408.683	1116
ENSG00000121774	KHDRBS1	protein_coding	0.7931	-0.334426	4.53795e-18	0.76206	-0.392023	6.07525e-25	9337.25	8961.99	11786.3
ENSG00000115844	DLX2	protein_coding	0.737118	-0.440032	4.62887e-18	0.716086	-0.481795	4.10943e-22	901.119	875.702	1225
ENSG00000167461	RAB8A	protein_coding	0.617443	-0.695623	5.21079e-18	0.663012	-0.592894	9.93996e-14	1049.99	1129.19	1712.28
ENSG00000196549	MME	protein_coding	3.05442	1.6109	5.30447e-18	13.4136	3.74562	5.22461e-104	105.395	456.907	33.2418
ENSG00000164050	PLXNB1	protein_coding	2.11193	1.07856	5.41732e-18	2.01872	1.01344	2.09199e-16	212.923	203.126	98.603
ENSG00000134207	SYT6	protein_coding	8.51135	3.08939	5.57912e-18	6.76014	2.75705	1.00467e-14	46.7933	37.6494	5.05233
ENSG00000165572	KBTBD6	protein_coding	0.732604	-0.448894	5.65428e-18	0.683063	-0.549909	7.45464e-27	1443.56	1347.32	1977.01
ENSG00000221944	TIGD1	protein_coding	1.72167	0.783809	5.6938e-18	0.909407	-0.137001	0.183082	391.87	205.286	225.648
ENSG00000081985	IL12RB2	protein_coding	3.47621	1.79751	5.99708e-18	1.74341	0.801912	0.00013894	114.617	58.4598	32.4407
ENSG00000153029	MR1	protein_coding	1.90938	0.933107	6.66416e-18	2.95003	1.56073	1.02826e-50	376.912	581.396	194.961
ENSG00000162231	NXF1	protein_coding	0.710425	-0.493246	6.85316e-18	0.796905	-0.327519	9.07879e-09	1689.04	1897.71	2386.2
ENSG00000175221	MED16	protein_coding	0.480548	-1.05725	6.89647e-18	0.49214	-1.02286	4.17687e-17	734.859	753.06	1550.96
ENSG00000116675	DNAJC6	protein_coding	3.33201	1.73639	6.98985e-18	4.40558	2.13933	9.25576e-27	526.09	692.249	153.173
ENSG00000071967	CYBRD1	protein_coding	2.00927	1.00667	7.02223e-18	2.60523	1.38141	7.12548e-34	357.7	462.619	175.151
ENSG00000152778	IFIT5	protein_coding	1.76284	0.817902	7.3901e-18	1.77857	0.830721	7.10763e-19	422.213	426.2	237.257
ENSG00000198900	TOP1	protein_coding	0.703102	-0.508194	7.3901e-18	0.722606	-0.46872	1.47923e-15	6653.23	6841.28	9500.43
ENSG00000078487	ZCWPW1	protein_coding	2.86985	1.52097	7.78153e-18	3.53366	1.82116	2.04561e-26	98.9699	120.51	33.6534
ENSG00000105298	CACTIN	protein_coding	0.542986	-0.881014	8.00726e-18	0.589026	-0.763597	4.3669e-14	537.986	583.919	1001.85
ENSG00000140044	JDP2	protein_coding	1.94183	0.957414	8.57903e-18	1.64822	0.720911	1.08084e-10	286.399	242.007	144.599
ENSG00000158164	TMSB15A	protein_coding	2.05106	1.03637	8.75054e-18	4.30283	2.10529	8.18063e-74	380.807	793.299	183.376
ENSG00000154127	UBASH3B	protein_coding	2.16641	1.11531	9.51045e-18	2.11297	1.07927	4.70933e-17	283.966	277.25	129.188
ENSG00000197063	MAFG	protein_coding	1.58997	0.669001	1.15393e-17	1.68037	0.748781	2.70716e-22	1094.58	1154.2	683.905
ENSG00000011132	APBA3	protein_coding	0.494123	-1.01706	1.23409e-17	0.646781	-0.62865	3.17649e-08	155.118	202.506	317.561
ENSG00000161940	BCL6B	protein_coding	0.593768	-0.752028	1.23482e-17	0.565208	-0.823146	1.57003e-21	226.329	216.228	385.561
ENSG00000131351	HAUS8	protein_coding	0.575957	-0.795968	1.32064e-17	0.598519	-0.740532	4.5149e-16	288.66	299.71	505.724
ENSG00000100335	MIEF1	protein_coding	0.795203	-0.330605	1.46385e-17	0.614011	-0.703664	1.68572e-75	3171.01	2450.09	3994.84
ENSG00000179071	CCDC89	protein_coding	4.3232	2.1121	1.61659e-17	4.54053	2.18286	4.07897e-19	83.1377	87.4767	18.6558
ENSG00000126903	SLC10A3	protein_coding	1.80666	0.853326	1.65391e-17	2.25638	1.17401	1.44401e-33	387.829	483.521	211.703
ENSG00000168743	NPNT	protein_coding	3.75122	1.90736	1.80105e-17	6.08338	2.60487	6.29854e-33	107.853	173.792	27.8527
ENSG00000221866	PLXNA4	protein_coding	10.5001	3.39233	1.80105e-17	11.4005	3.51102	5.03601e-19	52.9732	57.3811	4.61708
ENSG00000184867	ARMCX2	protein_coding	151.04	7.23879	1.82875e-17	144.275	7.17268	2.18047e-17	124.773	118.199	0.789849
ENSG00000204394	VARS	protein_coding	0.647117	-0.627902	1.82875e-17	0.452958	-1.14255	6.57006e-55	2799.59	1961.66	4351.45
ENSG00000159216	RUNX1	protein_coding	2.53372	1.34126	1.83915e-17	1.56612	0.647197	4.51797e-05	294.632	183.171	113.574
ENSG00000104412	EMC2	protein_coding	0.581272	-0.782716	1.83992e-17	0.510409	-0.970274	2.46637e-26	540.989	475.099	938.732
ENSG00000105325	FZR1	protein_coding	0.581451	-0.782271	2.04947e-17	0.754807	-0.40582	9.56801e-06	754.121	980.641	1308.58
ENSG00000164616	FBXL21P	transcribed_unitary_pseudogene	2.39348	1.25911	2.06613e-17	2.1026	1.07217	3.65759e-13	129.006	113.341	53.0592
ENSG00000105397	TYK2	protein_coding	0.585985	-0.771064	2.33084e-17	0.824541	-0.278337	0.00241078	808.135	1142.39	1392.54
ENSG00000130811	EIF3G	protein_coding	0.536425	-0.898551	2.39915e-17	0.519193	-0.945657	3.42906e-19	3148.28	3054.27	5941.9
ENSG00000112118	MCM3	protein_coding	0.816324	-0.292787	2.4464e-17	0.499082	-1.00265	8.41054e-189	6558.67	4010.1	8041.47
ENSG00000102226	USP11	protein_coding	1.41626	0.502088	2.53461e-17	1.4053	0.490882	8.26095e-17	5264	5219.82	3702.07
ENSG00000113319	RASGRF2	protein_coding	3.89352	1.96107	2.53663e-17	2.29951	1.20132	2.52498e-07	92.6474	55.3374	22.9838
ENSG00000167815	PRDX2	protein_coding	0.51098	-0.968661	2.53663e-17	0.650784	-0.61975	5.70773e-08	4732.28	6029.68	9383.36
ENSG00000183023	SLC8A1	protein_coding	95.2803	6.57411	2.66398e-17	30.4456	4.92816	1.33783e-10	102.358	34.6616	0.935152
ENSG00000197256	KANK2	protein_coding	0.591709	-0.75704	2.76195e-17	0.700245	-0.514068	4.37188e-09	443.08	524.922	754.335
ENSG00000183092	BEGAIN	protein_coding	3.30032	1.72261	3.42681e-17	3.88435	1.95767	1.00324e-22	91.0451	106.625	26.5034
ENSG00000186026	ZNF284	protein_coding	5.01283	2.32562	3.48652e-17	3.58389	1.84153	2.57898e-11	63.6018	46.0347	12.1866
ENSG00000004399	PLXND1	protein_coding	1.76853	0.822552	3.57209e-17	1.2819	0.358285	0.000347279	614.628	444.525	342.948
ENSG00000163171	CDC42EP3	protein_coding	1.51636	0.600614	3.64144e-17	1.34951	0.43244	1.45578e-09	712.003	634.346	467.524
ENSG00000082175	PGR	protein_coding	3.88093	1.9564	3.65775e-17	1.1797	0.238421	0.301705	144.094	43.9735	35.738
ENSG00000156113	KCNMA1	protein_coding	6.4994	2.70031	3.66069e-17	10.7198	3.4222	3.94566e-28	49.8568	82.1264	7.27994
ENSG00000189067	LITAF	protein_coding	1.48988	0.575196	3.70964e-17	1.56366	0.644927	8.75146e-22	1202.36	1259.35	802.661
ENSG00000182944	EWSR1	protein_coding	0.813864	-0.297141	3.83735e-17	0.628067	-0.671009	1.01578e-83	9452.02	7293.22	11625.1
ENSG00000151892	GFRA1	protein_coding	4.75998	2.25095	3.84994e-17	5.28431	2.40171	5.55379e-20	61.3854	67.8425	12.2621
ENSG00000171466	ZNF562	protein_coding	0.647052	-0.628047	4.05037e-17	0.639076	-0.645941	1.72037e-18	664.271	656.711	1034.15
ENSG00000176623	RMDN1	protein_coding	0.677229	-0.562284	4.16481e-17	0.668267	-0.581503	8.2534e-19	568.528	562.778	844.72
ENSG00000048342	CC2D2A	protein_coding	1.78625	0.836936	4.71076e-17	2.38143	1.25183	2.98732e-38	488.468	649.986	271.022
ENSG00000223764	LINC02593	lncRNA	0.584128	-0.775644	4.81767e-17	0.657413	-0.605127	2.66014e-11	493.019	554.565	851.564
ENSG00000268388	FENDRR	lncRNA	2.05848	1.04158	4.8816e-17	2.51059	1.32803	9.11289e-29	158.391	192.278	75.8676
ENSG00000101843	PSMD10	protein_coding	1.57325	0.653748	5.64682e-17	1.50403	0.588833	3.76274e-14	4141.76	3954.44	2614.83
ENSG00000172270	BSG	protein_coding	0.558601	-0.840111	7.03799e-17	0.626279	-0.675122	1.85724e-11	9155.22	10281.7	16578.6
ENSG00000142089	IFITM3	protein_coding	3.31941	1.73093	7.83687e-17	1.6977	0.76358	0.000257481	120.054	62.1149	35.0329
ENSG00000185585	OLFML2A	protein_coding	3.4618	1.79152	8.4176e-17	3.3396	1.73967	2.6708e-16	90.8644	87.5888	25.3273
ENSG00000158296	SLC13A3	protein_coding	8.72972	3.12594	8.47691e-17	9.55172	3.25576	1.43693e-18	46.4419	50.7568	5.08579
ENSG00000154721	JAM2	protein_coding	2.1873	1.12915	8.56862e-17	2.33278	1.22205	3.24437e-20	165.045	176.252	73.993
ENSG00000090889	KIF4A	protein_coding	0.752622	-0.410003	9.26162e-17	0.786366	-0.346727	1.29764e-12	2351.33	2458.76	3132.04
ENSG00000267317	AC027307.2	lncRNA	0.398723	-1.32654	9.54486e-17	0.491372	-1.02511	3.54035e-11	139.742	171.849	357.763
ENSG00000154162	CDH12	protein_coding	5.27161	2.39824	9.56459e-17	5.7737	2.5295	7.83336e-19	131.164	143.654	23.5416
ENSG00000169432	SCN9A	protein_coding	49.6776	5.63452	9.92614e-17	94.3234	6.55954	1.69529e-22	66.389	124.038	1.27312
ENSG00000178522	AMBN	protein_coding	18.269	4.19132	9.99935e-17	1.22095	0.288008	0.350429	47.2976	3.73069	2.41113
ENSG00000162851	TFB2M	protein_coding	0.620145	-0.689323	1.02835e-16	0.546787	-0.87095	3.84177e-26	467.424	413.32	761.675
ENSG00000145945	FAM50B	protein_coding	48.7651	5.60778	1.03636e-16	30.0222	4.90796	2.61987e-13	64.8599	40.3641	1.191
ENSG00000173041	ZNF680	protein_coding	1.72914	0.790054	1.04598e-16	1.84766	0.885696	1.95728e-21	375.043	400.202	214.622
ENSG00000238227	TMEM250	protein_coding	0.540667	-0.887188	1.05744e-16	0.53365	-0.906034	1.40362e-17	1552.23	1533.62	2905.44
ENSG00000003147	ICA1	protein_coding	2.00169	1.00122	1.06635e-16	2.28255	1.19065	2.34197e-24	180.062	204.313	88.3353
ENSG00000079805	DNM2	protein_coding	0.612258	-0.707788	1.11132e-16	0.686317	-0.543054	1.79459e-10	1873.9	2105.24	3085.82
ENSG00000205937	RNPS1	protein_coding	0.818274	-0.289343	1.14419e-16	0.823943	-0.279383	5.25685e-16	5325.37	5361.29	6512.45
ENSG00000165801	ARHGEF40	protein_coding	1.85864	0.894248	1.16159e-16	2.32921	1.21984	5.51724e-31	466.689	583.625	248.008
ENSG00000157927	RADIL	protein_coding	0.591975	-0.756391	1.21419e-16	0.595948	-0.746742	5.46271e-17	231.204	232.471	393.216
ENSG00000130311	DDA1	protein_coding	0.670832	-0.575977	1.22884e-16	0.663147	-0.5926	6.12548e-18	917.734	906.692	1374.6
ENSG00000085831	TTC39A	protein_coding	2.15483	1.10757	1.26216e-16	1.89058	0.918827	5.2616e-12	162.637	142.838	74.333
ENSG00000259953	AL138756.1	lncRNA	2.30772	1.20647	1.33817e-16	1.98114	0.986328	1.15835e-11	145.444	124.728	61.5714
ENSG00000152256	PDK1	protein_coding	1.71541	0.778553	1.37035e-16	1.88099	0.911493	8.24818e-23	744.449	815.437	429.225
ENSG00000142002	DPP9	protein_coding	0.662359	-0.594314	1.39033e-16	0.646593	-0.62907	1.13169e-18	1161.29	1136.43	1764.89
ENSG00000198853	RUSC2	protein_coding	2.07356	1.05211	1.4253e-16	2.1607	1.1115	8.37433e-19	316.934	329.291	150.241
ENSG00000129474	AJUBA	protein_coding	1.68678	0.754269	1.56584e-16	1.49421	0.579386	2.24745e-10	694.309	614.574	407.616
ENSG00000197872	FAM49A	protein_coding	13.4879	3.75359	1.56864e-16	19.1527	4.25947	1.71462e-21	41.4265	58.4672	2.79069
ENSG00000156709	AIFM1	protein_coding	1.3866	0.471554	1.60498e-16	1.27501	0.350508	8.03946e-10	3321.73	3055.52	2387.61
ENSG00000160469	BRSK1	protein_coding	1.67685	0.745752	1.61195e-16	1.77423	0.827194	6.54343e-21	323.142	340.794	190.227
ENSG00000156925	ZIC3	protein_coding	0.607624	-0.71875	1.62888e-16	0.578288	-0.790141	2.70292e-20	248.577	236.751	411.849
ENSG00000160685	ZBTB7B	protein_coding	1.54468	0.627306	1.70298e-16	1.8353	0.876018	3.71769e-33	430.524	509.211	275.938
ENSG00000258986	TMEM179	protein_coding	4.18554	2.06541	1.72013e-16	11.1269	3.47598	8.16644e-49	60.1375	157.281	13.7959
ENSG00000124193	SRSF6	protein_coding	0.701871	-0.510723	1.76506e-16	0.633584	-0.658393	8.41606e-27	4065.43	3673.6	5817.25
ENSG00000237149	ZNF503-AS2	lncRNA	0.495559	-1.01287	1.79312e-16	0.467241	-1.09776	1.78498e-19	296.042	278.767	605.035
ENSG00000109971	HSPA8	protein_coding	0.659828	-0.599839	1.86535e-16	0.609459	-0.714398	1.49151e-22	34322.2	31875.8	52576
ENSG00000137575	SDCBP	protein_coding	0.676557	-0.563717	1.91458e-16	0.687429	-0.540718	1.85012e-15	2456.83	2499.22	3650.27
ENSG00000078070	MCCC1	protein_coding	1.64275	0.716115	1.91698e-16	1.62674	0.701982	3.02653e-16	499.061	494.37	301.028
ENSG00000110002	VWA5A	protein_coding	5.10303	2.35135	2.00111e-16	12.6755	3.66397	2.62096e-41	51.2877	124.015	9.46437
ENSG00000176971	FIBIN	protein_coding	2.77409	1.47201	2.05613e-16	5.0817	2.34531	2.77187e-43	103.774	188.1	36.2802
ENSG00000128039	SRD5A3	protein_coding	0.639788	-0.644335	2.13552e-16	0.676941	-0.562898	2.99806e-13	571.895	605.316	899.894
ENSG00000164484	TMEM200A	protein_coding	20.2053	4.33666	2.15746e-16	20.408	4.35107	8.89384e-17	51.83	52.7194	2.27615
ENSG00000176273	SLC35G1	protein_coding	0.610904	-0.710982	2.15746e-16	0.642068	-0.639201	3.48776e-14	312.387	328.036	513.825
ENSG00000056487	PHF21B	protein_coding	2.38934	1.25661	2.16219e-16	3.3158	1.72936	9.69702e-32	147.114	202.555	60.3203
ENSG00000102053	ZC3H12B	protein_coding	3.87931	1.9558	2.21573e-16	3.68392	1.88124	1.37573e-15	84.0863	80.0616	20.9111
ENSG00000185480	PARPBP	protein_coding	0.694053	-0.526882	2.21991e-16	0.731379	-0.451309	8.55889e-13	752.271	793.322	1088.22
ENSG00000197635	DPP4	protein_coding	5.8952	2.55954	2.27933e-16	6.50553	2.70167	1.27647e-18	48.7257	53.5883	7.92476
ENSG00000072422	RHOBTB1	protein_coding	1.82776	0.870078	2.29604e-16	1.67521	0.744338	1.71622e-12	562.543	515.175	303.842
ENSG00000090530	P3H2	protein_coding	4.3299	2.11433	2.34904e-16	4.73357	2.24293	6.47201e-19	55.8138	60.7869	12.424
ENSG00000155380	SLC16A1	protein_coding	0.694408	-0.526145	2.40573e-16	0.610629	-0.711631	3.77882e-29	6890.76	6063.96	9969.34
ENSG00000272325	NUDT3	protein_coding	0.661319	-0.596583	2.41727e-16	0.395693	-1.33755	1.5219e-73	812.73	486.999	1235.58
ENSG00000131018	SYNE1	protein_coding	2.92229	1.5471	2.43197e-16	2.55776	1.35488	4.79354e-13	541.007	474.383	180.033
ENSG00000261716	HIST2H2BC	transcribed_unprocessed_pseudogene	2.09546	1.06726	2.45659e-16	4.11075	2.0394	7.78263e-61	240.518	469.944	113.253
ENSG00000165804	ZNF219	protein_coding	1.86247	0.897216	2.65372e-16	2.20601	1.14144	1.67665e-26	402.367	474.559	213.489
ENSG00000164920	OSR2	protein_coding	0.498635	-1.00394	2.80055e-16	0.437483	-1.1927	1.48525e-22	103.969	91.2399	211.625
ENSG00000001497	LAS1L	protein_coding	0.79213	-0.336191	2.82245e-16	0.672731	-0.571899	2.5907e-45	2125.39	1805.03	2685.71
ENSG00000254369	HOXA-AS3	lncRNA	0.334539	-1.57976	2.96833e-16	0.386365	-1.37196	5.95676e-14	38.9487	44.7629	118.531
ENSG00000183665	TRMT12	protein_coding	0.50704	-0.979828	2.9831e-16	0.517316	-0.950881	9.07931e-16	339.258	346.117	678.427
ENSG00000121769	FABP3	protein_coding	8.35838	3.06322	3.01416e-16	16.0563	4.00506	3.22127e-28	40.4247	76.2262	4.60748
ENSG00000197943	PLCG2	protein_coding	1.78281	0.834155	3.06006e-16	1.52123	0.605241	3.33879e-09	347.649	296.977	193.367
ENSG00000101003	GINS1	protein_coding	0.74182	-0.430858	3.23853e-16	0.832099	-0.265173	4.78787e-07	1838.95	2064.54	2484.86
ENSG00000065268	WDR18	protein_coding	0.405273	-1.30304	3.35356e-16	0.467389	-1.09731	5.5336e-12	1002.12	1161.09	2538.24
ENSG00000141756	FKBP10	protein_coding	0.629677	-0.667317	3.38852e-16	0.856012	-0.224298	0.00649205	2269.32	3083.41	3624.92
ENSG00000174886	NDUFA11	protein_coding	0.196414	-2.34803	3.44648e-16	0.477377	-1.0668	8.32104e-05	139.993	330.774	745.108
ENSG00000059145	UNKL	protein_coding	0.668728	-0.58051	3.48388e-16	0.632618	-0.660594	5.94566e-21	929.351	878.597	1396.56
ENSG00000175592	FOSL1	protein_coding	10.7972	3.43258	3.49994e-16	13.398	3.74395	1.4381e-19	41.4526	50.8569	3.45536
ENSG00000013619	MAMLD1	protein_coding	2.82038	1.49589	3.64734e-16	2.52491	1.33623	2.07487e-13	274.842	246.762	94.8297
ENSG00000158669	GPAT4	protein_coding	0.677852	-0.560958	3.77237e-16	0.903665	-0.146141	0.0408675	1276.79	1710.36	1894.66
ENSG00000171848	RRM2	protein_coding	0.681613	-0.552976	3.82892e-16	0.666581	-0.585147	4.20184e-18	4479.88	4387.33	6610.03
ENSG00000162542	TMCO4	protein_coding	2.08917	1.06293	3.99098e-16	2.4674	1.30299	5.39855e-25	152.918	179.361	71.2989
ENSG00000136274	NACAD	protein_coding	2.08899	1.06281	4.01537e-16	3.05908	1.6131	1.18872e-37	227.257	331.486	106.431
ENSG00000180900	SCRIB	protein_coding	0.599037	-0.739284	4.02976e-16	0.556727	-0.844958	9.65201e-21	2010.83	1874.22	3393.69
ENSG00000142530	FAM71E1	protein_coding	2.7292	1.44848	4.05752e-16	1.77517	0.827958	3.21617e-06	233.158	152.249	83.2133
ENSG00000067715	SYT1	protein_coding	1.92309	0.943423	4.35657e-16	3.69027	1.88373	2.10751e-67	217.426	415.016	111.392
ENSG00000079313	REXO1	protein_coding	0.648961	-0.623797	4.73857e-16	0.672335	-0.572748	3.60811e-14	587.428	609.463	910.694
ENSG00000254858	MPV17L2	protein_coding	0.474382	-1.07588	4.93413e-16	0.503872	-0.988871	4.83675e-14	418.568	444.546	897.433
ENSG00000105676	ARMC6	protein_coding	0.485858	-1.04139	5.12391e-16	0.437045	-1.19415	8.4784e-21	1184.91	1067.24	2477.04
ENSG00000180818	HOXC10	protein_coding	0.617257	-0.696057	5.15918e-16	0.602926	-0.729947	6.51921e-18	481.116	469.718	784.225
ENSG00000065717	TLE2	protein_coding	0.548858	-0.865496	5.62811e-16	0.801827	-0.318637	0.00146649	130.173	190.179	239.216
ENSG00000220323	HIST2H2BD	transcribed_unprocessed_pseudogene	2.06412	1.04552	6.23672e-16	4.08962	2.03197	6.33037e-62	215.986	425.882	102.769
ENSG00000134533	RERG	protein_coding	3.18804	1.67267	6.66219e-16	2.6011	1.37912	2.41021e-11	79.2705	64.5812	24.3101
ENSG00000156453	PCDH1	protein_coding	3.84099	1.94148	7.41659e-16	4.63132	2.21142	4.49704e-21	64.1419	76.0989	15.7989
ENSG00000134871	COL4A2	protein_coding	1.74558	0.803706	7.51481e-16	1.64822	0.720905	5.96379e-13	2318.41	2177.74	1312.45
ENSG00000147224	PRPS1	protein_coding	1.34945	0.432376	7.68353e-16	1.25816	0.33131	7.54488e-10	4413.72	4109.4	3262.31
ENSG00000164548	TRA2A	protein_coding	0.76883	-0.379264	7.95846e-16	0.707085	-0.500045	4.7199e-27	3168.45	2915.85	4131.47
ENSG00000105877	DNAH11	protein_coding	5.17862	2.37257	9.39948e-16	5.59622	2.48445	1.09634e-17	50.3469	54.2755	9.2943
ENSG00000138650	PCDH10	protein_coding	1.91782	0.93947	9.54375e-16	2.814	1.49262	5.69191e-39	607.078	888.517	312.018
ENSG00000276043	UHRF1	protein_coding	0.612767	-0.706591	1.00977e-15	0.617406	-0.695708	1.73026e-15	2764.41	2788.42	4547.47
ENSG00000123689	G0S2	protein_coding	5.42155	2.43871	1.02502e-15	3.14803	1.65445	4.6493e-08	83.1231	48.9845	14.5986
ENSG00000184162	NR2C2AP	protein_coding	0.492225	-1.02261	1.03176e-15	0.450116	-1.15163	8.62854e-20	421.474	385.806	870.213
ENSG00000076924	XAB2	protein_coding	0.610046	-0.713009	1.1241e-15	0.696113	-0.522606	3.05572e-09	723.692	826.964	1196.64
ENSG00000112473	SLC39A7	protein_coding	0.760125	-0.395692	1.16173e-15	0.590046	-0.7611	5.91584e-55	2405.19	1865.29	3169.72
ENSG00000137168	PPIL1	protein_coding	0.671769	-0.573962	1.18125e-15	0.429933	-1.21782	2.01319e-65	1928.77	1236.1	2888.05
ENSG00000227640	SOX21-AS1	lncRNA	3.28252	1.7148	1.19745e-15	1.39636	0.481666	0.0254996	98.3334	42.6116	28.8707
ENSG00000230707	AL589987.1	processed_pseudogene	6.56863	2.71559	1.28004e-15	5.49115	2.45711	3.19522e-13	44.4057	37.7084	6.47553
ENSG00000267327	AC009271.1	lncRNA	3.62914	1.85963	1.31653e-15	3.31681	1.7298	5.89567e-14	82.7346	75.7907	22.2282
ENSG00000215246	AC116351.1	lncRNA	7.40103	2.88773	1.37991e-15	5.96775	2.57719	7.63478e-13	43.2278	34.9421	5.28446
ENSG00000198960	ARMCX6	protein_coding	1.88166	0.912008	1.46971e-15	2.31717	1.21236	1.67412e-27	381.554	468.727	199.918
ENSG00000112379	ARFGEF3	protein_coding	3.05556	1.61144	1.5575e-15	2.23285	1.15889	7.44186e-09	325.514	239.523	103.232
ENSG00000188986	NELFB	protein_coding	0.524103	-0.932078	1.61603e-15	0.551115	-0.859575	1.52766e-13	1735.22	1828.04	3359.86
ENSG00000117461	PIK3R3	protein_coding	0.616231	-0.698456	1.63008e-15	0.706047	-0.502164	6.787e-09	747.162	858.121	1222.76
ENSG00000099219	ERMP1	protein_coding	2.33719	1.22478	1.92416e-15	2.49188	1.31723	5.61629e-18	421.064	448.506	176.276
ENSG00000186298	PPP1CC	protein_coding	0.773193	-0.371099	1.93823e-15	0.702507	-0.509415	2.0986e-28	8146.73	7403.93	10559.4
ENSG00000138587	MNS1	protein_coding	922.694	9.84971	2.00741e-15	1.11894	0.162127	0.401684	69.3737	0.464184	0
ENSG00000172009	THOP1	protein_coding	0.577111	-0.79308	2.05232e-15	0.67645	-0.563945	1.39371e-08	1393.47	1634.9	2440.02
ENSG00000143799	PARP1	protein_coding	1.24599	0.317297	2.09005e-15	1.05594	0.0785311	0.0353524	40968.5	34922.1	32821.5
ENSG00000160948	VPS28	protein_coding	0.45679	-1.1304	2.18382e-15	0.511392	-0.967499	6.67328e-12	610.276	683.027	1361.33
ENSG00000185432	METTL7A	protein_coding	2.29955	1.20135	2.39923e-15	2.76124	1.46532	1.73394e-22	749.567	895.91	319.478
ENSG00000129675	ARHGEF6	protein_coding	2.37291	1.24666	2.48018e-15	2.39883	1.26233	6.5504e-16	785.537	793.136	323.597
ENSG00000006016	CRLF1	protein_coding	0.367028	-1.44604	2.49888e-15	0.556313	-0.84603	3.60931e-07	47.5878	71.5543	132.19
ENSG00000104231	ZFAND1	protein_coding	0.700406	-0.513737	2.57285e-15	0.61801	-0.694298	2.94556e-27	727.007	640.994	1043.01
ENSG00000079337	RAPGEF3	protein_coding	4.09598	2.03421	2.70589e-15	1.82729	0.869704	0.000766643	63.4926	29.1594	14.8395
ENSG00000099822	HCN2	protein_coding	0.445316	-1.1671	2.90556e-15	0.526026	-0.926794	8.74749e-11	123.999	147.308	285.681
ENSG00000185201	IFITM2	protein_coding	1.80975	0.855789	2.9389e-15	2.19773	1.13601	7.76345e-27	445.042	537.588	242.782
ENSG00000234444	ZNF736	protein_coding	2.49863	1.32114	2.94781e-15	2.72319	1.4453	2.56191e-18	385.774	420.006	150.653
ENSG00000105135	ILVBL	protein_coding	0.521512	-0.939227	2.95915e-15	0.525265	-0.928883	3.27811e-15	840.506	846.539	1634.5
ENSG00000185495	AC138393.1	transcribed_unprocessed_pseudogene	2.5271	1.33748	3.05345e-15	2.86546	1.51877	5.39528e-20	137.949	155.921	53.1752
ENSG00000131747	TOP2A	protein_coding	0.764489	-0.387432	3.14628e-15	0.761246	-0.393565	6.70381e-16	7999.14	7968.85	10490.3
ENSG00000133985	TTC9	protein_coding	2.22443	1.15344	3.19024e-15	3.01782	1.59351	6.40973e-30	131.489	177.471	57.8276
ENSG00000168621	GDNF	protein_coding	3.27703	1.71239	3.22644e-15	3.3374	1.73872	3.65979e-16	69.4591	70.7569	20.4351
ENSG00000186446	ZNF501	protein_coding	5.10699	2.35247	3.25457e-15	5.29404	2.40437	3.43055e-16	79.7554	83.0947	14.8909
ENSG00000247746	USP51	protein_coding	1.50816	0.592786	3.27666e-15	1.38323	0.468042	4.28679e-10	493.732	451.761	325.452
ENSG00000148814	LRRC27	protein_coding	1.96072	0.971387	3.33668e-15	2.18454	1.12733	4.25825e-21	165.243	183.314	83.1714
ENSG00000143367	TUFT1	protein_coding	1.86115	0.896191	3.36695e-15	1.82779	0.870097	1.14517e-14	506.516	497.324	268.212
ENSG00000116560	SFPQ	protein_coding	0.784387	-0.350362	3.36823e-15	0.672198	-0.573043	3.38955e-39	14745.8	12639.4	18841.5
ENSG00000270194	AC097359.2	lncRNA	2.32729	1.21865	3.42903e-15	2.13575	1.09474	8.97169e-13	135.811	123.455	56.7296
ENSG00000109107	ALDOC	protein_coding	0.534757	-0.903045	3.47495e-15	0.675985	-0.564937	2.20849e-07	137.73	173.729	260.217
ENSG00000136807	CDK9	protein_coding	0.710563	-0.492966	3.48783e-15	0.747211	-0.420413	8.04855e-12	727.668	765.61	1029.03
ENSG00000115380	EFEMP1	protein_coding	1.99783	0.99843	3.61692e-15	1.50951	0.594076	3.63593e-06	205.7	155.184	101.228
ENSG00000240086	AC092969.1	lncRNA	5.23285	2.3876	3.78323e-15	4.18649	2.06574	8.16367e-12	48.826	38.8948	8.75394
ENSG00000130254	SAFB2	protein_coding	0.562558	-0.829927	3.90392e-15	0.455577	-1.13423	2.99984e-27	1918.42	1556.49	3450.51
ENSG00000132182	NUP210	protein_coding	2.29943	1.20128	4.12205e-15	2.44659	1.29077	2.48413e-17	3411.98	3614.97	1451.68
ENSG00000132256	TRIM5	protein_coding	2.11221	1.07876	4.13345e-15	3.66609	1.87424	1.38199e-47	149.033	257.629	69.163
ENSG00000070413	DGCR2	protein_coding	0.726257	-0.461448	4.34253e-15	0.802249	-0.317877	6.28495e-08	2396.04	2650.48	3309.81
ENSG00000120992	LYPLA1	protein_coding	0.576863	-0.793698	4.39512e-15	0.52268	-0.936001	1.14467e-20	1863.84	1691.19	3266.47
ENSG00000129682	FGF13	protein_coding	39.8764	5.31746	4.42357e-15	17.3945	4.12056	9.31894e-10	53.5772	24.1003	1.27312
ENSG00000002834	LASP1	protein_coding	1.52695	0.610648	4.48941e-15	1.78001	0.831882	1.10638e-27	1171.45	1365.3	761.716
ENSG00000145632	PLK2	protein_coding	2.12719	1.08895	5.04311e-15	1.73182	0.792292	1.24494e-08	163.873	133.693	75.286
ENSG00000186283	TOR3A	protein_coding	0.699387	-0.515837	5.06699e-15	0.723531	-0.466874	8.17172e-13	1345.82	1392.67	1933.52
ENSG00000187955	COL14A1	protein_coding	0.349369	-1.51718	5.20275e-15	0.622949	-0.682814	0.000113688	55.2679	98.7461	163.075
ENSG00000138698	RAP1GDS1	protein_coding	0.699156	-0.516313	5.3657e-15	0.812188	-0.300115	4.50333e-06	830.43	967.014	1193.5
ENSG00000186205	MARC1	protein_coding	0.587254	-0.767943	5.75011e-15	0.507873	-0.977462	1.32021e-23	798.95	691.64	1374.17
ENSG00000184378	ACTRT3	protein_coding	3.6906	1.88385	5.78425e-15	3.86039	1.94875	2.04374e-16	68.9054	72.3373	18.2701
ENSG00000204713	TRIM27	protein_coding	0.777083	-0.363859	5.78713e-15	0.519451	-0.94494	8.71155e-92	1919.12	1283.46	2475.56
ENSG00000142945	KIF2C	protein_coding	0.748519	-0.417889	5.90972e-15	0.874594	-0.193315	0.000327684	1582.05	1849.6	2119.31
ENSG00000101146	RAE1	protein_coding	0.716368	-0.481227	5.95455e-15	0.775062	-0.367617	1.66997e-09	1337.34	1447.29	1874.18
ENSG00000104969	SGTA	protein_coding	0.52321	-0.934538	6.00841e-15	0.611868	-0.708707	2.52519e-09	1714.93	2005.99	3327.05
ENSG00000111261	MANSC1	protein_coding	1.50882	0.593425	6.51837e-15	1.88268	0.912788	3.49245e-36	448.188	558.054	294.671
ENSG00000135070	ISCA1	protein_coding	0.716078	-0.481811	6.62891e-15	0.692499	-0.530115	2.9657e-18	871.52	842.672	1220.85
ENSG00000175745	NR2F1	protein_coding	0.660255	-0.598905	6.74442e-15	0.662433	-0.594154	6.00774e-15	1134.94	1139.86	1729.52
ENSG00000185008	ROBO2	protein_coding	0.331467	-1.59306	6.88472e-15	0.503077	-0.991147	5.32638e-07	153.261	231.9	477.826
ENSG00000070886	EPHA8	protein_coding	0.448006	-1.15841	6.89593e-15	0.370797	-1.4313	1.27426e-21	63.3257	52.3079	143.489
ENSG00000237289	CKMT1B	protein_coding	0.492053	-1.02311	6.9858e-15	0.691053	-0.533132	3.94742e-05	564.456	793.099	1167.1
ENSG00000184787	UBE2G2	protein_coding	0.733164	-0.447792	7.05066e-15	0.686305	-0.543077	1.28877e-21	3333.18	3120.66	4561.66
ENSG00000005238	FAM214B	protein_coding	2.40609	1.26669	7.30047e-15	3.36428	1.7503	1.28478e-29	92.9151	129.253	37.8667
ENSG00000151929	BAG3	protein_coding	0.725213	-0.463524	7.3438e-15	0.79665	-0.327982	2.15317e-08	756.18	832.163	1046.72
ENSG00000127585	FBXL16	protein_coding	0.341063	-1.55189	7.35989e-15	2.21028	1.14423	2.08379e-16	24.4445	166.76	74.0335
ENSG00000144120	TMEM177	protein_coding	0.649045	-0.623611	7.38291e-15	0.581897	-0.781165	6.27903e-23	620.995	556.29	963.84
ENSG00000179242	CDH4	protein_coding	7.37431	2.88251	7.44604e-15	10.5857	3.40405	4.99475e-21	37.5362	53.1498	4.86134
ENSG00000101938	CHRDL1	protein_coding	2.50988	1.32762	7.60142e-15	2.77302	1.47146	1.27172e-18	120.605	133.343	46.8039
ENSG00000196368	NUDT11	protein_coding	0.610372	-0.712239	7.63055e-15	0.589238	-0.763079	4.08073e-17	902.618	871.382	1490.87
ENSG00000112769	LAMA4	protein_coding	2.14078	1.09814	7.86128e-15	1.70511	0.769861	4.67492e-08	495.719	395.626	227.304
ENSG00000104356	POP1	protein_coding	0.688184	-0.539134	8.05111e-15	0.577225	-0.792794	1.28889e-30	610.764	512.797	892.246
ENSG00000148120	AOPEP	protein_coding	0.571274	-0.807744	8.08387e-15	0.872952	-0.196026	0.0532069	180.041	276.984	319.429
ENSG00000023330	ALAS1	protein_coding	1.51333	0.597722	8.23857e-15	1.59444	0.673051	8.50828e-19	1710.56	1800.77	1121.96
ENSG00000087269	NOP14	protein_coding	0.759986	-0.395955	8.66213e-15	0.611327	-0.709983	2.40095e-45	3968.79	3192.81	5236.36
ENSG00000135916	ITM2C	protein_coding	1.66351	0.734232	8.76733e-15	2.11072	1.07773	5.81593e-31	2381.32	3019.59	1417.58
ENSG00000119711	ALDH6A1	protein_coding	1.37714	0.461678	8.79424e-15	1.65859	0.729953	4.2724e-37	1055.02	1269.16	761.738
ENSG00000175556	LONRF3	protein_coding	3.64682	1.86664	8.79424e-15	3.02133	1.59519	2.35885e-11	143.63	119.552	38.0545
ENSG00000196267	ZNF836	protein_coding	18.0469	4.17368	8.92182e-15	8.72873	3.12577	5.7292e-09	42.1743	21.0386	1.96189
ENSG00000147316	MCPH1	protein_coding	0.597105	-0.743943	8.93973e-15	0.774693	-0.368304	8.80838e-05	315.337	410.691	532.865
ENSG00000138669	PRKG2	protein_coding	6.61166	2.72501	9.119e-15	4.97475	2.31462	3.95683e-11	40.357	30.5485	5.68026
ENSG00000175866	BAIAP2	protein_coding	0.579465	-0.787206	9.32268e-15	0.619236	-0.691439	3.98767e-12	319.833	342.001	558.498
ENSG00000120696	KBTBD7	protein_coding	0.659951	-0.599569	9.60501e-15	0.764219	-0.387942	2.34528e-07	346.003	401.597	528.616
ENSG00000157456	CCNB2	protein_coding	0.677729	-0.56122	9.75756e-15	0.78802	-0.343697	2.06703e-06	1404.03	1636.24	2084.8
ENSG00000104472	CHRAC1	protein_coding	0.615329	-0.700571	1.0757e-14	0.525833	-0.927324	6.57253e-25	629.961	540.077	1033.49
ENSG00000286451	AL499602.1	lncRNA	3.19512	1.67587	1.08874e-14	3.13752	1.64963	1.06236e-14	63.7377	62.4325	18.9574
ENSG00000179083	FAM133A	protein_coding	16.4335	4.03856	1.1492e-14	10.6065	3.40688	5.30547e-11	55.5912	36.2205	3.01315
ENSG00000007392	LUC7L	protein_coding	0.579584	-0.786911	1.20256e-14	0.519114	-0.945876	9.57107e-21	1370.61	1229.62	2392.59
ENSG00000147799	ARHGAP39	protein_coding	0.617211	-0.696165	1.22297e-14	0.5712	-0.807931	1.08504e-19	262.432	243.724	428.868
ENSG00000175868	CALCB	protein_coding	2.57815	1.36633	1.27321e-14	1.74502	0.803245	5.00536e-06	382.444	259.762	144.674
ENSG00000131171	SH3BGRL	protein_coding	1.42804	0.514033	1.31122e-14	1.60475	0.682348	1.55839e-25	1685.58	1893.86	1173.71
ENSG00000153310	FAM49B	protein_coding	0.700915	-0.512688	1.32743e-14	0.612392	-0.707472	4.2508e-27	1457.16	1272.84	2086.86
ENSG00000160229	ZNF66	protein_coding	24.098	4.59084	1.3611e-14	18.8153	4.23383	8.13859e-13	44.5931	35.035	1.66235
ENSG00000157570	TSPAN18	protein_coding	2.10303	1.07247	1.36674e-14	1.99026	0.992959	5.23404e-13	245.753	232.654	114.186
ENSG00000165526	RPUSD4	protein_coding	0.625172	-0.677676	1.40225e-14	0.610959	-0.710852	3.27679e-16	886.773	866.681	1429.91
ENSG00000136531	SCN2A	protein_coding	2.51962	1.33321	1.40665e-14	5.19321	2.37663	4.64666e-49	89.0137	181.962	34.3574
ENSG00000156508	EEF1A1	protein_coding	0.590195	-0.760736	1.45571e-14	0.375208	-1.41424	2.14756e-47	151819	96829.8	260020
ENSG00000138668	HNRNPD	protein_coding	0.761988	-0.39216	1.45834e-14	0.63893	-0.646271	3.73659e-38	14363.3	12031.5	18907.9
ENSG00000154783	FGD5	protein_coding	4.10543	2.03753	1.46675e-14	4.74896	2.24761	4.24366e-18	57.5417	65.9041	13.2044
ENSG00000127804	METTL16	protein_coding	0.775529	-0.366746	1.5682e-14	0.758432	-0.398909	1.692e-17	1359.97	1329.78	1755.77
ENSG00000277954	AC092376.2	lncRNA	38.4248	5.26397	1.59697e-14	48.6056	5.60305	1.5115e-16	51.2426	64.8883	1.12351
ENSG00000003249	DBNDD1	protein_coding	1.68632	0.753875	1.59753e-14	1.87134	0.904071	6.21389e-21	543.571	602.867	318.525
ENSG00000143344	RGL1	protein_coding	2.00855	1.00616	1.59753e-14	2.29828	1.20056	9.44318e-21	293.629	335.417	143.749
ENSG00000133740	E2F5	protein_coding	0.632427	-0.661029	1.71397e-14	0.538188	-0.893818	1.55644e-25	489.218	416.229	779.632
ENSG00000155666	KDM8	protein_coding	0.560646	-0.834838	1.77802e-14	0.638303	-0.647686	6.18394e-10	154.316	176.204	279.718
ENSG00000151690	MFSD6	protein_coding	2.88103	1.52658	1.86263e-14	4.44917	2.15354	1.20204e-28	134.369	205.738	45.1063
ENSG00000012232	EXTL3	protein_coding	0.551162	-0.859451	1.88274e-14	0.977877	-0.0322747	0.80406	559.683	1005.51	1028.15
ENSG00000135116	HRK	protein_coding	1.7324	0.792776	1.88582e-14	1.52033	0.604384	5.28277e-09	318.5	279.999	182.111
ENSG00000198945	L3MBTL3	protein_coding	1.70366	0.768638	1.91243e-14	1.47843	0.564066	1.94951e-08	793.606	688.165	460.394
ENSG00000156787	TBC1D31	protein_coding	0.619176	-0.691578	1.97305e-14	0.576664	-0.794198	5.6306e-19	393.911	368.121	642.288
ENSG00000131831	RAI2	protein_coding	2.86987	1.52099	2.07385e-14	3.24911	1.70004	1.67628e-18	74.2662	83.8548	25.2387
ENSG00000147234	FRMPD3	protein_coding	5.48272	2.45489	2.09351e-14	5.03417	2.33175	2.18035e-13	58.5887	54.2961	10.0296
ENSG00000247077	PGAM5	protein_coding	0.699801	-0.514983	2.20168e-14	0.651826	-0.617441	2.04253e-20	2136.19	1990.53	3068.26
ENSG00000148835	TAF5	protein_coding	0.692664	-0.529772	2.20836e-14	0.615864	-0.699317	1.89754e-24	702.847	625.894	1021.04
ENSG00000086475	SEPHS1	protein_coding	0.814329	-0.296316	2.23943e-14	0.677133	-0.562489	3.5286e-49	2268.78	1887.69	2789.99
ENSG00000158473	CD1D	protein_coding	6.94874	2.79675	2.23943e-14	5.59568	2.48431	8.47359e-12	45.6413	36.7371	5.85946
ENSG00000071894	CPSF1	protein_coding	0.675247	-0.566513	2.38254e-14	0.66931	-0.579253	3.51526e-15	1756.66	1742.42	2620.9
ENSG00000123983	ACSL3	protein_coding	0.612537	-0.70713	2.40279e-14	0.632459	-0.660956	6.92003e-13	1565.34	1618.83	2580.13
ENSG00000113356	POLR3G	protein_coding	0.671549	-0.574435	2.47073e-14	0.461621	-1.11522	1.39014e-48	474.218	325.448	708.856
ENSG00000159753	CARMIL2	protein_coding	1.90549	0.930158	2.48169e-14	2.57407	1.36405	9.29176e-31	290.612	389.969	150.058
ENSG00000141543	EIF4A3	protein_coding	0.663388	-0.592074	2.50433e-14	0.627391	-0.672563	2.50685e-18	3749.96	3549.48	5690.92
ENSG00000132334	PTPRE	protein_coding	9.4857	3.24575	2.63333e-14	5.37748	2.42693	1.26283e-08	36.51	21.1829	3.56874
ENSG00000107949	BCCIP	protein_coding	0.709977	-0.494155	2.74193e-14	0.662191	-0.594681	2.09232e-20	3260.37	3042.68	4613.54
ENSG00000185000	DGAT1	protein_coding	0.56651	-0.819827	2.75627e-14	0.526952	-0.924257	3.50614e-18	204.961	190.042	365.492
ENSG00000129195	PIMREG	protein_coding	0.595707	-0.747325	2.84698e-14	0.924948	-0.112556	0.27746	505.036	789.184	856.666
ENSG00000075651	PLD1	protein_coding	2.43073	1.28139	2.89992e-14	2.95908	1.56515	3.81744e-21	248.238	301.613	99.7217
ENSG00000128335	APOL2	protein_coding	1.63647	0.710587	3.01835e-14	1.96943	0.977782	3.99223e-27	419.171	502.455	253.548
ENSG00000108018	SORCS1	protein_coding	3.99678	1.99884	3.3956e-14	3.48475	1.80106	5.44766e-12	73.4153	64.3793	17.6162
ENSG00000100764	PSMC1	protein_coding	0.595232	-0.748477	3.44435e-14	0.714146	-0.485709	7.59713e-07	3709.35	4446.5	6286.88
ENSG00000214022	REPIN1	protein_coding	0.699666	-0.515261	3.44435e-14	0.710082	-0.493942	2.2278e-13	1743.04	1769.86	2502.04
ENSG00000105088	OLFM2	protein_coding	2.48438	1.31288	3.49336e-14	3.11456	1.63903	1.88636e-22	116.032	144.19	44.9259
ENSG00000139329	LUM	protein_coding	13.654	3.77126	3.62547e-14	11.1469	3.47857	1.86232e-12	39.4399	32.1546	2.64552
ENSG00000115946	PNO1	protein_coding	0.715812	-0.482348	3.66674e-14	0.546724	-0.871114	3.05249e-43	1403.79	1072.18	1970.68
ENSG00000197183	NOL4L	protein_coding	2.39074	1.25746	3.68509e-14	2.84136	1.50658	2.58563e-20	225.416	267.686	91.8642
ENSG00000164181	ELOVL7	protein_coding	2.18198	1.12564	3.71966e-14	2.09575	1.06747	4.46407e-13	327.915	314.939	146.834
ENSG00000005471	ABCB4	protein_coding	4.26344	2.09202	3.76336e-14	4.03043	2.01093	1.75715e-13	57.0121	54.0918	12.783
ENSG00000168994	PXDC1	protein_coding	2.11492	1.0806	3.77851e-14	1.2582	0.331363	0.0248496	204.902	121.277	94.7783
ENSG00000110104	CCDC86	protein_coding	0.694729	-0.525477	3.84441e-14	0.550859	-0.860245	4.42876e-36	1684.13	1336	2436.11
ENSG00000158528	PPP1R9A	protein_coding	2.12884	1.09007	3.99243e-14	2.05638	1.0401	3.01894e-13	239.269	231.159	110.82
ENSG00000136122	BORA	protein_coding	0.723972	-0.465995	4.07861e-14	0.852643	-0.229986	0.000165334	680.703	803.801	944.091
ENSG00000105726	ATP13A1	protein_coding	0.636519	-0.651724	4.17385e-14	0.32428	-1.62469	2.34364e-76	798.004	407.649	1264.13
ENSG00000006634	DBF4	protein_coding	0.709467	-0.495192	4.3229e-14	0.658825	-0.602033	1.42186e-20	1490.63	1384.94	2112.21
ENSG00000104341	LAPTM4B	protein_coding	0.69079	-0.533682	4.81103e-14	0.529515	-0.917258	1.53589e-39	5060.08	3877.91	7360.87
ENSG00000163468	CCT3	protein_coding	0.719756	-0.474419	4.90738e-14	0.633525	-0.658527	4.97144e-26	17316.8	15267	24194.6
ENSG00000108671	PSMD11	protein_coding	0.809555	-0.304798	4.94695e-14	0.704297	-0.505744	3.90104e-37	2799.23	2435.91	3462.55
ENSG00000133710	SPINK5	protein_coding	93.6315	6.54892	4.96706e-14	5.64764	2.49765	0.00175862	78.1872	5.86851	0.722359
ENSG00000111331	OAS3	protein_coding	95.749	6.58119	4.98875e-14	22.5258	4.4935	1.64303e-07	79.4605	20.144	0.743951
ENSG00000073060	SCARB1	protein_coding	0.702182	-0.510082	5.07097e-14	0.654643	-0.61122	6.34141e-20	1233.05	1149.58	1764.49
ENSG00000261526	AC012615.1	lncRNA	0.382758	-1.38549	5.45754e-14	0.334816	-1.57856	7.68935e-18	52.2118	45.4685	140.008
ENSG00000090097	PCBP4	protein_coding	1.72651	0.787856	5.45902e-14	1.96095	0.971553	2.31143e-21	387.371	438.683	221.327
ENSG00000156471	PTDSS1	protein_coding	0.576911	-0.79358	5.57378e-14	0.535167	-0.90194	6.6496e-18	1323.01	1229.37	2320.46
ENSG00000155363	MOV10	protein_coding	0.721929	-0.470071	5.59514e-14	0.785562	-0.348203	1.94284e-08	1200.43	1307.65	1668.27
ENSG00000124406	ATP8A1	protein_coding	3.22081	1.68743	5.61274e-14	3.66552	1.87402	3.461e-17	275.205	312.188	82.1597
ENSG00000080819	CPOX	protein_coding	0.731334	-0.451398	5.6456e-14	0.789366	-0.341234	8.67898e-09	992.266	1072.83	1362
ENSG00000184368	MAP7D2	protein_coding	1.60281	0.680606	5.88819e-14	1.67053	0.740302	1.14281e-16	728.817	758.65	451.151
ENSG00000166851	PLK1	protein_coding	0.689254	-0.536892	5.92923e-14	0.733839	-0.446465	3.6314e-10	2725.17	2905.33	3974.26
ENSG00000134775	FHOD3	protein_coding	2.22656	1.15482	6.55823e-14	2.19929	1.13704	6.54195e-14	201.102	199.525	88.5724
ENSG00000131051	RBM39	protein_coding	0.847975	-0.237906	6.71107e-14	0.812752	-0.299113	7.29031e-22	5481.8	5256.62	6471.13
ENSG00000102678	FGF9	protein_coding	3.39427	1.7631	6.93087e-14	1.60774	0.68503	0.00362709	69.7857	34.2546	19.9401
ENSG00000254585	MAGEL2	protein_coding	90.8212	6.50496	7.01711e-14	42.8486	5.42118	2.77554e-10	75.8336	36.9528	0.654869
ENSG00000104885	DOT1L	protein_coding	0.585351	-0.772626	7.07018e-14	0.625945	-0.675892	3.78369e-11	855.196	917.122	1479.37
ENSG00000162775	RBM15	protein_coding	0.669888	-0.578008	7.47071e-14	0.68631	-0.543067	8.3421e-13	504.657	518.535	758.976
ENSG00000182568	SATB1	protein_coding	2.29675	1.19959	7.63695e-14	2.0736	1.05214	3.90684e-11	507.73	459.139	215.815
ENSG00000138750	NUP54	protein_coding	0.764321	-0.38775	7.71478e-14	0.686996	-0.541626	2.66609e-26	1524.26	1370.31	1999.41
ENSG00000170190	SLC16A5	protein_coding	4.37709	2.12997	7.92738e-14	5.57911	2.48004	3.58803e-19	45.1995	56.7103	9.7273
ENSG00000275700	AATF	protein_coding	0.7578	-0.400111	8.22568e-14	0.686504	-0.54266	7.78392e-25	1306.56	1183.19	1728.68
ENSG00000137449	CPEB2	protein_coding	3.83923	1.94082	8.62337e-14	4.61977	2.20782	9.6444e-18	195.647	234.487	48.5272
ENSG00000129691	ASH2L	protein_coding	0.780802	-0.356972	9.02798e-14	1.057	0.07998	0.103666	1172.45	1591.21	1505.01
ENSG00000089685	BIRC5	protein_coding	0.549027	-0.86505	9.04226e-14	0.637657	-0.649148	2.40067e-08	4730.96	5520.6	8769.77
ENSG00000188153	COL4A5	protein_coding	2.28355	1.19128	9.20036e-14	3.15972	1.6598	9.6692e-26	813.293	1119.26	347.648
ENSG00000176490	DIRAS1	protein_coding	0.675742	-0.565456	9.22133e-14	0.933134	-0.0998433	0.203664	430.909	595.622	638.753
ENSG00000149485	FADS1	protein_coding	1.35684	0.44025	9.8653e-14	1.67391	0.743223	2.13507e-38	1843.12	2273.73	1352.37
ENSG00000172728	FUT10	protein_coding	0.528941	-0.91882	1.00086e-13	0.868195	-0.203908	0.0842703	113.378	188.537	218.139
ENSG00000006468	ETV1	protein_coding	0.300812	-1.73307	1.03516e-13	0.575266	-0.797698	2.20306e-05	17.483	33.3011	59.7858
ENSG00000086300	SNX10	protein_coding	1.63123	0.705959	1.03924e-13	1.78181	0.833342	3.79635e-19	586.061	638.816	354.755
ENSG00000100813	ACIN1	protein_coding	0.782999	-0.352918	1.0535e-13	0.736025	-0.442172	3.69913e-21	6727.12	6325.97	8612.38
ENSG00000237441	RGL2	protein_coding	1.65015	0.722595	1.17015e-13	1.4482	0.534266	4.11192e-08	703.798	615.794	421.172
ENSG00000137547	MRPL15	protein_coding	0.558918	-0.839292	1.2041e-13	0.431071	-1.214	4.02073e-27	1991.23	1540.57	3613.28
ENSG00000128849	CGNL1	protein_coding	2.14384	1.10019	1.21005e-13	1.65258	0.724719	1.08901e-06	183.352	142.018	83.4522
ENSG00000171517	LPAR3	protein_coding	0.745842	-0.423058	1.21167e-13	0.632826	-0.660119	1.26659e-31	761.554	646.244	1023.48
ENSG00000187672	ERC2	protein_coding	2.09721	1.06847	1.28285e-13	2.74286	1.45568	5.2331e-26	121.642	158.708	56.6629
ENSG00000186687	LYRM7	protein_coding	0.794609	-0.331683	1.29695e-13	0.744956	-0.424773	3.80793e-22	1407.4	1319.36	1774.22
ENSG00000147679	UTP23	protein_coding	0.639179	-0.645707	1.38438e-13	0.511012	-0.96857	5.67055e-29	795.562	636.557	1255.35
ENSG00000129295	LRRC6	protein_coding	7.93837	2.98884	1.40121e-13	6.4019	2.6785	2.38719e-11	36.945	29.9161	4.36614
ENSG00000221914	PPP2R2A	protein_coding	0.56866	-0.814362	1.4763e-13	0.775598	-0.366618	0.000949887	1562.39	2139.37	2783.9
ENSG00000125430	HS3ST3B1	protein_coding	0.63478	-0.655671	1.57322e-13	0.662486	-0.594039	8.17404e-12	332.454	347.467	528.134
ENSG00000099800	TIMM13	protein_coding	0.392257	-1.35013	1.62191e-13	0.358926	-1.47824	4.95484e-16	1685.91	1549.27	4430.22
ENSG00000105364	MRPL4	protein_coding	0.466346	-1.10053	1.62197e-13	0.494999	-1.0145	7.18347e-12	1453.46	1544.17	3183.59
ENSG00000114279	FGF12	protein_coding	11.0326	3.46369	1.63591e-13	19.2563	4.26726	1.61316e-20	34.1832	58.453	2.6314
ENSG00000146834	MEPCE	protein_coding	0.766846	-0.382991	1.64849e-13	0.79724	-0.326914	2.01202e-10	1905.47	1983.58	2491.62
ENSG00000168874	ATOH8	protein_coding	4.9009	2.29305	1.64921e-13	4.35676	2.12325	5.2616e-12	57.3681	51.1412	11.3551
ENSG00000263528	IKBKE	protein_coding	2.03968	1.02834	1.65598e-13	2.16854	1.11672	2.5211e-16	150.676	159.865	72.8538
ENSG00000136933	RABEPK	protein_coding	0.687467	-0.540638	1.65796e-13	0.550086	-0.86227	1.8956e-32	1024.79	819.872	1499.23
ENSG00000173482	PTPRM	protein_coding	2.52668	1.33724	1.70064e-13	2.18381	1.12685	3.77484e-10	269.166	233.342	103.295
ENSG00000269994	AL513318.2	lncRNA	1.92348	0.943722	1.71201e-13	2.89238	1.53226	3.17709e-36	183.46	273.57	93.9161
ENSG00000196730	DAPK1	protein_coding	2.2707	1.18314	1.72501e-13	2.48714	1.31449	1.6814e-16	816.245	890.853	350.684
ENSG00000110108	TMEM109	protein_coding	0.693085	-0.528896	1.77463e-13	0.664916	-0.588755	1.12725e-16	1617.66	1552.48	2346.34
ENSG00000164695	CHMP4C	protein_coding	0.323068	-1.63009	1.82723e-13	0.27486	-1.86323	4.17687e-17	31.2353	26.3462	99.2688
ENSG00000105889	STEAP1B	protein_coding	221.268	7.78965	1.96149e-13	186.95	7.54651	6.53202e-13	75.0183	63.3668	0.27048
ENSG00000119729	RHOQ	protein_coding	1.23741	0.307325	2.01894e-13	1.12571	0.170835	5.58474e-05	2506	2277.55	2020.58
ENSG00000175376	EIF1AD	protein_coding	0.727821	-0.458345	2.04049e-13	0.695782	-0.523292	1.47807e-17	832.29	795.993	1147.69
ENSG00000087258	GNAO1	protein_coding	3.46199	1.7916	2.05155e-13	6.31474	2.65872	1.38092e-29	75.9538	136.575	20.7998
ENSG00000042088	TDP1	protein_coding	0.677342	-0.562043	2.1039e-13	0.736963	-0.440337	4.68797e-09	522.311	569.924	776.583
ENSG00000271147	ARMCX5-GPRASP2	lncRNA	2.30415	1.20424	2.1039e-13	2.98906	1.57969	9.47561e-24	95.6007	123.043	40.3823
ENSG00000104671	DCTN6	protein_coding	0.55092	-0.860085	2.22117e-13	0.788525	-0.342771	0.00261153	197.94	283.673	363.273
ENSG00000164080	RAD54L2	protein_coding	1.44189	0.527964	2.26829e-13	1.37462	0.459028	1.54962e-10	1940.92	1849.22	1339.02
ENSG00000143164	DCAF6	protein_coding	0.698375	-0.517926	2.31713e-13	0.823402	-0.280331	7.46241e-05	1119.36	1322.57	1610.79
ENSG00000211584	SLC48A1	protein_coding	1.91008	0.93363	2.42869e-13	1.63644	0.710556	2.42059e-08	240.105	204.755	122.81
ENSG00000086289	EPDR1	protein_coding	1.53946	0.622422	2.4631e-13	1.53412	0.617415	1.80009e-13	409.552	407.732	263.836
ENSG00000049759	NEDD4L	protein_coding	1.97505	0.981892	2.52283e-13	2.02828	1.02026	1.54563e-14	539.756	553.987	268.05
ENSG00000154153	RETREG1	protein_coding	1.73549	0.795342	2.65865e-13	2.17575	1.12151	5.30682e-27	220.241	274.369	125.275
ENSG00000103326	CAPN15	protein_coding	0.708232	-0.497706	2.6922e-13	0.635714	-0.653549	2.35199e-22	921.086	826.722	1306.44
ENSG00000067248	DHX29	protein_coding	0.778274	-0.361649	2.75992e-13	0.752727	-0.409801	3.68286e-17	1574.02	1522.43	2027.68
ENSG00000126878	AIF1L	protein_coding	0.718141	-0.477661	2.82455e-13	0.693461	-0.528113	2.31417e-16	830.421	801.625	1159.02
ENSG00000231439	WASIR2	lncRNA	16.9476	4.08301	3.01885e-13	23.843	4.5755	1.12121e-16	35.8454	49.4643	1.75195
ENSG00000119559	C19orf25	protein_coding	0.484153	-1.04647	3.10936e-13	0.534863	-0.902759	1.7496e-10	444.561	490.293	936.279
ENSG00000198668	CALM1	protein_coding	0.755734	-0.404049	3.14749e-13	0.716524	-0.480913	1.63336e-18	5292.56	5020.01	7026.98
ENSG00000156469	MTERF3	protein_coding	0.580142	-0.785521	3.16156e-13	0.469323	-1.09135	2.70854e-24	492.463	398.579	858.351
ENSG00000206432	TMEM200C	protein_coding	2.6226	1.391	3.16482e-13	2.97035	1.57063	4.02283e-17	106.568	119.739	39.5587
ENSG00000123933	MXD4	protein_coding	0.6484	-0.625044	3.18727e-13	0.753736	-0.407869	1.52799e-06	1299.76	1509.04	2017.86
ENSG00000136718	IMP4	protein_coding	0.733936	-0.446275	3.20018e-13	0.633681	-0.658171	1.26003e-27	1554.86	1342.74	2127.11
ENSG00000213614	HEXA	protein_coding	1.49521	0.580351	3.20018e-13	1.52813	0.611765	7.70524e-15	1269.69	1294.65	843.117
ENSG00000135686	KLHL36	protein_coding	1.49584	0.580953	3.21961e-13	1.49855	0.583571	1.23686e-13	784.411	785.384	521.032
ENSG00000185404	SP140L	protein_coding	18.5488	4.21325	3.25662e-13	60.3279	5.91475	1.90123e-25	34.3932	108.405	1.62612
ENSG00000139278	GLIPR1	protein_coding	8.76958	3.13251	3.25845e-13	1.18515	0.245075	0.422516	38.6653	5.74661	4.20846
ENSG00000077942	FBLN1	protein_coding	1.44132	0.52739	3.35953e-13	2.25954	1.17603	1.31539e-63	1453.71	2273.29	1002.07
ENSG00000105711	SCN1B	protein_coding	2.79874	1.48478	3.36659e-13	2.62588	1.3928	4.35233e-12	68.3157	64.2923	23.9644
ENSG00000178999	AURKB	protein_coding	0.580938	-0.783544	3.38347e-13	0.626157	-0.675404	2.48822e-10	1710.71	1843.44	2977.77
ENSG00000116117	PARD3B	protein_coding	2.00117	1.00084	3.53885e-13	1.36567	0.449604	0.00134292	224.655	153.593	110.6
ENSG00000043143	JADE2	protein_coding	1.82362	0.866804	3.55334e-13	2.21146	1.145	1.65924e-23	177.611	214.481	95.8738
ENSG00000253123	AC091182.1	lncRNA	0.511937	-0.965962	3.57803e-13	0.3093	-1.69292	4.45792e-33	99.6484	60.6898	199.297
ENSG00000162373	BEND5	protein_coding	75.9835	6.24761	3.64403e-13	71.4735	6.15934	4.81392e-13	63.5833	59.9557	0.736996
ENSG00000196653	ZNF502	protein_coding	167.345	7.38668	3.71905e-13	112.573	6.81472	1.20661e-11	96.8912	66.1095	0.514534
ENSG00000005073	HOXA11	protein_coding	0.632028	-0.66194	3.90467e-13	0.720025	-0.473882	1.50087e-07	681.192	777.299	1087.65
ENSG00000035862	TIMP2	protein_coding	1.61114	0.688085	4.05679e-13	1.82399	0.867098	1.48421e-20	951.361	1075.57	584.324
ENSG00000133138	TBC1D8B	protein_coding	2.42216	1.27629	4.0693e-13	2.41021	1.26916	3.10374e-13	223.619	222.718	89.9442
ENSG00000138119	MYOF	protein_coding	5.64896	2.49798	4.15258e-13	3.73737	1.90202	2.11281e-08	147.292	99.0424	24.2785
ENSG00000167380	ZNF226	protein_coding	1.77235	0.825663	4.21515e-13	1.19915	0.262014	0.0272112	437.84	293.944	243.586
ENSG00000178726	THBD	protein_coding	3.70879	1.89095	4.37539e-13	2.763	1.46623	1.82958e-08	49.9838	37.5033	12.7432
ENSG00000092820	EZR	protein_coding	1.27915	0.355183	4.40284e-13	1.04035	0.0570755	0.289674	7545.47	6125.52	5884.51
ENSG00000161091	MFSD12	protein_coding	0.507616	-0.978191	4.45072e-13	0.574428	-0.799803	2.1687e-09	762.074	862.372	1528.51
ENSG00000249306	LINC01411	lncRNA	2.74835	1.45857	4.51559e-13	3.38838	1.7606	2.81482e-19	91.164	111.643	32.161
ENSG00000157766	ACAN	protein_coding	3.67272	1.87685	4.59229e-13	4.06237	2.02232	1.72397e-15	57.0979	62.6781	15.013
ENSG00000167674	HDGFL2	protein_coding	0.576376	-0.794918	4.64186e-13	0.636555	-0.651643	2.54563e-09	2579.1	2854.14	4546.51
ENSG00000148057	IDNK	protein_coding	3.16809	1.66361	4.92164e-13	2.83156	1.5016	4.31432e-11	68.386	61.0994	21.0556
ENSG00000188486	H2AFX	protein_coding	0.529663	-0.916852	5.01952e-13	0.7304	-0.453241	0.000346216	2335.25	3221.43	4471.13
ENSG00000147454	SLC25A37	protein_coding	0.647633	-0.626752	5.04408e-13	0.884978	-0.176286	0.0438394	401.542	552.622	626.126
ENSG00000137094	DNAJB5	protein_coding	1.60165	0.679563	5.09973e-13	2.08879	1.06267	1.98909e-32	296.152	383.948	182.43
ENSG00000222041	CYTOR	lncRNA	2.55055	1.35081	5.09973e-13	2.6769	1.42056	1.32448e-14	162.781	170.56	62.4757
ENSG00000130312	MRPL34	protein_coding	0.504246	-0.987799	5.11862e-13	0.556511	-0.845518	4.28986e-10	756.312	835.006	1527.34
ENSG00000178537	SLC25A20	protein_coding	1.63067	0.705463	5.61739e-13	1.77614	0.828746	6.67781e-18	617.398	672.332	375.402
ENSG00000185730	ZNF696	protein_coding	0.592875	-0.7542	5.83338e-13	0.557156	-0.843847	2.6677e-16	207.057	194.595	353.169
ENSG00000138381	ASNSD1	protein_coding	0.697482	-0.519771	6.06081e-13	0.662463	-0.594088	5.94771e-17	624.667	593.641	901.498
ENSG00000004478	FKBP4	protein_coding	0.744794	-0.425086	6.57968e-13	0.631629	-0.66285	5.24961e-30	7397.17	6274.05	9968.44
ENSG00000123136	DDX39A	protein_coding	0.534354	-0.904134	6.77004e-13	0.537493	-0.895683	8.87246e-13	2573.52	2596.43	4909.4
ENSG00000166963	MAP1A	protein_coding	0.672038	-0.573385	7.59079e-13	0.870043	-0.200842	0.0138169	941.748	1225.2	1411.7
ENSG00000127328	RAB3IP	protein_coding	1.44106	0.527129	7.61926e-13	1.35954	0.44312	1.26863e-09	595.556	561.85	411.068
ENSG00000163491	NEK10	protein_coding	3.56689	1.83467	7.9285e-13	3.89823	1.96282	4.88242e-15	79.0353	86.5462	21.1835
ENSG00000066044	ELAVL1	protein_coding	0.754728	-0.405971	8.25037e-13	0.724517	-0.464908	1.0295e-16	3334.52	3204.13	4433.92
ENSG00000124222	STX16	protein_coding	1.34198	0.424359	8.48996e-13	1.47765	0.563308	1.98177e-22	1415.46	1556.03	1049.91
ENSG00000197757	HOXC6	protein_coding	0.606498	-0.721426	8.70846e-13	0.759889	-0.39614	6.1224e-05	305.728	384.835	511.205
ENSG00000261236	BOP1	protein_coding	0.440443	-1.18297	8.70846e-13	0.370246	-1.43344	3.02663e-18	1593.98	1344.72	3710.42
ENSG00000159259	CHAF1B	protein_coding	0.78091	-0.356772	8.75289e-13	0.704153	-0.506039	2.69268e-24	1993.22	1803.96	2562.61
ENSG00000128944	KNSTRN	protein_coding	0.778176	-0.361831	8.79657e-13	0.809011	-0.305768	6.43783e-10	858.63	892.918	1106.47
ENSG00000117707	PROX1	protein_coding	4.02004	2.00721	8.83842e-13	6.10776	2.61064	3.39584e-21	112.948	170.43	26.5978
ENSG00000170542	SERPINB9	protein_coding	185.173	7.53273	8.88215e-13	265.527	8.05272	1.466e-14	62.7133	88.5961	0.244054
ENSG00000133019	CHRM3	protein_coding	23.9282	4.58064	8.95646e-13	32.1349	5.00607	2.63875e-15	38.5092	51.5451	1.53168
ENSG00000175063	UBE2C	protein_coding	0.60773	-0.718497	9.32935e-13	0.829821	-0.269127	0.0086655	2328.51	3191.76	3871.83
ENSG00000100228	RAB36	protein_coding	1.65014	0.722586	9.34681e-13	1.87936	0.910238	1.34393e-20	259.655	294.016	155.292
ENSG00000101901	ALG13	protein_coding	1.55357	0.635591	9.63759e-13	1.2814	0.357718	7.57821e-05	1302.97	1071.39	830.467
ENSG00000039560	RAI14	protein_coding	1.44668	0.532741	9.65694e-13	1.0256	0.0364701	0.67863	1859.52	1310.96	1276.35
ENSG00000244694	PTCHD4	protein_coding	10.9724	3.45581	1.00695e-12	1.37587	0.460344	0.17046	34.4403	5.25778	2.83387
ENSG00000119335	SET	protein_coding	0.736957	-0.440348	1.03363e-12	0.5639	-0.826488	1.63877e-45	22615	17073.5	30543.5
ENSG00000007080	CCDC124	protein_coding	0.535474	-0.901112	1.0386e-12	0.5835	-0.777196	5.937e-10	1591.97	1736.47	3022.41
ENSG00000101856	PGRMC1	protein_coding	1.3167	0.396928	1.0512e-12	1.13489	0.182551	0.00145912	8128.77	6991.07	6155.26
ENSG00000215417	MIR17HG	lncRNA	0.595087	-0.748828	1.0512e-12	0.977331	-0.0330813	0.774946	213.881	355.333	365.209
ENSG00000132467	UTP3	protein_coding	0.697985	-0.518731	1.0559e-12	0.633341	-0.658947	6.47184e-20	1260.6	1146.74	1818.54
ENSG00000112320	SOBP	protein_coding	0.669674	-0.578468	1.06485e-12	0.419154	-1.25445	1.97056e-50	372.811	234.448	562.191
ENSG00000064932	SBNO2	protein_coding	0.592194	-0.755858	1.07341e-12	0.696202	-0.522422	5.91717e-07	455.02	536.318	778.069
ENSG00000143819	EPHX1	protein_coding	0.640704	-0.642271	1.07868e-12	0.835022	-0.260115	0.00441846	1045.82	1367.96	1646.92
ENSG00000169884	WNT10B	protein_coding	0.56116	-0.833516	1.09324e-12	0.544284	-0.877569	1.7213e-14	117.701	115.066	212.895
ENSG00000198040	ZNF84	protein_coding	1.53032	0.61383	1.10234e-12	1.68298	0.751017	3.49941e-19	439.127	483.006	284.953
ENSG00000066027	PPP2R5A	protein_coding	0.768219	-0.38041	1.12338e-12	0.671469	-0.574606	9.16953e-28	839.19	732.762	1096.18
ENSG00000115252	PDE1A	protein_coding	4.97469	2.31461	1.12678e-12	1.96571	0.975052	0.00212717	44.3337	18.6913	8.6513
ENSG00000149231	CCDC82	protein_coding	1.36044	0.444073	1.14453e-12	1.30073	0.379316	8.7167e-10	763.771	728.881	558.343
ENSG00000108064	TFAM	protein_coding	1.33004	0.411469	1.15219e-12	1.23575	0.305385	1.40089e-07	3420.38	3174.05	2563.4
ENSG00000144560	VGLL4	protein_coding	1.3271	0.408282	1.19015e-12	1.50154	0.586445	7.26793e-26	1416	1602.46	1062.95
ENSG00000008282	SYPL1	protein_coding	0.63982	-0.644263	1.19816e-12	0.641013	-0.641575	7.68294e-13	1278.63	1281.56	2011.02
ENSG00000141314	RHBDL3	protein_coding	2.26996	1.18267	1.21101e-12	2.22725	1.15526	1.69156e-12	102.486	100.698	43.7655
ENSG00000091129	NRCAM	protein_coding	2.02368	1.01698	1.25272e-12	1.83207	0.873474	8.72857e-10	287.916	260.47	139.219
ENSG00000109854	HTATIP2	protein_coding	1.44833	0.534393	1.2571e-12	1.63436	0.708729	7.29031e-22	1318.76	1485.97	904.357
ENSG00000104679	R3HCC1	protein_coding	0.441615	-1.17914	1.26514e-12	0.62598	-0.675811	3.29507e-05	546.232	771.868	1267.47
ENSG00000084693	AGBL5	protein_coding	1.29723	0.375435	1.28482e-12	1.16616	0.221772	2.7944e-05	2481.28	2232.6	1907.94
ENSG00000171004	HS6ST2	protein_coding	1.57935	0.659328	1.28683e-12	1.35724	0.440677	2.31672e-06	2026.67	1738.51	1270.92
ENSG00000108830	RND2	protein_coding	0.55847	-0.840447	1.29804e-12	1.19108	0.252276	0.028348	228.216	496.371	413.961
ENSG00000110958	PTGES3	protein_coding	0.720549	-0.472831	1.36436e-12	0.636206	-0.652433	3.82328e-23	14404.8	12725	20087.3
ENSG00000112541	PDE10A	protein_coding	2.72818	1.44794	1.42619e-12	1.64601	0.718975	0.000351829	276.821	168.747	98.1651
ENSG00000129993	CBFA2T3	protein_coding	3.06396	1.6154	1.43443e-12	4.10516	2.03744	1.9079e-20	57.0208	76.0126	17.9084
ENSG00000185904	LINC00839	lncRNA	0.377461	-1.4056	1.44609e-12	0.507806	-0.97765	6.70505e-08	33.4156	44.772	90.8482
ENSG00000150753	CCT5	protein_coding	0.767331	-0.38208	1.51478e-12	0.637582	-0.649318	1.79071e-34	12329.3	10245.7	16110.2
ENSG00000075234	TTC38	protein_coding	0.717361	-0.479229	1.60098e-12	0.723458	-0.46702	2.37087e-12	621.786	627.781	869.91
ENSG00000101447	FAM83D	protein_coding	0.641746	-0.639926	1.63307e-12	0.943381	-0.0840868	0.38408	497.356	735.644	780.234
ENSG00000133874	RNF122	protein_coding	0.495769	-1.01226	1.71472e-12	0.816296	-0.292835	0.0272992	75.542	125.961	156.276
ENSG00000184792	OSBP2	protein_coding	1.83007	0.871895	1.75098e-12	2.15448	1.10734	3.01037e-20	225.318	265.175	121.295
ENSG00000103241	FOXF1	protein_coding	1.71015	0.774126	1.78929e-12	1.98347	0.988029	1.01128e-20	206.003	237.937	119.1
ENSG00000111684	LPCAT3	protein_coding	0.667371	-0.583438	1.82821e-12	0.859633	-0.218207	0.00797235	377.171	489.537	570.877
ENSG00000117151	CTBS	protein_coding	1.8068	0.853439	1.82821e-12	1.93293	0.950787	7.75815e-16	181.96	194.002	99.0324
ENSG00000100889	PCK2	protein_coding	1.87725	0.908617	1.84784e-12	1.886	0.915331	8.13859e-13	849.994	851.739	445.169
ENSG00000131724	IL13RA1	protein_coding	1.57679	0.656988	1.90503e-12	1.3674	0.451432	1.40704e-06	1593.52	1379.65	1000.45
ENSG00000196867	ZFP28	protein_coding	3.3664	1.75121	1.92115e-12	1.65219	0.724376	0.00283578	106.167	53.1469	30.2601
ENSG00000186716	BCR	protein_coding	0.760443	-0.395088	1.93768e-12	0.810438	-0.303226	5.07101e-08	1867.5	1991.49	2461.76
ENSG00000165609	NUDT5	protein_coding	0.740019	-0.434365	1.95772e-12	0.711397	-0.491273	1.07134e-15	2236.48	2154.34	3040.15
ENSG00000099194	SCD	protein_coding	0.514797	-0.957923	2.02108e-12	0.449587	-1.15333	1.65267e-17	5902.78	5173.63	11686.7
ENSG00000103528	SYT17	protein_coding	2.4267	1.279	2.02108e-12	2.54582	1.34813	3.63268e-14	91.5321	95.2461	36.9423
ENSG00000171497	PPID	protein_coding	0.693095	-0.528874	2.02769e-12	0.606494	-0.721435	3.03719e-22	1628.96	1427.2	2366.18
ENSG00000169891	REPS2	protein_coding	2.08044	1.05689	2.04066e-12	2.72724	1.44744	7.52599e-24	110.537	143.739	51.5377
ENSG00000163297	ANTXR2	protein_coding	2.60373	1.38058	2.1345e-12	3.09007	1.62764	3.15443e-17	138.143	163.779	51.383
ENSG00000173674	EIF1AX	protein_coding	0.776717	-0.36454	2.16443e-12	0.641186	-0.641186	2.47462e-36	5661.98	4673.86	7308.54
ENSG00000198492	YTHDF2	protein_coding	0.775211	-0.36734	2.17614e-12	0.740866	-0.432715	7.613e-17	4534.33	4340.53	5870.9
ENSG00000138613	APH1B	protein_coding	1.9046	0.929485	2.19383e-12	2.70677	1.43657	1.44609e-28	441.814	625.305	227.576
ENSG00000186918	ZNF395	protein_coding	0.621034	-0.687256	2.2122e-12	0.869666	-0.201466	0.0394181	296.689	417.616	482.159
ENSG00000105419	MEIS3	protein_coding	2.04168	1.02975	2.23036e-12	2.67413	1.41907	6.29319e-23	344.319	448.268	165.186
ENSG00000155393	HEATR3	protein_coding	0.787846	-0.344014	2.24155e-12	0.68564	-0.544478	1.30744e-29	1486.94	1292.67	1890.13
ENSG00000197016	ZNF470	protein_coding	1.90879	0.932661	2.26356e-12	1.17602	0.233911	0.097741	191.551	117.894	98.6286
ENSG00000167306	MYO5B	protein_coding	3.62544	1.85816	2.27125e-12	3.871	1.95271	8.48069e-14	128.606	137.299	33.7677
ENSG00000105671	DDX49	protein_coding	0.480111	-1.05856	2.30098e-12	0.495388	-1.01337	1.36844e-11	1201.71	1242.19	2560.53
ENSG00000154027	AK5	protein_coding	2.56516	1.35905	2.30182e-12	2.55528	1.35348	1.12527e-12	76.8991	75.9776	29.1021
ENSG00000092445	TYRO3	protein_coding	0.7237	-0.466536	2.33965e-12	0.868416	-0.203542	0.00228306	785.849	945.341	1090.97
ENSG00000120451	SNX19	protein_coding	27.887	4.80152	2.37576e-12	35.8392	5.16347	2.51682e-14	37.6261	48.101	1.22014
ENSG00000129292	PHF20L1	protein_coding	0.749464	-0.416068	2.45838e-12	0.718536	-0.476868	3.58317e-16	1327.86	1274.36	1780.42
ENSG00000163597	SNHG16	lncRNA	0.624113	-0.68012	2.491e-12	0.595734	-0.747259	9.93735e-15	2981.51	2852.23	4831.98
ENSG00000135473	PAN2	protein_coding	0.55552	-0.84809	2.49906e-12	0.720336	-0.473258	7.92857e-05	560.243	728.815	1024.88
ENSG00000181090	EHMT1	protein_coding	0.747447	-0.419957	2.5753e-12	0.721579	-0.470771	1.65312e-15	1313.49	1269.43	1764.15
ENSG00000013563	DNASE1L1	protein_coding	1.49131	0.576576	2.65006e-12	1.93684	0.953704	3.37454e-33	621.691	805.981	413.823
ENSG00000143294	PRCC	protein_coding	0.735551	-0.443102	2.71697e-12	0.735588	-0.44303	1.45034e-12	3375.59	3374.53	4607.37
ENSG00000155961	RAB39B	protein_coding	1.91471	0.937124	2.79883e-12	2.73722	1.45271	9.68857e-29	320.636	456.273	164.016
ENSG00000143753	DEGS1	protein_coding	0.796273	-0.328665	2.82337e-12	0.821633	-0.283434	1.36075e-09	4536.14	4682.01	5709.73
ENSG00000129038	LOXL1	protein_coding	2.3701	1.24495	2.85464e-12	1.19714	0.259586	0.166538	99.7154	49.8558	40.6724
ENSG00000144642	RBMS3	protein_coding	2.02909	1.02083	2.91565e-12	2.36205	1.24004	4.09705e-18	198.25	230.695	96.1746
ENSG00000135638	EMX1	protein_coding	2.74438	1.45648	2.93991e-12	2.59255	1.37437	2.40506e-11	77.3706	72.3913	27.215
ENSG00000176697	BDNF	protein_coding	65.0972	6.02452	2.96031e-12	35.7763	5.16093	1.41842e-09	54.7073	31.0213	0.789849
ENSG00000111110	PPM1H	protein_coding	1.57471	0.655083	3.02583e-12	1.44516	0.531228	1.34294e-08	510.536	468.054	320.523
ENSG00000183431	SF3A3	protein_coding	0.809827	-0.304314	3.12142e-12	0.701332	-0.511831	5.5425e-33	4697.06	4065.8	5807.76
ENSG00000156976	EIF4A2	protein_coding	0.742238	-0.430046	3.16322e-12	0.807672	-0.308158	8.98556e-07	3760.73	4114.66	5098.25
ENSG00000072071	ADGRL1	protein_coding	0.649707	-0.622138	3.21289e-12	0.643928	-0.63503	6.45942e-13	1134.07	1124.72	1760.66
ENSG00000164236	ANKRD33B	protein_coding	2.31671	1.21208	3.24529e-12	2.05129	1.03653	1.83531e-09	361.144	320.167	151.458
ENSG00000162702	ZNF281	protein_coding	0.810526	-0.30307	3.25393e-12	0.769736	-0.377565	8.25087e-19	1770.49	1683.42	2188.49
ENSG00000110042	DTX4	protein_coding	3.59123	1.84448	3.29694e-12	2.95762	1.56444	2.62484e-09	46.7715	38.5996	12.6093
ENSG00000169213	RAB3B	protein_coding	1.80142	0.849133	3.29998e-12	2.06598	1.04683	2.78363e-18	383.284	437.738	208.953
ENSG00000164808	SPIDR	protein_coding	0.65584	-0.608584	3.352e-12	0.893751	-0.162055	0.0698613	518.189	709.611	795.637
ENSG00000104774	MAN2B1	protein_coding	0.605986	-0.722644	3.49862e-12	0.785369	-0.348557	0.000710905	425.284	553.713	709.716
ENSG00000130332	LSM7	protein_coding	0.482815	-1.05046	3.53457e-12	0.41892	-1.25525	6.74902e-17	1241.81	1081.45	2630.19
ENSG00000164251	F2RL1	protein_coding	1.61709	0.693397	3.62171e-12	2.05425	1.03861	9.60859e-27	531.326	672.557	323.57
ENSG00000156103	MMP16	protein_coding	3.35458	1.74613	3.75756e-12	3.79629	1.92459	6.24486e-15	74.5782	84.3926	21.1655
ENSG00000118263	KLF7	protein_coding	1.71576	0.778845	3.82876e-12	1.72689	0.788173	9.07385e-13	277.402	279.497	160.121
ENSG00000166257	SCN3B	protein_coding	5.55873	2.47476	3.85939e-12	11.5139	3.5253	9.78653e-25	35.0111	71.9117	5.92219
ENSG00000092068	SLC7A8	protein_coding	2.22283	1.1524	3.90613e-12	2.24389	1.166	1.31089e-12	348.613	351.542	152.704
ENSG00000160199	PKNOX1	protein_coding	0.673338	-0.570597	3.91208e-12	0.635399	-0.654266	6.95444e-16	530.36	502.222	795.134
ENSG00000167861	HID1	protein_coding	1.96537	0.974803	3.9527e-12	3.83336	1.93861	1.6108e-50	119.081	231.113	59.4887
ENSG00000179218	CALR	protein_coding	0.679843	-0.556726	4.03476e-12	0.754245	-0.406895	4.33073e-07	18995.3	21118.2	28151.8
ENSG00000273238	TMEM271	protein_coding	0.176592	-2.50151	4.11918e-12	0.385646	-1.37465	1.13925e-05	14.0365	29.3071	82.9767
ENSG00000078399	HOXA9	protein_coding	0.592639	-0.754774	4.12082e-12	0.495857	-1.012	7.90871e-21	1283.93	1076.71	2195.23
ENSG00000196967	ZNF585A	protein_coding	1.77442	0.827344	4.40202e-12	1.35721	0.440647	0.000289043	232.005	177.128	128.891
ENSG00000198356	GET3	protein_coding	0.562513	-0.830043	4.47311e-12	0.658042	-0.603748	3.17014e-07	1204.38	1403.66	2162.41
ENSG00000267493	CIRBP-AS1	lncRNA	0.43722	-1.19357	4.6076e-12	0.563655	-0.827115	3.94826e-07	69.0698	88.7676	161.172
ENSG00000198162	MAN1A2	protein_coding	1.49001	0.575319	4.91626e-12	1.36548	0.44941	7.33091e-08	3107.92	2840.29	2068.93
ENSG00000231107	LINC01508	lncRNA	3.07584	1.62098	5.36067e-12	3.12455	1.64365	1.0467e-12	58.613	58.8295	17.9785
ENSG00000147251	DOCK11	protein_coding	2.2356	1.16066	5.47328e-12	2.12375	1.08661	7.71916e-11	843.686	800.936	367.503
ENSG00000111802	TDP2	protein_coding	0.757338	-0.400991	5.56625e-12	0.450065	-1.1518	7.52209e-86	1207.31	717.333	1599.41
ENSG00000115268	RPS15	protein_coding	0.475328	-1.073	5.61635e-12	0.484271	-1.04611	1.39004e-11	17541.9	17908.4	37806
ENSG00000100522	GNPNAT1	protein_coding	0.814859	-0.295378	5.86108e-12	0.67289	-0.571558	5.69647e-41	2325.09	1925.16	2863.33
ENSG00000105329	TGFB1	protein_coding	1.55357	0.635586	6.08361e-12	1.3414	0.423739	5.01199e-06	821.645	707.897	523.825
ENSG00000135486	HNRNPA1	protein_coding	0.768153	-0.380534	6.14183e-12	0.66899	-0.579942	2.49674e-26	42926.6	37412.2	56183.5
ENSG00000104763	ASAH1	protein_coding	0.744134	-0.426365	6.18651e-12	1.12581	0.17096	0.00473809	623.868	948.002	840.79
ENSG00000096433	ITPR3	protein_coding	2.08853	1.06249	6.18921e-12	1.51162	0.596094	0.000110531	396.901	287.441	185.222
ENSG00000197565	COL4A6	protein_coding	2.14484	1.10087	6.2713e-12	2.39109	1.25767	1.92145e-15	393.72	437.945	178.866
ENSG00000167081	PBX3	protein_coding	0.726918	-0.460135	6.34132e-12	0.855511	-0.225142	0.000773319	819.481	966.908	1132.44
ENSG00000077312	SNRPA	protein_coding	0.689145	-0.537121	6.40749e-12	0.623809	-0.680824	5.55556e-19	2403.33	2168.64	3495.59
ENSG00000170260	ZNF212	protein_coding	0.70515	-0.503999	6.51852e-12	0.784072	-0.350941	8.69471e-07	426.2	474.216	607.491
ENSG00000140968	IRF8	protein_coding	0.515759	-0.955232	6.65043e-12	0.574692	-0.79914	1.38539e-09	68.4337	76.7726	135.294
ENSG00000160113	NR2F6	protein_coding	0.431509	-1.21254	6.80557e-12	0.420295	-1.25053	9.91181e-13	601.49	586.784	1433.3
ENSG00000183765	CHEK2	protein_coding	0.691718	-0.531744	7.10843e-12	0.684792	-0.546262	9.71894e-13	924.37	915.421	1344.32
ENSG00000107518	ATRNL1	protein_coding	1.78546	0.836293	7.13826e-12	2.32114	1.21483	1.75827e-25	168.615	218.326	93.2138
ENSG00000205978	NYNRIN	protein_coding	2.15247	1.10599	7.41382e-12	2.61825	1.3886	3.61924e-18	720.101	873.138	326.246
ENSG00000189060	H1F0	protein_coding	0.771433	-0.374388	7.59286e-12	1.66721	0.737437	2.47689e-44	7091.33	15406.3	9211.17
ENSG00000185085	INTS5	protein_coding	0.695113	-0.52468	7.59388e-12	0.763739	-0.388849	2.7725e-07	690.276	759.834	999.25
ENSG00000120334	CENPL	protein_coding	0.704583	-0.505158	7.63684e-12	0.732776	-0.448556	5.07938e-10	464.48	483.808	662.884
ENSG00000130159	ECSIT	protein_coding	0.49752	-1.00717	7.63684e-12	0.559089	-0.83885	8.02749e-09	632.602	711.203	1298.89
ENSG00000151012	SLC7A11	protein_coding	1.80323	0.850581	7.64225e-12	1.33814	0.420233	0.000805943	740.606	548.252	403.86
ENSG00000143434	SEMA6C	protein_coding	0.568804	-0.813997	7.67117e-12	0.856432	-0.223589	0.0522122	139.825	213.272	250.685
ENSG00000179387	ELMOD2	protein_coding	0.753419	-0.408476	7.68607e-12	0.811224	-0.301828	3.18622e-07	1114.36	1201.4	1483.22
ENSG00000149480	MTA2	protein_coding	0.772415	-0.372552	8.21627e-12	0.73312	-0.447878	8.27855e-17	4529.46	4301.7	5883.76
ENSG00000171316	CHD7	protein_coding	0.619103	-0.691748	8.25586e-12	0.45898	-1.1235	5.35244e-29	1277.56	950.038	2087.78
ENSG00000181704	YIPF6	protein_coding	1.33174	0.413316	8.43964e-12	1.39663	0.481948	4.70201e-16	1643.87	1722.7	1228.53
ENSG00000109332	UBE2D3	protein_coding	0.800637	-0.32078	8.56038e-12	0.769708	-0.377616	3.55612e-16	7306.67	7024.95	9145.42
ENSG00000052802	MSMO1	protein_coding	0.754598	-0.40622	8.58704e-12	0.751507	-0.412141	1.70125e-12	895.544	892.325	1192.21
ENSG00000167705	RILP	protein_coding	0.427171	-1.22711	8.631e-12	0.354763	-1.49507	1.21533e-16	49.972	41.7321	121.07
ENSG00000231503	PTMAP4	processed_pseudogene	0.381114	-1.39171	8.67114e-12	0.289022	-1.79075	1.85464e-18	172.393	131.404	467.607
ENSG00000164815	ORC5	protein_coding	0.725559	-0.462835	8.78091e-12	0.723406	-0.467122	2.50155e-12	791.363	789.561	1095.24
ENSG00000109819	PPARGC1A	protein_coding	60.1856	5.91135	8.82322e-12	68.0844	6.08925	1.21727e-12	50.9115	57.4814	0.722359
ENSG00000197261	C6orf141	protein_coding	3.59741	1.84696	9.42384e-12	2.24883	1.16917	1.30405e-05	67.6034	43.0768	18.1853
ENSG00000081138	CDH7	protein_coding	64.238	6.00535	9.48506e-12	4.15761	2.05575	0.0067576	54.1873	4.75815	0.758588
ENSG00000008853	RHOBTB2	protein_coding	0.594214	-0.750945	9.78355e-12	1.3647	0.448584	4.74283e-06	137.724	321.484	233.522
ENSG00000137962	ARHGAP29	protein_coding	1.87792	0.909133	9.84884e-12	1.72367	0.785481	3.15043e-09	562.537	516.18	294.029
ENSG00000120913	PDLIM2	protein_coding	0.320295	-1.64253	9.87026e-12	0.786894	-0.345759	0.0904455	28.9191	70.5271	93.3412
ENSG00000228300	FAM174C	protein_coding	0.369929	-1.43468	1.03009e-11	0.374899	-1.41543	1.10551e-11	597.258	604.28	1668.74
ENSG00000102755	FLT1	protein_coding	2.01215	1.00874	1.04456e-11	1.94024	0.956235	7.8372e-11	494.787	476.927	240.476
ENSG00000185122	HSF1	protein_coding	0.655857	-0.608546	1.0685e-11	0.680361	-0.555628	7.19903e-10	1417.18	1480.41	2187.26
ENSG00000104408	EIF3E	protein_coding	0.578377	-0.789918	1.08362e-11	0.480454	-1.05753	4.65346e-20	7803.2	6498.05	13688.8
ENSG00000242125	SNHG3	lncRNA	0.570351	-0.810078	1.09456e-11	0.48774	-1.03582	2.15865e-18	1058.81	907.275	1884.86
ENSG00000091490	SEL1L3	protein_coding	2.02031	1.01458	1.15931e-11	1.97018	0.978326	3.7469e-11	326.691	318.286	157.888
ENSG00000223546	LINC00630	lncRNA	2.52523	1.33641	1.16963e-11	2.61137	1.38481	9.97882e-13	143.048	147.725	54.7417
ENSG00000137936	BCAR3	protein_coding	1.57491	0.655268	1.17035e-11	2.13851	1.09661	2.48282e-33	252.756	341.268	158.34
ENSG00000090447	TFAP4	protein_coding	0.673258	-0.570768	1.19759e-11	0.517532	-0.950281	1.672e-29	475.591	365.613	711.803
ENSG00000124767	GLO1	protein_coding	0.765384	-0.385744	1.22485e-11	0.526469	-0.92558	1.51584e-62	11190.2	7686.18	14661.6
ENSG00000132821	VSTM2L	protein_coding	3.31321	1.72823	1.24477e-11	1.86952	0.902668	0.000355544	63.3417	36.3428	18.394
ENSG00000155792	DEPTOR	protein_coding	0.39585	-1.33698	1.25021e-11	0.397739	-1.33011	2.85266e-12	31.7556	31.8072	82.6105
ENSG00000198453	ZNF568	protein_coding	1.89997	0.925979	1.25126e-11	1.35666	0.440064	0.00153844	217.07	154.966	111.713
ENSG00000169764	UGP2	protein_coding	1.3761	0.460583	1.26984e-11	1.00992	0.0142386	0.864349	1375.61	1004.42	995.591
ENSG00000198513	ATL1	protein_coding	1.88885	0.917508	1.26984e-11	2.54859	1.3497	3.8863e-25	175.638	235.855	91.3473
ENSG00000131653	TRAF7	protein_coding	0.793736	-0.33327	1.27823e-11	0.903628	-0.1462	0.00331521	1685.19	1920.32	2127.11
ENSG00000104880	ARHGEF18	protein_coding	0.658214	-0.603371	1.31477e-11	0.731991	-0.450103	2.59514e-07	376.722	419.673	577.744
ENSG00000156831	NSMCE2	protein_coding	0.568621	-0.81446	1.36256e-11	0.534132	-0.904731	2.85224e-14	528.172	495.628	940.481
ENSG00000146223	RPL7L1	protein_coding	0.777599	-0.362903	1.4144e-11	0.532325	-0.909621	1.75471e-66	8917.27	6117.9	11512.3
ENSG00000187098	MITF	protein_coding	1.73911	0.798352	1.4144e-11	1.70749	0.77188	3.54035e-11	275.87	270.615	155.949
ENSG00000271943	AC098614.3	transcribed_processed_pseudogene	2.9288	1.55031	1.43682e-11	2.44938	1.29241	1.33534e-08	58.954	49.403	19.264
ENSG00000165105	RASEF	protein_coding	2.08851	1.06247	1.46055e-11	2.04178	1.02982	4.16716e-11	752.617	734.54	351.468
ENSG00000132170	PPARG	protein_coding	1.50064	0.585576	1.49695e-11	1.26049	0.333987	0.000133095	547.035	459.068	362.269
ENSG00000254093	PINX1	protein_coding	0.435044	-1.20077	1.50793e-11	0.465588	-1.10287	3.27809e-10	246.878	264.433	584.554
ENSG00000187954	CYHR1	protein_coding	0.565541	-0.822298	1.61914e-11	0.661176	-0.596893	7.38793e-07	614.712	718.869	1103.66
ENSG00000164743	C8orf48	protein_coding	24.2061	4.5973	1.65409e-11	17.436	4.124	1.04263e-09	33.2013	24.0058	1.17424
ENSG00000188976	NOC2L	protein_coding	0.703413	-0.507556	1.68111e-11	0.594765	-0.749608	5.45505e-24	4487.2	3794.69	6410.31
ENSG00000026103	FAS	protein_coding	1.71621	0.779224	1.6887e-11	1.89907	0.925295	3.09592e-16	318.086	351.528	182.161
ENSG00000106031	HOXA13	protein_coding	0.559012	-0.839048	1.69889e-11	0.585032	-0.773411	3.36162e-10	406.439	427.415	740.602
ENSG00000120963	ZNF706	protein_coding	0.636272	-0.652284	1.74783e-11	0.570661	-0.809293	3.38445e-17	486.072	436.502	772.083
ENSG00000070501	POLB	protein_coding	0.616308	-0.698277	1.75946e-11	0.815376	-0.294463	0.00461522	574.222	762.088	942.687
ENSG00000181274	FRAT2	protein_coding	0.596654	-0.745034	1.7817e-11	0.558892	-0.839358	2.31246e-14	736.043	690.643	1251.96
ENSG00000179403	VWA1	protein_coding	0.517416	-0.950603	1.79967e-11	0.66459	-0.589464	1.81719e-05	200.493	257.068	394.337
ENSG00000174842	GLMN	protein_coding	0.692469	-0.530178	1.83469e-11	0.606324	-0.721838	1.99838e-20	792.404	694.68	1152.77
ENSG00000106546	AHR	protein_coding	2.14734	1.10255	1.90038e-11	1.7007	0.766127	2.78849e-06	176.664	140.32	79.9066
ENSG00000204516	MICB	protein_coding	1.79876	0.847002	1.90172e-11	1.56767	0.648624	2.48948e-07	195.701	170.535	107.284
ENSG00000174233	ADCY6	protein_coding	1.45789	0.543878	1.91889e-11	1.93883	0.955183	5.33775e-34	1043.95	1386.19	710.535
ENSG00000270372	AL162413.1	lncRNA	414.314	8.69458	1.93358e-11	359.821	8.49114	3.63021e-11	37.57	33.2592	0
ENSG00000198874	TYW1	protein_coding	0.699893	-0.514793	1.94941e-11	0.650582	-0.620197	2.16514e-16	530.552	494.323	764.036
ENSG00000181192	DHTKD1	protein_coding	1.30874	0.388174	2.01727e-11	1.286	0.362893	2.88527e-10	1564.07	1533.51	1189.83
ENSG00000168824	NSG1	protein_coding	1.6074	0.684725	2.02203e-11	1.92123	0.942031	1.56148e-21	328.539	391.224	202.519
ENSG00000145331	TRMT10A	protein_coding	0.720844	-0.472241	2.02457e-11	0.681081	-0.554102	1.0811e-15	522.511	495.477	729.357
ENSG00000167110	GOLGA2	protein_coding	1.51839	0.60254	2.06209e-11	1.51808	0.602248	1.39362e-11	1638.65	1635.71	1070.23
ENSG00000134470	IL15RA	protein_coding	3.33326	1.73694	2.07651e-11	2.50878	1.32699	2.56016e-07	54.077	40.9359	15.5689
ENSG00000173918	C1QTNF1	protein_coding	2.36906	1.24432	2.07651e-11	3.08582	1.62565	1.06572e-19	83.4578	107.809	34.3151
ENSG00000138622	HCN4	protein_coding	3.0667	1.61669	2.08258e-11	2.751	1.45996	8.94251e-10	72.4418	65.3144	22.4487
ENSG00000132541	RIDA	protein_coding	0.597162	-0.743806	2.08267e-11	0.508291	-0.976273	8.6993e-19	577.949	493.018	981.418
ENSG00000165092	ALDH1A1	protein_coding	57.6514	5.84928	2.11748e-11	1.36227	0.446011	0.159432	48.665	2.01586	0.650035
ENSG00000170275	CRTAP	protein_coding	1.21574	0.281838	2.14337e-11	1.15002	0.201663	1.74677e-06	3927.09	3711.83	3223.76
ENSG00000137124	ALDH1B1	protein_coding	0.73125	-0.451564	2.20219e-11	0.727394	-0.459191	5.52349e-12	1803.01	1792.89	2474.94
ENSG00000170965	PLAC1	protein_coding	2.11236	1.07886	2.38564e-11	1.5824	0.66211	4.03373e-05	149.082	111.594	68.8696
ENSG00000241945	PWP2	protein_coding	0.669979	-0.577813	2.44806e-11	0.61179	-0.708892	8.81291e-17	253.099	230.369	379.047
ENSG00000160957	RECQL4	protein_coding	0.587194	-0.76809	2.46159e-11	0.669689	-0.578438	4.00007e-07	1137.01	1298.35	1964.17
ENSG00000139354	GAS2L3	protein_coding	1.62291	0.69858	2.52769e-11	1.95622	0.968068	2.24006e-21	437.075	526.26	265.872
ENSG00000185624	P4HB	protein_coding	0.779633	-0.359133	2.5427e-11	0.920569	-0.119402	0.0339209	8405.62	9945.2	10811.4
ENSG00000105137	SYDE1	protein_coding	0.716508	-0.480945	2.58887e-11	0.907056	-0.140737	0.0541336	507.747	646.177	713.417
ENSG00000104722	NEFM	protein_coding	0.492559	-1.02163	2.6127e-11	0.719321	-0.475293	0.0017225	2333.75	3412.25	4849.36
ENSG00000175130	MARCKSL1	protein_coding	0.626993	-0.673479	2.7069e-11	0.604914	-0.725198	6.15465e-13	10697	10355.1	17289.4
ENSG00000101966	XIAP	protein_coding	1.51274	0.597166	2.79885e-11	1.56355	0.644827	4.09718e-13	2627.66	2711.21	1721.77
ENSG00000007376	RPUSD1	protein_coding	0.591284	-0.758076	2.80659e-11	0.64926	-0.623133	3.36351e-08	1098.62	1207.22	1884.25
ENSG00000188343	FAM92A	protein_coding	0.652325	-0.616337	2.82598e-11	0.676564	-0.563701	5.89908e-10	541.794	561.941	838.382
ENSG00000008735	MAPK8IP2	protein_coding	0.673665	-0.569898	2.99713e-11	0.707304	-0.499597	3.25972e-09	561.379	590.359	839.938
ENSG00000145439	CBR4	protein_coding	0.722159	-0.469611	3.0507e-11	0.903649	-0.146165	0.0398378	467.219	586.978	649.955
ENSG00000073111	MCM2	protein_coding	0.747669	-0.419529	3.05163e-11	0.793469	-0.333755	3.65585e-07	6802.97	7290.86	9134.73
ENSG00000112658	SRF	protein_coding	0.802588	-0.317268	3.43482e-11	0.528393	-0.920317	7.31138e-83	1585.69	1044.66	1980.19
ENSG00000147140	NONO	protein_coding	0.770512	-0.376111	3.43482e-11	0.762854	-0.390522	4.09011e-12	17784.6	17624.6	23153.7
ENSG00000126787	DLGAP5	protein_coding	0.723764	-0.466409	3.4517e-11	0.748073	-0.418749	1.92199e-09	2090.15	2162.58	2902.44
ENSG00000165449	SLC16A9	protein_coding	1.86245	0.897199	3.4843e-11	1.33691	0.418903	0.00216921	500.827	358.551	264.056
ENSG00000173559	NABP1	protein_coding	1.472	0.557773	3.54689e-11	1.4615	0.547445	3.65534e-11	392.359	389.155	264.696
ENSG00000076662	ICAM3	protein_coding	0.449908	-1.1523	3.55027e-11	0.548022	-0.867693	1.65189e-07	70.6294	85.4833	160.476
ENSG00000104765	BNIP3L	protein_coding	0.754521	-0.406367	3.55027e-11	1.4548	0.540822	5.46346e-22	629.322	1223.45	838.623
ENSG00000117411	B4GALT2	protein_coding	0.675341	-0.566312	3.55027e-11	0.694308	-0.526353	4.97142e-10	987.421	1015.43	1473.21
ENSG00000016082	ISL1	protein_coding	0.568601	-0.81451	3.62285e-11	0.588411	-0.765103	1.94746e-10	165.93	173.105	297.422
ENSG00000235501	AC105942.1	lncRNA	2.05887	1.04185	3.62899e-11	2.37383	1.24722	2.54128e-16	100.448	114.483	47.3506
ENSG00000004660	CAMKK1	protein_coding	1.45153	0.537578	3.651e-11	1.51243	0.596872	6.67313e-14	646.687	671.578	442.149
ENSG00000078674	PCM1	protein_coding	0.63781	-0.648801	3.6957e-11	0.901536	-0.149543	0.145088	1221.99	1740.39	1937.83
ENSG00000151490	PTPRO	protein_coding	3.27568	1.71179	3.72961e-11	2.19144	1.13188	1.11094e-05	51.1625	34.3096	14.832
ENSG00000145087	STXBP5L	protein_coding	3.08502	1.62528	3.73378e-11	6.56239	2.71422	5.76575e-31	62.2534	130.645	19.0128
ENSG00000163191	S100A11	protein_coding	1.72793	0.789041	3.80762e-11	2.12502	1.08748	3.00276e-20	1725.42	2114.47	983.365
ENSG00000126945	HNRNPH2	protein_coding	1.3285	0.409798	3.84556e-11	1.30416	0.383119	4.88389e-10	3565.23	3497.11	2672.7
ENSG00000113971	NPHP3	protein_coding	1.66473	0.735284	4.08085e-11	1.58253	0.662229	1.8284e-09	275.688	261.487	163.642
ENSG00000163462	TRIM46	protein_coding	2.85913	1.51557	4.10117e-11	3.48118	1.79958	6.74911e-16	57.9371	69.9615	19.8667
ENSG00000141337	ARSG	protein_coding	2.54404	1.34712	4.22539e-11	2.07613	1.0539	2.04062e-07	70.9034	58.2737	26.6961
ENSG00000129932	DOHH	protein_coding	0.505466	-0.984314	4.25624e-11	0.548495	-0.866449	3.68054e-09	282.381	306.576	570.981
ENSG00000018236	CNTN1	protein_coding	2.05894	1.0419	4.26581e-11	3.25291	1.70173	6.05773e-28	452.286	710.406	214.296
ENSG00000125454	SLC25A19	protein_coding	0.614859	-0.701674	4.26952e-11	0.599528	-0.738101	2.18861e-12	533.641	520.793	878.982
ENSG00000184545	DUSP8	protein_coding	1.73161	0.79211	4.36798e-11	1.75612	0.81239	5.56881e-12	208.672	210.922	118.519
ENSG00000074527	NTN4	protein_coding	2.223	1.15251	4.4036e-11	2.51294	1.32938	5.17237e-15	88.9003	99.9773	38.8078
ENSG00000109861	CTSC	protein_coding	1.32475	0.405724	4.42751e-11	1.04139	0.0585035	0.39876	904.273	707.187	678.132
ENSG00000110900	TSPAN11	protein_coding	2.43674	1.28495	4.51597e-11	2.57198	1.36288	1.02871e-12	90.5099	94.9578	35.6541
ENSG00000132535	DLG4	protein_coding	2.43058	1.2813	4.51597e-11	3.97151	1.98969	1.56544e-25	197.582	319.99	78.453
ENSG00000106263	EIF3B	protein_coding	0.69455	-0.52585	4.53495e-11	0.539339	-0.890736	1.14567e-29	7511.66	5839.88	10892.3
ENSG00000171100	MTM1	protein_coding	1.95334	0.965946	4.54709e-11	1.84298	0.882042	1.15027e-09	363.863	344.034	182.397
ENSG00000183873	SCN5A	protein_coding	1.8682	0.901646	4.54709e-11	2.3191	1.21356	6.22568e-20	190.564	236.16	99.8629
ENSG00000181264	TLCD5	protein_coding	1.4959	0.581015	4.58421e-11	1.50138	0.586292	1.43228e-11	414.52	415.34	275.203
ENSG00000163535	SGO2	protein_coding	0.663226	-0.592428	4.62437e-11	0.67134	-0.574885	2.01559e-10	1341.15	1366.83	2047.6
ENSG00000163235	TGFA	protein_coding	3.10978	1.63681	4.63213e-11	2.35553	1.23605	4.97818e-07	84.3673	64.4008	25.8258
ENSG00000132475	H3F3B	protein_coding	0.744439	-0.425775	4.86211e-11	0.71544	-0.483098	1.08647e-13	9488.05	9165.65	12832.4
ENSG00000059573	ALDH18A1	protein_coding	0.829369	-0.269915	4.9141e-11	0.689216	-0.536971	6.86244e-41	4045.34	3361.62	4882.85
ENSG00000171988	JMJD1C	protein_coding	1.56851	0.649398	4.97967e-11	1.54781	0.630227	1.20014e-10	849.988	838.143	536.616
ENSG00000070495	JMJD6	protein_coding	0.668965	-0.579997	4.98358e-11	0.678523	-0.559529	1.23977e-10	762.787	773.439	1150.03
ENSG00000161016	RPL8	protein_coding	0.489547	-1.03048	5.02073e-11	0.442574	-1.17601	4.73646e-14	36605.7	33211.4	76743.3
ENSG00000136271	DDX56	protein_coding	0.712148	-0.48975	5.03376e-11	0.704537	-0.505253	7.62238e-12	2368.41	2344.98	3345.96
ENSG00000079999	KEAP1	protein_coding	0.584132	-0.775634	5.16807e-11	0.657248	-0.605491	2.03777e-07	1438.32	1615.94	2499.18
ENSG00000088325	TPX2	protein_coding	0.701473	-0.511541	5.4093e-11	0.845315	-0.242438	0.00332896	3915.56	4764.69	5621.85
ENSG00000088035	ALG6	protein_coding	0.697086	-0.520591	5.53215e-11	0.704667	-0.504986	1.29696e-10	1166.07	1178.89	1683.08
ENSG00000172379	ARNT2	protein_coding	1.7111	0.774924	5.55801e-11	1.7148	0.778042	3.01258e-11	764.059	764.894	439.57
ENSG00000120910	PPP3CC	protein_coding	0.58374	-0.776601	5.63011e-11	0.840008	-0.251526	0.0258925	116.025	167.441	200.518
ENSG00000104915	STX10	protein_coding	0.53716	-0.896576	5.74073e-11	0.583875	-0.776267	8.78802e-09	504.507	548.178	956.329
ENSG00000188707	ZBED6CL	protein_coding	1.46388	0.549793	5.76379e-11	1.31259	0.392416	3.06947e-06	487.654	436.54	330.84
ENSG00000105085	MED26	protein_coding	0.60247	-0.731038	5.77586e-11	0.551186	-0.859389	6.21439e-15	152.426	139.494	256.52
ENSG00000164924	YWHAZ	protein_coding	0.6808	-0.554696	5.97609e-11	0.543926	-0.878517	8.09995e-26	14676.2	11740.9	21737.5
ENSG00000132639	SNAP25	protein_coding	11.0613	3.46745	5.99034e-11	38.1741	5.25452	2.21471e-24	26.5302	87.698	2.15257
ENSG00000130544	ZNF557	protein_coding	0.641883	-0.639617	6.05505e-11	0.706641	-0.500951	1.03174e-07	247.679	272.154	388.952
ENSG00000167904	TMEM68	protein_coding	0.701619	-0.511241	6.05505e-11	0.696917	-0.520941	8.36108e-12	351.268	349.78	503.716
ENSG00000274425	AC114271.1	lncRNA	0.541597	-0.884709	6.07939e-11	0.709531	-0.495063	0.000135901	133.578	174.737	250.549
ENSG00000129596	CDO1	protein_coding	109.344	6.77273	6.10801e-11	167.697	7.38972	6.7369e-13	65.3234	97.7657	0.519369
ENSG00000143842	SOX13	protein_coding	1.56423	0.645455	6.18767e-11	1.67885	0.747477	8.4532e-15	337.679	362.153	213.272
ENSG00000041353	RAB27B	protein_coding	51.5062	5.68667	6.36602e-11	53.7139	5.74722	2.50192e-11	43.8477	45.776	0.763423
ENSG00000150756	ATPSCKMT	protein_coding	0.708518	-0.497124	6.41283e-11	0.780513	-0.357506	1.3425e-06	337.293	372.524	480.103
ENSG00000154342	WNT3A	protein_coding	0.378552	-1.40144	6.77291e-11	0.813988	-0.296921	0.113723	36.1927	78.2746	99.0766
ENSG00000106689	LHX2	protein_coding	2.10274	1.07227	6.85549e-11	1.6567	0.728312	8.34651e-06	233.67	183.852	108.704
ENSG00000111262	KCNA1	protein_coding	15.4544	3.94995	7.06049e-11	32.6803	5.03035	3.07559e-17	28.5877	59.5592	1.50306
ENSG00000196172	ZNF681	protein_coding	51.1965	5.67797	7.14939e-11	3.33578	1.73803	0.0141638	43.6816	3.89218	0.746665
ENSG00000165271	NOL6	protein_coding	0.747282	-0.420276	7.17566e-11	0.638032	-0.648298	1.79364e-24	1170.83	1000.15	1572.32
ENSG00000219626	FAM228B	protein_coding	2.22999	1.15704	7.21128e-11	1.62803	0.703126	7.92339e-05	94.2356	69.2101	41.4633
ENSG00000132763	MMACHC	protein_coding	0.738851	-0.436645	7.3612e-11	0.740885	-0.432678	4.72704e-11	658.786	660.991	895.468
ENSG00000165724	ZMYND19	protein_coding	0.6069	-0.720468	7.65385e-11	0.544979	-0.875727	1.53077e-15	1401.43	1261.01	2339.27
ENSG00000221923	ZNF880	protein_coding	331.412	8.37248	7.76055e-11	1.26878	0.343446	0.0919857	29.645	1.0045	0
ENSG00000160014	CALM3	protein_coding	0.814631	-0.295781	7.81033e-11	0.644005	-0.634855	2.272e-46	8331.52	6587.33	10246.2
ENSG00000144681	STAC	protein_coding	121.843	6.92888	8.07837e-11	8.05098	3.00917	0.0013829	42.1683	4.00891	0.20299
ENSG00000140545	MFGE8	protein_coding	1.3965	0.481812	8.45839e-11	1.05186	0.0729455	0.376116	1185.08	887.939	842.525
ENSG00000014164	ZC3H3	protein_coding	0.590178	-0.760779	8.51809e-11	0.650641	-0.620066	7.40355e-08	333.368	369.185	573.556
ENSG00000104490	NCALD	protein_coding	3.07183	1.6191	8.5451e-11	3.38134	1.75759	5.96207e-13	55.7875	61.041	17.0947
ENSG00000162520	SYNC	protein_coding	2.17154	1.11872	8.80586e-11	2.22124	1.15137	1.02587e-11	108.998	110.62	48.49
ENSG00000197702	PARVA	protein_coding	1.56117	0.642629	9.0258e-11	1.35447	0.437727	1.06621e-05	896.056	776.054	567.531
ENSG00000089053	ANAPC5	protein_coding	0.764287	-0.387814	9.32356e-11	0.722204	-0.469521	1.7664e-15	3443.25	3253.79	4520.89
ENSG00000048544	MRPS10	protein_coding	0.782637	-0.353584	9.36699e-11	0.541662	-0.884536	1.10783e-59	1469.05	1017.47	1882.41
ENSG00000125813	PAX1	protein_coding	0.450423	-1.15065	9.36699e-11	0.535642	-0.900659	4.46658e-08	37.3964	44.4625	85.2995
ENSG00000115875	SRSF7	protein_coding	0.695864	-0.523123	9.37329e-11	0.619679	-0.690408	2.69175e-18	7918.72	7030.68	11464.2
ENSG00000256683	ZNF350	protein_coding	2.21378	1.14651	9.45736e-11	1.3772	0.461739	0.00963533	128.372	80.3484	56.7617
ENSG00000240990	HOXA11-AS	lncRNA	0.425774	-1.23184	9.65466e-11	0.703623	-0.507125	0.00396684	66.3514	109.504	160.677
ENSG00000074410	CA12	protein_coding	0.632888	-0.659978	9.66754e-11	0.557468	-0.84304	6.88427e-17	152.233	134.657	244.177
ENSG00000173726	TOMM20	protein_coding	0.809665	-0.304603	9.78491e-11	0.640676	-0.642333	1.1826e-43	13467.2	10652.3	16738.5
ENSG00000172201	ID4	protein_coding	1.31749	0.397787	1.00244e-10	0.706606	-0.501023	1.46387e-15	1482.11	788.395	1120.27
ENSG00000038002	AGA	protein_coding	1.51568	0.599965	1.00672e-10	1.96375	0.973611	3.45898e-28	325.073	420.328	212.866
ENSG00000115163	CENPA	protein_coding	0.639117	-0.645849	1.00672e-10	0.781297	-0.356058	0.000333901	519.037	635.811	820.902
ENSG00000165819	METTL3	protein_coding	0.76181	-0.392496	1.01572e-10	0.761818	-0.392482	5.08598e-11	1485.2	1484.25	1955.59
ENSG00000109805	NCAPG	protein_coding	0.726979	-0.460014	1.017e-10	0.802782	-0.316919	8.91528e-06	2517.03	2786.27	3481.62
ENSG00000181649	PHLDA2	protein_coding	2.48623	1.31396	1.06536e-10	1.76278	0.817853	4.82049e-05	148.421	105.607	57.7608
ENSG00000134697	GNL2	protein_coding	0.800864	-0.320371	1.07504e-10	0.718592	-0.476755	1.42554e-22	2455.79	2205.53	3073.63
ENSG00000105705	SUGP1	protein_coding	0.699906	-0.514768	1.07598e-10	0.683707	-0.54855	2.82142e-12	650.934	635.88	936.769
ENSG00000162458	FBLIM1	protein_coding	1.41105	0.496769	1.08548e-10	1.07655	0.106415	0.209522	505.135	382.922	356.13
ENSG00000124333	VAMP7	protein_coding	1.72333	0.785198	1.08883e-10	1.70794	0.772257	1.64913e-10	2324.56	2299.68	1327.41
ENSG00000205250	E2F4	protein_coding	0.767361	-0.382022	1.09447e-10	0.782315	-0.354179	1.40518e-09	1539.27	1569.65	2013.22
ENSG00000091656	ZFHX4	protein_coding	0.578151	-0.790483	1.117e-10	0.489527	-1.03054	2.45243e-17	869.498	739.039	1529.8
ENSG00000142444	TIMM29	protein_coding	0.523046	-0.934991	1.12437e-10	0.539281	-0.89089	4.9899e-10	389.338	401.834	760.308
ENSG00000185361	TNFAIP8L1	protein_coding	0.484028	-1.04684	1.12437e-10	0.682996	-0.550051	0.000411589	130.125	183.086	274.925
ENSG00000104979	C19orf53	protein_coding	0.540137	-0.888603	1.14198e-10	0.612457	-0.707319	2.45015e-07	1787.73	2031.13	3370.47
ENSG00000145012	LPP	protein_coding	1.97999	0.985493	1.1469e-10	1.54538	0.627961	3.60686e-05	596.537	465.957	294.662
ENSG00000105640	RPL18A	protein_coding	0.493688	-1.01833	1.20429e-10	0.519659	-0.944363	1.76054e-09	12768.8	13459.1	26518.8
ENSG00000245680	ZNF585B	protein_coding	1.99683	0.997712	1.21006e-10	1.4421	0.528171	0.000687778	200.45	144.882	97.9719
ENSG00000104221	BRF2	protein_coding	0.57782	-0.791308	1.22427e-10	0.833638	-0.262507	0.0321059	293.965	427.179	517.547
ENSG00000125733	TRIP10	protein_coding	0.661119	-0.597017	1.24671e-10	0.88858	-0.170426	0.0736014	616.798	832.632	941.103
ENSG00000141569	TRIM65	protein_coding	0.661313	-0.596596	1.25573e-10	0.601691	-0.732906	1.6984e-15	1215.3	1107.84	1854.7
ENSG00000102393	GLA	protein_coding	0.666467	-0.585395	1.2674e-10	0.791115	-0.338041	0.000209553	2119.29	2519.69	3208.47
ENSG00000157064	NMNAT2	protein_coding	2.17124	1.11852	1.27579e-10	4.9297	2.3015	6.51132e-43	183.269	411.87	81.7859
ENSG00000120647	CCDC77	protein_coding	0.738349	-0.437625	1.28967e-10	0.801461	-0.319297	1.67288e-06	519.262	564.528	706.273
ENSG00000186106	ANKRD46	protein_coding	0.654663	-0.611177	1.30403e-10	0.657514	-0.604905	1.15641e-10	637.189	640.753	982.724
ENSG00000110921	MVK	protein_coding	0.647154	-0.62782	1.32965e-10	0.719504	-0.474926	7.34778e-07	358.505	398.808	559.708
ENSG00000100462	PRMT5	protein_coding	0.772851	-0.371738	1.33185e-10	0.685083	-0.54565	6.43504e-22	4048.98	3587.27	5252.17
ENSG00000130193	THEM6	protein_coding	0.590913	-0.758983	1.37571e-10	0.830851	-0.267338	0.02105	189.997	268.528	326.497
ENSG00000180537	RNF182	protein_coding	1.67347	0.742844	1.3885e-10	1.03719	0.0526754	0.700207	232.381	141.937	136.422
ENSG00000123154	WDR83	protein_coding	0.545273	-0.874949	1.3896e-10	0.65763	-0.604652	6.22716e-06	319.912	386.081	597.502
ENSG00000269743	SLC25A53	protein_coding	2.18308	1.12636	1.40765e-10	2.37308	1.24676	5.29678e-13	167.68	181.806	74.429
ENSG00000100362	PVALB	protein_coding	4.10832	2.03855	1.43179e-10	5.01933	2.32749	5.42933e-14	33.5636	40.4821	7.61308
ENSG00000198912	C1orf174	protein_coding	0.710655	-0.492779	1.44495e-10	0.631936	-0.66215	2.14136e-18	619.449	551.251	878.844
ENSG00000104522	TSTA3	protein_coding	0.629348	-0.668069	1.45456e-10	0.578629	-0.789289	1.99827e-14	711.364	654.321	1143.45
ENSG00000132004	FBXW9	protein_coding	0.603473	-0.728639	1.45614e-10	0.647809	-0.62636	1.60314e-08	201.257	215.543	337.396
ENSG00000163508	EOMES	protein_coding	2.58014	1.36745	1.47241e-10	2.51943	1.3331	2.08851e-10	68.572	66.8228	25.451
ENSG00000177595	PIDD1	protein_coding	1.74319	0.80173	1.52246e-10	2.45111	1.29344	8.20893e-26	854.232	1195.01	482.175
ENSG00000225210	DUXAP9	transcribed_processed_pseudogene	0.497072	-1.00847	1.54674e-10	0.571058	-0.808291	8.55692e-08	79.5006	91.3314	164.109
ENSG00000099624	ATP5F1D	protein_coding	0.329249	-1.60275	1.60692e-10	0.360814	-1.47067	2.89068e-09	1168.04	1278.99	3719.81
ENSG00000056998	GYG2	protein_coding	1.36031	0.443936	1.66719e-10	1.46349	0.549415	2.80995e-16	758.325	816.351	553.821
ENSG00000101955	SRPX	protein_coding	1.61069	0.687678	1.66719e-10	1.45703	0.543033	3.79295e-07	206.757	186.179	126.302
ENSG00000181418	DDN	protein_coding	2.07615	1.05391	1.66719e-10	1.65598	0.727682	1.00476e-05	106.007	84.1885	49.3151
ENSG00000223572	CKMT1A	protein_coding	0.483183	-1.04936	1.66969e-10	0.61956	-0.690685	1.60244e-05	216.504	277.82	460.377
ENSG00000185236	RAB11B	protein_coding	0.631719	-0.662645	1.67904e-10	0.749901	-0.415228	5.84026e-05	833.091	990.871	1333.58
ENSG00000156535	CD109	protein_coding	2.47818	1.30928	1.68952e-10	1.10065	0.138354	0.507517	674.57	293.865	262.406
ENSG00000166250	CLMP	protein_coding	1.96165	0.972067	1.69686e-10	1.21428	0.280098	0.0798008	127.816	78.2683	63.1936
ENSG00000112186	CAP2	protein_coding	1.63823	0.712137	1.69874e-10	1.22937	0.297923	0.00905072	699.233	522.44	420.575
ENSG00000160688	FLAD1	protein_coding	0.697719	-0.519283	1.70106e-10	0.666223	-0.585922	3.07489e-13	1384.8	1322.33	1998.23
ENSG00000178401	DNAJC22	protein_coding	1.90012	0.926088	1.74337e-10	2.30257	1.20324	9.6444e-18	138.384	166.217	71.17
ENSG00000070540	WIPI1	protein_coding	1.63725	0.711272	1.74362e-10	2.30266	1.2033	2.04329e-30	186.866	260.947	111.786
ENSG00000168092	PAFAH1B2	protein_coding	0.851019	-0.232737	1.74773e-10	0.8283	-0.271774	2.99836e-14	3497.92	3407.19	4116.9
ENSG00000075340	ADD2	protein_coding	1.68379	0.751712	1.76101e-10	1.38569	0.470608	6.75381e-05	1392.49	1143.48	814.328
ENSG00000213442	RPL18AP3	processed_pseudogene	0.379849	-1.3965	1.76101e-10	0.367042	-1.44598	1.34974e-11	32.9374	31.9181	90.4173
ENSG00000167468	GPX4	protein_coding	0.430382	-1.21631	1.76352e-10	0.449632	-1.15318	1.02094e-09	4741.21	4956.26	11388.4
ENSG00000131477	RAMP2	protein_coding	2.01853	1.01331	1.77969e-10	1.35234	0.435459	0.00701406	127.246	84.976	62.0954
ENSG00000184232	OAF	protein_coding	0.606965	-0.720314	1.80096e-10	0.576955	-0.79347	1.32987e-12	872.635	830.472	1457.81
ENSG00000253661	ZFHX4-AS1	lncRNA	0.321209	-1.63841	1.81805e-10	0.280114	-1.83592	7.58356e-13	19.5155	16.818	63.3653
ENSG00000115267	IFIH1	protein_coding	8.22965	3.04083	1.86743e-10	13.1625	3.71836	1.6134e-15	26.2226	41.1546	3.06065
ENSG00000144677	CTDSPL	protein_coding	1.27865	0.354627	1.88646e-10	1.45707	0.543068	3.78236e-24	1192	1358.8	929.309
ENSG00000154654	NCAM2	protein_coding	0.0337345	-4.88963	1.89892e-10	0.0900174	-3.47365	1.8493e-13	1.08172	2.96254	36.9
ENSG00000157152	SYN2	protein_coding	1.91496	0.937311	1.91501e-10	1.72897	0.789909	6.046e-08	148.484	133.632	75.1957
ENSG00000167671	UBXN6	protein_coding	0.670662	-0.576341	2.01469e-10	0.829925	-0.268947	0.00314202	717.902	891.127	1079.9
ENSG00000196116	TDRD7	protein_coding	1.55896	0.640586	2.0362e-10	1.7783	0.830496	3.93893e-17	637.101	726.142	403.763
ENSG00000108423	TUBD1	protein_coding	0.678442	-0.559702	2.04958e-10	0.651454	-0.618264	9.23641e-13	411.547	394.407	610.817
ENSG00000177479	ARIH2	protein_coding	1.22313	0.29058	2.05676e-10	1.09146	0.126264	0.00748127	4479.37	3993.04	3655.97
ENSG00000226742	HSBP1L1	protein_coding	88.0304	6.45993	2.05928e-10	140.105	7.13037	1.55369e-12	52.4184	81.5332	0.540961
ENSG00000160211	G6PD	protein_coding	1.29569	0.373726	2.06216e-10	1.46551	0.551402	4.89909e-22	2211.88	2501.82	1700.88
ENSG00000125871	MGME1	protein_coding	0.755775	-0.403971	2.0737e-10	0.864619	-0.209864	0.00106446	1210.08	1388.18	1607.82
ENSG00000273199	AP000692.2	lncRNA	0.184983	-2.43454	2.23288e-10	0.231868	-2.10862	3.51094e-09	10.3628	13.0305	60.7598
ENSG00000116514	RNF19B	protein_coding	1.28147	0.357802	2.30239e-10	1.26199	0.3357	1.36791e-09	870.09	856.56	677.454
ENSG00000153982	GDPD1	protein_coding	0.620036	-0.689575	2.3085e-10	0.757749	-0.400209	0.000180358	277.71	340.917	454.864
ENSG00000198399	ITSN2	protein_coding	1.38942	0.474484	2.45755e-10	1.28693	0.363938	1.1751e-06	1102.16	1020.49	789.225
ENSG00000128694	OSGEPL1	protein_coding	0.666469	-0.585389	2.46897e-10	0.854612	-0.226658	0.012512	240.231	308.769	362.499
ENSG00000163605	PPP4R2	protein_coding	1.29017	0.367564	2.57213e-10	1.19089	0.252041	1.62458e-05	3889	3586.4	3005.04
ENSG00000048162	NOP16	protein_coding	0.605031	-0.724918	2.59105e-10	0.447058	-1.16147	2.25349e-24	1332.96	988.205	2236.58
ENSG00000181135	ZNF707	protein_coding	0.661503	-0.59618	2.60687e-10	0.644107	-0.634629	5.63795e-12	202.075	196.504	307.164
ENSG00000112759	SLC29A1	protein_coding	0.77393	-0.369725	2.75888e-10	0.497996	-1.00579	3.65244e-66	1152.11	741.125	1494.62
ENSG00000182993	C12orf60	protein_coding	0.451939	-1.1458	2.80104e-10	0.603646	-0.728226	1.42412e-05	46.073	62.5166	106.756
ENSG00000203879	GDI1	protein_coding	1.42908	0.515085	2.87546e-10	1.64024	0.713903	6.82598e-19	7226.26	8285.84	5022.81
ENSG00000083444	PLOD1	protein_coding	0.717362	-0.479226	2.92761e-10	0.795137	-0.330725	1.17666e-05	1329.99	1475.52	1865.05
ENSG00000166226	CCT2	protein_coding	0.758834	-0.398144	2.94069e-10	0.652094	-0.616848	2.7522e-23	9307.24	8000.21	12314.4
ENSG00000107249	GLIS3	protein_coding	2.84696	1.50942	2.9637e-10	2.83472	1.50321	1.63975e-10	53.4596	52.9563	17.9774
ENSG00000204128	C2orf72	protein_coding	1.95673	0.968443	2.9637e-10	2.04398	1.03138	6.70867e-12	117.45	121.664	58.0516
ENSG00000103021	CCDC113	protein_coding	1.7233	0.785174	3.04317e-10	1.75947	0.815139	3.41285e-11	368.53	375.748	209.658
ENSG00000187699	C2orf88	protein_coding	2.26497	1.17949	3.05067e-10	1.31993	0.400465	0.0358219	86.076	50.0731	36.7782
ENSG00000127452	FBXL12	protein_coding	0.686985	-0.541649	3.10938e-10	0.660023	-0.599412	1.20648e-12	337.309	324.96	496.106
ENSG00000130475	FCHO1	protein_coding	0.475577	-1.07225	3.12325e-10	1.39422	0.479457	0.000492991	40.0291	122.423	86.7518
ENSG00000072682	P4HA2	protein_coding	1.43154	0.517565	3.12977e-10	1.79605	0.84483	1.50105e-26	617.8	774.54	429.125
ENSG00000134215	VAV3	protein_coding	2.55804	1.35504	3.17187e-10	2.40496	1.26601	2.74394e-09	136.128	127.822	50.7283
ENSG00000166888	STAT6	protein_coding	1.40886	0.494533	3.17589e-10	1.92625	0.945798	6.91126e-36	757.718	1032.79	532.524
ENSG00000065000	AP3D1	protein_coding	0.690687	-0.533896	3.20162e-10	0.700672	-0.513189	1.16536e-09	4373.51	4442.79	6383.13
ENSG00000213073	AL353625.1	transcribed_processed_pseudogene	3.20454	1.68012	3.2088e-10	3.10342	1.63386	5.33668e-10	60.3952	58.8032	17.6933
ENSG00000147535	PLPP5	protein_coding	0.580624	-0.784325	3.2422e-10	0.986826	-0.0191321	0.891752	186.567	322.838	327.92
ENSG00000166401	SERPINB8	protein_coding	16.4186	4.03726	3.3308e-10	10.1584	3.3446	1.32659e-07	27.2821	17.1883	1.60129
ENSG00000134317	GRHL1	protein_coding	1.98885	0.991935	3.37026e-10	2.24052	1.16383	3.58612e-14	115.982	130.752	56.9975
ENSG00000095713	CRTAC1	protein_coding	3.55286	1.82898	3.37371e-10	5.5466	2.4716	1.30633e-18	40.492	62.0862	10.8119
ENSG00000139211	AMIGO2	protein_coding	2.0802	1.05672	3.42439e-10	2.43648	1.2848	2.54091e-15	82.3757	95.7961	38.6474
ENSG00000164694	FNDC1	protein_coding	2.20723	1.14223	3.45666e-10	2.02695	1.01931	1.42e-08	115.939	106.855	50.628
ENSG00000102078	SLC25A14	protein_coding	1.46409	0.550005	3.46004e-10	1.4326	0.518638	2.59097e-09	833.99	812.657	563.623
ENSG00000148399	DPH7	protein_coding	0.624888	-0.678332	3.5433e-10	0.5612	-0.833412	7.28149e-15	953.652	857.474	1546.1
ENSG00000165688	PMPCA	protein_coding	0.573455	-0.802249	3.57512e-10	0.507138	-0.97955	1.46502e-14	3179.73	2824.34	5652.88
ENSG00000151090	THRB	protein_coding	1.98846	0.991649	3.6734e-10	2.2599	1.17626	4.47301e-14	291.705	330.984	143.155
ENSG00000157895	C12orf43	protein_coding	0.670708	-0.576243	3.68971e-10	0.70827	-0.497629	4.53769e-08	1075.09	1135.78	1616.4
ENSG00000185015	CA13	protein_coding	1.93427	0.951791	3.75278e-10	2.14915	1.10377	6.15581e-14	97.9865	108.543	49.6913
ENSG00000130520	LSM4	protein_coding	0.484775	-1.04461	3.76116e-10	0.593531	-0.752606	5.87944e-06	2962.07	3639.06	6259.46
ENSG00000236609	ZNF853	protein_coding	1.71521	0.778381	3.76892e-10	1.67796	0.746709	1.18508e-09	313.101	305.135	179.283
ENSG00000130175	PRKCSH	protein_coding	0.752456	-0.41032	3.7932e-10	0.814724	-0.295617	6.74776e-06	6014.64	6521.71	8028.2
ENSG00000196628	TCF4	protein_coding	1.44477	0.530842	3.83748e-10	1.29384	0.371658	1.25181e-05	967.309	864.942	664.096
ENSG00000147010	SH3KBP1	protein_coding	1.33559	0.417478	3.85284e-10	1.24474	0.315839	2.1275e-06	1085.6	1009.88	808.937
ENSG00000164494	PDSS2	protein_coding	0.695165	-0.524573	3.86871e-10	0.544313	-0.877492	1.23464e-25	369.662	290.312	535.909
ENSG00000110172	CHORDC1	protein_coding	0.671002	-0.575611	3.92818e-10	0.569094	-0.813261	3.82733e-19	2562.06	2177.62	3854.92
ENSG00000159423	ALDH4A1	protein_coding	0.695597	-0.523676	3.93856e-10	0.822584	-0.281766	0.000620893	335.39	398.339	486.911
ENSG00000170390	DCLK2	protein_coding	2.24638	1.1676	3.93856e-10	1.95933	0.970362	1.49108e-07	101.411	88.9377	43.7482
ENSG00000154928	EPHB1	protein_coding	2.10266	1.07222	3.94504e-10	1.67745	0.746266	1.31626e-05	83.532	66.5388	38.6058
ENSG00000171067	C11orf24	protein_coding	0.74042	-0.433585	4.10109e-10	0.807855	-0.307832	6.9992e-06	717.11	782.195	971.379
ENSG00000063244	U2AF2	protein_coding	0.799545	-0.322748	4.1536e-10	0.592434	-0.755275	8.90545e-51	7354.79	5449.28	9222.46
ENSG00000070718	AP3M2	protein_coding	0.637795	-0.648836	4.22341e-10	0.954245	-0.067569	0.549889	421.818	637.987	669.779
ENSG00000156639	ZFAND3	protein_coding	1.43904	0.525106	4.35801e-10	1.09352	0.128979	0.152738	1017.45	769.734	701.384
ENSG00000047249	ATP6V1H	protein_coding	0.747772	-0.41933	4.48957e-10	0.845471	-0.242173	0.000222927	813.662	915.395	1087.28
ENSG00000091428	RAPGEF4	protein_coding	1.89041	0.918702	4.50234e-10	1.92867	0.947608	5.33731e-11	138.884	141.781	71.746
ENSG00000137135	ARHGEF39	protein_coding	0.676251	-0.564369	4.52587e-10	0.934627	-0.097538	0.308168	491.647	684.107	733.87
ENSG00000071655	MBD3	protein_coding	0.462679	-1.11192	4.55682e-10	0.528025	-0.921322	1.52107e-07	1523.93	1734.42	3394.81
ENSG00000178896	EXOSC4	protein_coding	0.355771	-1.49098	4.62216e-10	0.356574	-1.48772	3.48218e-10	538.77	540.82	1584.89
ENSG00000187778	MCRS1	protein_coding	0.691097	-0.53304	4.65026e-10	0.668325	-0.581379	7.07388e-12	2146.65	2079.36	3133.43
ENSG00000272645	GTF2IP20	transcribed_unprocessed_pseudogene	1.73023	0.790966	4.70422e-10	1.94313	0.958383	1.43307e-14	330.865	370.969	187.751
ENSG00000164683	HEY1	protein_coding	0.735631	-0.442946	4.92771e-10	0.681565	-0.553076	3.21645e-15	3809.76	3530.56	5206.04
ENSG00000117143	UAP1	protein_coding	0.756929	-0.401771	5.0273e-10	0.689976	-0.535382	3.53048e-17	1689.59	1540	2241.77
ENSG00000136014	USP44	protein_coding	1.62194	0.697725	5.06701e-10	1.61908	0.69517	3.03779e-10	272.396	271.322	165.217
ENSG00000177551	NHLH2	protein_coding	80.4438	6.32991	5.08052e-10	82.5536	6.36726	2.62159e-10	47.8443	49.0819	0.473471
ENSG00000114019	AMOTL2	protein_coding	1.81282	0.858238	5.1706e-10	1.90462	0.929505	9.69538e-12	501.231	525.976	270.692
ENSG00000198168	SVIP	protein_coding	1.50626	0.590972	5.39227e-10	1.3885	0.473529	6.0796e-07	949.001	872.699	624.271
ENSG00000136270	TBRG4	protein_coding	0.73963	-0.435125	5.59763e-10	0.633259	-0.659132	1.36716e-21	1740.18	1489.95	2364.74
ENSG00000140006	WDR89	protein_coding	0.716886	-0.480185	5.88613e-10	0.71547	-0.483036	2.06463e-10	470.312	469.512	659.705
ENSG00000110844	PRPF40B	protein_coding	1.69526	0.76151	5.89647e-10	1.73407	0.794165	5.27392e-11	295.382	301.78	171.909
ENSG00000132376	INPP5K	protein_coding	0.697326	-0.520095	5.98396e-10	0.632868	-0.660023	1.92356e-15	404.76	367.881	586.053
ENSG00000169760	NLGN1	protein_coding	1.72406	0.785814	6.08231e-10	1.6069	0.684282	5.36323e-08	287.971	268.048	163.867
ENSG00000177283	FZD8	protein_coding	0.550661	-0.860763	6.13211e-10	0.712111	-0.489826	0.000291746	183.277	238.031	340.5
ENSG00000106078	COBL	protein_coding	1.81714	0.861671	6.31685e-10	1.78301	0.834311	1.46833e-09	341.477	334.621	183.877
ENSG00000124942	AHNAK	protein_coding	2.83555	1.50363	6.35169e-10	2.62184	1.39058	7.36484e-09	1731.43	1601.71	583.178
ENSG00000061938	TNK2	protein_coding	1.40815	0.493805	6.53948e-10	1.31354	0.393463	7.51383e-07	542.232	505.068	382.219
ENSG00000158023	WDR66	protein_coding	3.10079	1.63264	6.54869e-10	2.42975	1.28081	9.75936e-07	44.0172	34.5369	13.6287
ENSG00000184939	ZFP90	protein_coding	1.73219	0.792597	6.5793e-10	1.8107	0.856551	1.35348e-11	473.548	494.122	267.944
ENSG00000269837	IPO5P1	transcribed_processed_pseudogene	0.593396	-0.752933	6.73262e-10	0.391607	-1.35252	4.30207e-27	164.5	108.51	281.008
ENSG00000112208	BAG2	protein_coding	0.713471	-0.487074	6.82691e-10	0.586114	-0.770748	5.06843e-23	750.354	616.436	1057.79
ENSG00000142186	SCYL1	protein_coding	0.722777	-0.468378	6.92349e-10	0.799754	-0.322371	2.1728e-05	1935.02	2144.53	2693.78
ENSG00000240694	PNMA2	protein_coding	1.79812	0.846493	7.06211e-10	2.989	1.57966	3.22894e-32	388.361	641.633	211.297
ENSG00000101343	CRNKL1	protein_coding	0.745011	-0.424667	7.06553e-10	0.76623	-0.384151	1.58125e-08	1024.45	1056.77	1383.54
ENSG00000120948	TARDBP	protein_coding	0.761859	-0.392404	7.27037e-10	0.643641	-0.635672	2.44766e-24	3371.27	2847.75	4442.36
ENSG00000168710	AHCYL1	protein_coding	0.788272	-0.343235	7.2953e-10	0.862148	-0.213993	0.000118752	2531.77	2770.59	3220.41
ENSG00000144381	HSPD1	protein_coding	0.734994	-0.444197	7.32109e-10	0.577914	-0.791074	3.93602e-29	30600.7	24032.9	41893.1
ENSG00000170619	COMMD5	protein_coding	0.501383	-0.996016	7.32502e-10	0.481631	-1.054	4.64717e-11	311.886	300.262	638.327
ENSG00000108559	NUP88	protein_coding	0.772061	-0.373214	7.32535e-10	0.758802	-0.398204	2.52346e-11	1653.59	1625.92	2149.25
ENSG00000140350	ANP32A	protein_coding	0.727083	-0.459808	7.57465e-10	0.63419	-0.657012	2.89814e-19	9557.21	8325.55	13214.3
ENSG00000184465	WDR27	protein_coding	1.82544	0.868242	7.71713e-10	1.3362	0.418131	0.00325768	464.997	339.494	249.915
ENSG00000123609	NMI	protein_coding	2.04569	1.03259	7.8153e-10	1.96371	0.973585	3.82995e-09	100.442	96.2229	47.9611
ENSG00000152492	CCDC50	protein_coding	1.34585	0.428519	7.89011e-10	1.25534	0.328073	2.39995e-06	916.67	854.987	677.615
ENSG00000131370	SH3BP5	protein_coding	1.43326	0.519296	7.97307e-10	1.46133	0.547283	5.0263e-11	944.341	961.556	653.737
ENSG00000198719	DLL1	protein_coding	1.7599	0.815495	8.11446e-10	1.46127	0.547223	3.66557e-05	417.927	346.481	233.014
ENSG00000134590	RTL8C	protein_coding	1.51175	0.596221	8.29942e-10	1.79958	0.847662	7.0589e-19	1912.45	2271.89	1252.08
ENSG00000136574	GATA4	protein_coding	0.660945	-0.597397	8.40226e-10	0.762097	-0.391953	4.37702e-05	388.485	449.952	594.465
ENSG00000121022	COPS5	protein_coding	0.565328	-0.82284	8.69054e-10	0.486112	-1.04064	5.75138e-15	1081.36	932.368	1949.77
ENSG00000175606	TMEM70	protein_coding	0.607362	-0.719372	8.85596e-10	0.538967	-0.891732	1.77959e-14	845.408	751.628	1413.46
ENSG00000088451	TGDS	protein_coding	0.724319	-0.465303	8.90952e-10	0.787326	-0.344966	4.56802e-06	916.646	997.054	1273.2
ENSG00000003096	KLHL13	protein_coding	1.93057	0.949028	8.98385e-10	2.23466	1.16006	3.36945e-14	429.762	495.518	216.959
ENSG00000130560	UBAC1	protein_coding	0.62021	-0.689172	8.98385e-10	0.672201	-0.573036	2.95051e-07	1470.14	1596.86	2406.44
ENSG00000099804	CDC34	protein_coding	0.491391	-1.02506	9.11829e-10	0.529257	-0.917959	2.97864e-08	1337.84	1441.97	2797.86
ENSG00000185803	SLC52A2	protein_coding	0.568675	-0.814324	9.12929e-10	0.574803	-0.798859	1.28659e-09	648.684	656.38	1162.27
ENSG00000196372	ASB13	protein_coding	0.673588	-0.570062	9.19563e-10	0.700762	-0.513003	2.41134e-08	714.576	744.064	1070.83
ENSG00000214106	PAXIP1-AS2	lncRNA	5.07782	2.34421	9.19963e-10	6.37361	2.67211	1.02683e-12	32.4534	40.561	5.85953
ENSG00000165474	GJB2	protein_coding	2.29438	1.19811	9.24502e-10	2.73444	1.45125	2.18726e-14	76.3169	90.4721	32.1869
ENSG00000174136	RGMB	protein_coding	0.638878	-0.646388	9.58919e-10	0.637025	-0.650577	3.85841e-10	325.494	325.365	515.512
ENSG00000163935	SFMBT1	protein_coding	1.44145	0.527524	9.79915e-10	1.3784	0.462996	6.34883e-08	666.426	637.24	458.945
ENSG00000101190	TCFL5	protein_coding	0.737701	-0.438893	9.83368e-10	0.799278	-0.32323	4.56212e-06	539.815	585.9	736.044
ENSG00000089199	CHGB	protein_coding	4.33225	2.11512	1.00446e-09	7.16274	2.84051	1.92026e-17	31.0239	50.4787	6.90484
ENSG00000154556	SORBS2	protein_coding	74.9021	6.22693	1.01313e-09	103.247	6.68996	3.60547e-11	44.4438	60.8494	0.451879
ENSG00000154582	ELOC	protein_coding	0.654119	-0.612374	1.05202e-09	0.561051	-0.833797	4.86228e-17	1534.76	1319.04	2373.91
ENSG00000280798	LINC00294	lncRNA	1.5002	0.585155	1.09991e-09	1.83566	0.876303	4.50006e-21	500.702	612.252	330.043
ENSG00000128567	PODXL	protein_coding	1.56862	0.649493	1.11084e-09	1.52651	0.610234	7.11599e-09	463.873	451.105	291.584
ENSG00000105968	H2AFV	protein_coding	0.811571	-0.30121	1.11087e-09	0.823773	-0.279681	8.66138e-09	3256.85	3304.41	4019.51
ENSG00000112414	ADGRG6	protein_coding	3.53554	1.82193	1.11371e-09	3.16352	1.66153	1.76181e-08	168.035	151.064	44.5873
ENSG00000100867	DHRS2	protein_coding	0.337167	-1.56847	1.11731e-09	1.00761	0.0109374	0.960892	15.6693	48.7429	48.4162
ENSG00000151572	ANO4	protein_coding	4.35397	2.12233	1.15401e-09	5.38911	2.43005	1.14779e-12	39.8531	49.2895	8.56757
ENSG00000100938	GMPR2	protein_coding	0.735297	-0.443601	1.18445e-09	0.769497	-0.378012	1.65966e-07	1310.82	1372.91	1792.26
ENSG00000242474	AC093627.5	lncRNA	0.613775	-0.704219	1.20321e-09	0.713656	-0.486699	1.61563e-05	223.003	260.258	369.341
ENSG00000140450	ARRDC4	protein_coding	0.601849	-0.732526	1.23521e-09	0.586008	-0.771008	8.53543e-11	261.156	254.94	441.384
ENSG00000260230	FRRS1L	protein_coding	1.85874	0.894327	1.23857e-09	2.67624	1.42021	3.52155e-23	249.065	357.042	130.874
ENSG00000141858	SAMD1	protein_coding	0.612276	-0.707745	1.24186e-09	0.588464	-0.764974	4.28229e-11	1054.96	1017.93	1751.69
ENSG00000108039	XPNPEP1	protein_coding	1.29673	0.374875	1.26163e-09	1.22247	0.289801	2.59176e-06	1974.57	1859.07	1516.69
ENSG00000148843	PDCD11	protein_coding	0.843431	-0.245659	1.3274e-09	0.661423	-0.596355	1.30182e-51	3648.08	2860.85	4328.69
ENSG00000142230	SAE1	protein_coding	0.817557	-0.290608	1.34874e-09	0.521798	-0.938437	7.02901e-90	5614.19	3582.26	6877.86
ENSG00000156973	PDE6D	protein_coding	0.724632	-0.464679	1.35273e-09	0.814996	-0.295135	9.58758e-05	517.139	582.231	718.622
ENSG00000005189	REXO5	protein_coding	1.45482	0.540841	1.38664e-09	1.57719	0.657355	3.92378e-14	394.708	426.766	269.459
ENSG00000136378	ADAMTS7	protein_coding	1.83663	0.877064	1.47515e-09	1.26136	0.334976	0.0238476	218.185	149.408	116.142
ENSG00000185504	FAAP100	protein_coding	0.681016	-0.55424	1.47515e-09	0.578906	-0.788599	3.29758e-18	628.5	534.98	931.726
ENSG00000244313	AC024293.1	processed_pseudogene	0.479609	-1.06007	1.47515e-09	0.294539	-1.76347	1.13208e-21	68.3369	42.4333	147.102
ENSG00000150630	VEGFC	protein_coding	2.24028	1.16368	1.47872e-09	1.42098	0.506891	0.00846436	97.0916	61.1977	41.4095
ENSG00000172667	ZMAT3	protein_coding	1.65376	0.725746	1.47872e-09	1.43246	0.518491	1.50174e-05	1167.27	1009.09	695.009
ENSG00000270277	AC009948.2	lncRNA	5.13715	2.36097	1.47904e-09	1.46717	0.553038	0.0902191	30.928	9.7085	5.63384
ENSG00000123159	GIPC1	protein_coding	0.527286	-0.923343	1.4791e-09	0.629823	-0.666981	1.03607e-05	1826.79	2185.95	3549.11
ENSG00000077380	DYNC1I2	protein_coding	1.40058	0.486027	1.50746e-09	1.35018	0.433157	3.15468e-08	2823.62	2735.15	2009.24
ENSG00000267787	AC027097.2	lncRNA	0.386352	-1.37201	1.51955e-09	0.510437	-0.970194	3.35223e-06	29.4771	38.5854	79.2657
ENSG00000198804	MT-CO1	protein_coding	1.78921	0.839322	1.56813e-09	1.76633	0.820753	2.91939e-09	79988.5	78715.4	43796.1
ENSG00000135365	PHF21A	protein_coding	1.6319	0.706552	1.60067e-09	1.62751	0.702666	1.26863e-09	533.773	531.999	322.216
ENSG00000181588	MEX3D	protein_coding	0.628188	-0.670731	1.60347e-09	0.575158	-0.797969	3.77247e-13	320.453	292.857	515.721
ENSG00000185414	MRPL30	protein_coding	0.72764	-0.458704	1.68399e-09	0.65669	-0.606715	3.1743e-16	1385.79	1247.59	1910.62
ENSG00000120694	HSPH1	protein_coding	1.2267	0.294779	1.6862e-09	1.593	0.671748	2.93207e-46	4633.94	6020.5	3770.15
ENSG00000173418	NAA20	protein_coding	0.720353	-0.473224	1.69098e-09	0.690314	-0.534675	6.42774e-12	1497.04	1437.63	2092.35
ENSG00000174473	GALNTL6	protein_coding	4.01775	2.00639	1.69751e-09	5.45774	2.4483	3.61583e-14	31.8545	42.562	7.23888
ENSG00000204103	MAFB	protein_coding	1.7342	0.794267	1.7085e-09	1.92457	0.944537	1.53466e-13	150.967	167.763	85.6043
ENSG00000164620	RELL2	protein_coding	1.58661	0.665949	1.74585e-09	2.28715	1.19355	9.83401e-30	264.892	380.239	165.293
ENSG00000198805	PNP	protein_coding	0.806017	-0.311118	1.75152e-09	0.806387	-0.310456	1.02955e-09	1870.68	1872.59	2326.79
ENSG00000196205	EEF1A1P5	processed_pseudogene	0.456135	-1.13247	1.77893e-09	0.318802	-1.64927	1.14233e-18	751.839	526.161	1704.8
ENSG00000104635	SLC39A14	protein_coding	0.529254	-0.917968	1.78556e-09	0.912517	-0.132077	0.404365	807.076	1413.01	1562.1
ENSG00000018699	TTC27	protein_coding	0.706725	-0.50078	1.8091e-09	0.597784	-0.742304	1.55417e-19	1030.88	871.959	1468.53
ENSG00000114270	COL7A1	protein_coding	1.84588	0.884305	1.83621e-09	2.31936	1.21373	1.60178e-17	160.091	200.355	85.0913
ENSG00000176101	SSNA1	protein_coding	0.478429	-1.06362	1.92739e-09	0.504962	-0.985753	1.88796e-08	1415.84	1496.3	3050.98
ENSG00000171853	TRAPPC12	protein_coding	0.764704	-0.387027	1.93153e-09	0.826233	-0.275379	1.42125e-05	697.332	755.597	916.314
ENSG00000139044	B4GALNT3	protein_coding	0.784736	-0.349721	1.96428e-09	0.76206	-0.392023	5.58665e-12	705.853	685.249	901.546
ENSG00000037280	FLT4	protein_coding	0.788009	-0.343715	1.98615e-09	0.891508	-0.16568	0.00369198	766.194	866.648	973.635
ENSG00000154767	XPC	protein_coding	1.28309	0.35962	2.02412e-09	1.47648	0.562166	3.40031e-22	1624.47	1870.07	1261.37
ENSG00000087842	PIR	protein_coding	0.54855	-0.866305	2.02909e-09	0.647785	-0.626413	1.04722e-05	484.91	572.833	902.261
ENSG00000155090	KLF10	protein_coding	1.70858	0.772796	2.04828e-09	1.32833	0.409615	0.00160075	647.839	501.959	372.058
ENSG00000224281	SLC25A5-AS1	lncRNA	2.06455	1.04583	2.05835e-09	2.22773	1.15558	9.98819e-12	81.4936	86.962	38.1155
ENSG00000067334	DNTTIP2	protein_coding	0.723641	-0.466654	2.06857e-09	0.661318	-0.596584	8.4039e-15	3232.19	2956.3	4496.38
ENSG00000173210	ABLIM3	protein_coding	3.07404	1.62014	2.0858e-09	5.01707	2.32684	2.04758e-19	39.6036	63.5223	12.1677
ENSG00000149091	DGKZ	protein_coding	0.787649	-0.344375	2.08735e-09	0.890318	-0.167607	0.00382737	1384.49	1566.9	1761.9
ENSG00000125656	CLPP	protein_coding	0.5063	-0.981935	2.13711e-09	0.572076	-0.805721	5.67252e-07	984.075	1109.02	1993.51
ENSG00000127948	POR	protein_coding	0.67344	-0.570378	2.17665e-09	0.772476	-0.372437	8.92452e-05	1124.13	1291.52	1684.47
ENSG00000145335	SNCA	protein_coding	0.719453	-0.475027	2.18684e-09	0.784958	-0.349313	7.61488e-06	482.348	527.301	675.191
ENSG00000181938	GINS3	protein_coding	0.745829	-0.423082	2.19244e-09	0.738911	-0.436528	3.55299e-10	958.313	950.123	1291.61
ENSG00000104886	PLEKHJ1	protein_coding	0.47665	-1.069	2.24611e-09	0.589545	-0.762326	1.5005e-05	772.376	955.854	1671.55
ENSG00000007372	PAX6	protein_coding	1.28359	0.360183	2.26877e-09	0.936641	-0.0944312	0.149772	924.913	671.432	718.346
ENSG00000196141	SPATS2L	protein_coding	1.35553	0.438856	2.26877e-09	1.28925	0.366535	4.95427e-07	1429.38	1358.65	1051.19
ENSG00000178719	GRINA	protein_coding	0.756087	-0.403376	2.27638e-09	0.942304	-0.0857363	0.230775	1395.57	1742.77	1851.3
ENSG00000157191	NECAP2	protein_coding	0.686201	-0.543297	2.3298e-09	0.806536	-0.310189	0.000675454	1155.93	1362.63	1699.98
ENSG00000257218	GATC	protein_coding	0.684824	-0.546196	2.42376e-09	0.635091	-0.654964	4.50252e-13	1951.54	1811.99	2876.61
ENSG00000185973	TMLHE	protein_coding	1.73443	0.794464	2.43256e-09	1.84354	0.882478	1.63102e-11	324.11	344.041	183.139
ENSG00000139364	TMEM132B	protein_coding	7.26587	2.86114	2.53136e-09	9.74824	3.28514	3.33262e-12	28.9448	38.2425	3.63352
ENSG00000197472	ZNF695	protein_coding	1.9072	0.931456	2.53768e-09	1.3788	0.463415	0.00345835	112.44	81.1817	57.9036
ENSG00000188549	CCDC9B	protein_coding	3.41519	1.77197	2.54447e-09	5.91002	2.56316	5.25921e-19	46.9663	80.0623	12.7591
ENSG00000186834	HEXIM1	protein_coding	0.761442	-0.393195	2.61212e-09	0.865871	-0.207776	0.00169993	1067.65	1217.74	1409.21
ENSG00000108821	COL1A1	protein_coding	0.678569	-0.559433	2.61454e-09	1.41124	0.496965	3.11108e-09	200.188	424.37	298.037
ENSG00000076770	MBNL3	protein_coding	2.39677	1.26109	2.6498e-09	1.82693	0.869418	2.87034e-05	1173.63	897.575	470.614
ENSG00000123064	DDX54	protein_coding	0.767533	-0.3817	2.6737e-09	0.657564	-0.604798	6.99793e-22	2809.19	2407.66	3676.05
ENSG00000106348	IMPDH1	protein_coding	0.753419	-0.408476	2.69104e-09	0.801565	-0.319109	2.91684e-06	1808.83	1926.35	2411.55
ENSG00000099958	DERL3	protein_coding	0.508802	-0.974825	2.7318e-09	0.612465	-0.7073	4.79324e-06	61.0898	73.895	124.153
ENSG00000095370	SH2D3C	protein_coding	3.26245	1.70595	2.81776e-09	5.69156	2.50882	5.10126e-20	35.232	60.8763	10.2856
ENSG00000161920	MED11	protein_coding	0.622588	-0.683651	2.86766e-09	0.614642	-0.702181	7.65537e-10	475.48	471.03	775.122
ENSG00000121775	TMEM39B	protein_coding	0.717175	-0.479603	2.89104e-09	0.631117	-0.664021	6.88991e-17	598.605	527.829	841.843
ENSG00000104375	STK3	protein_coding	0.652157	-0.61671	2.89488e-09	0.606983	-0.720272	2.06778e-12	399.201	372.396	619.757
ENSG00000115053	NCL	protein_coding	0.785837	-0.347698	2.89488e-09	0.560024	-0.836438	6.91963e-49	35615.8	25381.3	45470.4
ENSG00000047597	XK	protein_coding	2.14411	1.10038	2.93123e-09	1.48396	0.569455	0.00205888	116.345	80.7266	52.3274
ENSG00000136986	DERL1	protein_coding	0.666783	-0.58471	2.97512e-09	0.649592	-0.622395	1.64913e-10	1012.13	988.027	1535.18
ENSG00000172172	MRPL13	protein_coding	0.528424	-0.920233	2.99519e-09	0.448076	-1.15818	5.85088e-14	1478.34	1258.4	2867.95
ENSG00000272405	AL365181.3	lncRNA	4.47231	2.16102	3.0077e-09	18.5909	4.21653	2.47303e-34	29.2621	118.912	5.91019
ENSG00000109906	ZBTB16	protein_coding	1.69963	0.765221	3.01364e-09	1.43466	0.520712	5.53491e-05	186.489	157.611	107.336
ENSG00000168671	UGT3A2	protein_coding	1.76537	0.81997	3.01364e-09	1.74669	0.804627	3.09077e-09	149.942	147.075	82.469
ENSG00000003756	RBM5	protein_coding	1.28472	0.361458	3.01871e-09	1.40469	0.490256	1.81009e-16	2352.8	2571.61	1826.28
ENSG00000161888	SPC24	protein_coding	0.465846	-1.10207	3.01871e-09	0.54264	-0.881933	1.43729e-06	948.429	1104.25	2103.88
ENSG00000124659	TBCC	protein_coding	0.689142	-0.537126	3.03949e-09	0.489318	-1.03116	7.6176e-30	418.58	297.923	614.197
ENSG00000160785	SLC25A44	protein_coding	0.779034	-0.360241	3.0457e-09	0.785717	-0.347919	5.56966e-09	1027.43	1038.19	1323.73
ENSG00000169057	MECP2	protein_coding	1.4146	0.500391	3.09611e-09	1.4015	0.486977	6.82324e-09	2100.25	2075.91	1472.19
ENSG00000196290	NIF3L1	protein_coding	0.732394	-0.449308	3.13027e-09	0.774363	-0.368918	8.60861e-07	997.744	1055.82	1370.25
ENSG00000008130	NADK	protein_coding	0.755206	-0.405058	3.13593e-09	0.689706	-0.535946	1.43863e-15	1063.97	972.215	1415.04
ENSG00000133639	BTG1	protein_coding	0.729468	-0.455084	3.13764e-09	0.847506	-0.238705	0.00198676	961.68	1119.34	1325.3
ENSG00000177370	TIMM22	protein_coding	0.74949	-0.416019	3.2062e-09	0.720987	-0.471955	8.54852e-12	1052.89	1012.75	1411.08
ENSG00000128268	MGAT3	protein_coding	1.76382	0.8187	3.22307e-09	1.66592	0.736319	7.4754e-08	344.866	324.451	191.152
ENSG00000110721	CHKA	protein_coding	0.699666	-0.515262	3.25278e-09	0.726976	-0.460021	7.82783e-08	553.105	575.385	797.113
ENSG00000153814	JAZF1	protein_coding	1.52542	0.609211	3.28062e-09	1.47572	0.561415	3.44823e-08	320.42	309.886	207.4
ENSG00000105281	SLC1A5	protein_coding	0.796181	-0.328832	3.31961e-09	0.533072	-0.907598	3.22821e-63	7874.55	5271.24	9916.23
ENSG00000152475	ZNF837	protein_coding	0.458539	-1.12488	3.34846e-09	0.499535	-1.00134	3.95522e-08	47.2623	51.5226	106.925
ENSG00000010810	FYN	protein_coding	0.794744	-0.331438	3.3564e-09	0.647801	-0.626378	3.39408e-30	1678.65	1368.03	2116.6
ENSG00000187189	TSPYL4	protein_coding	1.72357	0.785397	3.5384e-09	1.56161	0.643032	1.13027e-06	879.863	795.587	500.341
ENSG00000213563	C8orf82	protein_coding	0.548454	-0.866556	3.55165e-09	0.538001	-0.89432	7.03286e-10	322.449	316.953	601.425
ENSG00000109062	SLC9A3R1	protein_coding	0.726625	-0.460717	3.58387e-09	0.799274	-0.323238	2.96417e-05	790.568	870.323	1093.69
ENSG00000126391	FRMD8	protein_coding	0.69679	-0.521204	3.59991e-09	0.793434	-0.333818	0.000135901	529.99	605.767	767.443
ENSG00000151240	DIP2C	protein_coding	1.5056	0.590343	3.59991e-09	1.40674	0.492352	7.18038e-07	455.469	425.539	299.174
ENSG00000111912	NCOA7	protein_coding	1.794	0.843176	3.64363e-09	1.40048	0.485926	0.000659144	734.296	572.044	400.503
ENSG00000108590	MED31	protein_coding	0.61476	-0.701904	3.64776e-09	0.628043	-0.671065	1.0393e-08	361.933	369.691	597.251
ENSG00000114850	SSR3	protein_coding	0.745952	-0.422845	3.68805e-09	0.803129	-0.316297	1.46499e-05	5232.47	5665.94	7067.56
ENSG00000105664	COMP	protein_coding	0.340241	-1.55537	3.69134e-09	0.77252	-0.372356	0.0785939	17.6245	39.5766	53.6026
ENSG00000159167	STC1	protein_coding	33.7734	5.07782	3.74071e-09	53.9477	5.75349	1.48748e-11	29.3004	45.5039	0.608971
ENSG00000176619	LMNB2	protein_coding	0.600469	-0.735839	3.77129e-09	0.651407	-0.618369	5.94492e-07	3434.24	3732.7	5815.75
ENSG00000184979	USP18	protein_coding	1.5708	0.651499	3.77394e-09	1.53605	0.619225	1.30542e-08	272.609	266.713	170.887
ENSG00000146109	ABT1	protein_coding	0.705168	-0.503961	3.78894e-09	0.433259	-1.2067	3.67576e-46	1700.77	1046.75	2431.53
ENSG00000182551	ADI1	protein_coding	0.642832	-0.637486	3.80057e-09	0.61692	-0.696844	7.66108e-11	4327.75	4159.14	6796.58
ENSG00000141574	SECTM1	protein_coding	72.6509	6.18291	3.80214e-09	126.307	6.98079	2.07781e-11	26.039	43.5631	0.244054
ENSG00000232412	AL121601.1	lncRNA	2.50652	1.32569	3.81084e-09	1.68895	0.756125	0.000636969	91.1801	61.3324	34.6656
ENSG00000057608	GDI2	protein_coding	0.783588	-0.351833	3.9537e-09	0.760799	-0.394413	2.24713e-11	5688.29	5525.38	7283.3
ENSG00000135144	DTX1	protein_coding	5.39438	2.43146	3.96179e-09	9.44821	3.24004	5.99642e-16	25.1992	43.3009	4.17003
ENSG00000101444	AHCY	protein_coding	0.688062	-0.53939	4.00369e-09	0.681341	-0.553551	1.10023e-09	4691.85	4650.92	6881.79
ENSG00000119899	SLC17A5	protein_coding	1.35364	0.436841	4.11824e-09	1.04552	0.0642183	0.441929	684.49	525.575	503.336
ENSG00000183779	ZNF703	protein_coding	0.69669	-0.521411	4.17733e-09	0.784276	-0.350566	8.1455e-05	4343.96	4902.05	6289.24
ENSG00000107295	SH3GL2	protein_coding	2.13707	1.09563	4.38436e-09	3.18457	1.6711	8.53635e-21	83.3555	123.688	37.964
ENSG00000176058	TPRN	protein_coding	0.518237	-0.948317	4.40216e-09	0.494706	-1.01536	2.25495e-10	617.141	590.325	1221.55
ENSG00000078237	TIGAR	protein_coding	0.685753	-0.544238	4.40333e-09	0.74536	-0.42399	2.87181e-06	298.279	325.553	439.508
ENSG00000170540	ARL6IP1	protein_coding	0.739412	-0.435549	4.54557e-09	0.976081	-0.0349277	0.683293	3461.94	4594.52	4709.32
ENSG00000090621	PABPC4	protein_coding	0.772991	-0.371476	4.55005e-09	0.660465	-0.598446	5.74643e-22	5456.1	4663.7	7086.7
ENSG00000108984	MAP2K6	protein_coding	0.587602	-0.76709	4.55005e-09	0.652645	-0.615631	1.54724e-06	244.031	272.619	423.771
ENSG00000203644	AC083799.1	lncRNA	0.541284	-0.885542	4.60224e-09	0.989107	-0.0158016	0.921055	74.3148	138.936	141.328
ENSG00000132600	PRMT7	protein_coding	0.697986	-0.518731	4.60525e-09	0.747755	-0.419363	1.66517e-06	763.615	818.795	1102.68
ENSG00000126778	SIX1	protein_coding	0.67008	-0.577594	4.63473e-09	0.653273	-0.614243	3.11652e-10	1297.66	1266.74	1956.84
ENSG00000171302	CANT1	protein_coding	0.785867	-0.347642	4.70926e-09	0.864392	-0.210242	0.00040972	1705.88	1878.81	2176.92
ENSG00000134308	YWHAQ	protein_coding	0.782526	-0.353789	4.80837e-09	0.716021	-0.481926	7.25215e-16	11412.9	10464	14651.2
ENSG00000163584	RPL22L1	protein_coding	0.467772	-1.09612	4.89219e-09	0.719517	-0.474899	0.00976628	760.754	1174.3	1680.49
ENSG00000203706	SERTAD4-AS1	lncRNA	2.29576	1.19897	4.98983e-09	1.54569	0.628253	0.00195709	99.4568	66.9914	41.7175
ENSG00000111817	DSE	protein_coding	1.34793	0.430742	5.00034e-09	0.980678	-0.0281488	0.743696	1053.38	761.748	776.127
ENSG00000196586	MYO6	protein_coding	1.27342	0.348709	5.00373e-09	0.912862	-0.131531	0.0329938	1606.2	1139.74	1252.05
ENSG00000131015	ULBP2	protein_coding	1.7482	0.805867	5.08211e-09	1.65669	0.7283	9.35231e-08	337.698	318.793	189.504
ENSG00000132434	LANCL2	protein_coding	0.789369	-0.341228	5.12646e-09	0.721332	-0.471265	1.47137e-16	692.174	631.971	878.073
ENSG00000159784	FAM131B	protein_coding	3.5626	1.83293	5.17823e-09	11.2862	3.49649	8.61699e-33	29.712	91.829	7.86197
ENSG00000131652	THOC6	protein_coding	0.608573	-0.716499	5.31665e-09	0.535513	-0.901005	1.30545e-13	856.599	755.556	1431.3
ENSG00000148384	INPP5E	protein_coding	0.715109	-0.483764	5.50238e-09	0.62398	-0.680427	8.27991e-17	856.029	747.346	1205.94
ENSG00000179886	TIGD5	protein_coding	0.594182	-0.751023	5.56853e-09	0.642054	-0.639234	4.30374e-07	266.755	288.853	457.6
ENSG00000145362	ANK2	protein_coding	1.98651	0.990237	5.57421e-09	1.84571	0.884175	1.45344e-07	630.355	585.071	308.114
ENSG00000167775	CD320	protein_coding	0.46837	-1.09428	5.59766e-09	0.478768	-1.0626	1.09029e-08	1133.85	1161.17	2504.09
ENSG00000160818	GPATCH4	protein_coding	0.549059	-0.864967	5.6258e-09	0.400085	-1.32162	3.60818e-19	4323.58	3170.68	8062.57
ENSG00000111052	LIN7A	protein_coding	1.87439	0.906418	5.65167e-09	3.09276	1.62889	3.68951e-27	228.074	374.387	118.741
ENSG00000125650	PSPN	protein_coding	0.451755	-1.14639	5.65167e-09	0.664056	-0.590622	0.000974433	41.6288	61.4263	95.9901
ENSG00000126603	GLIS2	protein_coding	1.76699	0.821293	5.65167e-09	1.8663	0.900181	6.00543e-11	141.377	148.762	77.5698
ENSG00000144730	IL17RD	protein_coding	1.72441	0.786099	5.6924e-09	1.80221	0.849767	2.06809e-10	405.203	422.001	230.083
ENSG00000138592	USP8	protein_coding	1.29422	0.37208	5.79052e-09	1.27434	0.349748	3.08327e-08	1552.49	1527.6	1195.87
ENSG00000131979	GCH1	protein_coding	1.61977	0.695785	5.81342e-09	1.44481	0.53088	7.80091e-06	561.211	500.172	340.907
ENSG00000197894	ADH5	protein_coding	0.754806	-0.405823	5.92309e-09	0.758484	-0.39881	7.76267e-09	3749.23	3770.25	4991.54
ENSG00000181085	MAPK15	protein_coding	0.433407	-1.20621	5.9809e-09	0.568479	-0.814821	1.93995e-05	34.1755	44.9671	82.3948
ENSG00000172830	SSH3	protein_coding	1.57475	0.655122	6.03067e-09	1.79271	0.842141	1.59618e-14	291.449	330.619	181.629
ENSG00000102032	RENBP	protein_coding	2.56704	1.36011	6.07306e-09	1.61907	0.695164	0.00251525	67.1167	42.5041	24.8358
ENSG00000080644	CHRNA3	protein_coding	1.9776	0.983751	6.11757e-09	1.5757	0.65599	0.000101014	104.718	83.0071	50.7899
ENSG00000100461	RBM23	protein_coding	0.758841	-0.398131	6.14865e-09	0.770884	-0.375414	3.18097e-08	3086.65	3138.61	4087.83
ENSG00000174332	GLIS1	protein_coding	2.8915	1.53182	6.44175e-09	2.31619	1.21175	3.22996e-06	45.1747	36.1499	14.5188
ENSG00000085719	CPNE3	protein_coding	0.616443	-0.69796	6.5184e-09	0.534226	-0.904477	2.7572e-14	2083.54	1807.95	3435.63
ENSG00000171469	ZNF561	protein_coding	0.598559	-0.740436	6.5184e-09	0.694139	-0.526703	3.08422e-05	487.626	567.919	829.798
ENSG00000167700	MFSD3	protein_coding	0.433524	-1.20581	6.5891e-09	0.439944	-1.18461	8.02241e-09	285.919	290.378	685.35
ENSG00000138675	FGF5	protein_coding	3.91381	1.96858	6.65141e-09	4.73921	2.24465	1.67575e-11	47.3882	57.1873	11.1099
ENSG00000212123	PRR22	protein_coding	0.401356	-1.31705	6.77101e-09	0.490369	-1.02806	2.3008e-06	59.2824	71.9697	154.296
ENSG00000120533	ENY2	protein_coding	0.555596	-0.847892	7.11003e-09	0.4144	-1.2709	3.02673e-18	1239.03	929.103	2283.3
ENSG00000110851	PRDM4	protein_coding	1.38227	0.46704	7.16925e-09	1.24939	0.321225	6.17983e-05	1534.61	1388.92	1104.61
ENSG00000155974	GRIP1	protein_coding	2.1142	1.08011	7.27462e-09	1.74141	0.800256	1.37638e-05	248.402	205.118	113.4
ENSG00000072195	SPEG	protein_coding	1.45707	0.543068	7.27713e-09	1.90898	0.932802	5.97449e-26	269.883	352.771	183.37
ENSG00000232533	AC093673.1	lncRNA	2.12229	1.08562	7.42183e-09	2.41236	1.27044	5.65098e-12	151.577	170.859	69.1116
ENSG00000182621	PLCB1	protein_coding	1.4919	0.577152	7.5915e-09	1.59942	0.677548	4.62128e-12	572.436	613.034	379.595
ENSG00000006652	IFRD1	protein_coding	1.3041	0.383052	7.66162e-09	1.0048	0.00690374	0.916221	1839.17	1411.31	1403.42
ENSG00000137474	MYO7A	protein_coding	3.70215	1.88836	7.69641e-09	4.48907	2.16642	1.02365e-11	31.2598	37.5299	8.01371
ENSG00000183751	TBL3	protein_coding	0.627222	-0.672953	7.69908e-09	0.66083	-0.59765	2.33316e-07	1478.69	1560.56	2392.45
ENSG00000109519	GRPEL1	protein_coding	0.74973	-0.415558	7.72729e-09	0.613767	-0.704238	1.99033e-23	1956.02	1601.14	2622.14
ENSG00000158748	HTR6	protein_coding	2.51467	1.33037	7.72729e-09	2.49636	1.31983	4.8872e-09	49.7047	48.8003	18.513
ENSG00000147604	RPL7	protein_coding	0.537461	-0.895768	7.81609e-09	0.441245	-1.18035	1.15413e-14	22478.5	18405.2	42917
ENSG00000184900	SUMO3	protein_coding	0.78815	-0.343458	7.96512e-09	0.797348	-0.326719	4.2234e-08	4718.21	4788.3	6018.3
ENSG00000112640	PPP2R5D	protein_coding	0.747916	-0.419053	8.04147e-09	0.577334	-0.792522	9.80944e-29	1891.13	1460.31	2541.33
ENSG00000102096	PIM2	protein_coding	0.709004	-0.496134	8.11632e-09	0.774036	-0.369528	1.50987e-05	670.458	733.007	953.248
ENSG00000171867	PRNP	protein_coding	1.24757	0.319126	8.19825e-09	1.21822	0.284772	1.89155e-07	1303.9	1271.77	1043.05
ENSG00000006744	ELAC2	protein_coding	0.827414	-0.273319	8.20802e-09	0.754378	-0.406641	1.81046e-18	2933.88	2676.66	3551.15
ENSG00000069345	DNAJA2	protein_coding	0.814362	-0.296257	8.23488e-09	0.689557	-0.536259	1.27204e-26	2692.64	2279.29	3313.94
ENSG00000134186	PRPF38B	protein_coding	0.642641	-0.637916	8.36677e-09	0.595029	-0.748968	8.44133e-12	3675.12	3409.27	5797.71
ENSG00000187164	SHTN1	protein_coding	1.44677	0.532834	8.5306e-09	1.45586	0.54187	3.11045e-09	1118.61	1124.67	765.857
ENSG00000166831	RBPMS2	protein_coding	1.47142	0.557207	8.66511e-09	1.24106	0.311571	0.00157902	280.358	234.849	188.361
ENSG00000120129	DUSP1	protein_coding	1.45217	0.538208	8.70318e-09	1.62894	0.703934	1.26873e-14	648.224	724.963	441.342
ENSG00000130734	ATG4D	protein_coding	0.577053	-0.793224	8.70318e-09	0.625542	-0.676821	5.99505e-07	469.473	508.485	829.19
ENSG00000251369	ZNF550	protein_coding	1.82736	0.869757	9.04288e-09	1.34144	0.423785	0.00541563	207.933	152.513	111.005
ENSG00000106733	NMRK1	protein_coding	1.51002	0.594565	9.06461e-09	1.91667	0.938601	1.40039e-21	236.735	298.872	154.978
ENSG00000167632	TRAPPC9	protein_coding	0.658625	-0.602471	9.1106e-09	0.610041	-0.713022	4.31916e-12	163.504	151.058	249.934
ENSG00000110047	EHD1	protein_coding	0.776782	-0.364419	9.28268e-09	0.936313	-0.0949369	0.149659	857.416	1036.76	1107.08
ENSG00000116132	PRRX1	protein_coding	66.1871	6.04848	9.39921e-09	198.752	7.63483	3.62791e-13	24.6227	67.0956	0.27048
ENSG00000213551	DNAJC9	protein_coding	0.815203	-0.294769	9.44562e-09	0.782216	-0.35436	1.90183e-12	2304.41	2210.9	2833.19
ENSG00000184809	B3GALT5-AS1	lncRNA	4.82437	2.27034	9.5022e-09	10.4885	3.39074	5.19264e-19	25.4506	53.1768	4.8224
ENSG00000254615	AC027031.2	lncRNA	0.522856	-0.935513	9.5136e-09	0.508527	-0.975605	8.79392e-10	63.679	61.6232	124.491
ENSG00000178234	GALNT11	protein_coding	0.807705	-0.308099	9.55468e-09	0.824206	-0.278924	1.2208e-07	1213.95	1240.03	1506.92
ENSG00000107099	DOCK8	protein_coding	2.58571	1.37056	9.56227e-09	3.21623	1.68537	6.45972e-13	90.1177	111.332	33.0262
ENSG00000163596	ICA1L	protein_coding	1.45381	0.539839	9.65411e-09	1.25853	0.331744	0.000488865	290.192	249.445	196.655
ENSG00000099617	EFNA2	protein_coding	0.550606	-0.860907	9.74133e-09	0.602196	-0.731695	3.44196e-07	69.6286	76.145	129.144
ENSG00000065675	PRKCQ	protein_coding	1.76578	0.820308	9.74385e-09	1.86289	0.897541	1.46766e-10	166.248	175.65	92.1394
ENSG00000079215	SLC1A3	protein_coding	0.486578	-1.03926	9.74385e-09	0.37358	-1.42051	3.75468e-15	493.756	381.629	1048.11
ENSG00000114491	UMPS	protein_coding	0.789188	-0.341559	9.74385e-09	0.709111	-0.495916	2.08282e-17	1749.86	1573.3	2225.69
ENSG00000204604	ZNF468	protein_coding	1.6058	0.683292	9.74385e-09	0.842306	-0.247584	0.0599681	171.413	87.9431	105.043
ENSG00000261373	VPS9D1-AS1	lncRNA	0.731835	-0.450409	9.74385e-09	0.627803	-0.671616	3.89072e-18	899.3	772.106	1235.87
ENSG00000159640	ACE	protein_coding	3.28248	1.71478	9.79363e-09	4.58173	2.19589	3.01383e-14	34.0965	46.9958	9.81155
ENSG00000123146	ADGRE5	protein_coding	0.55331	-0.853841	1.01754e-08	0.967776	-0.047255	0.764209	106.98	188.972	195.881
ENSG00000137642	SORL1	protein_coding	2.1784	1.12327	1.02016e-08	2.14096	1.09826	1.48477e-08	386.596	379.457	171.012
ENSG00000188706	ZDHHC9	protein_coding	1.55279	0.634864	1.0374e-08	1.45568	0.541697	9.0144e-07	1610.27	1506.53	1022.39
ENSG00000164941	INTS8	protein_coding	0.654384	-0.61179	1.03755e-08	0.662768	-0.593424	2.04966e-08	1135.39	1153.21	1758.22
ENSG00000099956	SMARCB1	protein_coding	0.719499	-0.474936	1.05595e-08	0.599286	-0.738684	1.4556e-19	4223.86	3520.75	5914.3
ENSG00000143195	ILDR2	protein_coding	2.06454	1.04582	1.05595e-08	2.55343	1.35244	6.61707e-14	292.488	360.17	137.054
ENSG00000143748	NVL	protein_coding	0.846046	-0.241192	1.05927e-08	0.777792	-0.362544	9.89581e-19	2089.15	1921.93	2475.45
ENSG00000115275	MOGS	protein_coding	0.811921	-0.300588	1.0657e-08	0.951497	-0.0717297	0.193563	1284.28	1507.34	1584.59
ENSG00000102974	CTCF	protein_coding	0.802455	-0.317507	1.07194e-08	0.701625	-0.511227	3.67559e-21	2312.38	2022	2888.9
ENSG00000135297	MTO1	protein_coding	0.759497	-0.396884	1.08413e-08	0.538514	-0.892945	1.89868e-38	840.552	596.196	1111.87
ENSG00000129946	SHC2	protein_coding	1.79661	0.845279	1.08682e-08	2.19814	1.13628	5.75138e-15	395.988	481.258	215.468
ENSG00000155229	MMS19	protein_coding	0.800024	-0.321885	1.09635e-08	0.794067	-0.332667	1.6886e-09	1155.36	1147.68	1448.81
ENSG00000215808	LINC01139	lncRNA	64.8753	6.0196	1.10241e-08	124.624	6.96144	2.96282e-11	23.3814	42.9925	0.248888
ENSG00000102359	SRPX2	protein_coding	4.19048	2.06712	1.11067e-08	3.39235	1.76229	7.31895e-07	32.9087	26.6152	7.25227
ENSG00000175697	GPR156	protein_coding	2.83196	1.5018	1.13519e-08	2.65127	1.40669	5.209e-08	41.1537	38.8267	13.8154
ENSG00000099139	PCSK5	protein_coding	1.57759	0.657722	1.14433e-08	1.74326	0.801791	9.77348e-13	295.542	326.296	184.05
ENSG00000215012	RTL10	protein_coding	0.757751	-0.400205	1.14963e-08	0.623396	-0.68178	4.86713e-23	881.228	725.098	1168.64
ENSG00000054392	HHAT	protein_coding	1.76606	0.820536	1.17468e-08	2.52845	1.33826	1.66075e-22	134.559	190.822	74.4626
ENSG00000130733	YIPF2	protein_coding	0.605019	-0.724947	1.17468e-08	0.662331	-0.594376	2.32868e-06	704.655	773.44	1188.3
ENSG00000139292	LGR5	protein_coding	1.6903	0.75728	1.17468e-08	1.3572	0.44063	0.00104987	277.131	221.452	160.379
ENSG00000198712	MT-CO2	protein_coding	1.57279	0.653324	1.18844e-08	1.41561	0.50142	8.84838e-06	54966	49581.1	34523.8
ENSG00000086061	DNAJA1	protein_coding	0.78972	-0.340587	1.23113e-08	0.726725	-0.460518	2.65818e-15	11378.3	10454.8	14433.3
ENSG00000101216	GMEB2	protein_coding	0.751782	-0.411614	1.24616e-08	0.694139	-0.526704	1.0574e-13	446.688	413.111	596.898
ENSG00000139174	PRICKLE1	protein_coding	1.63807	0.712	1.24616e-08	2.12654	1.08851	3.68617e-19	370.302	479.779	222.329
ENSG00000198134	PTMAP9	processed_pseudogene	0.377996	-1.40356	1.25449e-08	0.260776	-1.93912	9.37443e-15	77.6308	53.9276	215.373
ENSG00000144566	RAB5A	protein_coding	1.49506	0.580201	1.25507e-08	1.31647	0.39668	0.000104541	1728.52	1518.04	1142.64
ENSG00000058404	CAMK2B	protein_coding	2.51257	1.32916	1.25801e-08	3.83294	1.93845	6.06294e-18	56.2838	85.6026	21.7323
ENSG00000188994	ZNF292	protein_coding	1.4908	0.576091	1.27477e-08	0.990484	-0.0137951	0.909287	1011.76	664.391	671.808
ENSG00000170382	LRRN2	protein_coding	2.03725	1.02662	1.30762e-08	2.14448	1.10063	5.04453e-10	107.364	111.805	50.9037
ENSG00000138413	IDH1	protein_coding	0.797472	-0.326495	1.32e-08	0.787997	-0.343738	1.12262e-09	1508.05	1490.27	1895.25
ENSG00000243181	AC087343.1	processed_pseudogene	0.281405	-1.82928	1.32549e-08	0.181266	-2.46382	2.80843e-13	19.404	12.6671	73.8448
ENSG00000197948	FCHSD1	protein_coding	1.45972	0.545695	1.32901e-08	1.72731	0.788527	1.32477e-17	335.675	395.607	227.287
ENSG00000058262	SEC61A1	protein_coding	0.820496	-0.285433	1.33449e-08	0.907519	-0.14	0.00608989	5661.14	6268.07	6913.73
ENSG00000088881	EBF4	protein_coding	1.62785	0.702972	1.34937e-08	2.00617	1.00445	2.27353e-17	162.955	199.196	97.7951
ENSG00000124160	NCOA5	protein_coding	0.648994	-0.623723	1.34937e-08	0.813065	-0.298558	0.00684082	807.384	1017.77	1261.62
ENSG00000144339	TMEFF2	protein_coding	61.6806	5.94675	1.38255e-08	126.964	6.98827	2.01397e-11	22.6986	43.6845	0.27048
ENSG00000144824	PHLDB2	protein_coding	1.81802	0.862369	1.38498e-08	2.31008	1.20794	7.24104e-16	476.656	602.871	255.733
ENSG00000088854	C20orf194	protein_coding	1.68552	0.753192	1.38814e-08	1.85944	0.894865	6.40367e-12	308.209	339.764	179.559
ENSG00000198718	TOGARAM1	protein_coding	1.95008	0.96353	1.3888e-08	1.7281	0.789183	2.62332e-06	263.363	233.354	131.139
ENSG00000137842	TMEM62	protein_coding	1.52198	0.605945	1.39109e-08	1.54068	0.623566	2.22788e-09	207.464	208.636	133.797
ENSG00000064687	ABCA7	protein_coding	0.675826	-0.565276	1.39751e-08	0.904778	-0.144365	0.152346	254.324	342.495	380.337
ENSG00000176102	CSTF3	protein_coding	0.747338	-0.420168	1.39751e-08	0.679247	-0.557992	2.01586e-14	1310.89	1194.28	1764.88
ENSG00000167487	KLHL26	protein_coding	0.689364	-0.536663	1.41674e-08	0.847195	-0.239234	0.00916219	187.48	231.004	273.769
ENSG00000226419	SLC16A1-AS1	lncRNA	1.80708	0.853657	1.43298e-08	1.71336	0.776832	1.91663e-07	696.069	658.149	376.516
ENSG00000035681	NSMAF	protein_coding	0.615691	-0.699721	1.45413e-08	0.615639	-0.699843	8.68418e-09	351.195	352.613	580.129
ENSG00000112130	RNF8	protein_coding	0.730858	-0.452337	1.46055e-08	0.496142	-1.01118	1.6876e-37	1106.5	751.303	1523.45
ENSG00000104213	PDGFRL	protein_coding	0.535308	-0.901559	1.46982e-08	1.12342	0.167894	0.250537	57.2627	124.629	110.411
ENSG00000139187	KLRG1	protein_coding	0.521646	-0.938858	1.48705e-08	0.90748	-0.140062	0.362641	45.9347	80.9769	90.2005
ENSG00000239407	Z68871.1	lncRNA	2.76286	1.46616	1.49268e-08	2.53757	1.34345	1.35911e-07	74.1273	68.205	25.3468
ENSG00000138442	WDR12	protein_coding	0.81205	-0.30036	1.49313e-08	0.678417	-0.559756	3.38617e-27	1713.17	1430.42	2113.31
ENSG00000163430	FSTL1	protein_coding	1.30659	0.385802	1.49313e-08	1.38261	0.467392	2.96406e-12	3630.45	3840.12	2765.72
ENSG00000139910	NOVA1	protein_coding	1.4341	0.520146	1.50696e-08	1.77431	0.827256	4.69086e-21	361.158	445.894	249.891
ENSG00000249459	ZNF286B	transcribed_unprocessed_pseudogene	0.431053	-1.21406	1.53386e-08	0.492532	-1.02171	5.49731e-07	39.0282	44.2552	94.0277
ENSG00000163513	TGFBR2	protein_coding	1.95906	0.970161	1.53865e-08	2.2186	1.14965	9.93093e-12	224.511	253.482	111.137
ENSG00000170881	RNF139	protein_coding	0.708088	-0.498	1.5392e-08	0.66122	-0.596798	5.32898e-12	445.305	416.463	633.545
ENSG00000177192	PUS1	protein_coding	0.658152	-0.603508	1.55055e-08	0.560769	-0.834523	2.51247e-15	1141.06	973.509	1755.54
ENSG00000133216	EPHB2	protein_coding	1.53035	0.613861	1.59138e-08	1.98959	0.992468	2.23762e-21	321.577	415.552	206.966
ENSG00000060688	SNRNP40	protein_coding	0.710088	-0.49393	1.61549e-08	0.734111	-0.445929	2.81278e-07	2892.2	2994.38	4106.86
ENSG00000184347	SLIT3	protein_coding	2.17122	1.11851	1.62855e-08	3.75941	1.9105	1.21353e-24	61.4955	105.6	27.3842
ENSG00000115468	EFHD1	protein_coding	1.41426	0.500045	1.65371e-08	1.08534	0.118153	0.206656	507.066	388.142	355.496
ENSG00000105576	TNPO2	protein_coding	0.654573	-0.611374	1.67186e-08	0.724459	-0.465023	1.66012e-05	1662.57	1846.78	2573.31
ENSG00000168675	LDLRAD4	protein_coding	2.31006	1.20793	1.70349e-08	1.96216	0.972439	4.0749e-06	110.135	93.5844	45.5543
ENSG00000138678	GPAT3	protein_coding	1.46305	0.548981	1.70619e-08	1.16065	0.214933	0.0343342	280.833	221.893	189.81
ENSG00000057704	TMCC3	protein_coding	1.8611	0.896154	1.72331e-08	1.91794	0.939561	1.92945e-09	200.423	206.605	104.849
ENSG00000188779	SKOR1	protein_coding	2.58071	1.36777	1.72355e-08	2.84992	1.51092	1.80601e-10	51.4773	56.2866	19.2122
ENSG00000119280	C1orf198	protein_coding	1.54521	0.627806	1.73063e-08	1.42659	0.512574	3.7911e-06	2054.06	1892.11	1310.75
ENSG00000110148	CCKBR	protein_coding	5.22708	2.38601	1.79887e-08	7.94357	2.98979	4.97377e-13	26.2952	38.6065	4.35911
ENSG00000158427	TMSB15B	protein_coding	4.8022	2.2637	1.80972e-08	5.77672	2.53025	1.33211e-10	27.4822	32.5599	5.10307
ENSG00000171428	NAT1	protein_coding	0.55256	-0.855797	1.81179e-08	0.857384	-0.221986	0.125851	79.4599	125.028	147.585
ENSG00000160801	PTH1R	protein_coding	2.75781	1.46352	1.90957e-08	2.72235	1.44486	1.57306e-08	49.9402	48.5932	16.9343
ENSG00000182628	SKA2	protein_coding	0.801409	-0.31939	1.91934e-08	0.944993	-0.0816246	0.173375	1794.73	2121.16	2245.64
ENSG00000131016	AKAP12	protein_coding	1.37829	0.462877	1.93628e-08	0.967076	-0.0482983	0.604941	4122.11	2866.04	2966.18
ENSG00000203877	RIPPLY2	protein_coding	53.7007	5.74687	1.9434e-08	59.3149	5.89032	5.70195e-09	32.7214	35.7377	0.405981
ENSG00000213186	TRIM59	protein_coding	0.76056	-0.394866	1.94564e-08	0.742787	-0.42898	4.31683e-10	586.092	571.796	773.745
ENSG00000123685	BATF3	protein_coding	2.32368	1.21641	2.00444e-08	1.82465	0.867623	4.4575e-05	277.595	218.471	114.882
ENSG00000104897	SF3A2	protein_coding	0.65582	-0.608628	2.04758e-08	0.668257	-0.581525	5.78275e-08	1250.58	1275.69	1927.69
ENSG00000225968	ELFN1	protein_coding	2.28573	1.19265	2.05059e-08	1.75534	0.811752	0.000117039	61.1944	47.568	25.726
ENSG00000196227	FAM217B	protein_coding	0.815837	-0.293646	2.05932e-08	0.846153	-0.24101	2.9326e-06	1278.65	1327.66	1571.62
ENSG00000131375	CAPN7	protein_coding	1.30043	0.378986	2.11125e-08	1.23058	0.29934	9.71099e-06	1616.4	1526.24	1235.97
ENSG00000115526	CHST10	protein_coding	0.75663	-0.40234	2.12133e-08	0.687506	-0.540556	1.46813e-14	499.94	455.156	664.676
ENSG00000100401	RANGAP1	protein_coding	0.629272	-0.668245	2.13384e-08	0.717386	-0.479178	5.34558e-05	5501.26	6283.6	8881.25
ENSG00000235823	OLMALINC	lncRNA	0.584492	-0.774745	2.14999e-08	0.784136	-0.350825	0.00882084	140.032	189.751	245.226
ENSG00000099785	MARCH2	protein_coding	0.50491	-0.985903	2.15698e-08	0.751586	-0.411991	0.0135131	90.9109	135.632	185.578
ENSG00000178935	ZNF552	protein_coding	0.667147	-0.583924	2.21112e-08	0.512794	-0.963547	6.67782e-20	152.848	117.552	232.254
ENSG00000142657	PGD	protein_coding	0.80983	-0.304309	2.21915e-08	0.714798	-0.484393	7.51512e-20	4511.4	3982.33	5584.21
ENSG00000187730	GABRD	protein_coding	0.333304	-1.58509	2.25732e-08	0.452217	-1.14491	1.11085e-05	21.7361	29.239	68.9241
ENSG00000178971	CTC1	protein_coding	1.64884	0.721449	2.28161e-08	1.7382	0.797596	3.36401e-10	338.796	356.227	201.295
ENSG00000139197	PEX5	protein_coding	0.782508	-0.353823	2.33694e-08	0.821803	-0.283135	5.88989e-06	1025.67	1078.92	1315.72
ENSG00000155096	AZIN1	protein_coding	0.66402	-0.590701	2.40397e-08	0.714054	-0.485895	4.40565e-06	2228.81	2408.77	3407.31
ENSG00000198393	ZNF26	protein_coding	1.53528	0.618501	2.44843e-08	1.58411	0.663671	1.11693e-09	321.959	331.214	207.394
ENSG00000185483	ROR1	protein_coding	1.4719	0.557684	2.48226e-08	1.19178	0.253117	0.0139112	349.358	281.402	234.473
ENSG00000180611	MB21D2	protein_coding	1.63677	0.71085	2.49539e-08	1.37338	0.457733	0.000348948	212.033	177.782	128.26
ENSG00000011275	RNF216	protein_coding	0.8171	-0.291416	2.62567e-08	0.894308	-0.161156	0.00207202	1279	1401.32	1568.39
ENSG00000111605	CPSF6	protein_coding	0.7784	-0.361417	2.64e-08	0.683074	-0.549886	5.3799e-18	3168.69	2782.32	4086.85
ENSG00000160131	VMA21	protein_coding	1.42933	0.51534	2.74527e-08	1.30478	0.383803	3.47731e-05	3075.87	2802.17	2132.5
ENSG00000196576	PLXNB2	protein_coding	1.5067	0.591393	2.75717e-08	2.14604	1.10168	3.37771e-26	1491.79	2120.44	977.811
ENSG00000162409	PRKAA2	protein_coding	1.49855	0.58357	2.76324e-08	1.46352	0.549444	1.24905e-07	1627.07	1587.95	1073.54
ENSG00000165175	MID1IP1	protein_coding	0.816596	-0.292306	2.76324e-08	0.881037	-0.182726	0.000493578	1513.49	1633.89	1857.84
ENSG00000147687	TATDN1	protein_coding	0.721764	-0.470401	2.8149e-08	0.56208	-0.831152	3.97118e-23	559.205	435.719	780.59
ENSG00000163083	INHBB	protein_coding	2.40018	1.26314	2.8472e-08	1.44312	0.529187	0.0186933	56.3668	33.8649	21.9316
ENSG00000003989	SLC7A2	protein_coding	0.553977	-0.852102	2.85517e-08	0.793865	-0.333034	0.0283675	396.361	573.339	734.9
ENSG00000101972	STAG2	protein_coding	1.66225	0.73314	2.94791e-08	1.57568	0.655977	8.75351e-07	7699.64	7228.77	4544.56
ENSG00000135451	TROAP	protein_coding	0.783665	-0.351692	2.99493e-08	0.882437	-0.180435	0.00476481	1317.05	1485.36	1688.13
ENSG00000163702	IL17RC	protein_coding	2.06293	1.0447	3.04318e-08	2.63044	1.3953	5.00783e-14	175.64	221.349	81.7159
ENSG00000137868	STRA6	protein_coding	4.9895	2.31889	3.07001e-08	12.5291	3.64721	1.22154e-19	22.5425	54.2185	4.24044
ENSG00000184588	PDE4B	protein_coding	2.94344	1.5575	3.07816e-08	2.59739	1.37706	6.29546e-07	41.2486	36.471	13.351
ENSG00000158773	USF1	protein_coding	0.718333	-0.477275	3.0852e-08	0.751463	-0.412226	1.30978e-06	1071.8	1121.85	1503.35
ENSG00000143179	UCK2	protein_coding	0.844989	-0.242996	3.11314e-08	0.742203	-0.430114	6.86176e-24	1934.17	1699.25	2292.98
ENSG00000197324	LRP10	protein_coding	1.35192	0.435014	3.22506e-08	1.67845	0.747129	6.38216e-23	878.944	1088.96	644.607
ENSG00000244306	DUXAP10	transcribed_processed_pseudogene	0.694291	-0.526387	3.22591e-08	0.831519	-0.266178	0.00432968	246.719	297.049	359.888
ENSG00000159387	IRX6	protein_coding	2.33271	1.22201	3.3076e-08	2.80302	1.48698	3.81567e-12	53.1297	63.1839	21.8275
ENSG00000106804	C5	protein_coding	2.10573	1.07432	3.3363e-08	2.48386	1.31258	3.51918e-12	73.088	85.9958	33.1927
ENSG00000139546	TARBP2	protein_coding	0.668456	-0.581095	3.3363e-08	0.741074	-0.43231	3.43259e-05	875.351	973.004	1326.25
ENSG00000158863	FAM160B2	protein_coding	0.664646	-0.589341	3.35695e-08	1.37831	0.462899	1.93129e-06	179.746	380.188	273.972
ENSG00000125848	FLRT3	protein_coding	0.622157	-0.684649	3.36832e-08	0.939517	-0.0900087	0.490238	214.755	329.697	351.186
ENSG00000122952	ZWINT	protein_coding	0.797323	-0.326764	3.37697e-08	0.978748	-0.0309912	0.64407	2951.28	3634.46	3713.92
ENSG00000175066	GK5	protein_coding	1.43065	0.51667	3.44091e-08	1.41649	0.502325	5.36145e-08	691.378	684.074	479.229
ENSG00000103591	AAGAB	protein_coding	0.787965	-0.343796	3.50042e-08	0.789601	-0.340805	3.00149e-08	2220.61	2226.37	2828.02
ENSG00000197128	ZNF772	protein_coding	1.6975	0.763407	3.5296e-08	0.972264	-0.0405795	0.802246	231.567	130.033	133.937
ENSG00000103126	AXIN1	protein_coding	0.803721	-0.315232	3.53397e-08	0.800587	-0.32087	9.88085e-09	937.96	934.793	1169.86
ENSG00000188529	SRSF10	protein_coding	0.822085	-0.28264	3.54154e-08	0.754835	-0.405766	5.47815e-16	4312.75	3961.65	5258.72
ENSG00000141580	WDR45B	protein_coding	0.85621	-0.223963	3.57338e-08	0.891513	-0.165673	3.54661e-05	1814.89	1891.21	2121.33
ENSG00000105255	FSD1	protein_coding	0.705978	-0.502305	3.58609e-08	0.926774	-0.109711	0.249396	491.074	648.643	702.129
ENSG00000016391	CHDH	protein_coding	1.31681	0.397046	3.59963e-08	1.21692	0.283235	8.62487e-05	803.37	740.163	605.754
ENSG00000148229	POLE3	protein_coding	0.669496	-0.578854	3.62172e-08	0.619666	-0.690437	1.41526e-11	4683.63	4312.92	7038.93
ENSG00000162643	WDR63	protein_coding	1.97979	0.98535	3.72975e-08	2.94269	1.55713	4.12967e-20	72.581	106.94	35.4698
ENSG00000122861	PLAU	protein_coding	2.73984	1.45409	3.75647e-08	3.03946	1.60382	5.50462e-10	39.6344	43.2771	13.4741
ENSG00000163637	PRICKLE2	protein_coding	2.1015	1.07142	3.76665e-08	2.65217	1.40718	1.16307e-13	97.7665	122.366	44.7374
ENSG00000104059	FAM189A1	protein_coding	1.96499	0.974518	3.77068e-08	1.87459	0.906576	1.89155e-07	84.7189	81.002	41.4611
ENSG00000149131	SERPING1	protein_coding	2.00145	1.00105	3.80928e-08	3.12113	1.64207	6.99793e-22	63.5041	98.3396	30.9787
ENSG00000123975	CKS2	protein_coding	0.586485	-0.769834	3.81642e-08	0.6889	-0.537633	0.000126196	2295.47	2714.29	4004.63
ENSG00000179604	CDC42EP4	protein_coding	0.756263	-0.40304	3.8434e-08	0.840776	-0.250207	0.000585824	708.236	788.177	940.434
ENSG00000006015	REX1BD	protein_coding	0.427975	-1.2244	3.84875e-08	0.392962	-1.34754	1.1014e-09	276.767	255.171	676.227
ENSG00000155097	ATP6V1C1	protein_coding	0.71246	-0.48912	3.91624e-08	0.73835	-0.437624	7.00172e-07	1206.59	1253.4	1708.39
ENSG00000130726	TRIM28	protein_coding	0.689029	-0.537364	3.94967e-08	0.49632	-1.01066	7.77638e-27	11906.7	8529.33	17326.2
ENSG00000123485	HJURP	protein_coding	0.769987	-0.377094	3.95926e-08	0.849145	-0.235917	0.000367598	847.665	929.343	1098.3
ENSG00000270956	AC009948.3	lncRNA	4.12685	2.04504	4.02433e-08	3.68816	1.8829	2.64176e-07	31.6032	28.2322	7.12505
ENSG00000111432	FZD10	protein_coding	2.20716	1.14219	4.04033e-08	1.43295	0.518987	0.012157	66.3696	43.2106	28.5511
ENSG00000137700	SLC37A4	protein_coding	0.777164	-0.36371	4.06372e-08	0.720168	-0.473594	3.05427e-13	1225.46	1134.89	1583.25
ENSG00000131475	VPS25	protein_coding	0.793784	-0.333181	4.08388e-08	0.745076	-0.42454	1.54322e-12	2122.41	1997.15	2684.24
ENSG00000163947	ARHGEF3	protein_coding	1.57725	0.657407	4.09711e-08	1.7083	0.772558	4.84434e-11	373.184	403.561	232.755
ENSG00000182325	FBXL6	protein_coding	0.619221	-0.691474	4.19457e-08	0.655988	-0.608258	7.72877e-07	178.69	189.905	294.248
ENSG00000145808	ADAMTS19	protein_coding	2.38182	1.25206	4.22569e-08	2.03202	1.02292	5.46089e-06	53.1952	45.827	21.4018
ENSG00000269044	AC024075.2	lncRNA	0.459343	-1.12236	4.22569e-08	0.484483	-1.04548	1.26153e-07	46.3931	48.5807	104.572
ENSG00000197858	GPAA1	protein_coding	0.620013	-0.689629	4.23214e-08	0.664585	-0.589474	2.31672e-06	1053.04	1131.7	1728.75
ENSG00000111640	GAPDH	protein_coding	0.773845	-0.369884	4.27179e-08	0.743558	-0.427483	1.19952e-10	51778.9	49731.7	67297.8
ENSG00000115896	PLCL1	protein_coding	2.64304	1.4022	4.29847e-08	4.03805	2.01366	5.43446e-16	59.4443	89.9365	21.3728
ENSG00000233476	EEF1A1P6	processed_pseudogene	0.556878	-0.844567	4.29847e-08	0.35049	-1.51255	7.26774e-22	172.864	109.442	318.246
ENSG00000153563	CD8A	protein_coding	2.44922	1.29232	4.31293e-08	3.57611	1.83839	5.02696e-16	50.1394	72.0349	19.4566
ENSG00000170775	GPR37	protein_coding	4.58803	2.19787	4.42632e-08	9.44524	3.23959	1.135e-16	30.8068	61.5832	5.9339
ENSG00000122733	PHF24	protein_coding	6.97452	2.80209	4.60182e-08	9.26158	3.21126	1.80596e-10	23.0696	29.7284	2.95977
ENSG00000112031	MTRF1L	protein_coding	0.793568	-0.333575	4.66924e-08	0.595548	-0.747709	2.77534e-35	747.383	561.767	945.823
ENSG00000177301	KCNA2	protein_coding	4.5625	2.18982	4.66952e-08	7.16019	2.84	3.88574e-13	28.5149	43.9695	5.64191
ENSG00000122126	OCRL	protein_coding	1.8143	0.859414	4.69037e-08	1.57185	0.652466	2.82886e-05	2023.8	1749.68	1086.88
ENSG00000188811	NHLRC3	protein_coding	1.52855	0.612167	4.78332e-08	1.52741	0.611088	3.18097e-08	391.004	390.131	252.602
ENSG00000136867	SLC31A2	protein_coding	0.575146	-0.797999	4.88606e-08	0.647695	-0.626614	8.79068e-06	102.826	115.641	182.492
ENSG00000132005	RFX1	protein_coding	0.741001	-0.432453	4.90272e-08	0.845555	-0.242029	0.0019099	378.142	433.223	514.363
ENSG00000130827	PLXNA3	protein_coding	1.85832	0.894002	4.94898e-08	2.51394	1.32995	2.25869e-16	720.109	969.056	376.541
ENSG00000161179	YDJC	protein_coding	0.568244	-0.815418	4.95612e-08	0.448189	-1.15782	7.15496e-15	1353.44	1072.97	2439.98
ENSG00000102225	CDK16	protein_coding	0.825479	-0.276697	4.99511e-08	0.763037	-0.390175	3.5893e-15	4621.15	4271.18	5607.66
ENSG00000198169	ZNF251	protein_coding	0.589501	-0.762434	5.02161e-08	0.705116	-0.504068	0.000211527	166.078	199.828	288.181
ENSG00000167716	WDR81	protein_coding	0.698021	-0.518658	5.08875e-08	0.771955	-0.373411	7.11004e-05	483.196	536.646	699.203
ENSG00000127720	METTL25	protein_coding	0.684177	-0.547559	5.09867e-08	0.602273	-0.73151	1.64724e-13	201.658	177.69	299.091
ENSG00000182022	CHST15	protein_coding	1.88735	0.916363	5.17967e-08	2.0768	1.05436	2.3683e-10	459.34	503.564	236.014
ENSG00000171298	GAA	protein_coding	0.74382	-0.426975	5.20513e-08	1.10202	0.140148	0.0840608	1199.27	1791.17	1622.12
ENSG00000221983	UBA52	protein_coding	0.515477	-0.956019	5.24067e-08	0.518575	-0.947376	3.67934e-08	7714.79	7723.25	15484.5
ENSG00000131374	TBC1D5	protein_coding	1.99623	0.997281	5.35581e-08	2.15205	1.10571	1.18508e-09	821.929	882.676	397.981
ENSG00000162413	KLHL21	protein_coding	0.770468	-0.376193	5.42354e-08	0.686943	-0.541737	1.31993e-15	1024.23	913.881	1335.28
ENSG00000181444	ZNF467	protein_coding	2.08572	1.06055	5.54767e-08	3.85163	1.94547	6.71102e-25	122.112	221.689	56.3292
ENSG00000136897	MRPL50	protein_coding	0.770883	-0.375416	5.55661e-08	0.690822	-0.533614	3.19268e-15	1036.54	928.266	1350.97
ENSG00000124641	MED20	protein_coding	0.78835	-0.343091	5.59017e-08	0.529182	-0.918163	4.75584e-48	770.691	517.325	980.954
ENSG00000177842	ZNF620	protein_coding	1.38235	0.467128	5.64698e-08	1.2384	0.30848	0.000360966	589.178	526.392	423.384
ENSG00000136630	HLX	protein_coding	0.426424	-1.22964	5.68272e-08	0.49142	-1.02497	2.62332e-06	60.5883	69.6071	148.571
ENSG00000119917	IFIT3	protein_coding	2.51828	1.33244	5.6998e-08	2.94882	1.56014	5.71871e-11	42.5804	49.1672	16.0069
ENSG00000160867	FGFR4	protein_coding	0.66201	-0.595075	5.71249e-08	0.684309	-0.547281	3.69389e-07	395.892	408.431	604.38
ENSG00000147642	SYBU	protein_coding	0.711838	-0.490378	5.73511e-08	0.836238	-0.258015	0.00346781	245.813	289.501	347.296
ENSG00000075399	VPS9D1	protein_coding	1.86578	0.899781	5.77455e-08	2.14959	1.10406	7.20138e-12	106.779	121.571	55.7447
ENSG00000132341	RAN	protein_coding	0.701851	-0.510764	5.868e-08	0.582327	-0.780098	4.65742e-17	20210.7	16809.5	29094.7
ENSG00000160439	RDH13	protein_coding	0.679648	-0.557141	5.88838e-08	0.537114	-0.8967	1.89931e-18	283.508	224.172	421.547
ENSG00000087510	TFAP2C	protein_coding	1.71986	0.78229	6.08521e-08	2.23087	1.15761	8.43876e-17	149.756	192.828	85.3048
ENSG00000180921	FAM83H	protein_coding	0.629987	-0.666605	6.08893e-08	0.766975	-0.382749	0.00123859	129.829	159.681	209.727
ENSG00000182796	TMEM198B	transcribed_unitary_pseudogene	1.59261	0.671396	6.10209e-08	1.92092	0.941798	3.43145e-15	204.665	246.119	126.6
ENSG00000128165	ADM2	protein_coding	2.56879	1.36109	6.21854e-08	4.59257	2.1993	4.70659e-20	46.1382	79.7633	16.9771
ENSG00000183688	RFLNB	protein_coding	0.790098	-0.339896	6.21854e-08	0.902279	-0.148355	0.0199557	1268.83	1452.3	1611.48
ENSG00000196705	ZNF431	protein_coding	0.62874	-0.669464	6.30415e-08	0.323859	-1.62656	1.32884e-37	337.08	174.878	546.343
ENSG00000119950	MXI1	protein_coding	1.35641	0.439791	6.32272e-08	1.01734	0.0247968	0.791178	821.313	613.118	600.964
ENSG00000135334	AKIRIN2	protein_coding	0.794576	-0.331743	6.32272e-08	0.500667	-0.998078	3.9656e-61	1510.3	951.401	1907.61
ENSG00000088930	XRN2	protein_coding	0.771029	-0.375143	6.33312e-08	0.743246	-0.428088	3.65377e-10	3150.15	3039.33	4106.05
ENSG00000077522	ACTN2	protein_coding	1.81367	0.85891	6.36569e-08	1.3266	0.407735	0.0110836	121.389	87.7601	64.5577
ENSG00000197989	SNHG12	lncRNA	0.630116	-0.666311	6.36569e-08	0.677704	-0.561272	3.69837e-06	371.835	400.763	600.668
ENSG00000276644	DACH1	protein_coding	0.640889	-0.641853	6.37396e-08	0.650955	-0.61937	1.31579e-07	787.483	802.411	1248.47
ENSG00000107341	UBE2R2	protein_coding	0.801909	-0.31849	6.37584e-08	0.726617	-0.460733	5.78878e-16	2736.43	2472.03	3413.79
ENSG00000113013	HSPA9	protein_coding	0.865477	-0.208433	6.48612e-08	0.699697	-0.515198	3.12103e-44	12089.5	9714.68	14013.6
ENSG00000248015	AC005329.1	lncRNA	0.495865	-1.01198	6.57358e-08	0.848776	-0.236543	0.161403	38.8688	67.4724	81.4634
ENSG00000076864	RAP1GAP	protein_coding	1.51007	0.594615	6.65206e-08	1.87818	0.909333	4.14349e-18	204.062	253.038	133.206
ENSG00000189376	C8orf76	protein_coding	0.386158	-1.37274	6.77593e-08	0.451848	-1.14609	3.0761e-06	68.1133	79.4188	186.206
ENSG00000126950	TMEM35A	protein_coding	51.831	5.69574	6.85026e-08	217.301	7.76355	1.96482e-13	19.4052	72.9619	0.248888
ENSG00000134198	TSPAN2	protein_coding	1.65475	0.726616	6.94347e-08	2.61834	1.38865	3.03089e-28	128.82	202.697	76.4338
ENSG00000130762	ARHGEF16	protein_coding	1.76632	0.820749	6.9991e-08	2.38708	1.25525	1.1385e-17	143.341	191.851	79.4337
ENSG00000260329	AC007541.1	lncRNA	2.30075	1.20211	7.00858e-08	1.86678	0.900555	4.28189e-05	47.794	38.7856	19.8196
ENSG00000164754	RAD21	protein_coding	0.710267	-0.493567	7.12309e-08	0.68564	-0.544476	1.87004e-09	3992.8	3861.68	5674.92
ENSG00000188191	PRKAR1B	protein_coding	0.62075	-0.687916	7.13033e-08	0.731274	-0.451515	0.000359431	620.931	733.095	1017.47
ENSG00000183617	MRPL54	protein_coding	0.419145	-1.25448	7.2021e-08	0.427444	-1.22619	1.04953e-07	883.218	903.76	2214.48
ENSG00000170745	KCNS3	protein_coding	3.1612	1.66047	7.21428e-08	6.42308	2.68327	1.33239e-19	36.5908	73.4508	10.926
ENSG00000127663	KDM4B	protein_coding	0.741153	-0.432157	7.24384e-08	0.772711	-0.372	2.55457e-06	734.402	768.041	997.957
ENSG00000181929	PRKAG1	protein_coding	0.696679	-0.521433	7.24384e-08	0.876547	-0.190096	0.0554669	830.346	1050.51	1203.96
ENSG00000120925	RNF170	protein_coding	0.753178	-0.408937	7.31674e-08	0.944727	-0.0820304	0.299056	379.122	478.037	506.786
ENSG00000196365	LONP1	protein_coding	0.752107	-0.41099	7.33706e-08	0.839742	-0.251982	0.00103953	2405.28	2691.22	3216.2
ENSG00000152784	PRDM8	protein_coding	2.51401	1.32999	7.49328e-08	2.46832	1.30353	7.45783e-08	45.655	44.618	17.0259
ENSG00000005007	UPF1	protein_coding	0.701414	-0.511662	7.51338e-08	0.769126	-0.378708	6.58098e-05	2105.95	2316.39	3032.71
ENSG00000152804	HHEX	protein_coding	0.60759	-0.71883	7.52841e-08	0.756246	-0.403073	0.00173356	123.654	154.073	207.151
ENSG00000226950	DANCR	lncRNA	0.602312	-0.731418	7.52973e-08	0.512464	-0.964478	8.65688e-13	1034.81	883.279	1753.88
ENSG00000144231	POLR2D	protein_coding	0.857403	-0.221955	7.64135e-08	0.864201	-0.210561	1.95135e-07	2168.68	2185.93	2529.82
ENSG00000073712	FERMT2	protein_coding	1.42976	0.515777	7.70874e-08	1.21139	0.276665	0.00451525	1902.87	1605.94	1317.76
ENSG00000174109	C16orf91	protein_coding	0.51615	-0.954138	7.93484e-08	0.484014	-1.04688	2.90522e-09	539.354	507.368	1079.29
ENSG00000167130	DOLPP1	protein_coding	0.803655	-0.315352	8.01789e-08	0.815941	-0.293463	3.22601e-07	794.309	806.648	991.969
ENSG00000132024	CC2D1A	protein_coding	0.717779	-0.478388	8.36014e-08	0.909033	-0.137596	0.136531	715.956	911.48	1005.69
ENSG00000159314	ARHGAP27	protein_coding	1.58712	0.66641	8.3887e-08	2.04802	1.03423	3.35237e-18	180.847	232.442	112.233
ENSG00000084092	NOA1	protein_coding	0.755458	-0.404577	8.40542e-08	0.724307	-0.465327	3.33964e-10	775.686	744.475	1033.41
ENSG00000104904	OAZ1	protein_coding	0.460702	-1.1181	8.53112e-08	0.477329	-1.06695	3.14792e-07	9330.5	9769.98	21315.7
ENSG00000177885	GRB2	protein_coding	0.861856	-0.214481	8.61746e-08	0.893499	-0.162462	4.08558e-05	2757.48	2859.68	3202.1
ENSG00000148090	AUH	protein_coding	0.694398	-0.526165	8.62199e-08	0.731851	-0.450379	2.30828e-06	207.099	218.666	302.193
ENSG00000128203	ASPHD2	protein_coding	0.688918	-0.537595	8.64601e-08	0.822558	-0.281811	0.00386696	189.174	227.96	278.845
ENSG00000101294	HM13	protein_coding	0.774025	-0.369547	8.70735e-08	0.920607	-0.119343	0.0976475	2599.9	3101.07	3374.16
ENSG00000011260	UTP18	protein_coding	0.743058	-0.428454	8.70826e-08	0.56852	-0.814718	3.16085e-25	2283.12	1747.71	3093.04
ENSG00000177239	MAN1B1	protein_coding	0.677233	-0.562276	8.70971e-08	0.737056	-0.440155	2.47384e-05	1120.51	1221.78	1674.56
ENSG00000196922	ZNF252P	transcribed_unprocessed_pseudogene	0.593518	-0.752637	8.84589e-08	0.725692	-0.462572	0.000784092	228.364	281.533	394.158
ENSG00000157600	TMEM164	protein_coding	1.56139	0.642827	8.99186e-08	1.51321	0.597613	5.29297e-07	1096.44	1060.57	690.811
ENSG00000112796	ENPP5	protein_coding	1.80179	0.849434	9.10502e-08	1.48579	0.57123	0.000316585	102.882	84.5838	55.2634
ENSG00000011243	AKAP8L	protein_coding	0.714542	-0.48491	9.19449e-08	0.730937	-0.452182	4.96106e-07	1328.6	1361.1	1875.53
ENSG00000181467	RAP2B	protein_coding	0.796636	-0.328008	9.27754e-08	0.771423	-0.374406	4.58687e-10	942.744	913.291	1186.18
ENSG00000102125	TAZ	protein_coding	1.47162	0.55741	9.32255e-08	1.76401	0.818861	9.47456e-16	714.096	854.063	480.479
ENSG00000197321	SVIL	protein_coding	1.95903	0.970141	9.35005e-08	1.82718	0.869619	1.2694e-06	237.811	221.593	117.205
ENSG00000186432	KPNA4	protein_coding	0.796798	-0.327714	9.43605e-08	0.698489	-0.517691	5.92722e-18	2404.01	2108.25	3028.24
ENSG00000018189	RUFY3	protein_coding	1.26012	0.333556	9.44876e-08	1.15111	0.203032	0.00129313	1256.42	1146.58	993.476
ENSG00000030419	IKZF2	protein_coding	3.08432	1.62495	9.48626e-08	2.83309	1.50237	5.03348e-07	53.1024	49.0174	16.0304
ENSG00000112312	GMNN	protein_coding	0.704265	-0.50581	9.61729e-08	0.446918	-1.16192	1.28052e-35	2965.87	1885.73	4252.55
ENSG00000123095	BHLHE41	protein_coding	1.83955	0.879355	9.62814e-08	1.85249	0.889463	3.81038e-08	118.013	118.95	62.3609
ENSG00000162600	OMA1	protein_coding	0.735185	-0.443822	9.70205e-08	0.755543	-0.404414	7.306e-07	390.067	402.54	535.3
ENSG00000178878	APOLD1	protein_coding	1.74689	0.804785	9.75064e-08	2.39638	1.26085	2.69175e-18	125.427	171.388	69.8984
ENSG00000169252	ADRB2	protein_coding	3.47683	1.79777	9.89755e-08	5.90148	2.56108	2.84578e-15	26.9484	44.4996	7.15365
ENSG00000236255	AC009404.1	lncRNA	0.478111	-1.06458	1.02794e-07	0.48276	-1.05062	5.18355e-08	34.4284	34.9729	75.2844
ENSG00000091732	ZC3HC1	protein_coding	0.81539	-0.294438	1.03613e-07	0.893307	-0.162772	0.00318475	1025.24	1123.8	1260.25
ENSG00000167491	GATAD2A	protein_coding	0.704631	-0.50506	1.04522e-07	0.607386	-0.719314	1.15001e-14	1915.77	1651.5	2742.44
ENSG00000166582	CENPV	protein_coding	0.576335	-0.795022	1.07934e-07	0.478916	-1.06216	8.86784e-13	1348.52	1125.17	2397.45
ENSG00000127540	UQCR11	protein_coding	0.497223	-1.00803	1.08576e-07	0.431857	-1.21138	1.40379e-10	379.89	331.536	791.875
ENSG00000196642	RABL6	protein_coding	0.526491	-0.92552	1.08576e-07	0.539659	-0.88988	2.48475e-07	4804.48	4937.54	9426.11
ENSG00000173638	SLC19A1	protein_coding	0.680723	-0.554861	1.08677e-07	0.61088	-0.711039	5.35215e-12	1246.61	1120.17	1853.01
ENSG00000204673	AKT1S1	protein_coding	0.795617	-0.329854	1.08708e-07	0.526924	-0.924333	5.39508e-52	1779.65	1178.6	2243.35
[truncated: 11,505 more rows]
