# Supplementary material for: Immunoproteasome-specific subunit PSMB9 induction is required to regulate cellular proteostasis upon mitochondrial dysfunction
Source: Nat Commun. 2023 Jul 11;14:4092. doi: 10.1038/s41467-023-39642-8 (PMC10336106; doi:10.1038/s41467-023-39642-8)
Supplement: Supplementary file 4 — Supplementary Data 2 [file 41467_2023_39642_MOESM4_ESM.xlsx]

## Sheet: Total cell extracts
Supplementary Data for Supplementary Fig. 2 (NDUFA11 KO vs WT)
Lists of proteins identified and quantified in total cell extracts from NDUFA11 KO versus WT HEK 293T cells by LC-MS/MS analysis.
Gene names	log2 change NDUFA11 KO vs WT	negative log10 p-value NDUFA11 KO vs WT	q-value NDUFA11 KO vs WT	T-test Significant NDUFA11 KO vs WT	High confidence mitochiondrial by MitoCoP	ETC component	Normalized reporter intensities WT_1	Normalized reporter intensities WT_2	Normalized reporter intensities WT_3	Normalized reporter intensities NDUFA11 KO_1	Normalized reporter intensities NDUFA11 KO_2	Normalized reporter intensities NDUFA11 KO_3	log2 iBAQ	Score	MS/MS count	Peptides	Razor + unique peptides	Unique peptides	Sequence coverage [%]	Intensity	Protein IDs	Majority protein IDs	Protein names
VAMP8	2.10382	2.82254	0	yes			-1.03019	-1.39805	-1.09836	1.31612	0.468214	1.00051	26.3236	9.5001	10	3	3	3	33	503910016	Q9BV40;B8ZZT4;C9JXZ5	Q9BV40;B8ZZT4	Vesicle-associated membrane protein 8
SPINT2	2.10339	3.07991	0	yes			-3.29428	-3.41413	-3.48582	-1.00595	-1.74032	-1.13778	24.007	28.019	8	3	3	3	21.4	219170000	O43291;K7EM91;K7ES27;K7ESI5;K7EKQ0	O43291;K7EM91	Kunitz-type protease inhibitor 2
ANXA1	2.06806	2.27229	0	yes			2.51207	2.42628	2.41518	5.03924	3.79109	4.72737	27.8849	264.88	73	22	22	22	70.8	4957000192	P04083;Q5T3N1;Q5T3N0	P04083	Annexin A1
TRIM38	2.05441	1.59906	0.0173179				-6.89142	-8.06851	-8.24613	-6.14998	-6.02419	-4.86865	19.3096	1.5614	4	2	2	2	4.3	12995000	O00635	O00635	E3 ubiquitin-protein ligase TRIM38
TCEAL8	1.83867	3.22914	0	yes			-2.69503	-2.99857	-2.50866	-0.663439	-0.961435	-1.06137	23.7166	10.242	3	2	2	2	22.2	96498000	Q8IYN2;Q5H9L1	Q8IYN2;Q5H9L1	Transcription elongation factor A protein-like 8
APOE	1.78429	2.76337	0	yes			-1.53359	-1.59547	-1.65758	0.516886	-0.270231	0.319571	23.3279	35.197	12	7	7	5	30.6	231650000	P02649;H0Y7L5;E9PEV4;E7ERP7	P02649;H0Y7L5;E9PEV4;E7ERP7	Apolipoprotein E
DPYSL3	1.7582	2.97979	0	yes			-5.28843	-5.33521	-4.86849	-3.33829	-3.19737	-3.68187	19.6174	3.9914	4	4	1	1	10.4	23325000	Q14195;H0YBT4	Q14195;H0YBT4	Dihydropyrimidinase-related protein 3
EEF1A2	1.73268	3.68912	0	yes			1.10497	0.835821	1.1739	2.94103	2.68216	2.68955	27.2438	114.09	50	27	9	9	68.9	3337499904	Q05639;A0A2U3TZH3;A0A2R8Y488;A0A2R8Y660;A0A2R8YDN5;A0A6Q8PFK6	Q05639;A0A2U3TZH3;A0A2R8Y488	Elongation factor 1-alpha 2
FABP3	1.64944	2.09392	0.00671429	yes			-4.76662	-4.5157	-4.95651	-2.65656	-3.699	-2.93495	19.7164	4.2831	2	2	2	2	16.5	9476000	P05413;S4R3A2;S4R371	P05413;S4R3A2;S4R371	Fatty acid-binding protein, heart
SUPT20HL2	1.49701	2.82738	0	yes			-1.56586	-2.0101	-1.46499	-0.147669	-0.0378628	-0.364388	23.3601	1.42	2	1	1	1	1.3	376860000	P0C7V6	P0C7V6	Putative transcription factor SPT20 homolog-like 2
CRABP2	1.43645	1.08166	0.099028				1.94784	2.13995	1.5245	4.18696	2.16759	3.56709	28.4842	85.169	40	8	8	8	62.3	3003800064	P29373;Q5SYZ4;P29762;B5MCB5	P29373;Q5SYZ4	Cellular retinoic acid-binding protein 2
FLNA	1.41042	2.60293	0	yes			1.45902	1.52601	1.7625	3.35029	2.71769	2.91081	24.0347	17.144	8	156	2	2	69.8	2251300096	Q60FE5	Q60FE5
HMOX1	1.35739	2.02185	0.012566				2.03918	2.20494	1.99177	3.92537	2.94398	3.43871	29.0956	136.3	61	16	16	16	57.6	8031099904	P09601;A0A7I2V3I1;B1AHA8;A0A7I2V277;A0A7I2V3M0	P09601;A0A7I2V3I1;B1AHA8	Heme oxygenase 1
KIAA1958	1.32213	1.08611	0.10115				-3.70258	-3.94845	-4.54468	-2.3083	-3.76877	-2.15223	18.8476	5.0359	3	2	2	2	4.1	13208000	Q8N8K9	Q8N8K9	Uncharacterized protein KIAA1958
SYNC	1.31728	1.42873	0.0304072				-0.972183	-0.992218	-1.45683	0.823874	-0.550209	0.256945	23.1978	1.6085	2	2	2	2	6.6	250160000	Q9H7C4;C9JTN4;C9JSS1	Q9H7C4;C9JTN4;C9JSS1	Syncoilin
NHSL2	1.31703	3.75491	0	yes			-2.26582	-2.43563	-2.1133	-0.89604	-0.972818	-0.994791	19.9848	9.2474	7	4	4	4	5.1	64329000	Q5HYW2;A0A1W2PQQ1;A0A0J9YW69;A0A0J9YY72	Q5HYW2;A0A1W2PQQ1;A0A0J9YW69;A0A0J9YY72	NHS-like protein 2
GLDC	1.27703	3.61953	0	yes	yes		-2.77502	-2.8575	-2.57181	-1.35156	-1.47157	-1.55011	21.5138	23.936	11	4	4	4	7.5	134740000	P23378;A0A1W2PQV3;A0A1W2PP74;A0A1W2PPK8;A0A1W2PQU6;A0A1W2PPE1;A0A1W2PPB1	P23378	Glycine dehydrogenase (decarboxylating), mitochondrial
RPL37	1.26965	0.477582	0.420791				-3.18812	-3.22609	-5.26546	-1.60895	-4.47626	-1.78552	23.6581	1.9619	2	2	2	2	22.7	39710000	P61927	P61927	60S ribosomal protein L37
TSPAN6	1.2553	1.28061	0.0556659				1.41598	1.58145	0.885567	3.09508	1.749	2.80482	26.0286	49.046	17	6	6	6	26.5	821430016	O43657;A0A087WYV6;A0A087WZU5	O43657;A0A087WYV6;A0A087WZU5	Tetraspanin-6
ALDH1A1	1.24306	2.91028	0	yes			-4.42731	-4.52086	-4.12784	-2.93019	-3.24997	-3.16668	19.3332	5.8427	1	3	1	1	5	15851000	P00352;Q5SYQ7;Q5SYQ9;Q5SYQ8	P00352;Q5SYQ7;Q5SYQ9;Q5SYQ8	Retinal dehydrogenase 1
TSC22D1	1.24244	2.10604	0.01108				-1.85328	-1.57555	-2.09215	-0.415215	-1.00248	-0.37599	24.7157	10.34	12	5	5	3	4.8	330630016	Q15714;A0A087X0H8;H0Y865;C9IZ15	Q15714;A0A087X0H8	TSC22 domain family protein 1
PTBP2	1.24205	3.39155	0	yes			0.479492	0.317366	0.479641	1.84973	1.50246	1.65046	26.4756	123.43	44	15	15	15	42.9	1772999936	Q9UKA9;A0A6Q8PEZ3;A0A6Q8PFE6;A0A7I2RVZ4;A0A6Q8PFC0;B4DI28;A0A6Q8PH43;A0A6Q8PH82;A0A6Q8PFT8	Q9UKA9;A0A6Q8PEZ3;A0A6Q8PFE6;A0A7I2RVZ4;A0A6Q8PFC0;B4DI28;A0A6Q8PH43;A0A6Q8PH82	Polypyrimidine tract-binding protein 2
TCEAL4	1.24143	2.55563	0.00295238	yes			-1.08348	-1.04443	-1.3634	0.300341	-0.233053	0.165701	25.4299	17.999	15	6	6	6	30.7	632819968	Q96EI5;A2RQR6;D6RD44;Q9H3H9;J3KQY4;D6RHZ1;D6RIH3;D6RCE9	Q96EI5;A2RQR6	Transcription elongation factor A protein-like 4
SYNE1	1.23861	3.40479	0	yes			-2.29642	-2.44194	-2.41022	-0.936432	-1.23973	-1.25658	18.5309	52.78	19	7	7	7	1.4	176120000	E7ENN3;Q8NF91;A0A0C4DG40;H0Y326;H0Y325;Q5JV20;F8WAI0;A0A5F9ZH86;A0A5F9ZH87;A0A5F9ZHB2;A0A5F9ZHE1	E7ENN3;Q8NF91;A0A0C4DG40	Nesprin-1
RFTN1	1.22653	3.08766	0	yes			-2.75232	-2.73861	-2.50449	-1.22951	-1.49217	-1.59414	22.6898	39.041	5	3	3	3	10.6	189440000	Q14699;G3XAJ6;C9JHG2	Q14699;G3XAJ6;C9JHG2	Raftlin
AP4B1	1.21683	1.32041	0.0513072				0.147959	-0.285404	-0.539078	1.37133	0.227306	1.37534	21.2166	7.4873	4	3	3	3	5.5	109660000	Q9Y6B7;B1ALD0;B1ALD3;B1ALD2;B1ALD1	Q9Y6B7;B1ALD0;B1ALD3;B1ALD2;B1ALD1	AP-4 complex subunit beta-1;AP complex subunit beta
NQO1	1.20948	3.97094	0	yes			-1.4725	-1.62778	-1.47784	-0.33124	-0.413416	-0.205013	26.3069	28.126	13	8	8	8	28.5	1079200000	P15559;B4DLR8;H3BNV2;H3BRK3	P15559;B4DLR8;H3BNV2;H3BRK3	NAD(P)H dehydrogenase [quinone] 1
LGALS3	1.19055	2.58233	0.00281818	yes			-1.3848	-1.50704	-1.48542	0.02915	-0.574472	-0.260269	24.3949	11.495	3	3	3	3	16	198540000	P17931;G3V3R6	P17931	Galectin-3
NEB	1.17161	2.95926	0	yes			-1.75266	-2.02475	-1.73637	-0.556524	-0.569374	-0.873041	17.8789	1.5439	2	2	2	2	0.4	104610000	P20929;H0Y786;A0A087X1N7	P20929;H0Y786;A0A087X1N7	Nebulin
ARHGEF6	1.16794	2.17836	0.0106526				-6.59994	-6.11245	-5.88999	-5.17484	-4.88528	-5.03844	19.511	20.243	10	4	2	2	8	32126000	Q15052	Q15052	Rho guanine nucleotide exchange factor 6
GULP1	1.14189	1.00574	0.137799				-8.5667	-8.37204	-9.38935	-7.01503	-8.46544	-7.42197	20.5077	1.2673	3	2	2	2	5.6	28325000	Q9UBP9	Q9UBP9	PTB domain-containing engulfment adapter protein 1
LONRF2	1.1379	3.31774	0	yes			-3.25541	-3.43044	-3.25674	-2.03027	-2.15068	-2.34792	19.7595	19.336	3	2	2	2	4.6	38166000	Q1L5Z9	Q1L5Z9	LON peptidase N-terminal domain and RING finger protein 2
OR5AC2	1.12642	1.12056	0.101303				-0.311716	-0.647797	-1.2058	0.831491	-0.383089	0.765535	25.3366	1.2288	3	1	1	1	2.3	423729984	Q9NZP5	Q9NZP5	Olfactory receptor 5AC2
OPTN	1.10215	3.44526	0	yes			-1.55173	-1.7301	-1.44711	-0.421814	-0.420391	-0.580296	23.6452	96.826	21	8	8	8	16.6	432920000	Q96CV9;A0A087WY28;A0A087X2G2;X6RKL2;H7C1H4	Q96CV9	Optineurin
ANXA3	1.06959	2.39721	0.0057	yes			-0.102047	-0.221783	0.134962	0.898485	1.29577	0.825645	24.8641	43.071	19	10	10	10	37.2	671820032	P12429;D6RA82;D6RFG5;D6RFJ9;D6RCA8;D6RAZ8	P12429;D6RA82	Annexin A3;Annexin
GCA	1.06405	2.90484	0	yes			-2.37808	-2.42582	-2.10902	-1.14868	-1.15985	-1.41224	24.3811	28.946	15	9	9	9	47.5	218490000	P28676;H7BXD5;H7C2Z6;C9JIZ3;C9JWQ8	P28676;H7BXD5;H7C2Z6	Grancalcin
ABCB8	1.06376	1.00158	0.145148		yes		-2.39504	-2.46076	-3.41944	-1.12413	-2.39437	-1.56547	21.3988	12.2	8	5	4	4	8.4	110600000	Q9NUT2;C9JYI3;C9JTY4;H7C5K9	Q9NUT2	ATP-binding cassette sub-family B member 8, mitochondrial
MAPRE3	1.06264	1.84668	0.0174186				0.235413	0.398779	0.346169	1.7571	0.908712	1.50246	24.0558	25.119	8	11	8	8	43.4	261580000	Q9UPY8;C9JB30	Q9UPY8;C9JB30	Microtubule-associated protein RP/EB family member 3
VNN1	1.06115	2.68357	0.00269565	yes			-2.6231	-2.83895	-2.51021	-1.3849	-1.62783	-1.77607	20.9746	8.5221	1	1	1	1	3.7	43273000	O95497	O95497	Pantetheinase
C12orf60	1.05446	1.57743	0.0238082				-6.85421	-7.68017	-7.22742	-6.03875	-5.9756	-6.58406	21.2994	1.3761	3	1	1	1	3.3	38712000	Q5U649	Q5U649	Uncharacterized protein C12orf60
MDK	1.05297	1.09446	0.113862				0.131992	-0.859625	-1.15405	0.652889	-0.0359802	0.660315	24.6834	18.182	11	3	3	3	23.1	188600000	P21741;E9PPJ5;E9PLM6	P21741;E9PPJ5;E9PLM6	Midkine
CTHRC1	1.04837	1.65626	0.0211008				-0.676252	-0.654604	-0.960907	0.688519	-0.230478	0.395315	24.6332	1.3162	2	1	1	1	6.1	208170000	E7EVQ5	E7EVQ5
ALAS1	1.03573	3.49069	0	yes	yes		-0.673323	-0.627436	-0.402992	0.513197	0.486776	0.403467	24.363	64.074	21	11	11	11	22.8	776769984	P13196;H7C4H7;H7C5B0	P13196	5-aminolevulinate synthase, nonspecific, mitochondrial
GPRASP2	1.03492	2.4772	0.00616216	yes			-0.597408	-0.663729	-0.816099	0.544487	0.0441055	0.438938	23.2348	53.675	20	10	10	10	18.6	325740000	Q96D09	Q96D09	G-protein coupled receptor-associated sorting protein 2
FLNA	1.03181	2.82479	0	yes			6.35372	6.33958	6.36455	7.62657	7.16791	7.3588	30.4111	323.31	934	157	157	3	69.9	191319998464	P21333;A0A087WWY3;A0A7I2V3E6;F8WE98;H0Y5C6;H0Y5F3;H7C2E7;A0A669KBC6	P21333	Filamin-A
MORF4L2	1.0313	1.31661	0.0609748				0.846687	0.837629	0.189259	2.03822	1.07495	1.85429	25.4089	59.601	27	6	6	6	26.4	757340032	Q15014;Q5JXX1;Q5JXX2;Q5JXX6	Q15014;Q5JXX1;Q5JXX2	Mortality factor 4-like protein 2
	1.03069	0.98993	0.152748				-3.5544	-3.81591	-4.69644	-2.47928	-3.64791	-2.8475	21.4753	2.3343	4	18	2	0	37.1	93297000	A0A6Q8PGN6	A0A6Q8PGN6
ACADL	1.02514	3.08681	0	yes	yes		-2.18631	-2.35733	-2.12082	-1.04584	-1.35171	-1.19147	23.2319	7.3911	5	4	4	4	11.2	167470000	P28330	P28330	Long-chain specific acyl-CoA dehydrogenase, mitochondrial
ROR2	1.01933	2.59313	0.00537705	yes			-3.96615	-4.24596	-3.86094	-3.16735	-2.82568	-3.02205	21.7892	30.65	3	2	2	2	3.6	130470000	Q01974;B1APY4	Q01974;B1APY4	Tyrosine-protein kinase transmembrane receptor ROR2
COX6B1	1.01418	0.670301	0.320694		yes	Complex IV	-1.87767	-1.83068	-3.41627	-0.922508	-2.25499	-0.904583	23.7822	1.4802	2	1	1	1	9.3	100980000	P14854;K7EQD3;A0A494C160	P14854;K7EQD3;A0A494C160	Cytochrome c oxidase subunit 6B1
METTL7A	0.999407	2.67978	0.00225455	yes			-4.43972	-4.44554	-4.02692	-3.32078	-3.25404	-3.33914	23.4383	36.122	3	2	2	2	12.3	125030000	Q9H8H3;F8VQX6;H0YI09	Q9H8H3;F8VQX6;H0YI09	Methyltransferase-like protein 7A
SMPDL3A	0.988581	2.66345	0.00565517	yes			0.0269756	-0.362194	-0.416193	0.768248	0.742411	0.703672	22.8909	9.8862	2	2	2	2	7.1	171110000	Q92484	Q92484	Acid sphingomyelinase-like phosphodiesterase 3a
TONSL	0.983583	0.608176	0.356546				-2.59491	-2.88241	-3.33358	-0.625557	-2.95891	-2.27569	22.1778	29.029	12	6	6	6	5.2	275169984	Q96HA7;A0A087X1F6	Q96HA7	Tonsoku-like protein
MRC2	0.979663	2.72126	0.00253061	yes			0.819204	0.823341	0.771044	2.02406	1.56202	1.7665	23.1198	85.143	23	11	11	11	10.3	528660000	Q9UBG0;E7EME3	Q9UBG0	C-type mannose receptor 2
DDAH1	0.977517	2.87479	0	yes			0.234568	0.259405	0.599518	1.37544	1.37585	1.27475	24.7351	110.86	13	9	8	8	40.4	474729984	O94760;B4DYP1	O94760;B4DYP1	N(G),N(G)-dimethylarginine dimethylaminohydrolase 1
TTC9	0.969779	1.65234	0.0223623				-3.05128	-2.94674	-3.44482	-1.90857	-2.6148	-2.01013	21.1983	5.7968	3	1	1	1	5	28873000	Q92623	Q92623	Tetratricopeptide repeat protein 9A
TAPBP	0.964728	2.66433	0.00546667	yes			-3.58666	-3.8078	-3.80198	-2.55779	-2.96043	-2.78404	24.2838	12.424	14	5	5	5	11.6	285940000	O15533;A0A0G2JKZ1;A2AB90;A0A0G2JH37;A0A0A0MSV9;Q6P1N7;C9JA35;A0A0A0MT98;A0A140T9B2;A0A0G2JJI5	O15533;A0A0G2JKZ1;A2AB90;A0A0G2JH37;A0A0A0MSV9;Q6P1N7;C9JA35	Tapasin
LMCD1	0.961236	3.09943	0	yes			-2.35367	-2.18312	-2.13648	-1.11954	-1.4031	-1.26694	21.8036	33.267	12	5	5	5	17.5	91509000	Q9NZU5;B4DEY6;C9IYS1;H7C3D2	Q9NZU5;B4DEY6	LIM and cysteine-rich domains protein 1
PLIN2	0.956561	3.15713	0	yes			1.07968	0.991692	1.09406	2.12381	2.09047	1.82084	25.9868	142.65	32	14	14	14	46	1728999936	Q99541;Q5SYF5;Q5SYF3;Q5SYF4	Q99541	Perilipin-2
HSPB1	0.954955	3.55035	0	yes			2.36577	2.24397	2.32514	3.39781	3.15179	3.25014	29.4914	246.16	77	17	17	17	86.8	10565999616	P04792;A0A6Q8PFK8;A0A6Q8PGK1;A0A6Q8PHJ6;A0A6Q8PFE7;A0A6Q8PF43;A0A6Q8PHA6;A0A6Q8PH65;A0A6Q8PGY2;C9J3N8	P04792;A0A6Q8PFK8;A0A6Q8PGK1;A0A6Q8PHJ6	Heat shock protein beta-1
NEBL	0.953358	2.03827	0.0134621				-5.35779	-5.62209	-5.85175	-4.51839	-4.94275	-4.51042	19.4578	6.2596	8	3	3	3	3.6	48244000	O76041;A0A6Q8PF21	O76041	Nebulette
OXCT1	0.951408	2.7526	0.00248	yes	yes		2.16074	2.07099	2.43029	3.17958	3.2884	3.04827	27.6529	277.02	79	20	20	20	46.9	5275800064	P55809;E9PDW2;Q9BYC2	P55809;E9PDW2	Succinyl-CoA:3-ketoacid coenzyme A transferase 1, mitochondrial
PRNP	0.939473	0.642311	0.338941				-2.481	-2.50866	-3.60733	-1.55661	-3.00136	-1.22059	22.8914	1.7399	3	1	1	1	3.2	93362000	P04156;A2A2V1	P04156;A2A2V1	Major prion protein
TICAM2	0.928786	1.18506	0.0987205				1.34031	1.28177	0.615686	2.40506	1.45312	2.16595	24.2159	1.624	6	2	2	2	6.8	292270016	Q86XR7	Q86XR7	TIR domain-containing adapter molecule 2
FARP1	0.925423	1.0198	0.151102				-4.03019	-4.12505	-4.52043	-2.85225	-4.095	-2.95215	22.2221	18.303	8	5	5	1	5.6	249520000	Q9Y4F1;C9JME2;M0QXT1;H0Y783	Q9Y4F1;C9JME2	FERM, RhoGEF and pleckstrin domain-containing protein 1
UPP1	0.922761	1.914	0.0167374				-4.24141	-3.93032	-4.43973	-3.18997	-3.57771	-3.07551	22.898	39.87	5	2	2	2	10	140690000	Q16831;C9K0J2;F8WD51;C9J486;C9JIP2;B4DND0	Q16831;C9K0J2;F8WD51;C9J486;C9JIP2;B4DND0	Uridine phosphorylase 1
GYG1	0.921249	1.87699	0.0163598				2.18683	2.16633	1.93054	3.33947	2.647	3.06099	25.714	84.445	15	4	4	4	16	770540032	P46976;C9JQ42;G5E9W8	P46976;C9JQ42;G5E9W8	Glycogenin-1
ZNF350;ZNF432;ZNF615;ZNF614;ZNF585A;ZNF585B	0.893664	0.56686	0.383584				-2.38158	-2.62264	-3.8416	-1.42111	-3.11905	-1.62467	20.8881	3.3935	2	2	2	2	4.7	54338000	Q9GZX5;O94892;Q8N8J6;Q8N883;Q6P3V2;Q52M93;A0A0C4DFY4;H9KV89;A0A087X254	Q9GZX5;O94892;Q8N8J6;Q8N883;Q6P3V2;Q52M93;A0A0C4DFY4;H9KV89;A0A087X254	Zinc finger protein 350;Zinc finger protein 432;Zinc finger protein 615;Zinc finger protein 614;Zinc finger protein 585A;Zinc finger protein 585B
LAMA1	0.89268	1.42749	0.0517443				-7.05897	-6.24592	-6.8319	-5.69975	-6.13878	-5.62021	17.3469	8.0032	5	3	3	3	0.9	25004000	P25391	P25391	Laminin subunit alpha-1
TENM3	0.888253	1.03781	0.147006				-0.738317	-0.849115	-0.859686	0.558249	-0.721062	0.380453	21.6114	22.961	6	5	5	5	2.4	406910016	Q9P273	Q9P273	Teneurin-3
CASP10	0.877151	3.31468	0	yes			-2.93809	-2.92948	-3.06579	-1.95842	-2.19135	-2.15215	20.142	9.916	4	2	2	2	6.1	25455000	Q92851;B4E3T5	Q92851;B4E3T5	Caspase-10;Caspase-10 subunit p23/17;Caspase-10 subunit p12
KIAA1217	0.872789	0.508047	0.41734				-0.219591	-0.476025	-1.85904	0.29138	-1.04373	0.816065	20.922	19.723	5	2	2	2	1.5	222520000	Q5T5P2;A0A0U1RRK8;Q5T5P0;Q5T5P1	Q5T5P2;A0A0U1RRK8;Q5T5P0;Q5T5P1	Sickle tail protein homolog
GPC3	0.87254	0.822812	0.240779				0.143534	-0.326801	-0.884834	0.956261	-0.263752	0.857008	28.6872	13.253	6	3	3	3	7.6	9941000192	P51654;H0Y3U6	P51654;H0Y3U6	Glypican-3;Secreted glypican-3
RECQL5	0.872457	1.18445	0.104288				0.494499	-0.0601292	-0.306055	1.38218	0.514261	0.849243	25.3904	35.836	22	12	12	12	13.9	2419000064	O94762;J3KSV9;J3KS37;J3KTQ2;J3KRM6;J3QLU0	O94762	ATP-dependent DNA helicase Q5
CTSH	0.871802	0.571294	0.380854				-2.4721	-2.67443	-3.69346	-1.43511	-3.19894	-1.59054	23.0308	6.8783	2	1	1	1	3.3	119970000	P09668;A0A7I2V673;A0A7I2YQX6;E9PKT6;A0A7I2YQ92;A0A7I2V2L7;A0A087X0D5;A0A7I2V4X5;A0A7I2V3E8	P09668;A0A7I2V673;A0A7I2YQX6;E9PKT6;A0A7I2YQ92;A0A7I2V2L7;A0A087X0D5;A0A7I2V4X5;A0A7I2V3E8	Pro-cathepsin H;Cathepsin H mini chain;Cathepsin H;Cathepsin H heavy chain;Cathepsin H light chain
OSBP2	0.869964	2.20739	0.0130079				-3.99038	-4.20655	-4.12836	-2.9561	-3.4792	-3.28009	19.2967	3.9325	3	3	1	1	4.5	32199000	Q969R2;A0A0A0MSB4;Q6ZN50;H7C1R2;H7C368;H7C428;C9JS84;H7C313	Q969R2;A0A0A0MSB4;Q6ZN50;H7C1R2;H7C368;H7C428	Oxysterol-binding protein 2;Oxysterol-binding protein
RBP4	0.869424	1.67188	0.024				-3.37419	-3.11671	-3.456	-2.18986	-2.86972	-2.27905	21.9127	2.7959	1	1	1	1	5	39479000	P02753;Q5VY30	P02753;Q5VY30	Retinol-binding protein 4;Plasma retinol-binding protein(1-182);Plasma retinol-binding protein(1-181);Plasma retinol-binding protein(1-179);Plasma retinol-binding protein(1-176)
PET100	0.868996	1.73968	0.0208271		yes		-0.0663681	0.272551	0.240208	1.35932	0.674093	1.01996	26.3713	6.4744	5	2	2	2	23.3	260410000	P0DJ07;A0A0A0MSK2	P0DJ07;A0A0A0MSK2	Protein PET100 homolog, mitochondrial
CCDC175	0.865662	2.88266	0.00243137	yes			-1.33998	-1.27784	-1.03769	-0.45195	-0.257637	-0.348944	21.4239	1.9161	4	1	1	1	1.1	137860000	P0C221;A0A0A0MTQ8	P0C221;A0A0A0MTQ8	Coiled-coil domain-containing protein 175
CA13	0.864496	1.65595	0.0248497				-2.20442	-2.24579	-2.64716	-1.14602	-1.80268	-1.55518	22.2071	6.1571	3	2	2	2	9.9	38735000	Q8N1Q1	Q8N1Q1	Carbonic anhydrase 13
GSE1	0.862824	1.72329	0.0220664				-7.86293	-7.33848	-7.31574	-6.54041	-6.47052	-6.91774	19.7214	20.127	9	4	4	4	3.8	50136000	Q14687;H0Y613;H7C3B5	Q14687;H0Y613	Genetic suppressor element 1
PALM	0.8574	2.46804	0.0108817				-1.37144	-1.51455	-1.82601	-0.655766	-0.71909	-0.764942	22.9268	77.272	8	4	4	4	16.5	183390000	O75781;A0A087WTK8;A0A087WWY4	O75781;A0A087WTK8	Paralemmin-1
LRP4	0.855745	2.01542	0.0163275				-5.81067	-5.78639	-5.89826	-4.76222	-5.3355	-4.83037	16.441	3.7945	2	1	1	1	0.6	8540600	O75096	O75096	Low-density lipoprotein receptor-related protein 4
KEAP1	0.855672	2.91472	0.00258333	yes			-0.956779	-1.17525	-1.05252	-0.0411434	-0.265862	-0.31052	24.238	13.973	9	6	6	6	13.1	692489984	Q14145;K7EQX2;K7EPZ3;K7EJ49;K7EJD8;K7ESE0	Q14145;K7EQX2	Kelch-like ECH-associated protein 1
LAMP2	0.852408	1.75727	0.0210646				1.08087	1.06054	0.672962	1.95174	1.444	1.97586	27.3038	28.262	24	6	6	3	15.6	3148000000	P13473	P13473	Lysosome-associated membrane glycoprotein 2
MAP1A	0.850806	1.22055	0.097708				1.93649	1.81385	1.55774	3.02544	2.016	2.81906	24.2277	207.48	50	23	22	22	11.1	2200300032	P78559;E9PGC8	P78559;E9PGC8	Microtubule-associated protein 1A;MAP1A heavy chain;MAP1 light chain LC2
LRP10	0.83715	0.675868	0.33206				-6.62509	-6.80842	-7.42337	-5.57511	-7.13066	-5.63965	17.6188	1.3649	2	1	1	1	1.1	5032000	Q7Z4F1;H0YHW7	Q7Z4F1;H0YHW7	Low-density lipoprotein receptor-related protein 10
NUDT14	0.836147	1.88597	0.0179429				-5.4192	-5.19977	-5.58535	-4.27492	-4.8316	-4.58936	20.0083	11.535	2	1	1	1	15.8	10546000	O95848	O95848	Uridine diphosphate glucose pyrophosphatase
IRS2	0.835486	2.78134	0.00680597	yes			-5.17745	-4.88344	-5.1541	-4.34061	-4.1402	-4.22772	19.0876	16.704	8	3	3	3	3.8	28412000	Q9Y4H2	Q9Y4H2	Insulin receptor substrate 2
LYSMD2	0.834905	0.82688	0.243667				-8.92072	-7.87596	-8.27947	-8.13797	-7.52744	-6.90603	19.2694	2.247	2	1	1	1	4.7	6951100	Q8IV50	Q8IV50	LysM and putative peptidoglycan-binding domain-containing protein 2
SACS	0.823579	2.33026	0.0128595				0.354105	0.490009	0.695339	1.54653	1.22451	1.23915	20.2659	24.456	15	6	6	6	2	322769984	Q9NZJ4;B2REB0;H0Y6M8	Q9NZJ4	Sacsin
FHL1	0.821167	2.75681	0.00624658	yes			3.10918	3.20136	3.33862	4.19161	3.88635	4.0347	29.8303	198.96	91	21	21	21	70	13365000192	Q5JXI8;Q13642;A0A494C0D6;Q5JXI3;Q5JXH7;Q5JXH8;A0A0D9SFZ9;Q5JXI2;Q5JXH9;A0A0D9SFB0;A0A0D9SFI6;Q5JXI0;A0A0D9SGB2;A0A0D9SGD1;A0A494C0J3;A0A0D9SEY7;A0A494C1G1;A0A0D9SGC5	Q5JXI8;Q13642;A0A494C0D6;Q5JXI3;Q5JXH7;Q5JXH8;A0A0D9SFZ9;Q5JXI2;Q5JXH9;A0A0D9SFB0;A0A0D9SFI6;Q5JXI0;A0A0D9SGB2	Four and a half LIM domains protein 1
QPRT	0.81757	2.40495	0.0123333				0.537611	0.394775	0.152613	1.30573	1.03699	1.19499	26.7236	29.104	17	7	7	7	29.3	1440700032	Q15274	Q15274	Nicotinate-nucleotide pyrophosphorylase [carboxylating]
PPP1R9B	0.816761	1.17222	0.112528				-6.4862	-7.14865	-7.46673	-6.15846	-6.50942	-5.98342	17.503	1.8306	3	1	1	1	1.3	5758100	Q96SB3	Q96SB3	Neurabin-2
RALGAPA2	0.813209	0.524173	0.4135				-2.07964	-2.20729	-3.21764	-0.943003	-2.82956	-1.29238	21.2849	16.418	5	3	3	3	2.5	229960000	Q2PPJ7;H7C1F9;A0A3B3IS41	Q2PPJ7;H7C1F9	Ral GTPase-activating protein subunit alpha-2
SVIP	0.809852	2.06659	0.0165207				-3.83439	-3.94046	-3.72741	-2.71291	-3.21097	-3.14883	24.8383	7.0436	3	2	2	2	32.5	119990000	Q8NHG7	Q8NHG7	Small VCP/p97-interacting protein
DTX3L	0.807691	2.15621	0.0139597				-4.76445	-5.13919	-4.74645	-4.25036	-4.04463	-3.93203	20.2571	30.48	6	2	2	2	4.7	50123000	Q8TDB6	Q8TDB6	E3 ubiquitin-protein ligase DTX3L
GOLGA6L2;GOLGA6L6;GOLGA6L1;GOLGA6L22	0.800643	1.03268	0.160578				0.764872	0.407904	-0.291569	1.14653	0.741434	1.39517	22.1891	1.6248	3	2	2	2	1.7	157800000	Q8N9W4;A8MZA4;Q8N7Z2;H0YM25;H3BS38;F8WBV9;A0A338VFP5;A0A0G2JRP8;A0A0G2JP21;A0A087X1J6	Q8N9W4;A8MZA4;Q8N7Z2;H0YM25;H3BS38;F8WBV9;A0A338VFP5;A0A0G2JRP8;A0A0G2JP21;A0A087X1J6	Golgin subfamily A member 6-like protein 2;Putative golgin subfamily A member 6-like protein 6;Golgin subfamily A member 6-like protein 1;Golgin subfamily A member 6-like protein 22
PFKP	0.800445	2.79975	0.00633333	yes			2.84172	2.79612	3.11198	3.78862	3.68771	3.67483	27.3218	323.31	91	35	35	31	52	5368200192	Q01813;A0A7I2V3Z0;B1APP6;H0Y757;Q5VSR5;V9GYV7;A0A7I2V5S1;V9GY25;H0Y3Y3	Q01813;A0A7I2V3Z0;B1APP6	ATP-dependent 6-phosphofructokinase, platelet type
CRYL1	0.80004	1.51372	0.046641				-5.28426	-5.44588	-5.68355	-4.4117	-5.09786	-4.504	19.8647	5.284	3	1	1	1	3.4	15275000	Q9Y2S2;A0A087WW38;A0A2R8YFQ7;A0A2R8YCZ4;A0A2R8Y4K2	Q9Y2S2;A0A087WW38;A0A2R8YFQ7;A0A2R8YCZ4;A0A2R8Y4K2	Lambda-crystallin homolog
VN1R5	0.798382	1.32546	0.0766548				-1.69515	-2.24845	-1.77429	-1.34608	-0.662317	-1.31435	28.4166	1.3909	4	1	1	1	2	2149900032	Q7Z5H4	Q7Z5H4	Vomeronasal type-1 receptor 5
CDX2	0.795966	0.731934	0.302988				-1.38384	-1.79088	-2.74586	-0.790323	-1.74995	-0.992409	22.507	5.1021	2	1	1	1	3.8	41725000	Q99626	Q99626	Homeobox protein CDX-2
ACSS3	0.794015	2.50358	0.0109703		yes		-5.0154	-5.01955	-4.92979	-4.43429	-4.04259	-4.10581	21.3311	14.727	9	3	3	3	5.5	94974000	Q9H6R3;A0A0B4J1R2	Q9H6R3;A0A0B4J1R2	Acyl-CoA synthetase short-chain family member 3, mitochondrial
PHLDB2	0.792683	0.939588	0.200212				-4.47214	-4.41671	-5.23925	-3.67984	-4.49728	-3.57293	19.5451	17.433	7	3	3	3	2.7	45900000	Q86SQ0;E9PFQ4;G5E9V3;A0A1W2PQ63;E9PGF6;E9PDY7;A0A1W2PRT1	Q86SQ0;E9PFQ4;G5E9V3;A0A1W2PQ63;E9PGF6	Pleckstrin homology-like domain family B member 2
ASXL2	0.789522	0.920082	0.208305				-3.52223	-3.94386	-4.41815	-2.9234	-3.78067	-2.81161	18.1803	4.141	2	2	2	2	1.5	21684000	Q76L83;E7EWD6;A0A5F9ZHN2	Q76L83;E7EWD6;A0A5F9ZHN2	Putative Polycomb group protein ASXL2
FAM172A	0.787739	1.84071	0.0203906				-0.303762	-0.222477	-0.598598	0.713049	0.217117	0.308212	22.5874	6.9237	3	3	3	3	11.8	119740000	Q8WUF8;B4DMI0	Q8WUF8	Protein FAM172A
LAMP2	0.787525	1.29352	0.0862139				-3.84447	-3.97827	-4.44482	-2.99084	-3.7264	-3.18774	25.6019	1.2941	3	4	1	1	16.7	509270016	H0YCG2	H0YCG2
ABLIM1	0.782436	3.12551	0.0026383	yes			-4.21287	-4.34661	-4.06541	-3.46909	-3.41547	-3.39303	21.4872	20.901	14	5	5	5	7	164620000	A0A3B3IS55;O14639;F8W8M4;A0A0A0MRL6;J3QSX6;A0A494C1P1;A0A494C1G0;H0Y7N6;F6XFR5	A0A3B3IS55;O14639;F8W8M4;A0A0A0MRL6;J3QSX6;A0A494C1P1;A0A494C1G0	Actin-binding LIM protein 1
MBTPS2	0.774944	0.78316	0.278871				-1.38492	-1.39581	-2.21426	-0.412695	-1.60593	-0.651531	23.2727	7.1908	6	4	4	4	3.5	121610000	O43462	O43462	Membrane-bound transcription factor site-2 protease
LGALS3BP	0.772215	2.14864	0.015092				-1.2631	-1.40697	-1.30838	-0.301846	-0.807903	-0.552055	21.6414	10.26	5	3	3	3	5.3	85051000	Q08380;K7EJY8;K7ESM3;K7EKQ5;K7EP36	Q08380	Galectin-3-binding protein
	0.771744	2.91464	0.0049697	yes			-1.46028	-1.6731	-1.73178	-0.865114	-0.764099	-0.920725	22.1747	2.5424	4	1	1	1	1.4	198840000	A0A1B0GTH6	A0A1B0GTH6
SMCR7L	0.768947	3.08139	0.00238462	yes	yes		-0.191019	-0.327547	-0.292284	0.643089	0.458582	0.39432	27.0564	2.6158	5	2	2	2	22.9	558289984	L0R8F8	L0R8F8
ENO2	0.765085	2.57366	0.0115417				0.9713	0.972113	0.800951	1.85395	1.50696	1.67871	25.9684	137.77	34	15	11	10	56.9	1313100032	P09104;F5H0C8;U3KQQ1;F5H1C3;U3KQP4	P09104;F5H0C8	Gamma-enolase;Enolase
S100A11	0.764878	1.05626	0.156619				3.26131	3.07848	2.50833	4.05566	3.21848	3.86861	29.7908	67.999	56	6	6	6	78.1	4643899904	P31949	P31949	Protein S100-A11;Protein S100-A11, N-terminally processed
LETMD1	0.764315	1.28082	0.0928455		yes		-7.31828	-6.53346	-6.9222	-6.29152	-6.35561	-5.83386	22.4586	8.1132	4	4	4	4	12.2	109520000	Q6P1Q0;F8VZA2;F8W1Z2;F8VP71;F8VR33;H0YIV5;F8VS60;F8W0R0;F8VVQ3;H0YHF4;F8VQE7;F8VTR1;F8VPY5	Q6P1Q0;F8VZA2;F8W1Z2;F8VP71;F8VR33;H0YIV5;F8VS60;F8W0R0;F8VVQ3	LETM1 domain-containing protein 1
ANXA2;ANXA2P2	0.76264	0.929903	0.208266				5.77067	5.9244	5.33827	6.93767	5.78804	6.59556	31.9986	323.31	341	45	45	30	87.9	98688999424	P07355;H0YMW4;H0YN42;H0YMU9;H0YMD0;H0YM50;H0YL33;A6NMY6;H0YNB8;H0YKS4;H0YNP5;H0YN28;A0A7I2V4P4;H0YMM1;H0YKX9;H0YLV6;H0YKZ7;H0YKL9;H0YNA0;H0YKV8;H0YMD9;H0YKN4;H0YLE2	P07355;H0YMW4;H0YN42;H0YMU9;H0YMD0;H0YM50;H0YL33;A6NMY6;H0YNB8;H0YKS4;H0YNP5;H0YN28	Annexin A2;Annexin;Putative annexin A2-like protein
SYNJ2	0.758504	3.32001	0	yes			-4.33561	-4.14837	-4.3813	-3.55307	-3.50251	-3.53418	20.6276	10.035	7	4	4	4	3.3	106920000	O15056;E7ER60;A0A1W2PR85;Q5TA15;H7BY56	O15056;E7ER60;A0A1W2PR85	Synaptojanin-2
DOCK1	0.758304	1.10775	0.140015				0.263212	0.196199	-0.271923	1.1866	0.283632	0.992172	25.32	24.384	17	9	9	9	5.5	4230700032	Q14185;A0A096LNH6	Q14185;A0A096LNH6	Dedicator of cytokinesis protein 1
HTRA2	0.756748	1.64262	0.035096		yes		0.996706	1.06282	0.995985	2.11558	1.39469	1.81548	24.1366	113.71	22	9	9	9	25.1	424190016	O43464;A0A0C4DG44;P83110	O43464;A0A0C4DG44	Serine protease HTRA2, mitochondrial
SYT11	0.756634	3.09953	0.00221429	yes			-0.503548	-0.711081	-0.587513	0.0891933	0.109777	0.268789	22.1149	1.5362	4	2	2	2	4.6	77215000	Q9BT88	Q9BT88	Synaptotagmin-11
ENPP4	0.754303	1.08766	0.147285				-0.851353	-0.952238	-1.52501	-0.00815964	-0.839527	-0.218004	24.5789	13.345	14	4	4	4	8.8	451100000	Q9Y6X5;Q6UWV6	Q9Y6X5	Bis(5-adenosyl)-triphosphatase ENPP4
HSPB8	0.748871	3.00472	0.00504615	yes			-2.87765	-2.98896	-2.69741	-2.11058	-2.07338	-2.13344	21.6874	2.6077	3	1	1	1	5.6	37149000	Q9UJY1;A0A6Q8PGM6	Q9UJY1;A0A6Q8PGM6	Heat shock protein beta-8
VPS13A	0.746031	2.49874	0.0118929		yes		0.446867	0.408991	0.452677	1.32698	0.950855	1.26879	20.7203	51.496	18	9	9	9	3.8	262590000	Q96RL7;H0Y7P8	Q96RL7	Vacuolar protein sorting-associated protein 13A
BCAP31	0.745537	0.580866	0.38546				4.82039	5.12649	4.08313	6.09421	4.48979	5.68262	30.4366	91.719	88	18	18	18	53.3	21798000640	P51572;A0A2R8Y5M6;C9JSP1;C9JQ75;C9J0M4;C9JMD7;C9JM14	P51572;A0A2R8Y5M6	B-cell receptor-associated protein 31
CECR2	0.745302	1.52368	0.0512477				-6.26513	-6.03937	-5.59367	-5.3247	-5.00081	-5.33674	19.0624	26.884	11	3	3	3	3.6	44345000	Q9BXF3;A0A087WT21;B7WPH3;A0A0R4J2E1	Q9BXF3;A0A087WT21;B7WPH3;A0A0R4J2E1	Cat eye syndrome critical region protein 2
ACAA2	0.745091	2.5983	0.0111919		yes		2.82379	2.78383	3.07599	3.7113	3.69148	3.5161	28.0754	323.31	110	24	24	22	73.3	5939500032	P42765;A0A0B4J2A4;K7EME0;K7EJB1;K7EJ68	P42765;A0A0B4J2A4;K7EME0	3-ketoacyl-CoA thiolase, mitochondrial
DNAJB2	0.740956	1.64969	0.0358659				-5.60246	-5.34599	-5.63761	-4.67346	-5.14605	-4.54368	21.3006	6.6806	2	2	2	2	8.3	38744000	P25686;C9J1G2;E7ETU0;C9JX00;C9JRD2;C9JXB9	P25686;C9J1G2;E7ETU0;C9JX00;C9JRD2;C9JXB9	DnaJ homolog subfamily B member 2
GFPT2	0.740102	0.88354	0.229362				1.36549	1.16932	0.784851	2.26027	1.14863	2.13107	26.2365	47.931	21	10	7	7	18.6	3241499904	O94808;E5RJP4	O94808	Glutamine--fructose-6-phosphate aminotransferase [isomerizing] 2
TAGLN2	0.739222	3.05272	0.00529032	yes			4.5624	4.47911	4.49556	5.40129	5.22144	5.13201	31.969	323.31	339	24	24	24	92.5	54647001088	P37802;X6RJP6;Q9UI15;C9J5W6	P37802;X6RJP6	Transgelin-2
COMMD5	0.736937	0.634082	0.362501				-4.84977	-5.13721	-5.9969	-4.81414	-5.13494	-3.824	22.5813	10.756	9	3	3	3	15.6	87858000	Q9GZQ3;E9PJE4;H0YEQ6	Q9GZQ3;E9PJE4	COMM domain-containing protein 5
GARNL3	0.736149	0.881753	0.230614				2.43197	2.43853	1.82948	3.41639	2.31993	3.17211	26.4499	1.9957	8	2	2	2	1.2	3666700032	Q5VVW2;A0A0C4DFW0	Q5VVW2;A0A0C4DFW0	GTPase-activating Rap/Ran-GAP domain-like protein 3
LMBRD2	0.734758	1.18893	0.121117				-8.38424	-8.09443	-7.98434	-7.12838	-7.9485	-7.18186	18.4114	17.262	5	2	2	2	6.3	8367600	Q68DH5	Q68DH5	LMBR1 domain-containing protein 2
CLGN	0.729268	3.14672	0.00385965	yes			0.730663	0.64402	0.736948	1.55735	1.43255	1.30953	23.4879	52.055	17	9	8	8	22.5	399990016	O14967;D6RAZ4	O14967	Calmegin
OGFRL1	0.728029	1.56418	0.0471048				-4.35089	-3.99254	-4.679	-3.46162	-3.7387	-3.63802	19.4621	6.9411	2	1	1	1	4.7	15889000	Q5TC84;A0A3B3IRI0	Q5TC84;A0A3B3IRI0	Opioid growth factor receptor-like protein 1
ABHD13	0.727975	1.70292	0.0320351				-4.76966	-4.64862	-4.37392	-3.63369	-4.15996	-3.81463	19.7675	16.81	1	1	1	1	8	15173000	Q7L211	Q7L211	Alpha/beta hydrolase domain-containing protein 13
PPP1R14C	0.723941	1.1039	0.146772				-3.25045	-3.07694	-3.5701	-2.10608	-3.04988	-2.56971	25.099	172.69	8	5	5	5	52.1	215630000	Q8TAE6	Q8TAE6	Protein phosphatase 1 regulatory subunit 14C
SELK	0.72342	1.41295	0.0691581				-3.15797	-3.13361	-3.36663	-2.38487	-2.93224	-2.17085	24.8869	7.893	9	2	2	2	14.9	186150000	Q9Y6D0;F6XHT0	Q9Y6D0;F6XHT0	Selenoprotein K
CHDH	0.721828	0.983272	0.191217		yes		-0.863409	-0.925245	-1.47528	0.0447865	-0.910919	-0.232321	23.6536	62.15	21	8	8	8	17.3	448649984	Q8NE62;C9JYW4;C9J7D8	Q8NE62	Choline dehydrogenase, mitochondrial
ITPR2	0.721798	2.48323	0.0126504				0.038044	-0.130856	-0.0455608	0.850044	0.687082	0.489895	19.7681	5.2063	3	2	2	2	1.3	123210000	Q14571	Q14571	Inositol 1,4,5-trisphosphate receptor type 2
MAGEC2	0.720418	2.40063	0.0126107				-5.11643	-4.97605	-5.27923	-4.56996	-4.32249	-4.31801	20.9847	3.4642	6	3	3	3	8	26976000	Q9UBF1;O15479;O15481;Q96LZ2;P43366	Q9UBF1	Melanoma-associated antigen C2
UHRF1BP1L	0.720276	1.02815	0.174848				-6.82869	-7.03262	-7.42595	-6.24863	-6.90833	-5.96947	18.138	6.3571	5	2	2	2	1.6	23654000	A0JNW5;A0A0C4DGH6	A0JNW5;A0A0C4DGH6	UHRF1-binding protein 1-like
MMS22L	0.718525	2.08098	0.0162737				-4.70391	-4.51416	-4.22219	-3.844	-3.76134	-3.67935	19.862	5.7751	5	2	2	2	1.9	54316000	Q6ZRQ5;E2QRD4;H0YAJ2;H0Y8J1;H9KVD7;H9KVD8	Q6ZRQ5;E2QRD4	Protein MMS22-like
VIM	0.717449	2.11625	0.0164615				4.77588	4.57257	5.00525	5.41413	5.44663	5.64528	29.5343	323.31	218	44	44	41	74.5	26435000320	P08670;B0YJC4;B0YJC5;A0A1B0GTT5;A0A1B0GVG8;P17661;H7C5W5;P12036	P08670;B0YJC4	Vimentin
TMEM120A;TMPIT	0.717422	1.30113	0.0957444				-2.84656	-2.75561	-2.90265	-1.78528	-2.61827	-1.949	24.876	2.676	4	2	2	2	9.8	277120000	A0A087WZA9;Q9BXJ8;A0A024R4K9;A0A087X266	A0A087WZA9;Q9BXJ8;A0A024R4K9;A0A087X266	Transmembrane protein 120A
FN1	0.716687	1.29761	0.0967758				-1.66879	-1.90022	-2.17494	-0.94945	-1.62303	-1.02142	19.6934	3.19	3	3	3	3	1.3	85632000	P02751;H0Y7Z1;H0Y4K8	P02751;H0Y7Z1	Fibronectin;Anastellin;Ugl-Y1;Ugl-Y2;Ugl-Y3
SLC25A30	0.716138	1.37752	0.0765187		yes		-2.19946	-2.19024	-1.54522	-1.25926	-1.07397	-1.45328	23.0829	6.3553	4	3	3	2	11.7	124390000	Q5SVS4;E5RIW6;A0A087WWR9;E5RIS9	Q5SVS4;E5RIW6;A0A087WWR9	Kidney mitochondrial carrier protein 1
COA4	0.714762	0.428076	0.474495		yes		-4.49851	-4.0116	-5.58112	-4.85166	-4.10917	-2.98612	22.6303	3.0116	1	1	1	1	14.9	38953000	Q9NYJ1	Q9NYJ1	Cytochrome c oxidase assembly factor 4 homolog, mitochondrial
VCPKMT	0.714599	1.28332	0.0989707				-7.55106	-7.94011	-7.28676	-6.98421	-7.12174	-6.52819	21.4221	11.139	2	1	1	1	5.7	22480000	Q9H867	Q9H867	Protein-lysine methyltransferase METTL21D
SELENBP1	0.714463	2.32855	0.0136503				-0.720184	-0.863176	-0.609644	-0.098259	0.185659	-0.137016	23.2391	53.522	10	8	8	8	25	306920000	Q13228;H0Y532;A6PVX1;F2Z2W8;F8WCR4;C9JVL0	Q13228;H0Y532	Selenium-binding protein 1
TEX264	0.712666	1.50206	0.0580304				0.738432	0.641407	0.342615	1.55021	0.931622	1.37862	26.239	177.27	34	11	11	11	56.2	1108800000	Q9Y6I9;A0A087WTU3;C9JXQ7;C9JHH5;C9JUC3;C9J7N0;C9JL43	Q9Y6I9;A0A087WTU3;C9JXQ7;C9JHH5	Testis-expressed sequence 264 protein
AKAP11	0.712183	1.06302	0.163952				-1.91942	-2.14045	-2.50432	-1.18558	-2.00439	-1.23767	21.1009	49.593	12	8	8	8	7	168680000	Q9UKA4	Q9UKA4	A-kinase anchor protein 11
CKB	0.711252	0.511292	0.42554				-0.244839	0.0744476	-0.77536	1.11746	-0.699657	0.770203	23.4644	2.8364	1	6	1	1	48.4	46297000	G3V461	G3V461
MGAT5	0.707365	1.4506	0.0658103				0.550516	0.593098	0.192259	1.43839	0.799482	1.22009	23.3279	28.698	12	6	6	5	7.7	389580000	Q09328	Q09328	Alpha-1,6-mannosylglycoprotein 6-beta-N-acetylglucosaminyltransferase A
ZC2HC1A	0.705882	0.784942	0.287042				-2.57992	-2.64532	-3.33249	-1.80021	-2.82246	-1.81743	22.2534	4.3448	3	2	2	2	7.4	109990000	Q96GY0	Q96GY0	Zinc finger C2HC domain-containing protein 1A
TSPAN7	0.703407	1.29213	0.0991235				-0.869125	-0.825083	-1.32848	0.0414505	-0.64444	-0.309477	24.9286	89.56	12	1	1	1	6	223540000	P41732;B4E171;B4DDG0	P41732;B4E171;B4DDG0	Tetraspanin-7;Tetraspanin
PLCL2;PLCL1	0.703128	0.643818	0.360473				-2.4875	-2.76269	-3.546	-1.8738	-2.98393	-1.82907	20.3007	2.7159	3	2	2	2	1.8	69745000	Q9UPR0;Q15111;H7C276;H3BUD4;A0A0A0MT40	Q9UPR0;Q15111;H7C276;H3BUD4;A0A0A0MT40	Inactive phospholipase C-like protein 2;Inactive phospholipase C-like protein 1;Phosphoinositide phospholipase C
LAMA4	0.702409	1.36143	0.0814914				-4.55789	-4.0961	-4.73874	-3.51276	-4.02042	-3.75232	16.6922	1.9862	1	1	1	1	0.7	9530000	Q16363;A0A494C1K8;A0A494C139;A0A0A0MTC7;A0A0A0MQS9	Q16363;A0A494C1K8;A0A494C139;A0A0A0MTC7;A0A0A0MQS9	Laminin subunit alpha-4
PPP4R1	0.702103	1.43611	0.0675172				0.316578	0.382311	0.200422	1.335	0.583632	1.08699	23.6885	125.66	35	15	15	15	19.7	581320000	Q8TF05;J3QL26;J3KSB0;J3QLA6;J3QQV0;J3KRU1	Q8TF05	Serine/threonine-protein phosphatase 4 regulatory subunit 1
TM9SF3	0.701014	0.679862	0.340722				-4.80416	-4.54177	-5.06401	-3.26674	-4.77886	-4.2613	21.0522	1.8473	2	9	1	1	43.5	30441000	Q5TB53	Q5TB53
KLHL36	0.698251	1.77452	0.0285096				-4.90302	-4.67697	-4.35688	-3.92793	-3.82249	-4.09171	21.3737	5.906	5	3	3	3	5.2	81515000	Q8N4N3	Q8N4N3	Kelch-like protein 36
TP53I11	0.696584	0.676787	0.342687				-4.97996	-5.6294	-6.20575	-4.55752	-5.51666	-4.65117	24.9728	31.809	5	3	3	3	13.2	197570000	O14683;E9PN66;E9PNB3;E9PKN9;E9PS55;E9PMY0;E9PMW4;E9PQ46;E9PIN5;E9PIK4;U3KQ32;E9PKZ4;E9PPM1	O14683;E9PN66;E9PNB3;E9PKN9;E9PS55;E9PMY0;E9PMW4;E9PQ46;E9PIN5;E9PIK4;U3KQ32;E9PKZ4;E9PPM1	Tumor protein p53-inducible protein 11
USP6NL	0.695028	3.23904	0.00555932	yes			-6.15207	-5.993	-5.98749	-5.27528	-5.42918	-5.34303	17.7459	12.812	4	2	2	2	2.3	9891300	Q92738;X6RAB3	Q92738;X6RAB3	USP6 N-terminal-like protein
TCHP	0.694934	0.702723	0.332864		yes		-5.97147	-5.9856	-6.82739	-5.41544	-6.23635	-5.04787	16.6351	1.7357	3	1	1	1	1.8	2748000	Q9BT92	Q9BT92	Trichoplein keratin filament-binding protein
OS9	0.69333	0.519756	0.42177				-2.54232	-2.82269	-3.96483	-1.9397	-3.19485	-2.1153	19.7625	1.302	1	8	1	1	32.8	18678000	B4E321;F8W0R2;F8W1N0;F8VZI7;F8W1V2	B4E321
NGLY1	0.692553	2.04356	0.0176075				0.207464	0.0753345	-0.181065	0.843483	0.546377	0.789534	24.0914	61.486	25	10	10	10	20.6	625640000	Q96IV0;A0A6Q8PF23;A0A0C4DFP4;A0A6Q8PHJ3;A0A6Q8PGC8;A0A6Q8PHH7;H0Y2P2;A0A6Q8PFQ1;C9JU75	Q96IV0;A0A6Q8PF23;A0A0C4DFP4;A0A6Q8PHJ3	Peptide-N(4)-(N-acetyl-beta-glucosaminyl)asparagine amidase
KIAA1161	0.692085	0.606111	0.377537				-1.27201	-1.57095	-2.55928	-0.726444	-1.7713	-0.828243	25.945	5.6416	3	2	2	2	2.7	2583899904	Q6NSJ0;X6RA92	Q6NSJ0;X6RA92	Uncharacterized family 31 glucosidase KIAA1161
TUBA4A	0.688782	1.92901	0.021145				-3.71498	-3.73662	-3.41926	-3.01324	-2.70128	-3.09	21.0816	8.3525	4	28	2	2	55.4	46603000	P68366;C9JEV8;C9JQ00;C9JJQ8;C9JDL2	P68366	Tubulin alpha-4A chain
DENND5B	0.687239	0.706877	0.332189				-9.11583	-7.70142	-8.19763	-7.83757	-7.78081	-7.33478	18.5443	20.669	5	2	2	2	2.2	22173000	Q6ZUT9;G3V1S3;F5H4A0	Q6ZUT9;G3V1S3	DENN domain-containing protein 5B
SDHAF2	0.686696	1.92734	0.0209057		yes	Complex II	-3.12457	-3.27535	-3.21225	-2.24181	-2.75937	-2.5509	22.1782	4.8075	3	1	1	1	8.4	52205000	Q9NX18;F5GYJ5;F8W679;M0QYN2;F5GXW4;M0R060;F5H5T6	Q9NX18;F5GYJ5;F8W679;M0QYN2;F5GXW4;M0R060;F5H5T6	Succinate dehydrogenase assembly factor 2, mitochondrial
RRP36	0.685673	0.918824	0.223482				-2.41436	-2.42231	-3.13998	-1.57527	-2.44067	-1.90369	24.7494	2.5547	3	1	1	1	3.9	479470016	Q96EU6	Q96EU6	Ribosomal RNA processing protein 36 homolog
OSBPL10	0.682885	2.11277	0.0162437				-4.12911	-4.25317	-3.92941	-3.51669	-3.22038	-3.52597	19.9484	14.363	10	3	2	2	5.4	38444000	Q9BXB5	Q9BXB5	Oxysterol-binding protein-related protein 10
GRPEL2	0.682725	4.09958	0	yes	yes		0.00450516	-0.00689888	-0.00829315	0.600952	0.74098	0.695555	24.4259	23.165	20	6	6	6	26.7	293000000	Q8TAA5;D6RGI6	Q8TAA5;D6RGI6	GrpE protein homolog 2, mitochondrial
2006-09-01	0.682109	2.35407	0.0140541				1.89923	1.90112	1.83896	2.78575	2.39692	2.50297	26.2041	250.96	27	21	8	8	51.4	1623500032	Q14141;B1AMS2	Q14141;B1AMS2	Septin-6
TRIM9	0.68031	1.04189	0.177019				-3.39094	-3.62841	-3.89719	-2.72339	-3.49633	-2.65589	21.8995	19.519	9	3	3	3	4.4	136920000	Q9C026	Q9C026	E3 ubiquitin-protein ligase TRIM9
CD109	0.672756	2.9773	0.00804651	yes			0.0760555	-0.038147	0.020071	0.829817	0.659725	0.586706	20.5239	19.077	8	5	5	5	5.3	99510000	Q6YHK3	Q6YHK3	CD109 antigen
LMO7	0.672026	0.607357	0.379014		yes		-7.74433	-8.43083	-9.13838	-8.02592	-8.08478	-7.18676	15.6056	3.4534	4	1	1	1	0.9	4686800	F8WD26;Q8WWI1;E9PMP7;E9PMS6;A0A0A0MTE2;E9PMT2;J3KP06;E9PLU6;E9PK58;E9PJ10;H0Y424	F8WD26;Q8WWI1;E9PMP7;E9PMS6;A0A0A0MTE2;E9PMT2;J3KP06	LIM domain only protein 7
CHCHD2;CHCHD2P9	0.671499	1.0366	0.180408		yes		2.53653	2.53778	2.02632	3.42346	2.56391	3.12776	30.3052	117.57	30	6	6	6	38.4	6633399808	Q9Y6H1;Q5T1J5	Q9Y6H1;Q5T1J5	Coiled-coil-helix-coiled-coil-helix domain-containing protein 2;Putative coiled-coil-helix-coiled-coil-helix domain-containing protein CHCHD2P9, mitochondrial
ZNF234	0.670921	0.476147	0.452331				0.957146	0.293434	-0.458546	1.38429	0.0260448	1.39446	25.6391	1.4601	5	1	1	1	1.6	1828999936	Q14588	Q14588	Zinc finger protein 234
CYBRD1	0.670531	2.09549	0.0182029				-2.50272	-2.49772	-2.68664	-1.6698	-2.08971	-1.91599	22.5784	7.3804	3	1	1	1	6.3	43842000	Q53TN4	Q53TN4	Cytochrome b reductase 1
TMEM242	0.669935	1.89139	0.0228693		yes		-1.07782	-1.06291	-1.27495	-0.269028	-0.740454	-0.396397	22.1692	1.7492	2	1	1	1	5	37729000	Q9NWH2;Q5T2S1	Q9NWH2;Q5T2S1	Transmembrane protein 242
FBXO46	0.669564	2.11729	0.0171089				-4.58231	-4.76682	-4.3924	-3.77567	-4.05341	-3.90376	18.6617	39.029	2	1	1	1	4.6	12026000	Q6PJ61	Q6PJ61	F-box only protein 46
NCEH1	0.669404	3.11288	0.006	yes			0.00876999	-0.0152073	0.0938816	0.787361	0.735601	0.572693	24.6629	34.269	15	6	6	6	18.1	531240000	Q6PIU2;A0A0A0MTJ9;H7C046	Q6PIU2;A0A0A0MTJ9;H7C046	Neutral cholesterol ester hydrolase 1
CA8	0.668353	1.37406	0.0860678				1.10877	1.16694	0.801718	1.95962	1.30972	1.81314	25.7177	130.65	17	7	7	7	37.2	772560000	P35219	P35219	Carbonic anhydrase-related protein
C2CD2L	0.667014	3.40952	0.0022963	yes			-0.555885	-0.508902	-0.373156	0.239332	0.168692	0.155077	22.4185	183.04	21	6	6	6	16	162570000	O14523;E9PK05	O14523;E9PK05	C2 domain-containing protein 2-like
ZFC3H1	0.663111	1.84866	0.0247687				-4.40714	-4.58756	-4.20645	-3.52458	-3.92126	-3.76599	18.8138	67.748	8	4	4	4	2.9	41472000	O60293;G3V1X1	O60293	Zinc finger C3H1 domain-containing protein
B2M	0.662262	2.93876	0.00768889	yes			-1.26464	-1.4449	-1.37668	-0.601383	-0.808672	-0.689373	27.515	26.45	10	3	3	3	37.8	1150800000	P61769;H0YLF3;F5H6I0	P61769;H0YLF3;F5H6I0	Beta-2-microglobulin;Beta-2-microglobulin form pI 5.3
RFFL	0.662066	0.633295	0.367881				-4.53727	-4.69168	-5.47225	-3.6672	-4.93626	-4.11153	20.4087	3.7309	2	1	1	1	3	18097000	Q8WZ73;J3QR17;J3KSI3;C9JE27	Q8WZ73;J3QR17;J3KSI3;C9JE27	E3 ubiquitin-protein ligase rififylin
ZNF414	0.657752	0.452581	0.465824				-9.83086	-8.08508	-8.25274	-8.63492	-7.7123	-7.8482	20.6974	1.2339	9	1	1	1	14.2	15303000	M0R0Q5;M0R398	M0R0Q5;M0R398
PHACTR2	0.657147	0.484218	0.449685				-5.6297	-5.78817	-7.0128	-4.86355	-6.22344	-5.37224	21.6592	3.6453	7	2	2	2	4.6	76172000	O75167;J3KP75;F5H858;F6TH74	O75167;J3KP75	Phosphatase and actin regulator 2;Phosphatase and actin regulator
ETV3	0.656952	0.664327	0.355548				-2.65449	-2.7343	-3.4302	-1.80388	-3.02081	-2.02345	19.4214	5.0353	1	1	1	1	2.3	18958000	P41162	P41162	ETS translocation variant 3
HEXA	0.656604	1.25156	0.118118				3.07872	3.06544	2.57719	3.83296	3.21483	3.64337	27.3094	141.44	71	20	20	20	40.6	4158099968	P06865;H3BP20;H3BS10;H3BTD4;H3BU85;A0A087WUJ7;H3BRP6;A0A087WTY2;H3BVH8;H3BT62;H3BQ04	P06865;H3BP20;H3BS10;H3BTD4	Beta-hexosaminidase subunit alpha;Beta-hexosaminidase
PTMA	0.656269	1.20736	0.128436				-1.51629	-1.26854	-1.96218	-0.683174	-1.2147	-0.88032	29.4037	29.747	5	2	2	2	15.3	2130599936	P06454;B8ZZQ6	P06454;B8ZZQ6	Prothymosin alpha;Prothymosin alpha, N-terminally processed;Thymosin alpha-1
ARMCX3	0.655729	3.23528	0.00670588	yes	yes		1.0248	1.07985	1.02067	1.80704	1.58759	1.69786	24.5945	50.154	20	9	9	9	30.9	531990016	Q9UH62;H3BV87	Q9UH62	Armadillo repeat-containing X-linked protein 3
MFGE8	0.655071	2.1549	0.016				-0.350101	-0.319571	-0.462568	0.439323	0.0409698	0.352678	24.785	52.619	15	8	8	8	24.5	693809984	Q08431;H0YKS8;A0A087WUV5	Q08431;H0YKS8	Lactadherin;Lactadherin short form;Medin
SLC38A10	0.654073	2.06028	0.0198983				-1.98665	-1.8482	-2.10935	-1.10052	-1.45682	-1.42463	21.7127	61.694	15	8	8	8	11.3	199350000	Q9HBR0;I3L0Q8;H0YF92	Q9HBR0	Putative sodium-coupled neutral amino acid transporter 10
C11orf54	0.653996	0.583303	0.393647				-0.371416	-0.466715	-1.34324	0.71242	-0.486464	-0.445335	24.5388	53.61	5	6	2	2	24.8	365590016	Q9H0W9;A0A087WT99;E9PQS1;E9PJU8;E9PPB5;E9PIP1;E9PR95;E9PSC3;E9PLC5;E9PLB3	Q9H0W9;A0A087WT99;E9PQS1;E9PJU8;E9PPB5	Ester hydrolase C11orf54
HTATIP2	0.653302	0.901019	0.236614		yes		2.10342	2.12798	1.4663	2.86151	2.03627	2.75983	25.992	26.863	19	10	10	10	34.3	1001100032	Q9BUP3;E9PI87	Q9BUP3;E9PI87	Oxidoreductase HTATIP2
ABHD6	0.65312	1.24611	0.119824				-2.71432	-2.79064	-2.17511	-1.91871	-1.63834	-2.16366	23.6117	22.478	10	6	6	6	21.4	230720000	Q9BV23;C9J010;C9JNE7	Q9BV23	Monoacylglycerol lipase ABHD6
FUNDC2	0.6506	0.913963	0.230855		yes		2.84364	2.85908	2.21298	3.66309	2.80114	3.40327	28.8844	80.641	31	10	10	10	60.8	4459700224	Q9BWH2;H7C0K8	Q9BWH2	FUN14 domain-containing protein 2
EPHB2;EPHB1	0.650095	0.978676	0.208685				-2.15317	-1.97596	-2.57679	-1.2073	-2.07134	-1.477	21.7962	40.42	11	4	3	3	5.2	189370000	P29323;B1AKC9;P54762;Q6NVW1;A0A3B3IRY8	P29323;B1AKC9;P54762;Q6NVW1;A0A3B3IRY8	Ephrin type-B receptor 2;Receptor protein-tyrosine kinase;Ephrin type-B receptor 1
FCGRT	0.649986	2.53888	0.0130448				-2.1404	-2.21757	-2.00498	-1.49686	-1.32418	-1.59194	21.6291	4.4282	4	2	2	2	9.9	45408000	P55899;M0R0H0;M0R0A9;M0R0K7;M0R266;M0QYM4;M0R220;M0QYN1;M0QYN9	P55899;M0R0H0;M0R0A9;M0R0K7;M0R266;M0QYM4;M0R220;M0QYN1;M0QYN9	IgG receptor FcRn large subunit p51
ATP5SL	0.647782	0.890691	0.240691		yes		-5.6488	-5.16573	-5.55452	-4.46246	-5.41677	-4.54647	18.4291	1.7422	3	1	1	1	6.2	4235500	Q9NW81;M0QZP7;M0QZC4;K7EIV4;B4DFT4	Q9NW81;M0QZP7;M0QZC4;K7EIV4;B4DFT4	ATP synthase subunit s-like protein
ASS1	0.646773	1.2841	0.108516				-2.00464	-2.47076	-2.64103	-1.45495	-1.79768	-1.92349	23.6623	8.5772	5	3	3	3	9.7	278800000	P00966;Q5T6L5;Q5T6L6	P00966;Q5T6L5;Q5T6L6	Argininosuccinate synthase
TMEM173	0.643693	2.19219	0.0163265				-5.74053	-5.78813	-5.97422	-5.33235	-4.9961	-5.24336	21.3232	20.374	4	3	3	3	10.8	41981000	Q86WV6;A0A494C0W5;J3QTB1;A0A494C0T1	Q86WV6;A0A494C0W5;J3QTB1	Stimulator of interferon genes protein
CYP2J2	0.643625	1.83128	0.0289383				-4.1247	-4.12723	-3.69741	-3.25236	-3.30118	-3.46492	19.4946	1.825	4	1	1	1	2.6	22899000	P51589;A0A3B3IT99	P51589;A0A3B3IT99	Cytochrome P450 2J2
PALM2;PALM2-AKAP2	0.64249	1.81315	0.0314643				-3.79766	-3.87416	-4.14643	-3.23532	-3.5246	-3.13086	22.8094	11.074	12	2	2	2	8.4	161710000	Q8IXS6;C9JA33;B1ALY0;C9JZH4	Q8IXS6;C9JA33;B1ALY0;C9JZH4	Paralemmin-2
GALK2	0.640509	1.09728	0.166219				-3.75098	-3.73629	-4.04307	-2.78469	-3.66673	-3.15739	21.2496	6.5317	5	3	3	3	9.8	54851000	Q01415;B7ZAX5;H0YK30;H0YLL3;H0YLL8;H0YK10	Q01415;B7ZAX5	N-acetylgalactosamine kinase
BLVRB	0.63962	1.37836	0.0909329				2.61616	2.42734	2.13194	3.33584	2.77114	2.98732	29.0965	159.61	56	11	11	11	70.9	6314399744	P30043;M0R192;A0A2R8YEP4;A0A2R8Y7Y9;M0QZL1	P30043;M0R192;A0A2R8YEP4;A0A2R8Y7Y9;M0QZL1	Flavin reductase (NADPH)
CACNA2D2	0.639203	1.77602	0.0350227				-1.81979	-1.5938	-2.05571	-1.25701	-1.29228	-1.0024	22.16	46.153	3	2	2	1	3.1	267120000	Q9NY47;C9JE82	Q9NY47;C9JE82	Voltage-dependent calcium channel subunit alpha-2/delta-2;Voltage-dependent calcium channel subunit alpha-2-2;Voltage-dependent calcium channel subunit delta-2
CTSC	0.637671	1.38041	0.0909246				1.40464	1.15363	0.914612	2.0733	1.5099	1.8027	25.9602	47.954	18	8	8	8	23.1	1370899968	P53634;A0A7I2YQT5;A0A7I2V6E3;A0A7I2V466;A0A7I2V2Q8;A0A7I2V5C5;H0YCY8;A0A7I2V2V5	P53634;A0A7I2YQT5;A0A7I2V6E3;A0A7I2V466;A0A7I2V2Q8;A0A7I2V5C5;H0YCY8	Dipeptidyl peptidase 1;Dipeptidyl peptidase 1 exclusion domain chain;Dipeptidyl peptidase 1 heavy chain;Dipeptidyl peptidase 1 light chain
GLB1L2	0.63662	1.44556	0.0768014				-5.13464	-5.6064	-5.26844	-4.44998	-4.68446	-4.96517	17.5535	1.9218	1	1	1	1	3.5	5001600	Q8IW92	Q8IW92	Beta-galactosidase-1-like protein 2
MSRB2	0.63558	1.80322	0.0328786		yes		-1.04938	-1.07388	-1.35056	-0.313047	-0.74439	-0.50964	24.0325	16.42	8	3	3	3	19.2	154440000	Q9Y3D2;H0YE51	Q9Y3D2	Methionine-R-sulfoxide reductase B2, mitochondrial
MAP7D2	0.635149	2.22354	0.0161885				-0.425453	-0.541185	-0.148764	0.300898	0.275087	0.21406	22.1589	42.099	10	6	6	6	12.3	173260000	Q96T17	Q96T17	MAP7 domain-containing protein 2
2007-03-01	0.63504	1.06227	0.178885				-5.77921	-5.88726	-5.94566	-5.16445	-5.74651	-4.79604	17.8296	5.0556	2	1	1	1	1.6	7221000	Q9H992;C9J159;F5H6W4	Q9H992;C9J159;F5H6W4	E3 ubiquitin-protein ligase MARCH7
HLA-B	0.63467	2.02232	0.0210193				-0.562536	-0.465424	-0.226023	0.400267	0.1166	0.133162	24.7285	56.926	15	11	7	3	46.1	500390016	P01889;A0A1W2PPR8;F6U0H7;A0A1W2PNZ7	P01889;A0A1W2PPR8;F6U0H7	HLA class I histocompatibility antigen, B-7 alpha chain
CCDC51	0.633147	3.16864	0.00562963	yes	yes		0.365667	0.320568	0.416466	1.10941	0.992102	0.900631	26.6702	129.07	36	10	10	10	28.2	2242700032	Q96ER9;C9JSW8	Q96ER9	Coiled-coil domain-containing protein 51
PGRMC1	0.632348	1.21821	0.129881				3.61398	3.71535	3.27839	4.49405	3.78965	4.22106	32.018	273.48	99	16	16	15	65.1	34790998016	O00264	O00264	Membrane-associated progesterone receptor component 1
CEP290	0.631934	1.39615	0.0887157				0.522512	0.542416	0.322287	1.4204	0.733683	1.12894	23.0702	51.125	21	12	12	12	6.2	1268199936	O15078;A0A6Q8PGP6;A0A5F9ZHU6;A0A6Q8PH24;J3KNF5;A0A6Q8PH78;A0A6Q8PGB1;A0A6Q8PG44;A0A6Q8PGC3;A0A5K1VW81;S4R322;A0A0A0MS86;F8VS29;A0A5F9ZHV7;A0A6Q8PGQ4;A0A6Q8PGA1	O15078;A0A6Q8PGP6;A0A5F9ZHU6;A0A6Q8PH24;J3KNF5;A0A6Q8PH78;A0A6Q8PGB1;A0A6Q8PG44;A0A6Q8PGC3;A0A5K1VW81	Centrosomal protein of 290 kDa
SMC5	0.630801	1.2937	0.109502				-2.76277	-2.54962	-2.88854	-1.96556	-2.50797	-1.835	21.5473	34.432	18	5	5	5	6	168560000	Q8IY18	Q8IY18	Structural maintenance of chromosomes protein 5
ELF1	0.629663	1.82857	0.0313709				-0.850937	-0.780519	-0.840193	-0.215231	-0.446297	0.0788689	22.9622	16.622	6	6	5	5	13.2	163440000	P32519;A0A0U1RRL5	P32519;A0A0U1RRL5	ETS-related transcription factor Elf-1
JUP	0.627161	2.17044	0.0180287				0.788801	0.693836	1.02178	1.4033	1.60736	1.37524	24.547	115.88	35	16	13	13	29.8	1127500032	P14923;C9JTX4;C9J826;C9JK18;C9JKY1	P14923	Junction plakoglobin
CERS6	0.626067	0.579226	0.397966				-1.46111	-1.39371	-2.38918	-0.977084	-1.80323	-0.585476	22.6162	11.378	4	3	3	3	8.1	90007000	Q6ZMG9	Q6ZMG9	Ceramide synthase 6
FAM160A2	0.62442	1.46354	0.0757786				-3.49257	-3.55475	-2.95738	-2.66424	-2.64334	-2.82387	20.467	69.488	6	3	3	3	5.6	62323000	Q8N612;E9PJK5	Q8N612;E9PJK5	FTS and Hook-interacting protein
SNRK	0.622578	1.26011	0.122562				-8.6295	-8.40868	-8.36362	-7.49555	-7.79651	-8.24201	17.3048	18.282	3	1	1	1	3.8	6638400	Q9NRH2;E7EUC4	Q9NRH2;E7EUC4	SNF-related serine/threonine-protein kinase
RFT1	0.622445	1.32361	0.106036				-1.96105	-2.16769	-2.61255	-1.41303	-1.76139	-1.69953	25.8809	4.4717	8	3	3	3	4.8	1359399936	Q96AA3;B5MDE0;C9JP01	Q96AA3;B5MDE0	Protein RFT1 homolog
TXNRD1	0.622192	1.00107	0.206266				3.68712	3.79881	3.36492	4.59323	3.7301	4.3941	28.1219	323.31	90	22	22	21	51	9347300352	Q16881;F8W809;A0A087WSW9;A0A182DWI3;A0A087WSY9;E9PIR7;E2QRB9;E9PKD3;A0A0B4J225;E9PIZ5;E9PLT3;E9PKI4;E9PQI3;E9PRI8;E9PJU2	Q16881;F8W809;A0A087WSW9;A0A182DWI3;A0A087WSY9;E9PIR7;E2QRB9	Thioredoxin reductase 1, cytoplasmic
OGFOD3	0.62095	1.0911	0.171941				-5.34172	-5.85222	-6.08322	-4.96364	-5.44441	-5.00626	22.2506	13.05	11	4	4	4	13.2	74850000	Q6PK18;J3QRG1;K7ENS7;J3QLI8	Q6PK18;J3QRG1	2-oxoglutarate and iron-dependent oxygenase domain-containing protein 3
SPARC	0.620774	1.96929	0.0229504				-1.76781	-1.64418	-1.35046	-0.869629	-0.953691	-1.07681	24.806	44.928	11	7	7	7	37.3	381329984	P09486;F5GY03;E5RK62;F5H4E2	P09486;F5GY03	SPARC
CDKN2A	0.620263	2.99008	0.010766				-0.883307	-1.06601	-0.902758	-0.403526	-0.334858	-0.252897	23.8683	8.0288	5	3	3	3	18.9	107200000	Q8N726	Q8N726	Tumor suppressor ARF
SLC16A2	0.619965	2.46463	0.0135948				-4.63233	-4.53657	-4.4853	-3.7998	-3.89059	-4.10392	21.7882	2.675	11	1	1	1	4.3	50704000	P36021	P36021	Monocarboxylate transporter 8
CDH2	0.619536	2.48222	0.0137748				0.259447	0.275642	0.265196	1.07327	0.738352	0.847269	23.1425	87.164	16	8	8	8	13	342600000	P19022;C9J126;A0A6Q8PHJ8;C9JMH2;A0A6Q8PF58;A0A6Q8PG20;P55283;A0A0G2JRA4;A0A087WX99	P19022;C9J126;A0A6Q8PHJ8;C9JMH2;A0A6Q8PF58	Cadherin-2
FAM174A	0.618897	0.618829	0.378553				-1.55902	-1.72164	-2.32561	-0.865072	-2.01824	-0.866259	23.3777	13.338	2	2	2	2	22.6	54497000	Q8TBP5	Q8TBP5	Membrane protein FAM174A
CALM2;CALM3	0.614658	0.732291	0.330758				2.44426	3.0104	1.73316	3.10337	2.79788	3.13054	28.3273	111.48	43	9	9	9	85.2	3031099904	P0DP25;P0DP24;P0DP23;E7EMB3;M0QZ52;Q96HY3;F8WBR5;G3V479;G3V361;A0A590UJI2;A0A590UJC0;G3V226;P27482;P02585;C9J7T9	P0DP25;P0DP24;P0DP23;E7EMB3;M0QZ52;Q96HY3
MTX3	0.613756	2.19507	0.0178578		yes		-2.84579	-3.09403	-2.99964	-2.46061	-2.18131	-2.45627	20.9611	2.142	2	1	1	1	2.6	38784000	Q5HYI7	Q5HYI7	Metaxin-3
TBC1D5	0.613396	2.17038	0.0182909				-1.41575	-1.20719	-1.50721	-0.649515	-0.916328	-0.724119	22.872	49.932	26	8	8	8	13.8	299380000	Q92609;C9J3F6;C9JDR8;C9J397;C9JWX0;C9JW04	Q92609;C9J3F6	TBC1 domain family member 5
PSMD10	0.613203	0.981597	0.215533				3.82255	3.83493	3.25382	4.54569	3.81705	4.38817	29.208	323.31	81	13	13	13	65.9	7441800192	O75832;B1AJY7;B1AJY5;B1AJY6	O75832;B1AJY7;B1AJY5	26S proteasome non-ATPase regulatory subunit 10
KLC3	0.612741	1.21491	0.134902				-4.35979	-4.03551	-4.36022	-3.76438	-3.92519	-3.22774	21.6401	15.938	7	6	5	5	15.5	91509000	Q6P597;K7EL76;K7ENJ3;K7ELP9	Q6P597;K7EL76;K7ENJ3	Kinesin light chain 3
TDRD7	0.611349	1.17987	0.145144				-2.31788	-2.28232	-1.62386	-1.57619	-1.28148	-1.53234	21.2255	28.377	15	7	7	7	8.2	166730000	Q8NHU6	Q8NHU6	Tudor domain-containing protein 7
KCTD12	0.611309	1.75394	0.0397053				0.491728	0.467445	0.869591	1.14611	1.39566	1.12092	26.5027	161.02	46	13	13	13	49.5	1426200064	Q96CX2;Q6ZWB6	Q96CX2	BTB/POZ domain-containing protein KCTD12
SDK1	0.610961	2.78928	0.0130756				-2.67946	-2.76586	-2.57549	-2.03444	-1.97771	-2.17578	20.5703	2.8443	4	3	3	3	1.8	135460000	Q7Z5N4;F8W6X9;A0A087WTQ6	Q7Z5N4;F8W6X9;A0A087WTQ6	Protein sidekick-1
NDST1;NDST4;NDST3;NDST2	0.61009	0.781444	0.306079				-0.100323	-0.575476	-1.00674	0.483591	-0.372416	0.0365582	21.4349	7.647	6	4	4	2	4.5	138910000	P52848;E7EVJ3;Q9H3R1;O95803;S4R438	P52848;E7EVJ3;Q9H3R1;O95803;S4R438	Bifunctional heparan sulfate N-deacetylase/N-sulfotransferase 1;Heparan sulfate N-deacetylase 1;Heparan sulfate N-sulfotransferase 1;Bifunctional heparan sulfate N-deacetylase/N-sulfotransferase 4;Heparan sulfate N-deacetylase 4;Heparan sulfate N-sulfotransferase 4;Bifunctional heparan sulfate N-deacetylase/N-sulfotransferase 3;Heparan sulfate N-deacetylase 3;Heparan sulfate N-sulfotransferase 3
NCOA7	0.609688	1.19769	0.139843				-1.72407	-1.73989	-2.3338	-1.23929	-1.57852	-1.15088	21.3339	9.9704	7	2	2	2	3.1	142740000	Q8NI08;Q5TF98;Q5TF97;H0Y6T0;Q5TF96	Q8NI08	Nuclear receptor coactivator 7
MANSC1	0.609501	1.75271	0.0396762				-3.8122	-3.62023	-3.77979	-2.88176	-3.38365	-3.1183	20.0422	4.0884	2	1	1	1	3.5	17275000	Q9H8J5;F5H6G8	Q9H8J5;F5H6G8	MANSC domain-containing protein 1
OPA1	0.608957	2.97534	0.0114227				2.70565	2.75214	2.81145	3.49237	3.32527	3.27846	26.3566	309.09	118	46	46	0	49.2	4554100224	E5KLJ9;A0A2R8YFD1;H7C141;H7C3G2	E5KLJ9;A0A2R8YFD1
SLC25A5	0.608948	2.60455	0.0131631		yes		4.6213	4.6584	4.88647	5.39212	5.32982	5.27107	31.9867	194.91	171	28	28	11	63.1	80853999616	P05141;Q9H0C2	P05141	ADP/ATP translocase 2;ADP/ATP translocase 2, N-terminally processed
FHIT	0.608216	0.66522	0.361594		yes		-2.72622	-2.56071	-3.6138	-2.09752	-2.86811	-2.11045	22.694	4.7792	2	1	1	1	8.8	74642000	P49789	P49789	Bis(5-adenosyl)-triphosphatase
GRAMD1B;hCG_39893	0.604984	1.99085	0.0227266				-5.80707	-5.50563	-5.57319	-4.83875	-5.07402	-5.15816	18.7062	6.4447	3	1	1	1	2.6	17108000	Q3KR37;A0A0J9YY71;A0A0J9YXF6;A0A0J9YXZ1;E9PRD6;A0A024R3M2;J3KNL5;A0A1B0GWG7;A0A1B0GUD6	Q3KR37;A0A0J9YY71;A0A0J9YXF6;A0A0J9YXZ1;E9PRD6;A0A024R3M2;J3KNL5;A0A1B0GWG7;A0A1B0GUD6	GRAM domain-containing protein 1B
C16orf58	0.603388	3.21951	0.00786364	yes			-0.529148	-0.537357	-0.587072	0.166573	0.0181503	-0.0281353	25.0223	64.005	12	6	6	6	15.4	579289984	Q96GQ5;H3BSM7;H3BR29;H3BTA0;H3BS97;I3L2V0	Q96GQ5;H3BSM7;H3BR29	RUS1 family protein C16orf58
LIMA1	0.602594	1.43604	0.0861049				-1.77722	-1.94141	-1.48168	-1.10106	-0.902246	-1.38923	21.3277	102.7	14	6	6	6	11.1	136870000	Q9UHB6;F8VS07;F8VQE1;F8VRN8;F8VTU2	Q9UHB6;F8VS07;F8VQE1	LIM domain and actin-binding protein 1
GNS	0.599241	1.04723	0.191253				2.04538	2.0882	1.66012	2.90557	2.10695	2.57892	26.0694	47.352	20	9	9	9	16.7	1689900032	P15586;H7C3P4;F6S8M0;H0YFA9;F5H4C6	P15586;H7C3P4;F6S8M0;H0YFA9;F5H4C6	N-acetylglucosamine-6-sulfatase
ACBD5	0.598926	1.26542	0.126032				-3.50989	-3.58248	-3.59098	-2.53836	-3.28018	-3.06804	23.1843	18.643	9	6	6	6	12.7	247820000	A0A7I2YQE9;B7Z2R7;A0A7I2YQD7;A0A7I2V5E1;A0A7I2V2Y9;Q5T8D3;A0A7I2V2M2;A0A7I2V560;A0A7I2YQJ9;A0A7I2V690;A0A7I2V5U2;A0A7I2V347;A0A7I2V420;A0A7I2V556;A0A7I2V5L4;A0A7I2YQS1;A0A7I2V462;Q5T8E0;X6RDD7;A0A7I2V2R8;A0A087X0B8	A0A7I2YQE9;B7Z2R7;A0A7I2YQD7;A0A7I2V5E1;A0A7I2V2Y9;Q5T8D3;A0A7I2V2M2;A0A7I2V560;A0A7I2YQJ9;A0A7I2V690;A0A7I2V5U2;A0A7I2V347;A0A7I2V420;A0A7I2V556;A0A7I2V5L4;A0A7I2YQS1	Acyl-CoA-binding domain-containing protein 5
FYCO1	0.598845	4.46171	0	yes			0.00244522	0.0340977	0.0446911	0.643751	0.573645	0.660374	22.6249	166.23	34	16	16	16	15.2	543320000	Q9BQS8;C9J2W6;H7BZ74	Q9BQS8	FYVE and coiled-coil domain-containing protein 1
TACC2	0.598568	0.810517	0.292019				-3.66765	-3.6778	-4.09251	-3.00779	-3.82672	-2.80774	18.5774	9.329	6	4	3	3	1.3	51635000	O95359;Q4VXL4;D6RAA5;Q4VXL8;E7EMZ9;E9PBC6;A0A0U1RRM9;H0Y9C3;H0Y911	O95359;Q4VXL4;D6RAA5;Q4VXL8;E7EMZ9;E9PBC6;A0A0U1RRM9	Transforming acidic coiled-coil-containing protein 2
MLF1	0.598248	0.752707	0.322017				-3.70098	-3.88016	-4.46109	-2.97382	-3.94613	-3.32755	22.618	7.1517	3	2	2	2	16.4	83684000	P58340;C9JNE5;A0A499FJ64;C9K0D4;A0A0S2Z4A4;A0A494C1P6	P58340;C9JNE5;A0A499FJ64;C9K0D4;A0A0S2Z4A4;A0A494C1P6	Myeloid leukemia factor 1
OCLN	0.597659	4.60473	0	yes			-1.22509	-1.18836	-1.26157	-0.61054	-0.661119	-0.610382	28.1486	163.73	23	9	9	9	25.3	5653499904	Q16625;A0A0G2JMZ8	Q16625;A0A0G2JMZ8	Occludin
MT-ATP6	0.597399	0.214282	0.641555		yes	ATP Synthase	-2.36191	-2.7787	-5.21547	-2.21566	-4.08847	-2.25975	25.3816	2.9358	5	2	2	2	8.4	87429000	P00846	P00846	ATP synthase subunit a
TATDN2	0.594794	0.340395	0.526264				-4.8154	-4.88889	-6.49602	-4.13839	-5.71385	-4.5637	19.9114	12.019	7	2	2	2	3.8	43389000	Q93075;H7C1W4	Q93075;H7C1W4	Putative deoxyribonuclease TATDN2
ALG13	0.594448	1.3442	0.1068				-1.4271	-1.24486	-1.00105	-0.3389	-0.913622	-0.637136	23.0136	2.7668	3	4	2	2	19.1	93149000	A0A096LP10;A0A087WT15;A0A096LNJ4;A0A087WX43;D6RE84;A0A087WTT9;A0A1B0GVW6;A0A096LNL2	A0A096LP10;A0A087WT15;A0A096LNJ4;A0A087WX43;D6RE84;A0A087WTT9;A0A1B0GVW6
ITGA4	0.593863	2.18786	0.0188052				-1.50641	-1.52828	-1.73999	-0.825872	-1.09938	-1.06784	21.5097	8.2194	5	2	2	2	2.5	137350000	P13612;E7EP60	P13612;E7EP60	Integrin alpha-4
S100A10	0.593138	0.72638	0.33572				3.35982	3.40153	2.76299	4.20863	3.16555	3.92959	30.0836	48.086	23	5	5	5	53.6	4551099904	P60903	P60903	Protein S100-A10
DYNC1LI2	0.58964	2.79893	0.012448				0.904997	0.753326	0.864117	1.5556	1.36175	1.37401	25.2424	171.61	41	12	12	12	33.3	1032099968	O43237;J3KRI4;J3KRZ2;H3BUM4;B4E2E0;J3KSD2	O43237;J3KRI4	Cytoplasmic dynein 1 light intermediate chain 2
INA	0.589347	2.29699	0.0160804				-3.97322	-3.91614	-3.66681	-3.2122	-3.3584	-3.21753	20.1545	54.756	6	5	4	4	13.4	39681000	Q16352	Q16352	Alpha-internexin
RAB5A	0.584538	2.0824	0.0218358				0.268303	0.343388	0.606857	1.1128	0.905481	0.953876	26.8993	142.57	25	8	6	6	53.5	1376899968	P20339	P20339	Ras-related protein Rab-5A
SSH3	0.583946	1.20389	0.1448				-3.20432	-2.96494	-2.73217	-2.06518	-2.69814	-2.38627	20.4388	57.706	4	2	2	2	6.2	42638000	Q8TE77;C9JUG3;A0A087WWG1	Q8TE77;C9JUG3	Protein phosphatase Slingshot homolog 3
ANKRD54	0.582513	0.903763	0.250442				-3.35841	-3.60661	-3.9885	-2.77626	-3.54113	-2.88859	23.3789	58.669	9	4	4	4	17.3	141810000	Q6NXT1;H7C3L3;B5MCX7;D3YTC9;F8WB76;V9GYU2;H7BZV9;C9JU48;C9JX82	Q6NXT1;H7C3L3;B5MCX7;D3YTC9;F8WB76	Ankyrin repeat domain-containing protein 54
DYNC1I2	0.581412	1.4591	0.086229				-2.78126	-2.85461	-2.27896	-2.10885	-1.98134	-2.0804	22.8207	37.984	11	10	2	2	40.3	103720000	E7EQL5;E7EQU2;E7ET01;E7ETL8;E7ESD3;E7EV09;E7EMU4;E9PGG1;E7EUM4;E7ERR6;E7ERH4;E7EU01	E7EQL5;E7EQU2;E7ET01;E7ETL8;E7ESD3;E7EV09;E7EMU4
RAB8B	0.580616	0.874875	0.264642				-6.73919	-6.4285	-5.93627	-6.15185	-5.75616	-5.4541	22.7757	7.7481	3	5	2	2	25.1	86167000	Q92930;H0YNE9;H0YMN7;H0YLJ8;H0YL94	Q92930;H0YNE9;H0YMN7	Ras-related protein Rab-8B
DYNC1I2	0.577386	1.79276	0.0407263				2.1605	2.05729	2.45951	2.75983	2.95683	2.69281	27.3834	323.31	56	17	17	9	38.7	3501499904	Q13409	Q13409	Cytoplasmic dynein 1 intermediate chain 2
OAT	0.577213	1.58261	0.0666928		yes		3.71086	3.81556	4.2226	4.52907	4.57644	4.37516	30.175	323.31	177	28	28	28	59.9	24244000768	P04181	P04181	Ornithine aminotransferase, mitochondrial;Ornithine aminotransferase, hepatic form;Ornithine aminotransferase, renal form
TIMM8A	0.577069	3.42101	0.00687805	yes	yes		-0.043642	-0.0310974	-0.132561	0.576651	0.434114	0.513142	24.6537	27.692	8	4	4	4	68	131970000	O60220;A0A2R8YDA8	O60220	Mitochondrial import inner membrane translocase subunit Tim8 A
C12orf73	0.575741	0.470665	0.462922		yes		0.358467	0.355263	-0.696978	0.970657	-0.212021	0.98534	25.944	12.281	4	3	3	3	33.8	322760000	Q69YU5;F8VQR3;F8VS87;G3V1W1;F8VXG8	Q69YU5	Uncharacterized protein C12orf73
AIFM1	0.574465	2.00313	0.0249311		yes		3.52667	3.52567	3.85189	4.25082	4.28764	4.08917	28.8743	323.31	164	32	32	32	57.7	15255000064	O95831;A0A7I2PK44;A0A6Q8PG15;A0A6Q8PFM5;A0A6Q8PFE1;A0A6Q8PHC0;A0A6Q8PHJ9;A0A6Q8PFQ8;A0A6Q8PFS4;A0A6Q8PFA7;A0A7I2RLJ8;A0A6Q8PFW2;E9PMA0;A0A6Q8PHJ4;A0A6Q8PF87;A0A6Q8PFN1	O95831;A0A7I2PK44;A0A6Q8PG15;A0A6Q8PFM5;A0A6Q8PFE1;A0A6Q8PHC0;A0A6Q8PHJ9;A0A6Q8PFQ8;A0A6Q8PFS4;A0A6Q8PFA7;A0A7I2RLJ8;A0A6Q8PFW2	Apoptosis-inducing factor 1, mitochondrial
DOCK5	0.574447	0.580393	0.404267				-2.85472	-3.06544	-3.8416	-2.32663	-3.32532	-2.38646	17.9067	1.9313	2	1	1	1	0.4	24327000	Q9H7D0;H0Y7N4	Q9H7D0;H0Y7N4	Dedicator of cytokinesis protein 5
LACTB	0.573343	2.69709	0.0137465		yes		-2.09358	-2.02085	-1.98807	-1.40922	-1.36706	-1.60619	20.9746	16.741	5	3	3	3	5.5	51513000	P83111;H0YNN5	P83111;H0YNN5	Serine beta-lactamase-like protein LACTB, mitochondrial
MANEAL	0.573339	0.550613	0.418021				-1.91668	-2.1704	-3.09286	-1.49466	-2.40074	-1.56453	22.5906	6.803	6	3	3	3	6.6	113690000	Q5VSG8;E9PMU5	Q5VSG8;E9PMU5	Glycoprotein endo-alpha-1,2-mannosidase-like protein
PCK2	0.571316	2.76386	0.0127591		yes		0.645895	0.652641	0.849405	1.29077	1.35042	1.2207	24.8326	96.646	53	18	18	18	34.7	1075600000	Q16822;H0YML5;H0YM31;H0YNG4;H0YMU6;H0YMA5;P35558;H0YMY3	Q16822;H0YML5;H0YM31	Phosphoenolpyruvate carboxykinase [GTP], mitochondrial
SIRT5	0.570612	0.414461	0.489142		yes		-3.17156	-3.29607	-4.3475	-2.56191	-3.93718	-2.6042	22.794	9.5476	3	2	2	2	9.7	138170000	Q9NXA8	Q9NXA8	NAD-dependent protein deacylase sirtuin-5, mitochondrial
ECH1	0.570262	0.611608	0.390844		yes		4.09358	4.28613	3.46942	4.9645	3.85651	4.7389	28.8906	269.61	103	20	20	13	79	8958300160	Q13011;M0R248;M0QZW4	Q13011;M0R248	Delta(3,5)-Delta(2,4)-dienoyl-CoA isomerase, mitochondrial
FAM173A	0.570097	0.792809	0.309151		yes		-7.83212	-7.66409	-8.35841	-7.1376	-7.89702	-7.10971	18.0384	4.785	3	1	1	1	6	3499700	Q9BQD7;H3BPE8;J3KMW5;H3BQW1	Q9BQD7;H3BPE8;J3KMW5;H3BQW1	Protein FAM173A
PALM3	0.56873	1.8001	0.0421827				-2.89689	-2.94904	-3.02382	-2.11558	-2.54226	-2.5057	19.9893	48.907	7	4	4	4	13.3	32265000	K7EKN5;A6NDB9;A0A590UJ23;A0A590UJ36	K7EKN5;A6NDB9;A0A590UJ23;A0A590UJ36	Paralemmin-3
TAPT1	0.56832	2.19771	0.020448				-2.05388	-1.90499	-1.69996	-1.2636	-1.38392	-1.30635	20.6261	30.138	4	2	2	2	6.7	43696000	Q6NXT6;D6RBK3	Q6NXT6;D6RBK3	Transmembrane anterior posterior transformation protein 1 homolog
EPHA3	0.56784	1.18782	0.153401				-4.39065	-4.19826	-4.51794	-3.55012	-4.20654	-3.64666	18.7341	3.0003	3	2	2	2	2.6	22675000	P29320;C9JXA2	P29320;C9JXA2	Ephrin type-A receptor 3;Receptor protein-tyrosine kinase
NID1	0.567546	0.646878	0.372547				-1.04555	-1.1699	-1.21993	-1.31915	-0.432451	0.018856	22.3594	33.235	6	4	4	4	4.6	285180000	P14543	P14543	Nidogen-1
APOOL	0.567013	2.48448	0.0172184		yes		0.169882	0.303385	0.460953	0.943626	0.849831	0.841803	25.3984	58.303	24	9	9	9	50.4	619169984	Q6UXV4;A0A087WUX8;A0A087WYF7	Q6UXV4;A0A087WUX8;A0A087WYF7	MICOS complex subunit MIC27
PGS1	0.565683	1.83211	0.0396296		yes		-3.60572	-3.88028	-3.97478	-3.10727	-3.38966	-3.2668	20.627	13.728	7	3	3	3	9.2	40484000	Q32NB8;K7ELT9;K7EL44;K7EJP6	Q32NB8;K7ELT9;K7EL44;K7EJP6	CDP-diacylglycerol--glycerol-3-phosphate 3-phosphatidyltransferase, mitochondrial
AHNAK	0.565622	1.55037	0.0735064				5.23349	5.12783	5.4626	5.90441	6.03701	5.57936	25.7482	323.31	445	147	147	147	50.8	21191000064	Q09666;E9PKR9;E9PLK4;E9PJZ0;E9PJC6;E9PQE3	Q09666	Neuroblast differentiation-associated protein AHNAK
SH3KBP1	0.564639	2.42876	0.0161946				-0.00628662	-0.117979	-0.117668	0.646461	0.357647	0.447876	22.6979	39.346	14	7	7	7	17.9	238130000	Q96B97;Q5JPT2;Q5VSN0;Q5JPT1;Q5JPT3	Q96B97;Q5JPT2;Q5VSN0	SH3 domain-containing kinase-binding protein 1
GALNT7	0.563773	1.1844	0.155924				1.63984	1.74056	1.32429	2.41177	1.7815	2.20275	25.0916	71.207	28	18	18	2	33	1358599936	Q86SF2;H0YAK0	Q86SF2	N-acetylgalactosaminyltransferase 7
TMEM199	0.563729	1.17938	0.156604				-1.19914	-0.943697	-1.29182	-0.261179	-0.946602	-0.535698	24.8344	22.177	8	4	4	4	22.1	358980000	Q8N511;J3KS81;J3KRW7	Q8N511;J3KS81;J3KRW7	Transmembrane protein 199
ERMP1	0.563646	2.55018	0.0160476				-0.361948	-0.312799	-0.139765	0.337904	0.353283	0.18524	22.8087	21.943	12	6	6	6	8.3	249790000	Q7Z2K6;E7ER77;A0A0C4DGF0	Q7Z2K6;E7ER77	Endoplasmic reticulum metallopeptidase 1
UHRF1BP1	0.563042	2.00535	0.0253333				-2.78279	-2.68232	-2.46589	-1.95007	-2.07149	-2.22031	19.33	46.697	7	3	3	3	3.4	44157000	Q6BDS2;H7C1J4	Q6BDS2;H7C1J4	UHRF1-binding protein 1
DLG3	0.562391	1.16655	0.161428				0.966923	1.02381	0.701387	1.79058	1.08827	1.50044	24.1462	57.619	18	8	7	7	15.3	724060032	Q92796;Q5JUW8	Q92796;Q5JUW8	Disks large homolog 3
LASP1	0.560838	1.61864	0.0656871				1.22328	1.30483	1.11517	1.94375	1.47876	1.90328	27.2051	32.731	38	9	9	9	33	2166000128	Q14847;C9J9W2;F6S2S5;K7ESD6	Q14847;C9J9W2	LIM and SH3 domain protein 1
ADCY6	0.559691	2.85775	0.0128062				-3.89296	-3.85658	-3.75189	-3.31827	-3.16135	-3.34274	19.9102	26.939	6	2	2	2	2.7	43353000	O43306	O43306	Adenylate cyclase type 6
AP4E1	0.559181	0.678461	0.362674				-7.27724	-6.68524	-7.7856	-6.96848	-6.7946	-6.30745	17.3566	20.28	5	2	2	2	3.3	8558600	Q9UPM8	Q9UPM8	AP-4 complex subunit epsilon-1
GRIPAP1	0.558857	1.29564	0.127319				3.12189	3.07817	2.90885	3.91591	3.2537	3.61587	26.0818	323.31	88	34	34	25	50.5	3338200064	Q4V328;A0A087WT45;A0A087WZF5;A0A087WW92	Q4V328;A0A087WT45	GRIP1-associated protein 1
NPC2	0.558617	0.847977	0.285226				2.28721	2.35631	1.76238	3.01073	2.21921	2.85181	28.1955	61.091	22	7	7	7	51.7	3073999872	P61916;J3KMY5;G3V3E8;E7EMS2;G3V3D1;G3V2V8;H0YIZ1	P61916;J3KMY5;G3V3E8;E7EMS2;G3V3D1;G3V2V8;H0YIZ1	Epididymal secretory protein E1
PSEN2	0.558234	1.24108	0.14056				-2.49124	-2.44194	-2.89465	-1.7509	-2.26882	-2.1334	21.7683	23.358	4	2	2	2	10.5	64296000	P49810;E5RHT1;A0A7I2V5Q3;A0A7I2V3Y8;A0A7I2V551;A0A7I2V4T4;A0A7I2V5L1;A0A7I2V4Y6;A0A7I2V355;A0A7I2V4D0;A0A7I2V3R9;B1AP22;A0A7I2V5S6	P49810;E5RHT1;A0A7I2V5Q3;A0A7I2V3Y8;A0A7I2V551;A0A7I2V4T4;A0A7I2V5L1;A0A7I2V4Y6;A0A7I2V355;A0A7I2V4D0;A0A7I2V3R9;B1AP22;A0A7I2V5S6	Presenilin-2;Presenilin-2 NTF subunit;Presenilin-2 CTF subunit;Presenilin
CEBPZOS	0.558096	0.524844	0.434422		yes		-1.09456	-1.24976	-2.1711	-0.561386	-1.5936	-0.68615	25.4774	1.63	5	2	2	2	18.8	233570000	A8MTT3	A8MTT3	Protein CEBPZOS
VLDLR	0.557622	1.73815	0.0515091				-3.38782	-3.45176	-3.3236	-2.58551	-3.0703	-2.8345	18.6999	4.5085	1	1	1	1	1.9	19162000	P98155	P98155	Very low-density lipoprotein receptor
NCDN	0.557391	0.597491	0.397242				-8.63883	-7.9529	-7.52292	-7.06904	-7.96714	-7.40631	23.3195	38.261	3	8	1	1	51.6	125620000	C9J5H8	C9J5H8
HIGD1A	0.555182	3.5448	0.00679518	yes	yes		-1.22833	-1.18142	-1.2086	-0.571705	-0.655014	-0.726082	29.3122	37.401	14	1	1	1	19.4	2666299904	Q9Y241;C9JAW5;C9JNU6	Q9Y241;C9JAW5;C9JNU6	HIG1 domain family member 1A, mitochondrial
MAGI1	0.554223	2.10042	0.022885				-1.44429	-1.44925	-1.65311	-0.861155	-1.13932	-0.883507	20.6048	53.758	7	4	4	4	3.9	94079000	Q96QZ7;A0A087WT53;A0A087WXD2;H7C5T8;H7C4U7;H7C535	Q96QZ7;A0A087WT53;A0A087WXD2;H7C5T8;H7C4U7;H7C535	Membrane-associated guanylate kinase, WW and PDZ domain-containing protein 1
GGPS1	0.554146	0.702985	0.351886				0.511126	0.534752	-0.0337143	1.34514	0.303932	1.02553	25.3132	21.048	17	9	9	9	31.7	750390016	O95749;C9J6G3;C9J7M1;A0A2R8YE82;A0A2R8Y4N4;A0A2R8Y551;A0A2R8Y7P7	O95749;C9J6G3;C9J7M1;A0A2R8YE82	Geranylgeranyl pyrophosphate synthase
SLC1A4	0.553468	2.13949	0.0224436				-4.41512	-4.30621	-4.22977	-3.60149	-3.75675	-3.93245	20.903	18.176	2	1	1	1	5.3	39216000	P43007	P43007	Neutral amino acid transporter A
SH3RF1	0.550642	1.22163	0.148116				-4.24998	-3.93577	-3.69801	-3.35461	-3.67425	-3.20299	18.5141	10.821	3	2	2	2	3.7	16846000	Q7Z6J0;D6RHX5	Q7Z6J0;D6RHX5	E3 ubiquitin-protein ligase SH3RF1
TFE3	0.550582	1.07456	0.195701				-0.737297	-0.93449	-1.36383	-0.20278	-0.736395	-0.444698	22.2563	8.2037	4	3	3	2	5.7	100190000	P19532	P19532	Transcription factor E3
AHNAK2	0.550396	0.827255	0.296336				-2.65107	-3.00559	-3.62036	-2.5251	-2.76145	-2.33928	18.2709	1.6433	5	2	2	2	0.3	97101000	Q8IVF2	Q8IVF2	Protein AHNAK2
VDAC1	0.550238	0.555749	0.418595		yes		5.5447	5.82639	5.04892	6.56036	5.30067	6.20968	30.9546	323.31	144	25	25	25	87.3	35377000448	P21796;C9JI87	P21796;C9JI87	Voltage-dependent anion-selective channel protein 1
SLC17A5	0.550159	2.34882	0.0176901				-3.16633	-3.20689	-3.31759	-2.52234	-2.80876	-2.70925	22.5124	22.173	2	1	1	1	3.6	83759000	Q9NRA2	Q9NRA2	Sialin
ATP1A3	0.548381	2.32018	0.0187965				-0.52981	-0.481115	-0.372398	0.16238	-0.0820961	0.181534	22.2688	21.931	10	25	6	6	26.2	222350000	P13637;M0R116;A0A2R8YEY8;A0A0A0MT26;M0QXF2	P13637;M0R116;A0A2R8YEY8;A0A0A0MT26	Sodium/potassium-transporting ATPase subunit alpha-3
HMGN5	0.547132	1.05697	0.204604				1.86841	1.67708	1.31944	2.42055	1.81419	2.2716	26.93	118.88	28	4	4	4	17.7	1534300032	P82970;Q5JSL0;Q5JSK6;Q5JSK9;Q5JSK7;Q5JSK8	P82970;Q5JSL0;Q5JSK6;Q5JSK9;Q5JSK7;Q5JSK8	High mobility group nucleosome-binding domain-containing protein 5
GABPB2;GABPB1	0.546336	1.21741	0.15158				-4.92881	-5.04721	-5.50093	-4.51038	-4.84908	-4.47849	20.7813	7.8194	4	2	1	1	4.5	30638000	Q8TAK5;Q5SZG2;H0YNZ0	Q8TAK5;Q5SZG2;H0YNZ0	GA-binding protein subunit beta-2
DCLRE1A	0.544393	1.01719	0.217912				-6.38383	-6.9729	-6.2227	-6.11875	-6.05285	-5.77467	18.8089	3.9206	3	2	2	2	2.8	22043000	Q6PJP8	Q6PJP8	DNA cross-link repair 1A protein
LNPEP	0.544281	3.71064	0.00584615	yes			-2.20323	-2.24659	-2.17253	-1.6472	-1.61128	-1.73102	22.3106	49.772	18	9	9	9	10.9	265300000	Q9UIQ6	Q9UIQ6	Leucyl-cystinyl aminopeptidase;Leucyl-cystinyl aminopeptidase, pregnancy serum form
B4GAT1	0.543753	0.586878	0.405512				1.25433	1.22014	0.459982	1.90621	0.881781	1.77772	25.9388	129.03	21	11	11	11	37.8	1222099968	O43505	O43505	Beta-1,4-glucuronyltransferase 1
HMGN3	0.541867	0.21671	0.64137				-0.35059	-0.88368	-2.70083	0.0160656	-2.08818	-0.237383	25.7398	1.248	2	3	1	1	15.2	168100000	Q15651;A0A087WZE9	Q15651;A0A087WZE9	High mobility group nucleosome-binding domain-containing protein 3
RABGAP1L	0.540737	1.00458	0.222803				-1.25758	-1.3475	-1.78245	-0.895912	-1.26941	-0.6	23.035	10.373	13	6	5	5	5.8	309400000	Q5R372;A0A0C4DG54;A0A0U1RRM5;A0A0U1RQX4;A0A0U1RQY6	Q5R372;A0A0C4DG54;A0A0U1RRM5	Rab GTPase-activating protein 1-like
CMC4	0.540301	2.13555	0.0228056		yes		-1.90767	-1.74116	-1.82406	-1.25707	-1.13284	-1.46208	23.3632	6.8206	1	1	1	1	25	64739000	P56277	P56277	Cx9C motif-containing protein 4
MPPED2	0.54003	0.819034	0.30196				-2.50203	-2.90064	-3.2075	-2.10643	-2.78401	-2.09963	23.2213	3.7561	2	2	2	2	23.5	48896000	F2Z346;E9PQW8;Q15777	F2Z346;E9PQW8;Q15777	Metallophosphoesterase MPPED2
HIATL1	0.537675	0.658532	0.371246				-6.20605	-5.40984	-6.13601	-5.23028	-5.9003	-5.0083	20.9308	3.215	8	1	1	1	3	25986000	Q5SR56	Q5SR56	Hippocampus abundant transcript-like protein 1
CNTN1	0.536825	1.23697	0.148177				-1.95504	-1.94789	-2.21273	-1.26253	-1.8641	-1.37856	19.0932	2.2742	2	2	2	2	1.9	29641000	Q12860	Q12860	Contactin-1
TCEAL3;TCEAL5	0.534966	1.24588	0.146393				-3.86071	-3.82564	-4.39987	-3.36437	-3.63438	-3.48258	21.3153	1.7541	1	1	1	1	4.5	28704000	Q969E4;Q5H9L2	Q969E4;Q5H9L2	Transcription elongation factor A protein-like 3;Transcription elongation factor A protein-like 5
CTH	0.533137	3.15056	0.0129204				2.0682	1.99555	1.92736	2.60834	2.48333	2.49886	26.9041	159.41	51	16	16	16	60.2	2762899968	P32929	P32929	Cystathionine gamma-lyase
AFF1	0.531292	0.529146	0.435514				-3.20305	-3.4786	-4.16534	-2.68104	-3.75363	-2.81845	19.9118	8.2611	4	3	3	3	3.4	52280000	P51825;A0A669KBI3;F5GXF9;E7EMC5;D6RAU0;H0Y9S4;E7ETI4	P51825;A0A669KBI3;F5GXF9;E7EMC5	AF4/FMR2 family member 1
GNAO1	0.530895	1.45774	0.100294				-4.638	-4.38856	-4.30826	-3.81914	-3.73912	-4.18386	18.1348	5.9918	2	2	1	1	7.3	4892700	P09471;H3BTM2;A0A1W2PP38	P09471;H3BTM2;A0A1W2PP38	Guanine nucleotide-binding protein G(o) subunit alpha
NUCKS1	0.530813	0.534969	0.432689				4.24422	4.41502	3.63893	4.9473	3.89504	5.04827	29.8036	323.31	72	10	10	10	27.6	9370600448	Q9H1E3	Q9H1E3	Nuclear ubiquitous casein and cyclin-dependent kinase substrate 1
ANKRD27	0.529054	0.527918	0.4364				1.24696	1.30545	0.326588	1.95011	0.907969	1.60809	24.167	16.401	11	5	5	5	6	1054800000	Q96NW4;K7ELM1;K7EIN0;K7ENE0;V9GYL8	Q96NW4	Ankyrin repeat domain-containing protein 27
	0.528655	0.893879	0.27021				-1.23732	-1.25444	-1.80057	-0.624691	-1.3011	-0.780565	24.0347	21.665	15	24	2	1	62.1	257800000	A0A2R8Y5V9;A0A2R8YGX3;A0A2R8YH90;A0A2R8YHD2;A0A2R8YEU4;A0A590UJB9;A0A590UK79;U3KQK2	A0A2R8Y5V9;A0A2R8YGX3;A0A2R8YH90;A0A2R8YHD2;A0A2R8YEU4
CD59	0.528641	0.779806	0.32625				2.73145	2.40758	2.20485	3.2699	2.43245	3.22746	27.9466	16.833	18	4	4	4	25.8	1552099968	P13987;E9PNW4;A0A2U3TZL5;H0YET2	P13987;E9PNW4;A0A2U3TZL5;H0YET2	CD59 glycoprotein
MYD88	0.528456	2.19884	0.0231971				-1.41683	-1.35951	-1.57402	-0.784489	-1.05371	-0.92679	21.4056	19.129	5	2	2	2	9.8	52783000	Q99836;A0A494C0J8;A0A3F2YP85;A0A0A0MSI9	Q99836;A0A494C0J8;A0A3F2YP85	Myeloid differentiation primary response protein MyD88
ALKBH6	0.527808	0.612147	0.396183				-4.79451	-4.67031	-5.23846	-3.91885	-5.05335	-4.14767	21.2296	3.9372	4	2	2	2	7.6	34426000	Q3KRA9;H0YD83;H0YEC4;E9PI76	Q3KRA9;H0YD83;H0YEC4;E9PI76	Alpha-ketoglutarate-dependent dioxygenase alkB homolog 6
RALB	0.527264	0.641973	0.380948				-0.936758	-0.892109	-1.54937	-0.23978	-1.20355	-0.353117	25.7446	12.472	5	10	3	3	58.7	506000000	P11234;C9J6B1;C9JQB3;C9JYR1;F8WEQ6	P11234;C9J6B1;C9JQB3;C9JYR1	Ras-related protein Ral-B
GOLGA2	0.525784	2.61303	0.0168315				1.76831	1.81824	1.81139	2.46671	2.20803	2.30055	24.7004	168.8	49	21	21	21	29.8	1254099968	Q08379;A0A6Q8KRG2;B7ZC06;A0A1W2PQY5;A0A087WYC0;H0Y7B8;R4GND7	Q08379;A0A6Q8KRG2	Golgin subfamily A member 2
RNF213	0.525439	2.22471	0.0222305				-2.34192	-2.36147	-2.20846	-1.88985	-1.60921	-1.83647	21.0836	49.497	16	8	7	7	2	608920000	Q63HN8;A0A0A0MTC1;A0A0A0MTR7	Q63HN8;A0A0A0MTC1;A0A0A0MTR7	E3 ubiquitin-protein ligase RNF213
ANXA4	0.525361	0.811446	0.310998				3.69394	3.7336	3.1579	4.36104	3.59187	4.20862	28.0759	301.42	78	20	20	20	56.4	6224399872	P09525;Q6P452;B4E1S2	P09525;Q6P452	Annexin A4;Annexin
HEXB	0.523795	0.848188	0.292787				3.5437	3.62793	3.04222	4.25485	3.50713	4.02324	27.5135	177.76	67	22	22	22	43.2	5556400128	P07686;Q5URX0;H0YA83;H0Y9B6;D6REQ8;H0Y9M3	P07686;Q5URX0	Beta-hexosaminidase subunit beta;Beta-hexosaminidase subunit beta chain B;Beta-hexosaminidase subunit beta chain A
CRBN	0.523347	1.93341	0.039				-0.29126	-0.273645	0.0495014	0.434753	0.290756	0.329128	22.9271	13.772	11	5	5	5	18.8	175450000	Q96SW2;J3QT87;A0A1W2PPJ5;J3QT51	Q96SW2;J3QT87;A0A1W2PPJ5	Protein cereblon
AVL9	0.522694	0.7745	0.330435				-5.08654	-4.84933	-5.47345	-4.28939	-5.11048	-4.44137	18.9347	8.6188	6	2	2	2	3.1	16034000	Q8NBF6;A0A1W2PRP5;H7C0I1;B8ZZW5	Q8NBF6;A0A1W2PRP5;H7C0I1;B8ZZW5	Late secretory pathway protein AVL9 homolog
ATP11C	0.520205	1.18244	0.17066				-1.72987	-1.76033	-1.32011	-1.24395	-0.782574	-1.22317	22.7194	80.206	15	8	8	8	8.9	324580000	Q8NB49;A0A067XG54;H7C0E8	Q8NB49;A0A067XG54	Phospholipid-transporting ATPase IG;Phospholipid-transporting ATPase
PLEKHH2	0.520117	1.10085	0.195818				-3.51574	-3.56618	-3.72255	-2.80929	-3.50188	-2.93295	22.7514	7.8069	5	4	4	4	2.8	536609984	Q8IVE3;Q9ULM0	Q8IVE3	Pleckstrin homology domain-containing family H member 2
SMIM13	0.519729	0.367418	0.515169				-3.06921	-3.17561	-4.35466	-2.41835	-3.83507	-2.78687	26.3286	56.506	10	3	3	3	46.2	168540000	P0DJ93	P0DJ93	Small integral membrane protein 13
TRIM56	0.518293	1.74628	0.0605117				-3.14114	-3.13078	-2.77884	-2.60371	-2.3924	-2.49977	19.8249	17.569	4	2	2	2	3.6	37151000	Q9BRZ2;C9JI91	Q9BRZ2;C9JI91	E3 ubiquitin-protein ligase TRIM56
IFT57	0.518073	1.14547	0.181934				-5.3636	-5.00408	-5.50474	-5.04453	-4.75379	-4.51989	20.9376	17.841	10	3	3	3	9.8	48203000	Q9NWB7;F8WBM2;C9JB84	Q9NWB7	Intraflagellar transport protein 57 homolog
SLC20A1	0.518035	0.907568	0.267835				-2.83276	-2.81083	-2.0409	-2.05615	-2.13403	-1.94022	21.2601	1.2627	1	1	1	1	2.2	55251000	Q8WUM9;H7BZK4	Q8WUM9;H7BZK4	Sodium-dependent phosphate transporter 1
PRKACB	0.516648	1.33444	0.130283				0.24474	0.403412	0.841412	0.969662	1.07387	0.995974	23.7337	57.065	8	11	3	3	34.8	251080000	P22694;A0A0A0MS54;A0A087WVC4;B1APG2;B1APF8;B1APF9;B1APG3;B1APF7;B1APG1;B1APG0	P22694;A0A0A0MS54;A0A087WVC4	cAMP-dependent protein kinase catalytic subunit beta
OCRL	0.516359	2.17635	0.0239189				1.39444	1.31214	1.62738	1.89793	2.0078	1.97731	25.0299	172.41	45	21	21	21	28.9	1541500032	Q01968;A0A2R8YG38;A0A2R8YCN4	Q01968;A0A2R8YG38	Inositol polyphosphate 5-phosphatase OCRL-1
NOVA1	0.515766	1.24444	0.152786				-1.70916	-1.60982	-1.99082	-1.07078	-1.56795	-1.12377	23.6658	22.967	11	6	6	6	17.4	292769984	P51513;F8VWX1;F8W659;J3KQU3;Q9UNW9;I3L2B5;A0A6Q8PFC2;F8VW64;F8VYI3	P51513;F8VWX1;F8W659;J3KQU3	RNA-binding protein Nova-1
ITPRIP	0.515118	1.7104	0.0644177				-2.1236	-2.20356	-1.94944	-1.43396	-1.49521	-1.80209	19.5601	8.7004	3	1	1	1	2.9	24736000	Q8IWB1;X6RK76	Q8IWB1	Inositol 1,4,5-trisphosphate receptor-interacting protein
SPATA18	0.514228	1.07393	0.208284		yes		-4.90279	-5.02096	-5.46651	-4.33778	-4.68006	-4.82973	18.875	9.7177	3	1	1	1	2.8	11539000	Q8TC71;E7EVV3	Q8TC71;E7EVV3	Mitochondria-eating protein
MVB12B	0.513827	0.822135	0.309306				-6.61261	-5.94902	-6.66434	-5.86308	-6.21338	-5.60803	19.6707	24.782	3	1	1	1	7.8	14188000	Q9H7P6;F8W922	Q9H7P6;F8W922	Multivesicular body subunit 12B
CPTP	0.512845	1.32122	0.13447				-4.94663	-4.99739	-5.15487	-4.21859	-4.80906	-4.53271	21.767	4.77	3	3	3	3	13.6	49964000	Q5TA50;J3KST3	Q5TA50;J3KST3	Ceramide-1-phosphate transfer protein
SCAP	0.512648	1.58198	0.0814114				-6.90226	-6.7762	-6.52607	-6.3614	-6.2761	-6.0291	15.6712	10.149	2	1	1	1	1.3	2556800	Q12770;A0A0A0MTG6	Q12770;A0A0A0MTG6	Sterol regulatory element-binding protein cleavage-activating protein
PNPLA4	0.511439	1.08443	0.206136		yes		-6.37962	-6.80794	-6.14013	-5.73783	-5.9571	-6.09845	19.2843	4.8784	3	1	1	1	5.9	9577100	P41247;C9IZF6	P41247;C9IZF6	Patatin-like phospholipase domain-containing protein 4
SPATS2L	0.511425	1.31411	0.13598				-1.33148	-1.61236	-1.61526	-0.906096	-1.31483	-0.803913	22.5968	17.589	12	6	6	6	12.4	202980000	Q9NUQ6;B8ZZZ7;C9IZC3;C9J8M7;F2Z2S1;C9JKE4;F8VZ02;F8VT91;C9JGM8;F8W6C2;Q4ZFW0;F8WAV0;C9JW67	Q9NUQ6;B8ZZZ7	SPATS2-like protein
SLC25A36	0.510325	0.944291	0.253856		yes		-2.15062	-1.87341	-2.1488	-1.21526	-2.00248	-1.42413	22.2776	28.126	6	2	2	2	7.1	71177000	Q96CQ1;J3KQA4;F6SDC8;A0A3B3ISS3;D6R8Y3;D6RB26;D6RCF5	Q96CQ1;J3KQA4;F6SDC8;A0A3B3ISS3	Solute carrier family 25 member 36
ADAM19	0.509023	1.4325	0.109931				-4.55861	-4.55893	-4.40093	-3.89972	-4.30378	-3.78791	16.442	2.2597	1	1	1	1	1.6	4006200	Q9H013;H0YC66	Q9H013;H0YC66	Disintegrin and metalloproteinase domain-containing protein 19
MBP	0.508229	0.378428	0.509726				-4.26015	-4.09848	-5.25745	-4.37536	-4.54405	-3.17198	20.8715	6.8672	87	2	2	2	7.9	28778000	P02686;H0YF02;J3QQK6;H7BYR8;A8MZH3;J3QKL5;J3QL64;E9PMR5;H0YEA2;E9PJ72;E9PKX9;E9PNZ1;F8WEU6;F5H7N4;J3KT34;E9PLQ9;C9J6H1;J3KS94;E9PQE7;J3KT01;E9PSE2;E9PLU9	P02686;H0YF02;J3QQK6;H7BYR8;A8MZH3;J3QKL5;J3QL64;E9PMR5;H0YEA2;E9PJ72;E9PKX9;E9PNZ1;F8WEU6;F5H7N4;J3KT34	Myelin basic protein
STX3	0.507177	1.35085	0.130123				1.32274	1.40819	1.09169	1.94972	1.4866	1.90783	25.1331	43.454	18	5	5	5	23.2	404769984	Q13277;A0A0C4DGE4;A0A286YF28;A0A0J9YW33	Q13277;A0A0C4DGE4;A0A286YF28;A0A0J9YW33	Syntaxin-3
GPC4	0.50684	2.35756	0.0203113				0.538401	0.506016	0.413742	1.08714	0.836	1.05553	23.0289	34.39	12	5	5	4	13.5	239630000	O75487;A0A087WT82	O75487	Glypican-4;Secreted glypican-4
DYNC1I1	0.506642	0.968136	0.243978				-3.92188	-3.68085	-3.1285	-2.96592	-3.04128	-3.20411	21.4009	36.823	2	1	1	1	5.3	55379000	O14576;A0A0A0MTG2	O14576;A0A0A0MTG2	Cytoplasmic dynein 1 intermediate chain 1
ASMTL	0.503473	1.17781	0.177386				-0.715908	-0.760469	-0.220903	-0.115908	0.135784	-0.206738	23.5534	113.44	18	10	10	10	25.8	344720000	O95671	O95671	N-acetylserotonin O-methyltransferase-like protein
CALCB	0.503427	0.872247	0.288497				-6.7338	-6.3761	-6.96721	-5.86055	-6.56985	-6.13643	18.9306	1.7054	1	1	1	1	8.7	3497600	P10092;E7ESF5	P10092;E7ESF5	Calcitonin gene-related peptide 2
GPX1	0.503285	1.10175	0.202607		yes		-1.71189	-1.59313	-2.07932	-1.11182	-1.60484	-1.15783	23.1863	13.601	7	2	2	2	15.8	124080000	P07203;A0A087WUQ6;A0A2R8Y6B6;A0A7I2YMD7;A0A7I2UQ36	P07203;A0A087WUQ6;A0A2R8Y6B6	Glutathione peroxidase 1;Glutathione peroxidase
GPD2	0.503228	3.26365	0.0125484		yes		2.33628	2.30952	2.4306	2.92671	2.84682	2.81256	25.4551	172.53	64	27	27	27	42.4	1977900032	P43304;F5GYK7;E7EM56	P43304;F5GYK7	Glycerol-3-phosphate dehydrogenase, mitochondrial;Glycerol-3-phosphate dehydrogenase
KIAA1211	0.502472	0.777148	0.332597				-4.36664	-4.20977	-4.97228	-3.802	-4.38544	-3.85384	19.6629	14.268	6	3	3	3	3.9	50634000	Q6ZU35;F5H1N7	Q6ZU35;F5H1N7	Uncharacterized protein KIAA1211
C21orf33	0.502199	1.52168	0.0977555		yes		3.11687	3.31836	3.25514	3.98722	3.50313	3.70661	28.1724	208.97	53	14	12	12	63.8	5444899840	A0A096LPI6;P0DPI2;A0A0B4J2D5;A0A096LNH5;H7C1F6;H7C2G3;A0A096LP73;A0A2R8YDR7;F2Z2Q0;A0A096LP12;A0A096LNJ1;A0A2R8Y6K9	A0A096LPI6;P0DPI2;A0A0B4J2D5;A0A096LNH5;H7C1F6;H7C2G3
MON1B	0.502112	1.02325	0.226637				-4.45168	-4.15012	-4.66284	-3.80045	-4.26561	-3.69223	20.6301	30.684	7	4	4	3	11.5	45442000	Q7L1V2;E7EW32;H3BUX9;H3BU99;H3BPL8;H3BQ73;H3BR21	Q7L1V2;E7EW32	Vacuolar fusion protein MON1 homolog B
HMGN2	0.502056	0.279545	0.578652				2.8099	2.60583	1.19835	3.35624	1.68953	3.07448	30.9559	25.665	12	4	4	2	45.6	4165600000	P05204	P05204	Non-histone chromosomal protein HMG-17
ORMDL3	0.502	0.593419	0.40901				-6.127	-6.69392	-6.6059	-5.3544	-6.50304	-6.06339	26.7036	52.125	14	3	3	2	19.6	655760000	Q8N138;J3KTF9;J3QRM9	Q8N138;J3KTF9	ORM1-like protein 3
ITFG2	0.500657	0.859948	0.294334				-4.00283	-4.12867	-4.42154	-3.28852	-4.11905	-3.64351	21.7233	18.805	4	1	1	1	2.2	76171000	Q969R8;A0A2R8Y7E0	Q969R8;A0A2R8Y7E0	Integrin-alpha FG-GAP repeat-containing protein 2
LARS2	0.500041	1.32772	0.136678		yes		2.16549	2.14478	2.58061	2.7144	3.00457	2.67204	26.1781	192.4	73	27	27	27	37.4	3416699904	Q15031;E9PHM2;A0A494C1E0;A0A499FJL2;C9JYR8;A0A2R8Y581;A0A494C1K2	Q15031;E9PHM2;A0A494C1E0;A0A499FJL2	Probable leucine--tRNA ligase, mitochondrial
RBP1	0.499479	1.7047	0.0675308				-1.23559	-1.17555	-1.50828	-0.640413	-0.915201	-0.865372	25.6592	32.208	19	8	8	8	73.3	476910016	P09455;A0A0A0MQT0;A0A0A0MTB9;H0YAK8	P09455;A0A0A0MQT0;A0A0A0MTB9;H0YAK8	Retinol-binding protein 1
MBOAT7	0.499261	1.95453	0.0422901				-0.0202599	-0.0641212	-0.254433	0.557392	0.30687	0.294708	24.7327	55.101	12	4	4	4	7.8	501820000	Q96N66;M0R1Z5;A9C4B8	Q96N66	Lysophospholipid acyltransferase 7
PIPSL	0.499085	1.73855	0.064608				-4.57112	-4.40469	-4.13157	-3.85366	-3.90803	-3.84844	19.8286	9.4719	7	5	2	0	6.8	29795000	A2A3N6	A2A3N6	Putative PIP5K1A and PSMD4-like protein
MAP4	0.498925	2.54673	0.0181154				4.9063	4.87267	4.90804	5.54302	5.29611	5.34466	27.8128	323.31	309	61	61	42	32.3	29236000768	E7EVA0;P27816;B5MEG9;H0Y2V1;F8W9U4;H7C456;A0A0J9YVV8;A0A0J9YW37	E7EVA0;P27816	Microtubule-associated protein;Microtubule-associated protein 4
ALDH1L1	0.498727	1.35319	0.130721		yes		-2.90408	-3.0114	-3.00218	-2.34683	-2.80825	-2.2664	20.2087	6.5711	3	2	2	2	3.1	67863000	O75891;C9JY00;C9JYZ6;C9IZ36	O75891	Cytosolic 10-formyltetrahydrofolate dehydrogenase
FAM219A	0.498179	1.65985	0.0746062				-4.15504	-4.08995	-3.87166	-3.49031	-3.38665	-3.74515	22.5306	9.6026	6	3	3	3	17.8	60587000	Q8IW50;A0A0A0MRW1;A0A0A0MRW2;Q5T593;A0A0A0MRW0;A0A0A0MRW3;A0A0A0MRV9;Q5T586	Q8IW50;A0A0A0MRW1;A0A0A0MRW2;Q5T593;A0A0A0MRW0;A0A0A0MRW3	Protein FAM219A
GSN	0.498105	1.62861	0.0791763				-1.52862	-1.49315	-1.69333	-0.830919	-1.25012	-1.13973	24.2412	2.6682	2	4	1	1	23.8	178470000	Q5T0I0	Q5T0I0
TBCCD1	0.497593	0.600144	0.406193				-4.18353	-4.22862	-4.81685	-3.79034	-4.49953	-3.44635	20.6812	3.8871	3	1	1	1	1.8	47079000	Q9NVR7	Q9NVR7	TBCC domain-containing protein 1
TPM1	0.496782	0.6793	0.371245				1.49067	1.40995	0.776709	2.02206	1.23938	1.90623	26.9409	80.797	31	21	7	2	48.2	2061299968	A0A0S2Z4G6;P09493;H0YKP3;A0A087WTJ7	A0A0S2Z4G6;P09493;H0YKP3	Tropomyosin alpha-1 chain
SUSD5	0.495797	0.543504	0.432672				0.613165	0.740768	-0.0797062	1.30651	0.302382	1.15272	25.5256	28.813	19	7	7	7	13	1449100032	O60279;H7C2K7	O60279	Sushi domain-containing protein 5
CHCHD6	0.495388	1.25349	0.156368		yes		-2.26182	-2.00548	-1.83955	-1.32914	-1.48904	-1.80251	25.076	32.308	7	3	3	3	17.9	389070016	Q9BRQ6;J3QTA6;J3QTB2;H0Y922	Q9BRQ6;J3QTA6;J3QTB2;H0Y922	MICOS complex subunit MIC25
POLE	0.495354	2.48373	0.0196581				-1.13355	-1.11082	-0.933851	-0.650162	-0.554947	-0.487055	21.889	162.57	42	21	21	21	13.2	431100000	Q07864;F5H1D6;A0A5F9ZHA7;F5H7E4;A0A5F9ZHD6	Q07864;F5H1D6	DNA polymerase epsilon catalytic subunit A;DNA polymerase
SLC20A2	0.495173	1.08685	0.208247				-3.21046	-3.35398	-3.67815	-2.83	-3.23611	-2.69096	19.2215	35.304	2	1	1	1	1.5	12226000	Q08357	Q08357	Sodium-dependent phosphate transporter 2
CORO1C	0.491015	2.98824	0.0138667				2.40625	2.2842	2.40284	2.80189	2.82824	2.9362	26.4034	135.74	45	15	15	14	37.1	1686400000	Q9ULV4;B4E3S0;H0YHL7;F8W1H8;F8VUX3;F8VSA4;F8VRE9;F8VTT6;F8VVB7;F8VV53;Q6QEF8;J3QLV6;J3KSS5	Q9ULV4;B4E3S0	Coronin-1C;Coronin
KLC1	0.490895	0.736278	0.350459				-2.21419	-2.20697	-2.71206	-1.64186	-2.39846	-1.62021	24.1376	9.4016	7	9	1	1	34.7	276849984	H0YG16;H0YJK1	H0YG16
GLT8D1	0.490864	1.57149	0.0919086				-6.23434	-6.23046	-6.34351	-5.76063	-6.02734	-5.54774	20.8466	7.5071	6	3	3	3	11.6	41484000	Q68CQ7;C9J880;C9JPK4;C9JNB0;C9JY96	Q68CQ7;C9J880;C9JPK4	Glycosyltransferase 8 domain-containing protein 1
CHCHD7	0.490246	1.15048	0.188842		yes		-2.59228	-3.04376	-3.10022	-2.25367	-2.65342	-2.35843	22.8164	21.691	1	1	1	1	21.2	51704000	Q9BUK0;E5RJ08;E5RHM5;E5RFN2;E5RII1;J3KPV1	Q9BUK0;E5RJ08;E5RHM5;E5RFN2;E5RII1;J3KPV1	Coiled-coil-helix-coiled-coil-helix domain-containing protein 7
DYNC1LI1	0.48945	1.95738	0.0439208				3.05222	2.98979	3.30804	3.64681	3.66459	3.507	27.1005	226.53	88	22	22	22	48.6	4316899840	Q9Y6G9;E9PHI6;C9JGM7;C9JLW1	Q9Y6G9;E9PHI6	Cytoplasmic dynein 1 light intermediate chain 1
LITAF	0.488277	0.629341	0.393976				0.953714	1.08522	0.395445	1.73514	0.782217	1.38185	26.0887	1.1755	1	1	1	1	4.3	142730000	Q99732;I3L1H3	Q99732;I3L1H3	Lipopolysaccharide-induced tumor necrosis factor-alpha factor
COA1	0.488224	1.95141	0.0462039		yes		-0.49156	-0.505157	-0.476212	0.192472	-0.0155182	-0.185211	24.0944	7.431	4	2	2	2	17.1	161200000	Q9GZY4;C9JA07;C9J6J1	Q9GZY4;C9JA07;C9J6J1	Cytochrome c oxidase assembly factor 1 homolog
TMSB10	0.488077	0.380772	0.509483				1.62301	1.83801	0.300819	2.04254	1.26036	1.92317	28.555	15.251	8	2	2	2	63.6	788790016	P63313	P63313	Thymosin beta-10
PPAPDC2	0.487401	0.399358	0.50163				-6.21086	-6.42703	-6.79475	-5.35942	-6.94934	-5.66168	22.139	8.4355	4	2	2	2	13.9	69276000	Q8IY26	Q8IY26	Presqualene diphosphate phosphatase
LPIN2	0.487066	3.43113	0.0132991				-4.58974	-4.62184	-4.49168	-4.04368	-4.08833	-4.11005	18.1019	2.4965	3	2	1	1	2.3	11534000	Q92539	Q92539	Phosphatidate phosphatase LPIN2
ANXA11	0.486173	0.762905	0.339233				4.16218	4.29105	3.74669	4.90287	4.08613	4.66943	29.3536	204.24	101	24	24	24	42.2	13034000384	P50995;H0Y6E1	P50995	Annexin A11
CCDC67	0.485808	1.48058	0.108099				-0.274878	-0.634016	-0.692383	-0.164392	0.10021	-0.07967	24.1334	1.175	3	2	2	2	2.8	533660000	Q05D60;A0A5H1ZRS0;E9PIY2;A0A087WVI3;E9PPB2;E9PLX9;A0A0A0MTD8;A0A088AWP1	Q05D60;A0A5H1ZRS0;E9PIY2;A0A087WVI3;E9PPB2;E9PLX9;A0A0A0MTD8;A0A088AWP1	Deuterosome protein 1
RPE	0.485387	1.47706	0.108729				0.42675	0.526102	0.389273	1.0113	0.648548	1.13844	27.4901	116.12	23	6	6	6	43	1508099968	Q96AT9;C9J6A7;C9J9T0;C9IZU8;C9IYE8;E7ESZ6;C9J8S0;Q2QD12;F8WBT4;C9JCL8	Q96AT9;C9J6A7;C9J9T0;C9IZU8	Ribulose-phosphate 3-epimerase
PRCP	0.485207	1.44346	0.117864				2.14424	2.27105	1.98725	2.86831	2.41408	2.57577	26.2093	67.185	28	13	13	13	34.3	1629299968	P42785;E9PQB5;E9PL85;E9PQN3;E9PKN6;E9PIG4;E9PNF7;E9PNJ1;E9PLY4;E9PL49;E9PR42	P42785	Lysosomal Pro-X carboxypeptidase
MAP4	0.484836	0.93746	0.26505				-3.90529	-3.64479	-4.17972	-3.27836	-3.79471	-3.20221	20.4395	7.2525	3	20	1	1	39.6	38393000	H7C4C5	H7C4C5	Microtubule-associated protein
ERCC1	0.484657	2.09787	0.0351955				-3.39046	-3.28717	-3.07052	-2.73662	-2.73442	-2.82314	23.0255	27.975	13	8	8	8	33.3	119540000	P07992;K7ER60;K7ER89;K7EP14;K7EK97;K7ES46	P07992;K7ER60;K7ER89;K7EP14;K7EK97;K7ES46	DNA excision repair protein ERCC-1
HERC2	0.484479	0.683808	0.371655				0.813036	0.427498	0.101063	1.19573	0.43615	1.16316	20.3415	55.371	19	12	12	12	3.2	300260000	O95714;A0A0J9YVP0;A0A3B3IRP6;H3BUQ1;A0A0G2JPS8;A0A0J9YXQ8	O95714;A0A0J9YVP0;A0A3B3IRP6	E3 ubiquitin-protein ligase HERC2
NDUFB3	0.484135	0.93358	0.267642		yes	Complex I	2.14339	2.17106	1.72914	2.80191	2.13237	2.56171	28.0334	20.627	17	6	6	6	44.9	1648300032	O43676;C9JKQ2	O43676;C9JKQ2	NADH dehydrogenase [ubiquinone] 1 beta subcomplex subunit 3
EVL	0.482999	1.7418	0.0676609				-3.12824	-3.0829	-3.39978	-2.6743	-2.87012	-2.61751	21.4482	13.14	7	4	3	3	9.1	60085000	Q9UI08;H0YJL6;H0YJN0;G3V314	Q9UI08;H0YJL6;H0YJN0;G3V314	Ena/VASP-like protein
GPSM2	0.482931	1.44683	0.117714				-0.737808	-0.686937	-0.707645	0.0216084	-0.510181	-0.195024	21.0718	5.209	2	4	2	2	7.7	72736000	P81274;A0A6Q8PFD2;A0A6Q8PGW7;H0Y4A4;A0A6Q8PF02;Q5T1N9;A0A6Q8PGS6;A0A6Q8PGU2;A0A2R8YCX1;A0A2R8Y6E3	P81274;A0A6Q8PFD2;A0A6Q8PGW7;H0Y4A4;A0A6Q8PF02;Q5T1N9;A0A6Q8PGS6;A0A6Q8PGU2	G-protein-signaling modulator 2
ASIC1	0.482842	0.400077	0.501621				-5.85612	-5.78846	-7.05577	-5.71189	-6.29273	-5.24719	19.5532	1.525	1	1	1	1	1.5	15386000	P78348;H0YHD6;H7C1W9	P78348;H0YHD6;H7C1W9	Acid-sensing ion channel 1
NCAPD3	0.48281	1.94047	0.0478028				0.669748	0.61385	0.964148	1.25035	1.21573	1.23009	23.3789	210.7	44	17	17	17	15.2	741750016	P42695;G3V1A9;E9PKK4;E9PQA3;E9PLE0	P42695;G3V1A9;E9PKK4	Condensin-2 complex subunit D3
FAH	0.482297	0.700554	0.365278				2.94685	3.0887	2.4633	3.63311	2.82109	3.49154	27.2901	126.95	66	19	19	19	64	3774400000	P16930;H0YLC7;H3BNP8	P16930	Fumarylacetoacetase
TAX1BP1	0.482193	1.48707	0.107942				-0.897343	-1.04753	-1.10769	-0.283878	-0.75337	-0.568739	21.5278	22.373	7	5	5	5	10.8	139080000	Q86VP1;B8ZZD4;F8WBU9;C9JBZ7;C9J7J4;H7C3L5	Q86VP1;B8ZZD4	Tax1-binding protein 1
RRP9	0.481837	0.423673	0.491262				-6.22716	-6.73325	-7.74723	-6.2422	-6.79899	-6.22094	20.4785	3.3145	3	2	2	2	4	33603000	O43818	O43818	U3 small nucleolar RNA-interacting protein 2
NDUFB11	0.480409	1.10687	0.208235		yes	Complex I	0.95253	1.05634	0.592667	1.5858	1.07618	1.38078	27.1544	46.913	21	5	5	5	37.9	1493799936	Q9NX14	Q9NX14	NADH dehydrogenase [ubiquinone] 1 beta subcomplex subunit 11, mitochondrial
COA3	0.479771	0.701692	0.364762		yes		1.29164	1.39717	0.753885	1.96377	1.16277	1.75546	29.8225	23.198	39	7	7	7	49.1	5696500224	Q9Y2R0;K7EPV0	Q9Y2R0;K7EPV0	Cytochrome c oxidase assembly factor 3 homolog, mitochondrial
HS6ST2	0.479542	0.947594	0.262993				-1.96251	-1.76532	-2.06921	-1.07724	-1.83717	-1.44399	21.2062	5.2455	3	1	1	1	1.8	70161000	Q96MM7;A0A1W2PQ14	Q96MM7;A0A1W2PQ14	Heparan-sulfate 6-O-sulfotransferase 2
ATL1	0.478926	1.39977	0.128436				-3.03163	-3.10255	-2.76039	-2.70258	-2.28542	-2.46978	21.7683	16.385	3	1	1	1	2.3	107160000	Q8WXF7	Q8WXF7	Atlastin-1
GM2A	0.478402	1.07822	0.218205				0.194956	0.131884	0.0157394	0.738546	0.193632	0.845606	26.8033	33.63	18	6	6	6	43.5	936849984	P17900;H0YBY3;E5RJD0	P17900	Ganglioside GM2 activator;Ganglioside GM2 activator isoform short
TMEM30A	0.478031	1.29528	0.152815				0.240408	0.310804	0.0191231	0.948622	0.440741	0.615065	26.3284	57.234	13	9	9	9	30.5	1348199936	Q9NV96;A0A669KBE6;A0A669KBF5;A0A669KB92;A0A669KBA0;E5RG19;Q3MIR4	Q9NV96;A0A669KBE6;A0A669KBF5;A0A669KB92	Cell cycle control protein 50A
PELP1	0.477347	2.21012	0.0288492				2.17645	2.16233	2.2944	2.8486	2.60965	2.60697	25.2667	126.99	44	14	14	14	17.3	1534000000	Q8IZL8;C9JFV4;E7EV54;I3L445;I3L1P4;I3L4M7;I3L4P1	Q8IZL8;C9JFV4;E7EV54	Proline-, glutamic acid- and leucine-rich protein 1
RTEL1	0.477301	2.57446	0.018887				-1.26775	-1.19014	-1.17653	-0.602844	-0.788624	-0.811049	21.4352	14.775	5	3	3	3	2.8	198490000	Q9NZ71;A0A0C4DGC7;D6RA96	Q9NZ71;A0A0C4DGC7	Regulator of telomere elongation helicase 1
ASCC3	0.477276	2.33446	0.023531				0.80382	0.639172	0.790102	1.12541	1.19483	1.34468	21.9977	65.641	35	19	19	19	10.4	502529984	Q8N3C0	Q8N3C0	Activating signal cointegrator 1 complex subunit 3
GLB1	0.476779	1.22682	0.17213				2.66305	2.63486	2.31619	3.2371	2.74299	3.06434	26.0334	125.15	52	15	15	15	31.3	1854400000	P16278;E7EQ29;C9J539;F8WF40;C9JF15;C9JWX1;C9J4G9;Q6UWU2	P16278;E7EQ29	Beta-galactosidase
TYRO3	0.476203	0.285421	0.576632				0.388287	0.0335999	-1.18144	0.600952	-0.723759	0.791859	21.7737	2.9229	2	2	2	2	2.4	150590000	Q06418;H3BPR7;H0YNK6	Q06418;H3BPR7;H0YNK6	Tyrosine-protein kinase receptor TYRO3;Receptor protein-tyrosine kinase
FBLN1	0.475698	0.82257	0.319759				-3.11911	-2.70725	-3.33262	-2.28142	-2.94576	-2.5047	21.9305	63.173	11	5	5	2	10.5	123910000	P23142;B1AHL2;B1AHM7;H7C1M6;B1AHM9;B1AHN3;B1AHM8	P23142;B1AHL2	Fibulin-1
RNF5	0.475346	2.57015	0.0195745				-1.51717	-1.59098	-1.35889	-1.01037	-0.97831	-1.05232	25.4068	2.6728	10	2	2	2	13.3	222430000	Q99942;A0A140TA09	Q99942;A0A140TA09	E3 ubiquitin-protein ligase RNF5
RBSN	0.47519	2.06608	0.039185				-0.281372	-0.181133	0.00187683	0.428551	0.277493	0.2589	23.284	71.249	26	7	7	7	15.1	347270016	Q9H1K0;H7C204	Q9H1K0	Rabenosyn-5
VAMP7	0.47494	4.40862	0.00577215	yes			1.49287	1.47853	1.50527	1.97253	2.00372	1.92524	27.0117	98.234	36	10	10	10	61.4	1759000064	P51809;E5RH06	P51809	Vesicle-associated membrane protein 7
PRKCQ	0.47386	2.22951	0.0290909				-5.05028	-4.9165	-4.85888	-4.43836	-4.59799	-4.36773	18.159	1.8867	3	3	2	2	4.2	10830000	Q04759;A0A087X0I9	Q04759;A0A087X0I9	Protein kinase C theta type;Protein kinase C
LIN7B	0.473418	0.411841	0.497812				-7.7352	-7.35926	-7.90553	-6.60475	-8.10243	-6.87256	18.4113	2.2702	2	2	1	1	10.1	4183300	Q9HAP6	Q9HAP6	Protein lin-7 homolog B
PPM1H	0.472736	1.78636	0.0659843				-2.30305	-2.21071	-2.30134	-1.57019	-1.89891	-1.92779	21.3269	13.036	5	3	3	3	8	63130000	Q9ULR3	Q9ULR3	Protein phosphatase 1H
MYCBP2	0.472662	1.95334	0.0504465				-1.54571	-1.70741	-1.45912	-1.12365	-1.21674	-0.953865	18.1051	113.08	19	9	9	9	3.2	61466000	O75592;A0A499FJI4;H7C3U4;A0A0C4DGY7	O75592;A0A499FJI4	E3 ubiquitin-protein ligase MYCBP2
NIPSNAP3A	0.470568	1.00195	0.244016		yes		-0.336323	-0.329575	-0.896448	0.131647	-0.263466	-0.0188217	24.6377	20.239	13	6	6	6	28.3	365430016	Q9UFN0;Q9BS92;F2Z3L7	Q9UFN0	Protein NipSnap homolog 3A
CPS1	0.469868	1.32668	0.148206		yes		0.914726	0.87916	1.26771	1.38121	1.7104	1.37959	24.0275	84.844	40	23	20	20	20.6	1316700032	P31327;A0A669KBF2;Q5R211	P31327	Carbamoyl-phosphate synthase [ammonia], mitochondrial
ZNF184	0.46944	1.21124	0.179053				-2.21724	-2.52951	-2.71439	-2.01898	-2.20761	-1.82622	21.769	4.4736	3	2	2	2	4.5	128660000	Q99676	Q99676	Zinc finger protein 184
EMD	0.467854	2.67097	0.0175256				1.49233	1.43688	1.52444	1.85293	1.94029	2.06399	28.6542	155.61	74	13	13	13	47.6	5069499904	P50402;Q5HY57;F8WEQ1	P50402;Q5HY57	Emerin
SMARCA2	0.467181	1.80373	0.0658031				-3.4875	-3.78512	-3.69725	-3.15036	-3.08346	-3.33451	21.6976	4.4009	5	10	2	2	8.7	204070000	P51531;A0A0U1RQZ9;F6VDE0;A0A0U1RRG6;A0A0U1RQU0;F6XE55;A0A0U1RQW7;A0A0U1RRN2;A0A0U1RR83;A0A0U1RQX3;A0A0U1RR26;A0A1W2PS06;B4DNT1;B1ALF6;A0A0U1RRJ4	P51531;A0A0U1RQZ9;F6VDE0	Probable global transcription activator SNF2L2
SCARB2	0.467134	0.875611	0.299364				2.73271	2.84673	2.42494	3.45274	2.72778	3.22526	27.2722	101.07	45	13	13	13	34.5	3890099968	Q14108;A0A1W2PS43;A0A1W2PRS1;A0A1W2PPX5;A0A1W2PQR6;A0A1W2PQB7;A0A1W2PPU6;A0A1W2PRF6;A0A1W2PSE4;A0A1W2PS70;A0A1W2PNX7;D6RDG0;A0A1W2PQL5	Q14108;A0A1W2PS43;A0A1W2PRS1;A0A1W2PPX5;A0A1W2PQR6;A0A1W2PQB7;A0A1W2PPU6;A0A1W2PRF6	Lysosome membrane protein 2
RAB3B	0.467129	0.924912	0.279447				-2.03269	-2.11796	-1.64747	-1.73407	-1.10735	-1.55532	22.5008	11.258	5	4	3	3	22.8	77156000	P20337	P20337	Ras-related protein Rab-3B
SETX	0.467121	1.71127	0.0766655				-1.73447	-1.80741	-1.78346	-1.52125	-1.09972	-1.303	20.0335	11.579	12	6	6	6	2.6	150240000	Q7Z333;X6RI79	Q7Z333;X6RI79	Probable helicase senataxin
PDCL	0.466654	0.833967	0.317991				0.654133	0.366776	-0.0669651	0.963448	0.480043	0.910414	25.6157	79.571	27	8	8	8	38.9	719820032	Q13371;H0Y3M0;H0Y5D3	Q13371	Phosducin-like protein
GPD1L	0.465933	1.97181	0.050213				1.28676	1.30025	1.55078	1.86745	1.93112	1.73701	25.4504	104.07	26	13	13	13	44.7	1054600000	Q8N335;C9JFA7;C9JM46;C9K0P5	Q8N335;C9JFA7;C9JM46	Glycerol-3-phosphate dehydrogenase 1-like protein;Glycerol-3-phosphate dehydrogenase [NAD(+)]
BTN2A1	0.46589	2.72097	0.0173854				-1.21671	-1.18667	-1.29182	-0.661879	-0.853584	-0.782076	24.1239	38.422	15	7	7	7	17.5	438760000	Q7KYR7;Q8WVV5;C9JNC3;C9JAJ6;H7BYC3;C9IY66	Q7KYR7	Butyrophilin subfamily 2 member A1
HINT2	0.465616	2.60653	0.0198143		yes		0.571772	0.550331	0.576685	1.15961	1.00958	0.926443	27.5678	92.549	20	5	5	5	52.1	2188499968	Q9BX68	Q9BX68	Histidine triad nucleotide-binding protein 2, mitochondrial
NEDD4	0.464567	1.17696	0.191418				-2.93154	-2.69757	-3.04766	-2.3789	-2.71617	-2.188	21.1799	8.9069	17	4	4	4	3.4	142540000	P46934;H0Y8X6	P46934;H0Y8X6	E3 ubiquitin-protein ligase NEDD4
IFIT5	0.464438	1.27361	0.165207				-2.76235	-2.87634	-2.39873	-2.27138	-2.03421	-2.33853	22.3471	45.47	9	5	5	5	19.1	117380000	Q13325	Q13325	Interferon-induced protein with tetratricopeptide repeats 5
SOX13	0.464281	1.61229	0.09552				-4.69376	-4.45504	-4.45385	-3.94473	-4.27848	-3.98659	19.7202	12.316	2	2	2	2	5.9	30230000	Q9UN79;E9PKD6;H0YDQ5;E9PPW0	Q9UN79;E9PKD6;H0YDQ5;E9PPW0	Transcription factor SOX-13
CHST14	0.463892	1.15564	0.199369				-6.94809	-7.13569	-6.51213	-6.45842	-6.4189	-6.32691	18.9277	11.573	5	2	2	2	5.9	9973200	Q8NCH0;H0YN65	Q8NCH0;H0YN65	Carbohydrate sulfotransferase 14
KRAS	0.462171	1.0974	0.218495				-4.19581	-4.2258	-4.19455	-3.76814	-4.07261	-3.38891	22.8284	6.9482	3	9	2	2	63	67031000	P01116	P01116	GTPase KRas;GTPase KRas, N-terminally processed
VTI1A	0.462006	0.798148	0.333919				-0.355474	-0.154404	-0.543453	0.495264	-0.338081	0.175503	25.2928	81.9	16	6	6	6	28.6	452160000	Q96AJ9	Q96AJ9	Vesicle transport through interaction with t-SNAREs homolog 1A
MICU1	0.461832	1.28758	0.161278		yes		-2.25951	-2.41585	-2.03686	-1.99152	-1.55103	-1.78417	21.2732	33.889	8	4	4	4	14.9	68428000	Q9BPX6;F6XEV2;A0A0U1RRK1;A0A286YF11;S4R3W3;E9PQV6;S4R3V1;S4R3D7	Q9BPX6;F6XEV2;A0A0U1RRK1;A0A286YF11;S4R3W3;E9PQV6;S4R3V1	Calcium uptake protein 1, mitochondrial
GSN	0.461685	2.41958	0.023032				0.893679	1.02544	0.858347	1.47616	1.28057	1.4058	24.956	82.225	28	15	15	4	22.8	1106599936	P06396;A0A0A0MS51;A0A0A0MT01;A0A0U1RQL8;REV__H0YJM7;REV__A0A6Q8PG26;REV__Q6TDU7;REV__F8W8F9	P06396;A0A0A0MS51;A0A0A0MT01	Gelsolin
FGFR1OP	0.460834	2.08921	0.0397195				0.570793	0.488737	0.531782	1.1709	0.930346	0.872564	25.458	170.53	28	9	9	9	37.1	737470016	O95684;A0A087WV25	O95684;A0A087WV25	FGFR1 oncogene partner
PTAR1	0.460779	1.02079	0.240069		yes		-7.11354	-6.48302	-7.1185	-6.48148	-6.43541	-6.41584	22.0419	23.304	6	4	4	4	14.2	103630000	Q7Z6K3;X6R9N0;J3KQP8;F5GXY1	Q7Z6K3;X6R9N0;J3KQP8	Protein prenyltransferase alpha subunit repeat-containing protein 1
MID1	0.460732	2.11479	0.0390802				0.459326	0.432419	0.655094	1.08795	0.879116	0.961964	24.2821	79.674	37	14	14	13	28.2	591619968	O15344;A0A6Q8PF94;C9J453;A0A087X255;A0A6Q8PGA5;A0A6Q8PGE7	O15344;A0A6Q8PF94;C9J453;A0A087X255	E3 ubiquitin-protein ligase Midline-1
CISD1	0.459847	0.923017	0.283661		yes		1.30597	1.58153	1.08322	2.11182	1.48019	1.75826	29.4108	34.593	18	8	8	8	59.3	4282400000	Q9NZ45	Q9NZ45	CDGSH iron-sulfur domain-containing protein 1
STBD1	0.459347	1.44555	0.126122				-3.27098	-3.21256	-3.51655	-2.64921	-3.02502	-2.94781	22.1559	18.766	4	1	1	1	6.4	121490000	O95210	O95210	Starch-binding domain-containing protein 1
KLC4	0.459318	2.587	0.0202055				0.223801	0.158627	0.352003	0.78104	0.666777	0.664568	24.4899	122.4	33	17	14	14	33.6	942430016	Q9NSK0;H7C4M1;C9J8T5;C9JXT5;C9JQU1;C9K0D5;C9JZE5	Q9NSK0	Kinesin light chain 4
ANK2	0.458726	3.69128	0.0134138				-0.34981	-0.367666	-0.325283	0.177151	0.0835209	0.0727482	22.3932	128.06	28	18	12	0	14.6	528800000	A0A5F9ZI18;A0A5F9ZHE4;A0A5F9ZGS5;A0A5F9ZHC9;A0A5F9ZH30;A0A5F9ZHG3;A0A5F9ZH70;A0A5F9ZH38;A0A5F9ZI36;A0A5F9ZH17;A0A5F9ZGZ1;D6RHE1;A0A5F9ZHL3;A0A5F9ZGZ5;A0A5F9ZHQ3;A0A5F9ZHR2;A0A5F9ZGX8;A0A5F9ZHL9;A0A5F9ZHJ4;A0A5F9ZI73;A0A5F9ZGY4;A0A5F9ZHA1;A0A5F9ZHL5;A0A5F9ZI30;A0A5F9ZH35;A0A5F9ZHR8;A0A5F9ZH34;A0A5F9ZI53;A0A5F9ZI65;A0A5F9ZH19;A0A5F9ZHN5;A0A5F9ZI40;A0A5F9ZHY6;I6L894;A0A5F9ZGY3;A0A5F9ZI69;A0A5F9ZHJ6;…	A0A5F9ZI18;A0A5F9ZHE4;A0A5F9ZGS5;A0A5F9ZHC9;A0A5F9ZH30;A0A5F9ZHG3;A0A5F9ZH70;A0A5F9ZH38;A0A5F9ZI36;A0A5F9ZH17;A0A5F9ZGZ1;D6RHE1;A0A5F9ZHL3;A0A5F9ZGZ5;A0A5F9ZHQ3;A0A5F9ZHR2;A0A5F9ZGX8;A0A5F9ZHL9;A0A5F9ZHJ4;A0A5F9ZI73;A0A5F9ZGY4;A0A5F9ZHA1;A0A5F9ZHL5;A0A5F9ZI30;A0A5F9ZH35;A0A5F9ZHR8;A0A5F9ZH34;A0A5F9ZI53;A0A5F9ZI65;A0A5F9ZH19;A0A5F9ZHN5;A0A5F9ZI40;A0A5F9ZHY6;I6L894;A0A5F9ZGY3;A0A5F9ZI69;A0A5F9ZHJ6;…	Ankyrin-2
OSTM1	0.458616	1.23457	0.177096				-1.11796	-1.14343	-1.25797	-0.465399	-1.03708	-0.641039	22.168	3.2471	2	1	1	1	4.5	51837000	Q86WC4	Q86WC4	Osteopetrosis-associated transmembrane protein 1
DYNC1H1	0.458202	0.761372	0.34672				5.60012	5.60798	6.26989	6.06519	6.60849	6.17891	26.5919	323.31	783	202	202	202	51.7	25995999232	Q14204;A0A2R8Y706;A0A2R8YFZ7;A0A2R8Y5T0;A0A2R8Y6H2;A0A2R8Y542;A0A2R8YGC7;A0A2R8Y6I5;H0YJ21	Q14204	Cytoplasmic dynein 1 heavy chain 1
ESPNL	0.457593	1.86044	0.0639187				-3.02944	-3.11707	-2.80419	-2.42769	-2.52554	-2.6247	20.994	42.109	8	4	4	4	5.9	102330000	Q6ZVH7;C9J6L8	Q6ZVH7	Espin-like protein
GRN	0.456911	1.12785	0.210126				0.552395	0.535103	0.236313	1.07713	0.577847	1.03956	25.2413	82.169	28	9	9	9	19.6	872569984	P28799;K7EKL3;K7EQ05;K7EQI0;K7EMR1	P28799;K7EKL3;K7EQ05	Granulins;Acrogranin;Paragranulin;Granulin-1;Granulin-2;Granulin-3;Granulin-4;Granulin-5;Granulin-6;Granulin-7
POC5	0.456907	0.475598	0.472689				-4.62578	-4.60555	-5.60501	-4.53413	-4.90522	-4.02628	21.3062	22.002	7	4	4	4	7.3	67422000	Q8NA72;D6RDG4;D6RBC1;D6RIH2	Q8NA72;D6RDG4	Centrosomal protein POC5
IQCJ-SCHIP1;SCHIP1	0.456422	1.53155	0.109107				-6.67252	-6.24032	-6.32458	-5.89314	-6.02318	-5.95183	19.8811	10.384	4	1	1	1	1.8	21244000	C9J366;P0DPB3;B3KU38;C9JWG6;F8WDG0;A0A1W2PQT1	C9J366;P0DPB3;B3KU38;C9JWG6
CHCHD3	0.456414	1.30752	0.157211		yes		2.24854	2.27371	2.72661	2.86922	2.96292	2.78596	27.8713	153.43	47	11	11	11	41	3191899904	Q9NX63;C9JRZ6;F8WAR4;A0A286YEX5	Q9NX63;C9JRZ6;F8WAR4	MICOS complex subunit MIC19
NFIA	0.455961	1.24382	0.176325				-3.50121	-3.66869	-4.00597	-3.14965	-3.43889	-3.21944	19.9433	4.6123	5	2	2	2	3.9	22181000	Q12857;A0A590UK73;B1AKN7;B1AKN5;A0A590UK09;B1AKN8;A0A590UJA3;S4R3W2;A0A590UJU2;A0A590UK38;S4R3K4;A0A590UJ82;B1AKN6	Q12857;A0A590UK73;B1AKN7;B1AKN5;A0A590UK09;B1AKN8;A0A590UJA3;S4R3W2;A0A590UJU2;A0A590UK38	Nuclear factor 1 A-type;Nuclear factor 1
UNC13B	0.45586	0.456444	0.480346				1.47631	1.47465	0.805784	2.0074	0.975424	2.14149	23.0679	39.111	16	7	7	7	5.7	756160000	O14795;B1AM27;A0A1B0GUS7;I6L9J0;F8W8M9;A0A1B0GVW8;A0A0U1RRL2;Q8NB66;Q9UPW8;F8VZH8;F8W0P6;F8W059;A0A3B3ISZ1;A0A0U1RRB5	O14795;B1AM27;A0A1B0GUS7;I6L9J0;F8W8M9;A0A1B0GVW8	Protein unc-13 homolog B
HMGN1	0.455578	0.271974	0.591826				1.7964	1.56146	0.169567	2.10787	0.754021	2.03227	26.0707	25.088	5	2	2	2	33	281920000	P05114;A6NEL0;F2Z2W6;F2Z2Y5;H7BXJ5;A0A494C035;A6NL93	P05114;A6NEL0;F2Z2W6;F2Z2Y5;H7BXJ5;A0A494C035;A6NL93	Non-histone chromosomal protein HMG-14
FLOT1	0.455022	2.08653	0.042643				0.949879	0.826555	1.14412	1.40347	1.43468	1.44747	24.5136	47.944	22	9	9	9	28.6	646710016	O75955;A0A140T9R1;A2AB09;A0A140T9X0;A2AB10;A2AB12;A0A140T9C3;A0A140T959;A0A140T9W4;A2AB11;A0A0G2JJQ6;A2AB13;A0A140T910;A0A140T957;A0A140T9B1;A0A140T974;A0A140T905;A2ABJ5;A0A140T907	O75955;A0A140T9R1;A2AB09;A0A140T9X0;A2AB10;A2AB12;A0A140T9C3;A0A140T959;A0A140T9W4	Flotillin-1
NSDHL	0.454978	2.40088	0.0238384				2.03407	2.04047	2.21127	2.61811	2.57887	2.45376	27.2677	215.71	62	17	17	17	62.7	4039600128	Q15738;C9JDR0	Q15738;C9JDR0	Sterol-4-alpha-carboxylate 3-dehydrogenase, decarboxylating
TMUB1	0.454822	1.78544	0.0709556				-1.34013	-1.3271	-1.46579	-0.726955	-1.08798	-0.953629	26.3537	8.3819	7	3	3	3	14.2	428780000	Q9BVT8;C9JE12;C9JCW7;A0A590UJA9	Q9BVT8;C9JE12;C9JCW7;A0A590UJA9	Transmembrane and ubiquitin-like domain-containing protein 1
NDUFB6	0.454746	1.06942	0.226945		yes	Complex I	1.07943	1.33115	1.18234	1.94535	1.30729	1.70451	28.1136	29.951	27	7	7	7	51.6	2323399936	O95139;A0A087WZX2	O95139;A0A087WZX2	NADH dehydrogenase [ubiquinone] 1 beta subcomplex subunit 6
TBC1D1	0.453864	0.647066	0.393884				-4.41567	-4.71419	-5.09066	-3.94038	-4.771	-4.14755	18.1603	3.5549	4	2	2	2	2	17871000	Q86TI0;C9JIE2;H0Y8P0;H0YA01;H7C380;H7C0Z7;A0JNU9	Q86TI0;C9JIE2;H0Y8P0	TBC1 domain family member 1
LAMB2	0.453224	1.52998	0.110546				-0.0134487	-0.035183	-0.255978	0.54071	0.151022	0.363329	21.7874	108.24	31	16	16	16	12.6	336630016	P55268	P55268	Laminin subunit beta-2
TBCK	0.453162	0.344512	0.534116				-6.09643	-6.46159	-7.57683	-6.29908	-6.78098	-5.6953	18.6778	10.317	5	2	2	2	3.9	17193000	Q8TEA7	Q8TEA7	TBC domain-containing protein kinase-like protein
DDX19A	0.453026	2.86782	0.0160207				1.33574	1.32475	1.46132	1.89242	1.82199	1.76647	24.7226	120.04	12	31	3	0	76.4	747480000	F6QDS0;I3L352;H3BTX1;Q9UHL0;H0YD26;A0A1B0GV69;E9PR46;J3QL17	F6QDS0;I3L352
MON1A	0.452424	1.98805	0.0512466				-4.31623	-4.25042	-4.13487	-3.69246	-3.94865	-3.70314	19.4134	7.9189	3	3	2	2	7.4	25835000	Q86VX9;A0A0A0MSQ9	Q86VX9;A0A0A0MSQ9	Vacuolar fusion protein MON1 homolog A
USP8	0.452038	1.35647	0.147986				0.71332	0.665504	0.458036	1.28298	0.81901	1.09099	22.9656	62.781	18	10	10	10	13.1	450510016	P40818;A0A075B720	P40818	Ubiquitin carboxyl-terminal hydrolase 8
HPRT1	0.450917	1.78739	0.073105				2.97446	2.90983	3.17829	3.3869	3.62976	3.39867	30.3544	252.76	100	17	17	15	82.6	17845000192	P00492	P00492	Hypoxanthine-guanine phosphoribosyltransferase
MAST2	0.450888	0.960021	0.269625				-0.533569	-0.480522	-0.793993	0.162483	-0.51593	-0.101974	20.1406	3.1777	3	3	2	2	2.5	94780000	Q6P0Q8;A0A669KBJ4;O60307;Q9Y2H9;V9GXZ1;E7ERL6	Q6P0Q8;A0A669KBJ4	Microtubule-associated serine/threonine-protein kinase 2
MMACHC	0.450737	1.13661	0.210661				-1.27223	-1.08804	-1.01972	-0.468979	-1.01427	-0.544535	23.4535	16.147	7	5	5	5	24.8	172310000	Q9Y4U1;A0A0C4DGU2	Q9Y4U1;A0A0C4DGU2	Methylmalonic aciduria and homocystinuria type C protein
COL18A1	0.450314	0.842298	0.320099				-2.94774	-2.97339	-3.18982	-2.36525	-3.05836	-2.3364	19.8348	4.9454	6	3	3	3	1.8	59848000	P39060;H7C457;H7BXV5	P39060;H7C457;H7BXV5	Collagen alpha-1(XVIII) chain;Endostatin
HSPA4L	0.450077	2.20738	0.0365682				3.4458	3.4504	3.62603	3.90624	4.07973	3.88649	27	323.31	173	43	39	39	59.4	6979500032	O95757;E9PDE8;D6RJ96	O95757;E9PDE8;D6RJ96	Heat shock 70 kDa protein 4L
XPC	0.450033	0.784153	0.340472				-2.4358	-2.51093	-3.14691	-2.12026	-2.52479	-2.09851	20.5231	22.676	9	4	4	4	8.4	63287000	Q01831;E7EUB5	Q01831	DNA repair protein complementing XP-C cells
MTX2	0.449876	2.14234	0.03981		yes		0.131853	0.17053	0.0663891	0.703583	0.41707	0.597746	26.2172	122.03	35	8	8	8	33.8	858140032	O75431;C9JNK6;C9JAZ1	O75431;C9JNK6;C9JAZ1	Metaxin-2
RBM42	0.449667	0.467639	0.477342				-0.155655	-0.374371	-1.00096	0.277079	-0.72093	0.261866	23.8343	89.855	14	7	7	7	20.6	269230016	Q9BTD8;K7EP90;K7EQ03;K7ER08;K7EML2	Q9BTD8;K7EP90;K7EQ03;K7ER08	RNA-binding protein 42
MBLAC1	0.449201	0.578732	0.422448				-3.18311	-3.0182	-3.78847	-2.59774	-3.38861	-2.65583	22.0589	6.4783	3	2	2	2	11.7	43692000	A4D2B0;C9JAV3	A4D2B0;C9JAV3	Metallo-beta-lactamase domain-containing protein 1
USP4	0.448833	1.00658	0.251237				-3.6492	-3.52647	-3.05371	-2.93799	-2.79341	-3.15148	22.2738	64.27	19	12	10	10	17.5	248480000	Q13107;H7C189;C9JNU9	Q13107;H7C189	Ubiquitin carboxyl-terminal hydrolase 4;Ubiquitin carboxyl-terminal hydrolase
FTL	0.44861	0.900306	0.295485				0.386181	0.616291	0.22328	1.15422	0.470116	0.947248	27.1643	46.372	9	5	5	5	34.9	1203299968	P02792	P02792	Ferritin light chain
ZZZ3	0.448003	0.624202	0.405376				-0.181446	-0.939209	-0.954823	0.144558	-0.373293	-0.502733	22.0688	112.98	13	6	6	6	8.3	167170000	Q8IYH5;C9JUA4	Q8IYH5	ZZ-type zinc finger-containing protein 3
EXOC3	0.447502	1.44486	0.130106				-0.14716	0.0124397	0.299463	0.580946	0.542549	0.383753	24.3543	85.084	28	15	15	15	26.2	750689984	O60645;D6RB59;H0Y995;D6RBR9	O60645;D6RB59	Exocyst complex component 3
ARL6IP6	0.447379	1.06689	0.230723				-5.15311	-5.16256	-5.68166	-4.76561	-5.06452	-4.82506	22.6443	53.711	8	3	3	3	20.8	58999000	Q8N6S5	Q8N6S5	ADP-ribosylation factor-like protein 6-interacting protein 6
ITGB5	0.447231	1.92415	0.0611332				-2.24352	-2.38552	-2.57338	-1.88159	-1.99771	-1.98142	21.3431	12.441	3	2	2	2	3.5	117040000	P18084;H7C5U2;V9GZ57	P18084;H7C5U2;V9GZ57	Integrin beta-5;Integrin beta
KREMEN1	0.447014	1.27078	0.172138				-5.89019	-5.81884	-5.50426	-5.11243	-5.25465	-5.50516	18.1952	8.278	1	1	1	1	5.5	7502900	Q96MU8;H7BZ87	Q96MU8;H7BZ87	Kremen protein 1
ALG2	0.44694	0.32163	0.55143				-8.05055	-9.41708	-8.98735	-8.59384	-8.93056	-7.58976	21.6274	10.947	5	4	4	4	17.8	61553000	Q9H553;A0A0A0MTE0	Q9H553;A0A0A0MTE0	Alpha-1,3/1,6-mannosyltransferase ALG2
TRIM5	0.445753	1.00706	0.253309				-6.83863	-6.59547	-6.65812	-6.15724	-6.62563	-5.97211	19.2038	3.4352	3	1	1	1	1.8	18115000	Q9C035;A0A2U3TZJ3;H7C134	Q9C035;A0A2U3TZJ3;H7C134	Tripartite motif-containing protein 5
IGF2R	0.445344	2.34942	0.0289716				4.22451	4.21154	4.38656	4.78239	4.76152	4.61473	26.4542	323.31	229	78	78	78	40.9	11676000256	P11717;A0A7I2V381;A0A7I2YQS7;A0A7I2V657;S4R328	P11717;A0A7I2V381	Cation-independent mannose-6-phosphate receptor
LLGL2	0.444903	2.08304	0.0465288				-1.00167	-1.20196	-1.16328	-0.602306	-0.617023	-0.81287	20.6148	8.9462	3	2	2	2	2.8	70652000	Q6P1M3;J3QRV5;J3QL58;J3QSA6;J3QS20	Q6P1M3;J3QRV5;J3QL58;J3QSA6;J3QS20	Lethal(2) giant larvae protein homolog 2
ABAT	0.444575	2.00305	0.0526147		yes		-1.44026	-1.44846	-1.43205	-1.09566	-0.803234	-1.08815	22.5415	65.716	17	7	7	7	19.4	189240000	P80404;H3BRN4;H3BNQ7;H3BPW8;H3BRJ1;H3BMJ9;H3BRT1	P80404;H3BRN4;H3BNQ7	4-aminobutyrate aminotransferase, mitochondrial
GLS	0.444183	0.983993	0.262038				0.558588	0.696041	1.10695	1.17872	1.48318	1.03222	27.6188	119	12	5	4	4	59.2	1030499968	B8ZZC5;B8ZZA8	B8ZZC5;B8ZZA8
HSD17B7	0.442922	1.69645	0.0892604		yes		-1.20175	-1.04376	-0.818012	-0.49765	-0.617268	-0.619835	23.8487	20.537	6	6	6	6	25.2	226610000	P56937;Q5T249;F2Z2C2;V9GYN3	P56937	3-keto-steroid reductase
FUBP1	0.44261	0.687167	0.378956				0.456543	0.719353	0.231092	1.2693	0.413361	1.05215	26.004	33.371	22	13	2	2	72	807520000	C9JSZ1	C9JSZ1
COX17	0.442548	0.804711	0.337084		yes		-1.11793	-1.09863	-1.85177	-0.861883	-0.851999	-1.0268	25.7366	9.2773	3	2	2	2	46	223640000	Q14061;C9J8T6;H7C4E5	Q14061;C9J8T6;H7C4E5	Cytochrome c oxidase copper chaperone
CEP170	0.442528	0.646362	0.396482				-3.5944	-3.92321	-4.35894	-3.17571	-3.91668	-3.45658	19.8754	1.8486	2	5	1	1	29.7	14427000	H0Y4T4	H0Y4T4
	0.44114	0.937881	0.28462				-4.95823	-5.02873	-5.0551	-4.14752	-4.70232	-4.86881	20.7706	7.1038	2	6	1	0	15	41142000	H7C1Q1;H0Y2U5;H7C471;H0Y5R9	H7C1Q1;H0Y2U5;H7C471;H0Y5R9
ERN1	0.440882	1.46152	0.130041				-5.06293	-4.99184	-4.81591	-4.4332	-4.36377	-4.75106	18.6518	16.86	3	2	2	2	4.6	16886000	O75460	O75460	Serine/threonine-protein kinase/endoribonuclease IRE1;Serine/threonine-protein kinase;Endoribonuclease
ADD2	0.439828	2.9972	0.0159362				0.924109	0.996172	1.05859	1.49009	1.43349	1.37477	24.2255	128.69	37	14	13	13	26.3	686560000	P35612;A0A1C7CYY0;C9J080;C9JTM0;C9J299	P35612	Beta-adducin
YIF1B	0.439788	0.778475	0.345799				-1.42772	-0.997894	-1.3856	-0.539038	-1.26548	-0.687325	23.6739	18.695	6	3	3	2	16.9	107060000	Q5BJH7;K7ERQ0;K7ERY2	Q5BJH7	Protein YIF1B
MSN	0.439697	0.452352	0.484254				5.79856	5.97284	5.14493	6.51059	5.42043	6.30441	31.4267	323.31	368	55	55	36	77.5	95255003136	P26038	P26038	Moesin
ABCC10	0.439612	0.390178	0.509573				-0.704145	-0.96542	-1.58588	-0.133648	-1.42649	-0.376474	22.3991	5.6681	3	2	2	2	1.5	353969984	Q5T3U5	Q5T3U5	Multidrug resistance-associated protein 7
SLC25A40	0.439527	1.0073	0.255208		yes		-3.89126	-3.70569	-3.42315	-3.43697	-2.93419	-3.33037	21.8449	8.7862	2	2	2	2	6.8	52737000	Q8TBP6	Q8TBP6	Solute carrier family 25 member 40
CAST	0.439355	0.814731	0.334107				2.65942	2.59855	2.19165	3.24715	2.55233	2.96821	26.7033	241.26	56	18	18	0	38.9	3933700096	A0A0C4DGB5;A0A6Q8PH20;A0A6Q8PG72;E9PCH5;A0A6Q8PGG5;P20810;B7Z574;E7EVY3;E7ES10;A0A6Q8PFE5;A0A6Q8PFF6;E9PDE4;H0Y7F0;E7EQ12;H0Y9H6;E7EQA0;H0YD33;A0A6Q8PFL0;A0A0C4DGD1;D6RC54;H0YA91;H0Y944;A0A6Q8PFR3;D6RAA8;E7EN75;E7EQK6;D6RBR1;D6RGF7;A0A6Q8PG40	A0A0C4DGB5;A0A6Q8PH20;A0A6Q8PG72;E9PCH5;A0A6Q8PGG5;P20810;B7Z574;E7EVY3;E7ES10;A0A6Q8PFE5;A0A6Q8PFF6;E9PDE4;H0Y7F0;E7EQ12;H0Y9H6;E7EQA0;H0YD33	Calpastatin
LDAH;C2orf43	0.439226	4.0155	0.0122202				-1.51688	-1.45681	-1.42845	-1.03057	-1.00936	-1.04453	24.5926	6.7677	7	5	5	5	22.1	354190016	B5MCU4;B5MDU6;Q9H6V9;A0A0A0MSH6;C9JHU6;C9JUM0	B5MCU4;B5MDU6;Q9H6V9;A0A0A0MSH6	UPF0554 protein C2orf43
CASP8	0.439059	1.2102	0.191557				-0.0273361	0.0338497	0.455755	0.536768	0.74634	0.496338	23.1908	109.93	16	6	6	6	21.3	258520000	Q14790;H7C0E2;A0A0A0MS31;C9JB29;E7ETB7;E7EQ06;E7EQ01;E7EVN1	Q14790;H7C0E2;A0A0A0MS31	Caspase-8;Caspase-8 subunit p18;Caspase-8 subunit p10
ALDH2	0.437941	1.87404	0.0672155		yes		3.36496	3.36916	3.60244	3.8836	4.00034	3.76644	28.284	323.31	114	27	27	25	54.4	7517199872	P05091;S4R3S4;F8VP50	P05091	Aldehyde dehydrogenase, mitochondrial
ATAD1	0.437618	1.90067	0.0655427		yes		1.06305	1.19472	1.38983	1.69611	1.68284	1.5815	26.8527	191.25	36	11	11	11	36.8	2423899904	Q8NBU5	Q8NBU5	ATPase family AAA domain-containing protein 1
CPPED1	0.437332	0.972767	0.269837				-2.61366	-2.41835	-2.96499	-2.08488	-2.50238	-2.09775	23.3446	25.778	7	5	5	5	20.1	181090000	Q9BRF8	Q9BRF8	Serine/threonine-protein phosphatase CPPED1
NES	0.437194	2.34213	0.0315621				-2.82066	-2.69432	-2.74049	-2.18527	-2.35221	-2.4064	19.2547	16.481	8	6	6	6	5.4	55673000	P48681	P48681	Nestin
LZTFL1	0.436878	2.52941	0.0226294				2.12715	2.14282	2.04374	2.66133	2.47151	2.49149	27.2513	188.08	52	15	15	15	53.2	2556199936	Q9NQ48;H7C488;C9J0R9	Q9NQ48;H7C488	Leucine zipper transcription factor-like protein 1
SNX15	0.436834	0.805896	0.337707				-0.748049	-0.868658	-1.18296	-0.080946	-0.797121	-0.611097	25.7783	14.654	24	9	9	9	26.3	805720000	Q9NRS6;E9PMW6;E9PK26;E9PNI5	Q9NRS6;E9PMW6;E9PK26	Sorting nexin-15
UCHL1	0.436672	1.20919	0.193595				5.05453	5.14805	4.90191	5.744	5.21167	5.45884	31.9457	323.31	142	20	20	20	78.5	41362001920	P09936;D6RE83;D6R956;D6R974;D6RF53	P09936;D6RE83;D6R956;D6R974	Ubiquitin carboxyl-terminal hydrolase isozyme L1;Ubiquitin carboxyl-terminal hydrolase
ACADSB	0.435928	1.01685	0.253224		yes		0.376669	0.406044	0.890825	0.893251	1.21873	0.869343	25.3718	93.615	20	8	8	8	28	911750016	P45954	P45954	Short/branched chain specific acyl-CoA dehydrogenase, mitochondrial
IMMT	0.43579	1.52002	0.122451		yes		3.59891	3.57735	3.97519	4.17089	4.19213	4.0958	27.6715	323.31	117	34	34	0	47.4	9406000128	Q16891;B9A067;H7C463	Q16891;B9A067;H7C463	MICOS complex subunit MIC60
TET2	0.435517	2.11465	0.0473301				0.21414	0.107164	0.399788	0.683533	0.705492	0.638618	20.3703	10.816	10	2	2	2	1.5	140970000	Q6N021;E7EPB1;E7EQS8	Q6N021;E7EPB1;E7EQS8	Methylcytosine dioxygenase TET2
PLEKHG4	0.43509	0.778306	0.347183				-2.31407	-2.38268	-2.87258	-1.97233	-2.45636	-1.83537	20.995	7.9794	6	3	3	3	3.4	108670000	Q58EX7;H3BSU4;H3BQ60;H3BPQ5;H3BME5;H3BQE6;H3BQP9	Q58EX7	Puratrophin-1
CCDC115	0.434449	3.91469	0.0127541				-3.45291	-3.3963	-3.48745	-2.99157	-3.00728	-3.03448	26.1423	15.21	7	2	2	2	12.2	666590016	Q96NT0;F8WCZ3;B8ZZ99	Q96NT0;F8WCZ3;B8ZZ99	Coiled-coil domain-containing protein 115
OCIAD1	0.433986	1.46803	0.131323		yes		2.73501	2.70496	2.57284	3.31584	2.87449	3.12444	28.6464	148.02	56	14	14	14	54.7	4621799936	Q9NX40;D6RG39;D6RIT9;D6RBN5;D6RDK6;D6RDI5;D6RA54;D6RC55;D6R918;D6RBC5;D6R9T5;D6RI08;D6RDK1;D6RIV2;D6RF07;D6RF01	Q9NX40;D6RG39;D6RIT9;D6RBN5;D6RDK6;D6RDI5;D6RA54;D6RC55	OCIA domain-containing protein 1
FAM50A	0.433924	1.3777	0.151434				3.28905	3.16374	2.89264	3.72237	3.42689	3.49793	28.8561	110.76	44	15	15	15	49.6	7774300160	Q14320;B0S8I6;Q9Y247	Q14320;B0S8I6	Protein FAM50A
CHPF	0.433875	2.47923	0.0251788				-2.45061	-2.28758	-2.37496	-1.84528	-2.02068	-1.94558	19.3186	6.2983	2	1	1	1	2.1	24192000	Q8IZ52;F8W6H2	Q8IZ52;F8W6H2	Chondroitin sulfate synthase 2
TSEN2	0.43327	1.32578	0.16527				-2.05528	-2.09052	-1.72018	-1.61757	-1.62119	-1.32741	20.9052	6.562	2	2	2	2	6	60877000	Q8NCE0;C9J7Z4	Q8NCE0;C9J7Z4	tRNA-splicing endonuclease subunit Sen2
SCCPDH	0.432227	1.27716	0.176914		yes		2.14846	2.23277	1.92351	2.78688	2.36259	2.45195	25.9581	100.23	41	12	12	12	46.4	1303800064	Q8NBX0	Q8NBX0	Saccharopine dehydrogenase-like oxidoreductase
AGFG2	0.431801	0.426173	0.495491				-5.28414	-5.48314	-6.42861	-5.11664	-5.79518	-4.98867	20.6822	10.244	4	2	2	2	4.2	25237000	O95081;A0A0C4DG34	O95081;A0A0C4DG34	Arf-GAP domain and FG repeat-containing protein 2
STX7	0.431082	0.745436	0.362472				2.14038	2.22693	1.74292	2.78284	2.04509	2.57555	28.0731	274.77	47	10	10	10	52.5	3106200064	O15400	O15400	Syntaxin-7
SRCAP	0.431019	1.85213	0.0720148				-0.816584	-0.977938	-1.04957	-0.388659	-0.655266	-0.507113	22.1828	45.512	25	9	9	9	4.2	480840000	Q6ZRS2;A0A0C4DFX4;A0A0A0MS59;A0A087X0E3	Q6ZRS2;A0A0C4DFX4;A0A0A0MS59	Helicase SRCAP
COX6C	0.430716	2.18059	0.0425354		yes	Complex IV	1.81988	1.98026	1.9844	2.45771	2.24165	2.37733	30.1957	14.065	31	8	8	8	52	4918799872	P09669	P09669	Cytochrome c oxidase subunit 6C
STOM	0.430658	2.37161	0.031469				0.163271	0.142702	0.0710468	0.657255	0.426775	0.584963	25.2706	34.826	17	6	6	6	25.7	607150016	P27105;F8VSL7	P27105	Erythrocyte band 7 integral membrane protein
CPE	0.430376	1.3012	0.172358				-3.96137	-3.83871	-3.85779	-3.17664	-3.69176	-3.49834	19.7294	2.471	4	1	1	1	2.7	20861000	P16870;D6RF88;C9JE88;D6R930	P16870;D6RF88;C9JE88;D6R930	Carboxypeptidase E
RABGAP1L	0.429701	0.78246	0.346991				-3.18353	-3.2954	-3.67116	-2.65281	-3.34764	-2.86054	22.7119	1.5728	2	4	2	2	17	109920000	B7ZAP0;F5H8L0;E9PS63	B7ZAP0;F5H8L0;E9PS63	Rab GTPase-activating protein 1-like, isoform 10
CYP51A1	0.429642	1.60477	0.107836				1.01204	1.06196	1.34528	1.57542	1.67961	1.45318	26.0336	89.305	38	15	15	15	39.8	1785900032	Q16850;A0A0C4DFL7;H7C0D0;A0A3B3ITR4;C9IYR8	Q16850;A0A0C4DFL7	Lanosterol 14-alpha demethylase
ARHGEF40	0.429633	3.18859	0.01712				-3.8958	-3.84297	-3.75827	-3.41285	-3.36496	-3.43034	19.2898	21.124	7	4	4	4	3.3	44866000	Q8TER5;G3V485;G3V3N2;G3V5C1	Q8TER5	Rho guanine nucleotide exchange factor 40
MANEA	0.429537	0.815957	0.337026				-2.97538	-2.92948	-3.43002	-2.43145	-3.04089	-2.57393	23.7228	9.1173	8	4	4	4	8	276880000	Q5SRI9;X6R7A2	Q5SRI9	Glycoprotein endo-alpha-1,2-mannosidase
CLIP2	0.429451	0.518624	0.459357				-3.58134	-3.40898	-4.20838	-3.00135	-3.84323	-3.06577	19.8895	12.28	6	4	2	2	5.2	58276000	Q9UDT6	Q9UDT6	CAP-Gly domain-containing linker protein 2
GALT	0.429122	0.653128	0.396109				-2.30773	-2.05693	-2.63756	-1.50366	-2.34933	-1.86187	22.9425	17.915	5	3	3	3	10.3	128980000	P07902;G3V4G9;G3V3U5;G3V223;F2Z2X9	P07902;G3V4G9	Galactose-1-phosphate uridylyltransferase
ASNSD1	0.429042	3.01188	0.0161616				-0.514105	-0.447699	-0.475109	-0.00873566	-0.000120163	-0.14093	23.7533	11.463	7	5	5	4	11.4	480750016	Q9NWL6;C9IYZ1;C9J6C1;U3KQK8	Q9NWL6;C9IYZ1	Asparagine synthetase domain-containing protein 1
HSPH1	0.42901	2.16359	0.0446486				4.3176	4.31323	4.50824	4.78455	4.91124	4.7303	28.5732	323.31	221	48	45	44	64	18770999296	Q92598;A0A0A0MSM0;R4GN69;Q5TBM3	Q92598;A0A0A0MSM0	Heat shock protein 105 kDa
TNIP2	0.429	0.593162	0.42038				-6.64554	-6.68681	-6.69205	-5.73228	-6.84181	-6.16331	18.6961	8.0898	2	1	1	1	3.3	10193000	Q8NFZ5;D6RGJ2	Q8NFZ5;D6RGJ2	TNFAIP3-interacting protein 2
LRIG1	0.42872	0.92982	0.290249				-2.73765	-2.35607	-2.68109	-1.80492	-2.37052	-2.31321	20.2957	28.758	10	5	5	5	8.7	72080000	Q96JA1	Q96JA1	Leucine-rich repeats and immunoglobulin-like domains protein 1
SPACIA2	0.428223	1.69378	0.0977215				-4.22899	-4.18582	-4.45193	-3.79618	-4.01926	-3.76663	20.9047	2.3257	1	3	1	1	14.2	21594000	G1UD79	G1UD79
NDUFS5	0.427734	1.95263	0.0638145		yes	Complex I	-1.21445	-1.31981	-1.16337	-0.709688	-0.972506	-0.732235	26.0552	45.825	22	6	6	6	51.9	418360000	O43920	O43920	NADH dehydrogenase [ubiquinone] iron-sulfur protein 5
COX18	0.42676	0.905028	0.301587		yes		-4.61167	-4.58957	-5.08966	-4.1136	-4.61587	-4.28115	24.2831	3.3958	3	2	2	2	5.4	285800000	Q8N8Q8;B7ZL88	Q8N8Q8;B7ZL88	Mitochondrial inner membrane protein COX18
TFAM	0.426621	0.862257	0.319807		yes		4.276	4.19242	3.77729	4.62844	4.17163	4.7255	28.524	51.404	50	15	15	15	46.3	6175799808	Q00059;H7BYN3	Q00059;H7BYN3	Transcription factor A, mitochondrial
HSPA2	0.426527	1.10927	0.226302				-4.09473	-3.96986	-3.6137	-3.65604	-3.27774	-3.46492	18.3492	2.7708	3	18	2	2	21.9	11688000	P54652	P54652	Heat shock-related 70 kDa protein 2
DYNLT3	0.425687	1.71478	0.0950338				-1.55935	-1.45583	-1.25319	-1.00057	-0.878736	-1.11201	26.0647	79.346	4	2	2	2	44	280740000	P51808;A6NGJ0;F2Z328	P51808;A6NGJ0;F2Z328	Dynein light chain Tctex-type 3
PLS3	0.425676	2.78926	0.0203665				5.37046	5.44178	5.46345	5.92599	5.8669	5.75983	30.6119	323.31	291	50	50	47	71.3	60715999232	P13797;A0A0A0MSQ0;U3KQI3;H7C4N2;P13796;F2Z2Z9;Q5TBN3	P13797;A0A0A0MSQ0	Plastin-3
ZDHHC3	0.425444	1.89161	0.0700837				-0.593594	-0.375914	-0.401337	0.108452	-0.129211	-0.0737534	23.1754	14.036	4	2	2	2	8	104200000	Q9NYG2;F8W6M3;H0Y6A5	Q9NYG2;F8W6M3;H0Y6A5	Palmitoyltransferase ZDHHC3;Palmitoyltransferase
LAMA5	0.425188	0.838327	0.330522				-4.56011	-4.30141	-4.88	-3.87884	-4.4511	-4.13601	18.329	23.813	9	6	6	6	2.8	59273000	O15230;A0A087WYH7	O15230	Laminin subunit alpha-5
DNAJC12	0.424604	0.554856	0.441909				-1.85337	-2.02666	-2.83989	-1.58307	-2.09587	-1.76717	23.5373	7.4869	6	2	2	2	11.1	146090000	Q9UKB3;S4R3E2;S4R368;S4R3W0	Q9UKB3;S4R3E2;S4R368	DnaJ homolog subfamily C member 12
CCDC120	0.424073	1.48266	0.132743				-2.85456	-2.86584	-2.93186	-2.38888	-2.71274	-2.27841	18.5393	1.2647	1	1	1	1	2.4	13334000	Q96HB5	Q96HB5	Coiled-coil domain-containing protein 120
PDCD11	0.423822	0.549634	0.44602				-7.62091	-7.5474	-8.06726	-7.18002	-7.89721	-6.88687	18.3746	20.935	6	4	4	4	2.8	32288000	Q14690;A0A3B3IUD7;S4R3Q4	Q14690;A0A3B3IUD7	Protein RRP5 homolog
DHRS4;DHRS4L2	0.423427	0.709407	0.37466		yes		1.83678	1.85521	1.41854	2.47949	1.68867	2.21267	26.849	92.305	16	9	9	9	43.2	1571399936	Q9BTZ2;Q6PKH6;H0YN69;F5GWZ1;A0A087WXI8;P0CG22;H0YKN3;A0A087WSZ6;H0YLE1;F6TD35;E9PFL3;H0YNP7	Q9BTZ2;Q6PKH6;H0YN69	Dehydrogenase/reductase SDR family member 4;Dehydrogenase/reductase SDR family member 4-like 2
CISD2	0.423416	0.741903	0.363836				2.76851	2.8187	2.24927	3.31412	2.67699	3.11562	29.0245	70.503	31	9	9	9	56.3	4914599936	Q8N5K1;D6RCF4;A0A2R8Y540;I3L1N9	Q8N5K1;D6RCF4	CDGSH iron-sulfur domain-containing protein 2
C10orf35	0.423133	1.36698	0.158809				-0.915407	-0.853331	-1.01397	-0.287788	-0.757477	-0.468048	25.4909	18.311	13	4	4	4	33.9	282920000	Q96D05;Q5VVH9	Q96D05;Q5VVH9	Uncharacterized protein C10orf35
SAMM50	0.422017	1.22279	0.197972		yes		0.629475	0.654478	1.08308	1.19047	1.33765	1.10497	25.4392	101.51	34	13	13	13	34.5	1319399936	Q9Y512	Q9Y512	Sorting and assembly machinery component 50 homolog
MLLT11	0.42193	0.82081	0.337284		yes		-0.918238	-0.910091	-0.380966	-0.50503	0	-0.438477	26.1081	53.75	18	2	2	2	41.1	361660000	Q13015	Q13015	Protein AF1q
ZBTB8OS	0.421784	0.219616	0.64536				-0.928144	-1.07647	-2.71219	-0.556946	-2.10727	-0.787247	24.9156	10.351	5	2	2	2	15	221540000	Q8IWT0;A0A087WUU3;A0A087WTK6;F6SII6;S4R426;A0A087X1H4;H7C3R6;A0A087X0V4;A8K0B5	Q8IWT0;A0A087WUU3;A0A087WTK6;F6SII6;S4R426;A0A087X1H4;H7C3R6;A0A087X0V4;A8K0B5	Protein archease
CCRN4L	0.419637	2.20201	0.0451805		yes		-3.85207	-3.84786	-3.96476	-3.3943	-3.6087	-3.40279	22.5054	4.6871	3	1	1	1	2.6	142890000	Q9UK39;Q8WTX0	Q9UK39;Q8WTX0	Nocturnin
TRPC1	0.419612	1.78325	0.0863378				-0.768883	-0.778725	-0.946028	-0.245609	-0.54805	-0.441139	24.663	1.8393	5	2	2	2	0.9	956310016	REV__O15399;P48995;REV__A0A0J9YW54;REV__A2A2F0;REV__Q86X10	REV__O15399;P48995;REV__A0A0J9YW54;REV__A2A2F0;REV__Q86X10	Short transient receptor potential channel 1
WASF3	0.417542	1.45788	0.140126				-3.14404	-3.30772	-3.44983	-2.87258	-3.06008	-2.7163	19.9475	3.1179	3	1	1	1	2.6	17189000	Q9UPY6	Q9UPY6	Wiskott-Aldrich syndrome protein family member 3
HLTF	0.417453	2.09979	0.0535022				1.5256	1.52137	1.73039	2.09186	1.92084	2.01703	24.691	69.905	44	19	19	19	22.6	1489699968	Q14527;A0A0C4DGA6;H7C5K0	Q14527;A0A0C4DGA6;H7C5K0	Helicase-like transcription factor
BAK1	0.417254	0.598939	0.420341		yes		-0.378757	-0.290489	-0.952236	0.221165	-0.566654	-0.024231	25.9597	61.203	13	6	6	6	38.4	522080000	Q16611;A0A0A0MRG8	Q16611;A0A0A0MRG8	Bcl-2 homologous antagonist/killer
P2RX4	0.416248	0.944192	0.29101				-3.92432	-3.65911	-3.8967	-3.04145	-3.65986	-3.53007	22.6188	20.834	12	2	2	2	9.3	109490000	Q99571;F6SFZ6	Q99571;F6SFZ6	P2X purinoceptor 4;P2X purinoceptor
TSC1	0.415912	2.37961	0.035538				-2.81327	-2.74908	-2.71513	-2.39381	-2.42088	-2.21505	20.1176	55.906	12	3	3	3	4	63708000	Q92574;A0A2R8Y6S1;A0A2R8Y5S3;A0A2R8YFV7;A0A2R8Y5N2;A0A2R8YEH9;A0A2R8Y5U8	Q92574;A0A2R8Y6S1;A0A2R8Y5S3;A0A2R8YFV7;A0A2R8Y5N2	Hamartin
RNF220	0.415451	1.50094	0.134099				0.202555	0.0268593	0.440697	0.61994	0.724396	0.572128	22.4516	13.333	6	3	3	3	6.9	166340000	Q5VTB9;Q5TDE7;Q5TDE8	Q5VTB9;Q5TDE7;Q5TDE8	E3 ubiquitin-protein ligase RNF220
C3orf33	0.415012	2.02136	0.0622551		yes		-2.58212	-2.36396	-2.48647	-1.94234	-2.1527	-2.09247	22.3674	6.5005	3	2	2	2	11.6	75750000	Q6P1S2;F8WDI1;F8WCI5;H7C4I0	Q6P1S2;F8WDI1;F8WCI5;H7C4I0	Protein C3orf33
MANF	0.414457	0.5191	0.460156				4.656	4.67516	4.02411	5.25593	4.32843	5.01428	30.2712	145.09	68	17	17	17	56	12958000128	P55145;H7C2D6	P55145	Mesencephalic astrocyte-derived neurotrophic factor
RUFY3	0.413877	2.18981	0.0476909				-5.73189	-5.69515	-5.91072	-5.27981	-5.41912	-5.3972	19.6982	8.7544	2	2	1	1	16.6	8506500	H0Y8I0	H0Y8I0
MLLT4	0.413376	1.84808	0.0793611				4.04552	4.0305	4.29425	4.48891	4.63829	4.4832	26.5447	323.31	245	72	72	1	51.5	9005899776	J3KN01	J3KN01
SNX9	0.413219	1.86214	0.077884				1.52265	1.50374	1.80614	2.01895	2.04596	2.00727	25.2263	142.79	36	14	14	14	39.7	902819968	Q9Y5X1	Q9Y5X1	Sorting nexin-9
EHHADH	0.412997	1.89059	0.0755371				-0.530474	-0.49243	-0.276215	-0.095932	0.0873928	-0.0515881	22.7118	29.852	14	5	5	5	9.8	316000000	Q08426;C9JJE0	Q08426	Peroxisomal bifunctional enzyme;Enoyl-CoA hydratase/3,2-trans-enoyl-CoA isomerase;3-hydroxyacyl-CoA dehydrogenase
MMAB	0.412654	0.693967	0.385324		yes		1.65214	1.9829	1.46357	2.47597	1.70282	2.15778	26.8746	28.164	22	8	8	8	35.2	1599500032	Q96EY8;F5H4Z7;S4R3P5;A0A087X114;S4R3Z1;F5H079	Q96EY8;F5H4Z7;S4R3P5	Cob(I)yrinic acid a,c-diamide adenosyltransferase, mitochondrial
RPRD1A	0.411907	1.76811	0.0928701				1.35117	1.39665	1.65377	1.97051	1.83009	1.83671	26.2724	194.28	42	16	16	13	62.2	1377900032	Q96P16;A0A0C4DGQ6;K7EP82;K7EQR8;K7ER50	Q96P16;A0A0C4DGQ6	Regulation of nuclear pre-mRNA domain-containing protein 1A
CALD1	0.411819	0.40052	0.509327				-0.349421	-0.475197	-1.41002	-0.0641975	-0.889778	-0.0452061	23.7392	2.9421	4	28	1	1	48.9	322080000	E9PGZ1;C9J813	E9PGZ1;C9J813
ATE1	0.411767	0.703833	0.380494				-1.31525	-1.42436	-1.75133	-0.775047	-1.54043	-0.940165	23.13	18.257	12	7	7	3	15.5	192770000	F5GXE4	F5GXE4	Arginyl-tRNA--protein transferase 1
MAP1B	0.411084	1.48388	0.138873				3.84944	3.85233	4.15502	4.28473	4.5208	4.28452	26.7135	323.31	211	60	60	59	37.8	11114000384	P46821;D6RA32;D6RA40;D6RCL2;D6RGJ3	P46821	Microtubule-associated protein 1B;MAP1B heavy chain;MAP1 light chain LC1
PDK1	0.411042	1.30183	0.181871		yes		-1.79923	-1.73728	-1.52393	-1.39469	-1.03137	-1.40125	21.4256	19.166	6	3	3	3	10.6	70420000	Q15118;C9IYB4;F8WC75;C9JKT3;F8WEJ6	Q15118;C9IYB4	[Pyruvate dehydrogenase (acetyl-transferring)] kinase isozyme 1, mitochondrial
MXRA7	0.411012	0.757936	0.361936				-4.369	-4.33958	-4.91296	-3.81352	-4.37332	-4.20165	24.7308	8.4084	4	2	2	2	81.8	55687000	K7EPS4	K7EPS4
GRAMD1A	0.410907	0.975108	0.283443				-2.09548	-2.19206	-2.46406	-1.67389	-2.1671	-1.67789	22.0416	19.553	11	5	5	5	9.7	159730000	Q96CP6;M0QZ12;S4R3I2;M0R0J9	Q96CP6;M0QZ12	GRAM domain-containing protein 1A
GXYLT1	0.409444	2.44533	0.0345057				0.921648	0.984665	0.83873	1.41293	1.32661	1.23383	25.2584	20.203	20	5	5	5	12.5	842870016	Q4G148	Q4G148	Glucoside xylosyltransferase 1
MOSPD2	0.409273	1.80861	0.0878121				-0.510178	-0.364052	-0.178228	0.112379	0.0606441	0.0023365	22.7198	20.595	8	5	5	5	11	186510000	Q8NHP6;R4GMN1;R4GMW5	Q8NHP6;R4GMN1	Motile sperm domain-containing protein 2
STX17	0.408941	0.93476	0.298284		yes		-1.16532	-1.18208	-0.614302	-0.613552	-0.418526	-0.702793	23.678	31.487	7	3	3	3	12.6	161050000	P56962;E9PIC2;E9PJW1;E9PQU9;E9PJV6	P56962;E9PIC2	Syntaxin-17
SETD7	0.40837	0.953531	0.290705				0.540085	0.554155	0.279133	1.1251	0.521587	0.951799	25.2712	34.507	17	5	5	5	18.6	647910016	Q8WTS6;D6RJA0	Q8WTS6;D6RJA0	Histone-lysine N-methyltransferase SETD7
HSD17B8	0.408132	0.223986	0.643416		yes		-7.58393	-6.39958	-8.45671	-6.6985	-7.84952	-6.6678	20.3052	4.6955	3	2	2	2	8.4	18138000	Q92506	Q92506	Estradiol 17-beta-dehydrogenase 8
SCARF2	0.407958	0.753207	0.364156				-0.488337	-0.421055	-0.923834	0.00286102	-0.588078	-0.0241356	24.7129	57.268	32	12	12	12	17.9	962470016	Q96GP6	Q96GP6	Scavenger receptor class F member 2
FAM213A	0.407303	2.28955	0.0428571				2.25083	2.15885	2.25828	2.75301	2.60958	2.52727	26.9134	48.346	37	11	11	11	42.8	1643200000	Q9BRX8;Q8TDN2	Q9BRX8	Redox-regulatory protein FAM213A
TK2	0.406849	0.48925	0.47462		yes		-5.02127	-5.23403	-5.30213	-5.45872	-4.59876	-4.2794	19.0315	1.2417	1	1	1	1	3.4	8573900	O00142;A0A7I2V5S4;J3KS73;H3BP77;A0A0A0MSY7	O00142;A0A7I2V5S4;J3KS73;H3BP77;A0A0A0MSY7	Thymidine kinase 2, mitochondrial
HTATSF1	0.406141	0.756047	0.364002				3.26458	3.43673	2.99413	3.97321	3.2493	3.69135	26.5343	323.31	99	31	31	31	41.2	4956700160	O43719;Q5H918;Q5H919	O43719	HIV Tat-specific factor 1
EIF1B	0.405904	0.758254	0.363245				0.629326	0.787159	0.362175	1.34464	0.611622	1.04011	27.7819	139.18	24	13	6	6	82.3	1153900032	O60739	O60739	Eukaryotic translation initiation factor 1b
C3orf17	0.405554	0.466333	0.483616				-5.76766	-5.95028	-5.85988	-5.30224	-6.16118	-4.89773	18.024	2.2234	3	2	2	2	3.7	9329100	Q6NW34	Q6NW34	Uncharacterized protein C3orf17
ACSF2	0.405402	1.48069	0.141959		yes		0.753983	0.767324	0.526632	1.24142	1.12255	0.900181	25.8249	65.921	28	11	11	11	25.2	1426499968	Q96CM8;E9PF16;D6RF87	Q96CM8;E9PF16	Acyl-CoA synthetase family member 2, mitochondrial
SPR	0.40473	0.82214	0.340413		yes		2.63685	2.71146	2.2386	3.18476	2.5981	3.01823	26.9605	202.08	30	12	12	12	54	1828300032	P35270	P35270	Sepiapterin reductase
HBA1;HBA2	0.40372	0.504681	0.46956				-3.64604	-3.36813	-4.25132	-3.39057	-3.73465	-2.9291	20.2579	2.1831	38	4	1	1	33.1	10030000	P69905;A0A2R8Y7C0;G3V1N2;P02008	P69905;A0A2R8Y7C0;G3V1N2	Hemoglobin subunit alpha
CXorf57	0.403094	2.52734	0.0313765				-1.153	-1.14793	-1.1198	-0.65452	-0.857624	-0.699299	22.5882	71.16	22	9	9	9	15.1	290060000	Q6NSI4;B1AQ74	Q6NSI4;B1AQ74	Uncharacterized protein CXorf57
D2HGDH	0.401682	0.9395	0.300294		yes		-3.044	-2.53635	-3.08211	-2.29722	-2.60094	-2.55926	21.505	12.649	4	3	3	1	6.5	74402000	Q8N465;G5E9E8;H7C021;H7C0N1;F8WCF9	Q8N465;G5E9E8	D-2-hydroxyglutarate dehydrogenase, mitochondrial
MAP1LC3B;MAP1LC3B2	0.40157	0.967855	0.289087				-0.523748	-0.46343	-0.8806	-0.0370235	-0.505589	-0.120457	28.3751	11.773	11	5	5	5	36.8	1392499968	Q9GZQ8;A6NCE7;H3BTL1;Q9H492;H3BTE7	Q9GZQ8;A6NCE7;H3BTL1	Microtubule-associated proteins 1A/1B light chain 3B;Microtubule-associated proteins 1A/1B light chain 3 beta 2
CHST3	0.401225	1.05774	0.254863				-5.04699	-5.18091	-4.7422	-4.42223	-4.51732	-4.82686	18.0139	2.356	1	1	1	1	3.3	5823100	Q7LGC8	Q7LGC8	Carbohydrate sulfotransferase 3
TES	0.400674	3.29762	0.0164103				2.42016	2.43413	2.50767	2.89639	2.8016	2.86599	27.5201	161.93	83	24	24	23	54.9	4812000256	Q9UGI8;F8W7T0;F8WDI4;H7BYK1	Q9UGI8	Testin
C18orf8	0.400237	0.862726	0.330107				-2.69221	-2.74674	-2.67532	-2.69879	-2.25457	-1.9602	23.1356	16.598	15	5	5	5	9.6	248810000	Q96DM3;K7ENL9;A0A087WZD4;K7EIS6;K7EL80;K7EQJ3;K7EQ65	Q96DM3;K7ENL9	Uncharacterized protein C18orf8
FAM169A	0.400211	2.22876	0.0510713				0.731678	0.874994	0.96192	1.29643	1.28222	1.19057	25.2352	255.03	40	9	9	9	26.7	1105900032	Q9Y6X4;D6RB01;D6RFI5;D6RC41;D6R953	Q9Y6X4;D6RB01	Soluble lamin-associated protein of 75 kDa
SRR	0.399621	1.94282	0.0754007				-0.887829	-0.962437	-0.760571	-0.500095	-0.340504	-0.571375	24.4509	49.976	17	5	5	5	22.4	344000000	Q9GZT4;I3L3N0;I3L4B4;I3L4W4;V9GYE8;Q3ZK31	Q9GZT4;I3L3N0;I3L4B4	Serine racemase
LENG1	0.399312	0.50618	0.469682				-2.62357	-2.68036	-3.33476	-2.2436	-2.99769	-2.19946	26.3804	14.482	5	3	3	3	14	960889984	Q96BZ8	Q96BZ8	Leukocyte receptor cluster member 1
ALKBH5	0.399295	0.529487	0.458848				1.22233	1.17064	0.591946	1.75092	0.879984	1.55189	26.4038	128.51	38	15	15	15	47.2	1509400064	Q6P6C2;K7ER58	Q6P6C2	RNA demethylase ALKBH5
SCRN1	0.398489	2.59181	0.0300795				2.03306	2.07733	1.99104	2.52885	2.34268	2.42537	27.3702	202.6	64	16	16	16	48.6	2949100032	Q12765;C9K052;B8ZZP4;C9J7U9	Q12765;C9K052	Secernin-1
SLAIN1	0.398249	2.2546	0.050014				-0.442608	-0.555853	-0.375971	-0.159906	0.00854874	-0.028326	23.2684	22.464	14	7	7	7	14.6	232400000	Q8ND83;A0A0A0MSS3;A0A0C4DFN6;X6RDJ2;X6RGK9;C9JP03;Q5T6P2;C9JD09;C9JUW9;Q5T6P1;B7Z326;Q5T6P5	Q8ND83;A0A0A0MSS3;A0A0C4DFN6;X6RDJ2;X6RGK9;C9JP03;Q5T6P2;C9JD09;C9JUW9;Q5T6P1;B7Z326	SLAIN motif-containing protein 1
POLL	0.398149	1.2088	0.214141				-4.53645	-4.1658	-4.30132	-3.9852	-4.09882	-3.72511	20.6687	14.458	5	4	4	4	10.1	43339000	Q9UGP5;Q5JQP2;Q5JQP3;Q5JQP4;Q5JQP8;Q5JQP0;Q9HBN3;Q5JQP1;Q5JQN9	Q9UGP5;Q5JQP2;Q5JQP3;Q5JQP4;Q5JQP8	DNA polymerase lambda
CPT1A	0.397949	2.00856	0.0685649		yes		1.641	1.58119	1.67039	1.94073	2.19232	1.95337	25.1459	91.149	45	16	16	16	24.7	1373699968	P50416;H3BP22;H3BUV7;H3BUJ0	P50416	Carnitine O-palmitoyltransferase 1, liver isoform
WWP1	0.397939	0.639723	0.410984				-3.35106	-3.45046	-3.34933	-2.75453	-2.66203	-3.54048	18.2775	2.1471	3	5	2	2	5.1	14616000	Q9H0M0	Q9H0M0	NEDD4-like E3 ubiquitin-protein ligase WWP1
HARS2	0.397292	2.3451	0.0429648		yes		-0.226645	-0.211414	-0.0543785	0.286127	0.151058	0.262255	24.6742	64.319	34	20	14	14	41.5	722849984	P49590;A0A2R8Y5P7;A0A2R8Y3N3;A0A2R8Y6I1;D6RB22;D6RJE6;B4DQ67;A0A2R8Y5E8;A0A2R8Y4X6	P49590;A0A2R8Y5P7;A0A2R8Y3N3;A0A2R8Y6I1;D6RB22;D6RJE6;B4DQ67	Probable histidine--tRNA ligase, mitochondrial
GDI1	0.39721	3.81668	0.0140382				3.34334	3.32837	3.30259	3.76024	3.73292	3.67277	28.134	312.64	114	32	21	21	74.3	7364100096	P31150;G5E9U5	P31150	Rab GDP dissociation inhibitor alpha
ANLN	0.397195	1.15765	0.22645				1.2065	1.18981	1.62061	1.66613	1.89308	1.6493	24.0952	205.95	45	16	16	16	18.4	1021600000	Q9NQW6;H7C3S1;H7C167;C9JJT6;H7C1C2;H7C1K5;H7C0Y6	Q9NQW6	Actin-binding protein anillin
CAMK1	0.395617	0.815224	0.34622				-6.52695	-5.94237	-6.49139	-5.75301	-6.15845	-5.8624	19.9938	2.5554	6	5	1	1	24.2	14617000	H7C071	H7C071
POMGNT2	0.395557	0.419239	0.50239				-7.37264	-6.5845	-7.53673	-7.30027	-6.62213	-6.3848	19.8321	35.552	5	2	2	2	4.5	27068000	Q8NAT1	Q8NAT1	Protein O-linked-mannose beta-1,4-N-acetylglucosaminyltransferase 2
LAMP1	0.395356	0.377122	0.522956				1.77409	1.88193	0.963955	2.38532	1.28963	2.13109	27.6832	98.798	28	8	8	8	16.8	4094700032	P11279	P11279	Lysosome-associated membrane glycoprotein 1
SDK2	0.394952	1.90696	0.0809396				-2.76272	-2.89607	-2.91567	-2.32136	-2.5888	-2.47945	19.0445	12.963	6	3	3	3	2.2	60562000	Q58EX2;H7C2P2	Q58EX2;H7C2P2	Protein sidekick-2
XRCC3	0.394924	0.438347	0.495665				-5.50633	-5.38353	-5.98627	-5.02414	-5.89431	-4.7729	21.7369	19.05	7	3	3	3	11	73399000	O43542;G3V3C8;G3V3H9;G3V399;G3V5K0;G3V2L7;G3V2P3;G3V3Q2	O43542;G3V3C8;G3V3H9;G3V399;G3V5K0	DNA repair protein XRCC3
PHGDH	0.394825	1.76409	0.101218				4.92805	5.00559	5.2439	5.4897	5.48463	5.38768	31.7021	323.31	336	39	39	39	70.5	83845996544	O43175;A0A286YF22;A0A2C9F2M7;A0A286YFA2;A0A286YFL2;A0A286YFM8;A0A286YFC8;A0A286YFB2;A0A286YF78;A0A286YER3;A0A286YF34;A0A286YFE1;A0A286YFF3;A0A286YFK5	O43175;A0A286YF22;A0A2C9F2M7;A0A286YFA2;A0A286YFL2;A0A286YFM8	D-3-phosphoglycerate dehydrogenase
SUCLG2	0.394498	1.03653	0.266988		yes		2.536	2.53017	2.94574	3.04028	3.27408	2.88104	27.1901	211.03	63	20	20	20	52.3	4287399936	Q96I99;E9PDQ8;H0Y852	Q96I99;E9PDQ8	Succinyl-CoA ligase [GDP-forming] subunit beta, mitochondrial
COX4I1	0.394049	0.497285	0.472549		yes	Complex IV	5.0416	5.30558	4.46891	5.68524	4.86874	5.44427	31.3275	135.69	103	15	15	15	57.4	29642000384	P13073;H3BN72;H3BNV9;H3BPG0;Q86WV2;H3BNI5	P13073;H3BN72;H3BNV9;H3BPG0	Cytochrome c oxidase subunit 4 isoform 1, mitochondrial
MT-ND5	0.393578	0.532776	0.458521		yes	Complex I	-1.15283	-1.4542	-1.96555	-0.861216	-1.57305	-0.957582	22.4519	17.392	6	3	3	3	9.3	68846000	P03915	P03915	NADH-ubiquinone oxidoreductase chain 5
SALL2	0.393123	1.2816	0.196989				-0.35763	-0.402288	0.0149956	0.0956421	0.257547	0.0812569	23.0945	71.158	15	6	6	6	9.8	232860000	Q9Y467;F5H433;H0YFS7;E7EW59;Q9NSC2;Q9BXA9;A9JR48;A0A087WXW6;H3BSM9;A0A140TA74;A0A140TA70	Q9Y467;F5H433;H0YFS7;E7EW59	Sal-like protein 2
MTM1	0.393071	0.737095	0.372778				-2.24355	-2.17726	-2.67743	-1.65183	-2.30145	-1.96574	20.5401	6.8607	6	2	2	2	2	56413000	Q13496;C9J2A2	Q13496	Myotubularin
HADH	0.392906	2.0322	0.068696		yes		2.36628	2.51761	2.63123	2.9406	2.833	2.92023	29.5285	310.14	85	17	17	17	63.4	10842000384	Q16836;E9PF18;A0A0A0MSE2;A0A0D9SFP2;A0A1W2PNM1;A0A1W2PQV5;A0A1W2PQC2;A0A1W2PRT2;A0A1W2PQ78;A0A1W2PP40;A0A1W2PQ55	Q16836;E9PF18;A0A0A0MSE2;A0A0D9SFP2;A0A1W2PNM1;A0A1W2PQV5;A0A1W2PQC2;A0A1W2PRT2	Hydroxyacyl-coenzyme A dehydrogenase, mitochondrial
GLIPR2	0.392736	0.831521	0.340905				-2.13838	-2.19544	-2.34207	-1.52656	-2.23581	-1.73531	24.291	17.626	4	2	2	2	22.7	164220000	Q9H4G4;Q5VZR0;A0A087WUM5	Q9H4G4;Q5VZR0	Golgi-associated plant pathogenesis-related protein 1
SBF1	0.392482	1.74996	0.105162				-0.989651	-1.08721	-1.12836	-0.647682	-0.848045	-0.532042	21.887	62.269	23	7	7	6	4.8	337420000	O95248;H0Y5W8	O95248	Myotubularin-related protein 5
PSAT1	0.391932	1.37614	0.173037				3.57324	3.61668	3.94988	4.0753	4.21964	4.02065	30.4542	323.31	144	25	25	25	63.2	29422999552	Q9Y617	Q9Y617	Phosphoserine aminotransferase
SGOL1	0.391391	0.770122	0.363215				-4.91649	-4.73009	-4.26001	-4.1611	-4.07422	-4.4971	17.6096	4.5499	3	2	2	2	3	5399800	Q5FBB7	Q5FBB7	Shugoshin-like 1
ACSL1	0.390153	2.32318	0.0480283		yes		0.805748	0.842804	0.987755	1.31335	1.30534	1.18807	24.0264	48.479	26	11	11	11	20.6	649289984	P33121;E7EPM6;B7Z3Z9;D6RER0;D6RG07;H0Y9U7;H0Y9Z9	P33121;E7EPM6;B7Z3Z9;D6RER0	Long-chain-fatty-acid--CoA ligase 1
SLC4A7	0.389958	0.422851	0.501627				-6.00364	-6.26429	-6.92936	-5.75846	-6.56962	-5.69933	19.9851	28.927	11	5	5	0	5.4	60192000	Q9Y6M7;C9JRP1;A0A0A0MST8;E9PFN4;Q2Y0W8;Q6U841;E7EW28;C9J240	Q9Y6M7;C9JRP1;A0A0A0MST8;E9PFN4	Sodium bicarbonate cotransporter 3;Anion exchange protein
FLOT2	0.389846	1.2992	0.193535				0.653938	0.61235	0.95142	1.02008	1.31091	1.05625	24.2811	52.534	23	13	13	13	36.4	530060000	Q14254;J3QLD9;E7EMK3;K7EKW9	Q14254;J3QLD9;E7EMK3	Flotillin-2
KIRREL	0.389739	1.03582	0.270063				-0.501055	-0.400942	-0.416471	0.210508	-0.379816	0.0200558	21.2327	46.795	8	5	5	5	12.3	78859000	Q96J84;B4DN67;Q5W0G0;Q5W0F9	Q96J84;B4DN67;Q5W0G0;Q5W0F9	Kin of IRRE-like protein 1
PPIF	0.389221	0.491657	0.4749		yes		3.85838	4.10445	3.55124	4.67695	3.64374	4.36104	29.3732	215.92	60	10	9	9	62.8	7649299968	P30405;R4GN99;H0Y548	P30405;R4GN99;H0Y548	Peptidyl-prolyl cis-trans isomerase F, mitochondrial;Peptidyl-prolyl cis-trans isomerase
NHSL1	0.389006	0.964707	0.296346				-4.39754	-4.63454	-4.12049	-4.17783	-3.77826	-4.02946	17.8305	26.368	6	1	1	1	0.9	13751000	Q5SYE7	Q5SYE7	NHS-like protein 1
AK4	0.388887	1.15627	0.230589		yes		1.97457	2.09836	2.40836	2.48214	2.73031	2.4355	27.4876	153.01	37	15	15	15	80.3	2822799872	P27144;F8VS11	P27144;F8VS11	Adenylate kinase 4, mitochondrial
SMPD1	0.388337	1.36723	0.177251				-2.88322	-2.8919	-2.86131	-2.33939	-2.75424	-2.37779	22.4394	9.6373	12	4	4	4	7.8	142190000	P17405;G3V1E1;E9PQT3;H0YEP5;E9PL59;E9PPK6	P17405;G3V1E1;E9PQT3;H0YEP5	Sphingomyelin phosphodiesterase
PDF	0.387719	0.653229	0.407817		yes		-2.12187	-1.86157	-2.46197	-1.6784	-2.14909	-1.45476	22.0076	9.2301	4	3	3	3	15.6	54814000	Q9HBH1	Q9HBH1	Peptide deformylase, mitochondrial
DHTKD1	0.387355	2.03456	0.0698736		yes		-0.440218	-0.49626	-0.237448	0.0293751	0.0095787	-0.0508137	24.1413	105.2	26	10	10	10	16.2	629100032	Q96HY7;C9JWN1;H7C149;H7C1J3	Q96HY7	Probable 2-oxoglutarate dehydrogenase E1 component DHKTD1, mitochondrial
TUBB3	0.387324	2.62271	0.0320696				0.491945	0.456028	0.624706	0.932383	0.93836	0.863909	26.0219	140.65	18	23	7	6	61.1	1362700032	Q13509;A0A0B4J269;G3V2A3;G3V5W4;G3V2R8;G3V3R4;G3V2N6;G3V3J6;G3V3W7	Q13509;A0A0B4J269	Tubulin beta-3 chain
ATP6V0A1	0.387044	1.17909	0.225841				0.483162	0.489828	0.892017	0.898056	1.15032	0.977764	24.4016	109.24	50	12	12	12	22.2	709209984	Q93050;B7Z641;B7Z2A9;K7EPG4;K7EN36;K7EM24;K7ELZ6;F5H1T6;K7EQW2	Q93050;B7Z641;B7Z2A9	V-type proton ATPase 116 kDa subunit a isoform 1;V-type proton ATPase subunit a
EZR	0.386955	0.430986	0.499945				5.17091	5.34948	4.54944	5.75199	4.81676	5.66194	30.3816	323.31	258	48	36	35	67.2	44764000256	P15311;E7EQR4;E9PNP4	P15311;E7EQR4	Ezrin
NGFRAP1	0.386594	0.203595	0.66349				-8.87141	-7.57001	-7.14503	-6.74371	-7.20856	-8.47439	23.0572	48.526	4	2	2	2	32.4	34913000	Q00994	Q00994	Protein BEX3
CKAP4	0.386409	0.588566	0.434259				4.77529	4.95547	4.40152	5.43505	4.62431	5.23214	29.4063	323.31	190	34	34	34	58.3	27036999680	Q07065	Q07065	Cytoskeleton-associated protein 4
SRPRB	0.386408	1.29663	0.197073				2.89081	2.99289	3.2768	3.5157	3.52123	3.28279	28.4324	317.98	74	17	17	17	60.5	5795800064	Q9Y5M8;H7C4H2;C9J5Z8	Q9Y5M8;H7C4H2	Signal recognition particle receptor subunit beta
ERO1LB	0.386033	1.04472	0.268544				-2.88018	-3.074	-2.62175	-2.57414	-2.24527	-2.59841	22.4008	16.586	10	5	4	4	11.8	143970000	Q86YB8;Q5TAE8	Q86YB8;Q5TAE8	ERO1-like protein beta
C4orf32	0.385987	0.402314	0.510014				-0.392649	-0.258316	-0.997622	0.34062	-0.802538	-0.0287075	25.2293	36.789	8	3	3	3	31.1	275350016	Q8N8J7	Q8N8J7	Uncharacterized protein C4orf32
GRIP1	0.384012	0.594516	0.432686				-4.36933	-4.38298	-4.91107	-4.00119	-4.62018	-3.88997	18.9261	14.628	5	3	3	3	5.6	26899000	Q9Y3R0;F5H4N6;F5H4Q7;F5H4P8;H0YFK8;A0A2R8Y6S7;H0YGF1;F5H3G9;F5H3F9;H0YGM4	Q9Y3R0;F5H4N6;F5H4Q7;F5H4P8;H0YFK8	Glutamate receptor-interacting protein 1
SEC22B	0.383893	0.984249	0.290282				2.85658	3.03383	2.67974	3.47918	2.95929	3.28336	29.2921	323.31	81	15	15	15	52.6	9203200000	O75396;A0A087X1A9	O75396	Vesicle-trafficking protein SEC22b
COLEC12	0.383544	0.307147	0.569941				-1.5962	-1.14287	-2.59456	-1.15161	-1.94143	-1.08996	21.27	7.3622	7	3	3	3	3.9	93561000	Q5KU26	Q5KU26	Collectin-12
GNG12	0.383457	1.87202	0.0929271				2.1265	2.25702	2.2181	2.7382	2.458	2.55579	29.3872	52.291	42	8	8	8	80.6	2808600064	Q9UBI6	Q9UBI6	Guanine nucleotide-binding protein G(I)/G(S)/G(O) subunit gamma-12
HNRNPH2	0.383352	2.19204	0.0611032				1.52897	1.37411	1.5512	1.80734	1.83446	1.96254	26.1136	166.09	66	15	9	9	46.5	1234400000	P55795	P55795	Heterogeneous nuclear ribonucleoprotein H2
MAOB	0.38325	0.796914	0.35833		yes		-6.81726	-6.84429	-6.67377	-5.97538	-6.51842	-6.69177	16.2249	3.236	2	1	1	1	5.4	2221200	P27338	P27338	Amine oxidase [flavin-containing] B
MYL3;MYL1	0.382683	0.16888	0.701891				2.26886	2.71651	-0.00879669	2.28495	1.79432	2.04535	26.127	9.3911	3	1	1	1	8.2	952720000	P08590;P05976	P08590;P05976	Myosin light chain 3;Myosin light chain 1/3, skeletal muscle isoform
FAM65A	0.382545	1.03255	0.277278				-2.45137	-2.29737	-2.56016	-1.82265	-2.35183	-1.98678	21.8641	43.659	12	5	5	5	6.9	198500000	Q6ZS17;A0A0A0MTL6;H3BMG9;H3BSV5	Q6ZS17;A0A0A0MTL6	Protein FAM65A
FANCI	0.382203	2.77853	0.025582				3.30244	3.32693	3.28928	3.77429	3.60267	3.68831	26.1208	323.31	117	38	38	38	36.7	5764800000	Q9NVI1;A0A6Q8PGF4;A0A6Q8PH09;H3BP78;F8W7R3;H3BT54;H3BMG4;H3BS60;H3BQE2;H3BN35	Q9NVI1;A0A6Q8PGF4;A0A6Q8PH09;H3BP78;F8W7R3	Fanconi anemia group I protein
B4GALT1	0.38192	2.63277	0.0346052				-5.53697	-5.46907	-5.57184	-5.11283	-5.08373	-5.23555	21.747	12.633	4	3	3	3	12.3	59836000	P15291	P15291	Beta-1,4-galactosyltransferase 1;Lactose synthase A protein;N-acetyllactosamine synthase;Beta-N-acetylglucosaminylglycopeptide beta-1,4-galactosyltransferase;Beta-N-acetylglucosaminyl-glycolipid beta-1,4-galactosyltransferase;Processed beta-1,4-galactosyltransferase 1
PSIP1	0.381346	0.30834	0.570082				-3.92595	-3.97453	-4.9386	-3.28505	-4.59838	-3.81161	21.5231	2.7114	1	1	1	1	26.2	12055000	V9GYT7	V9GYT7
SMAD9	0.381028	1.091	0.2549				-2.84447	-2.88743	-3.1531	-2.35801	-2.81753	-2.56638	19.5376	4.188	1	4	1	1	10.1	18265000	O15198	O15198	Mothers against decapentaplegic homolog 9
PPP1R14A	0.380829	0.377641	0.525068				-0.877111	-0.950102	-1.55427	-0.241268	-1.45496	-0.542763	25.3656	31.587	29	6	6	6	38.1	172930000	Q96A00;K7EJB8;K7EMN0;A0A0B4J2A3	Q96A00;K7EJB8;K7EMN0	Protein phosphatase 1 regulatory subunit 14A
ACTB	0.38075	1.20765	0.222721				6.16993	6.27136	6.6484	6.74773	6.78991	6.6943	34.7662	323.31	1311	38	38	3	81.3	584399978496	P60709;E7EVS6;A0A2R8Y793;A0A6Q8PFE4;A0A6Q8PH58;A0A2R8YGF8;G5E9R0;C9JZR7;C9JUM1;C9JTX5;Q6S8J3;Q562R1;A0A2R8YFE2;A5A3E0;P0CG38;P0CG39;A0A6Q8PGD7	P60709;E7EVS6;A0A2R8Y793;A0A6Q8PFE4	Actin, cytoplasmic 1;Actin, cytoplasmic 1, N-terminally processed
GDAP1	0.380658	1.15291	0.236727		yes		-1.61298	-1.54955	-1.26739	-1.17566	-0.872517	-1.23977	24.1459	22.944	7	4	4	4	15.6	222750000	Q8TB36;B4DIH2;A0A6Q8PGU0;A0A6Q8PEZ4;A0A7I2RYU0;A0A6Q8PFG4;A0A6Q8PH79;A0A6Q8PGL3;A0A6Q8PGS2;A0A6Q8PHC1;A0A6Q8PH97;A0A6Q8PEX8;A0A6Q8PH88;A0A6Q8PHN7;A0A6Q8PGQ9;A0A6Q8PFF4	Q8TB36;B4DIH2;A0A6Q8PGU0;A0A6Q8PEZ4;A0A7I2RYU0;A0A6Q8PFG4;A0A6Q8PH79;A0A6Q8PGL3;A0A6Q8PGS2;A0A6Q8PHC1;A0A6Q8PH97;A0A6Q8PEX8;A0A6Q8PH88;A0A6Q8PHN7	Ganglioside-induced differentiation-associated protein 1
TRAPPC9	0.380591	0.939397	0.311196				-5.34449	-5.73194	-5.10266	-4.93214	-5.09841	-5.00677	18.7225	6.0429	3	1	1	1	0.8	22925000	Q96Q05;H0YBR0	Q96Q05;H0YBR0	Trafficking protein particle complex subunit 9
SHB	0.380534	1.41192	0.172084				-1.45294	-1.26733	-1.47679	-0.829514	-1.19869	-1.02726	20.5839	26.152	7	4	4	4	13.4	40864000	Q15464	Q15464	SH2 domain-containing adapter protein B
ORC5	0.380375	0.8653	0.337218				-6.5278	-6.64505	-6.31338	-6.44129	-5.82033	-6.08347	23.7306	29.537	12	8	8	8	21.4	347969984	O43913;G3V0H0	O43913	Origin recognition complex subunit 5
SORBS1	0.380366	0.668659	0.404345				-5.59675	-5.62034	-5.28637	-5.46397	-4.67231	-5.22607	24.546	4.299	9	2	2	2	4.7	685849984	A0A0U1RQI5;Q9BX66;A0A3B3IT56	A0A0U1RQI5;Q9BX66;A0A3B3IT56	Sorbin and SH3 domain-containing protein 1
LPGAT1	0.380302	0.91775	0.318685				-2.4638	-2.39411	-1.95238	-1.91542	-1.69004	-2.06393	20.933	80.485	11	3	3	3	12.4	38037000	Q92604	Q92604	Acyl-CoA:lysophosphatidylglycerol acyltransferase 1
AKAP12	0.380018	2.59115	0.0364667				4.32327	4.37896	4.4169	4.84823	4.73002	4.68093	27.5919	323.31	242	59	59	59	51.2	16789999616	Q02952	Q02952	A-kinase anchor protein 12
SOD1	0.379878	0.391962	0.516144		yes		2.09652	2.37004	1.2565	2.5384	1.81883	2.50546	26.925	73.312	8	5	5	5	51.3	1019299968	P00441;H7BYH4	P00441	Superoxide dismutase [Cu-Zn]
UVRAG	0.379224	1.07809	0.261344				-3.06831	-3.19642	-3.28597	-2.60553	-3.10478	-2.70272	20.7892	4.7476	3	3	3	3	4.7	68859000	Q9P2Y5;E9PR71;H0YDD1	Q9P2Y5;E9PR71	UV radiation resistance-associated gene protein
AES	0.378743	0.932852	0.314913				-2.11284	-2.23095	-2.60171	-1.80701	-2.17562	-1.82665	24.7068	2.9555	7	1	1	1	6.1	219070000	Q08117;K7ELQ8	Q08117;K7ELQ8	Amino-terminal enhancer of split
ORC1	0.377959	0.314918	0.565862				-4.03934	-3.70958	-4.26362	-2.75615	-4.3395	-3.78301	18.1004	1.777	1	1	1	1	1.2	12928000	Q13415	Q13415	Origin recognition complex subunit 1
PTER	0.377118	2.37443	0.0503295				-3.00529	-3.06423	-2.92852	-2.53949	-2.61219	-2.715	23.5032	8.6062	11	4	4	4	10.9	225910000	Q96BW5;A0A0A0MSI3	Q96BW5;A0A0A0MSI3	Phosphotriesterase-related protein
USP19	0.376856	0.953282	0.308365				-3.16256	-2.79229	-3.0059	-2.36514	-2.88475	-2.58029	21.742	44.49	6	9	3	3	19.7	94703000	A0A0A0MR08;A0A590UK03;H0YB23	A0A0A0MR08
CFL1	0.376692	1.87686	0.0975671				4.2576	4.31541	4.27818	4.79813	4.49876	4.68438	32.537	246.14	167	17	17	12	84.9	62316998656	P23528;E9PP50;G3V1A4;E9PK25;E9PQB7;E9PS23;E9PLJ3	P23528;E9PP50;G3V1A4;E9PK25;E9PQB7	Cofilin-1
C17orf53	0.376197	0.69288	0.395864				-5.71343	-6.08589	-6.49109	-5.76119	-5.87618	-5.52444	19.362	10.33	4	1	1	1	1.7	23584000	Q8N3J3	Q8N3J3	Uncharacterized protein C17orf53
SEC11A	0.375596	1.25646	0.21415				1.12983	1.3503	1.34597	1.83788	1.42726	1.68774	27.2639	28.376	24	9	9	9	35.8	1611600000	P67812;H0YNG3;H0YNX5;H0YKT4;H0YNA5;P0C7V7	P67812;H0YNG3;H0YNX5;H0YKT4	Signal peptidase complex catalytic subunit SEC11A;Signal peptidase complex catalytic subunit SEC11
PRKG1	0.375455	2.2114	0.063				-5.357	-5.39282	-5.20032	-4.86288	-4.98734	-4.97355	19.6495	13.976	4	2	2	2	4.5	28784000	Q13976;B1ALS0;A0A2R8Y507	Q13976;B1ALS0;A0A2R8Y507	cGMP-dependent protein kinase 1
SMARCA1	0.375092	1.22875	0.221223				0.277672	0.17701	0.540134	0.563297	0.883814	0.672979	22.912	73.689	24	21	11	11	22.3	441980000	A0A0A0MRP6;P28370;B7ZLQ5	A0A0A0MRP6;P28370;B7ZLQ5	Probable global transcription activator SNF2L1
CEP68	0.374969	0.768299	0.36886				-5.78712	-5.96582	-5.36276	-5.57473	-5.31149	-5.10458	20.3596	6.3811	3	1	1	1	2.2	40363000	Q76N32	Q76N32	Centrosomal protein of 68 kDa
PRKAR2A	0.374635	0.432387	0.499742				4.46546	4.64484	4.05104	5.26764	4.1513	4.86631	29.0542	323.31	141	24	24	21	71.8	13377999872	P13861;H7C1L0;H7C330;C9J830;H7C4A9	P13861	cAMP-dependent protein kinase type II-alpha regulatory subunit
SLC35A2	0.374517	1.24615	0.217831				-4.28436	-4.01366	-4.18815	-3.63654	-4.01732	-3.70876	21.1946	19.215	5	3	3	3	18.7	33600000	P78381;B4DE15;A0A0U1RR61;A6NGW4;A0A0U1RRG4;A6NFI1	P78381;B4DE15	UDP-galactose translocator
EP400NL	0.373401	1.03258	0.282946				-3.77288	-3.79205	-3.3728	-3.31735	-3.07988	-3.42029	22.1339	31.863	5	2	2	2	7	50623000	Q6ZTU2	Q6ZTU2	EP400 N-terminal-like protein
FOXP1	0.373285	0.977719	0.300749				-5.04638	-5.00591	-4.54089	-4.34008	-4.56156	-4.57169	21.1874	30.604	5	3	3	3	7.8	54925000	Q9H334;A0A0B4J2F3;A0A3B3IST0;A0A3B3IRS5;A0A3B3IUB6;A0A3B3IST6;A0A3B3IS87;H0Y882;A0A3B3IT66;A0A3B3IRW5;C9J0F0;G5E965;A0A3B3ISQ6;A0A3B3IT14;A0A3B3IU15;A0A3B3IU08;C9J5T4;A0A3B3IT26;A0A087X2G3	Q9H334;A0A0B4J2F3;A0A3B3IST0;A0A3B3IRS5;A0A3B3IUB6;A0A3B3IST6;A0A3B3IS87;H0Y882;A0A3B3IT66;A0A3B3IRW5;C9J0F0;G5E965;A0A3B3ISQ6;A0A3B3IT14	Forkhead box protein P1
CYB5R3	0.373106	0.781818	0.365269		yes		3.88653	3.98244	3.48726	4.40627	3.86056	4.20872	29.9126	299.65	105	18	18	18	67.1	14149000192	P00387;B1AHF3	P00387;B1AHF3	NADH-cytochrome b5 reductase 3;NADH-cytochrome b5 reductase 3 membrane-bound form;NADH-cytochrome b5 reductase 3 soluble form
RNF113A	0.372818	2.43746	0.0479526				-0.105499	-0.196535	0.000207901	0.272247	0.311024	0.233356	24.8305	46.76	35	10	10	10	43.1	507190016	O15541;Q8IZP6	O15541	RING finger protein 113A
CCDC91	0.37266	2.45456	0.0464173				-4.18882	-4.16129	-4.20946	-3.6982	-3.85328	-3.89011	20.9879	4.7061	7	2	2	2	4.8	43672000	Q7Z6B0;H0YGB4	Q7Z6B0;H0YGB4	Coiled-coil domain-containing protein 91
TANC2	0.372574	0.609974	0.429219				-2.91523	-3.17193	-3.53347	-2.66904	-3.24595	-2.58792	22.9815	1.2761	4	3	3	3	1.7	770230016	Q9HCD6;J3KRP9	Q9HCD6	Protein TANC2
TIMMDC1	0.371335	2.11651	0.069744		yes		-0.032177	-0.0376244	0.149265	0.456293	0.42211	0.315067	24.7289	87.008	21	6	6	6	38.6	444900000	Q9NPL8;C9JU35;G3XA94;C9JR82;F8WAU6;F8WB00;F8WC42	Q9NPL8;C9JU35	Complex I assembly factor TIMMDC1, mitochondrial
MUL1	0.371253	2.42039	0.0495794		yes		-2.0605	-2.23163	-2.0576	-1.72389	-1.78883	-1.72326	21.3656	32.531	5	3	3	3	10.5	48637000	Q969V5	Q969V5	Mitochondrial ubiquitin ligase activator of NFKB 1
ILKAP;ILKAP3	0.37119	0.419412	0.506313				2.10399	2.11366	1.53092	2.72237	1.65347	2.4863	27.3122	120.56	53	16	16	16	47.2	3666099968	Q9H0C8;F8SNU7;H7C2I8;E9PC05;F8SNU6	Q9H0C8;F8SNU7;H7C2I8	Integrin-linked kinase-associated serine/threonine phosphatase 2C
PRKAA2	0.371018	1.89636	0.0978616				0.296726	0.280758	0.343636	0.831169	0.540384	0.662621	24.0067	76.355	23	10	10	8	20.1	404520000	P54646;A0A087WXX9	P54646;A0A087WXX9	5-AMP-activated protein kinase catalytic subunit alpha-2
TUFT1	0.37091	0.334939	0.551687				-3.69999	-3.90172	-4.85115	-3.43139	-4.35085	-3.55788	22.067	12.738	7	3	3	3	8.2	92268000	Q9NNX1;A6PVU8;Q6UWW7	Q9NNX1;A6PVU8	Tuftelin
SYNJ2BP	0.370756	0.683988	0.401008		yes		1.88331	2.02794	1.57607	2.52833	1.81623	2.25503	28.9913	124.22	37	8	8	1	66.9	4268999936	P57105	P57105	Synaptojanin-2-binding protein
VDAC2	0.370581	0.501617	0.474216		yes		5.06923	5.24766	4.57712	5.64713	4.83407	5.52456	29.9464	323.31	101	17	17	17	69.7	16552999936	P45880;A0A0A0MR02;Q5JSD2;Q5JSD1;A2A3S1	P45880;A0A0A0MR02;Q5JSD2;Q5JSD1	Voltage-dependent anion-selective channel protein 2
BCAT1	0.369609	1.49429	0.161336				1.83447	1.86959	2.17307	2.32956	2.39654	2.25986	28.1448	82.736	34	7	7	7	25.6	5341899776	P54687;F5H2F2;A0A087WYF2	P54687	Branched-chain-amino-acid aminotransferase, cytosolic
HMGB3	0.369522	0.368293	0.5316				4.80219	4.80523	4.11193	5.33689	4.24337	5.24766	31.0809	157.96	58	18	18	18	61	13628000256	O15347;E7ES08;E7EQU1;E9PES6	O15347;E7ES08;E7EQU1;E9PES6	High mobility group protein B3
PPIH	0.369283	0.754619	0.374846				3.36837	3.49691	3.13607	3.99141	3.32237	3.79542	29.4931	114.43	57	14	14	14	77.4	8312000000	O43447;C9JQD4;A0A7I2YQS4;H0YEL5;A0A7I2V2H6;A0A7I2V343;A0A7I2V5V0	O43447;C9JQD4;A0A7I2YQS4;H0YEL5	Peptidyl-prolyl cis-trans isomerase H;Peptidyl-prolyl cis-trans isomerase
CORO1B	0.368621	1.4007	0.182282				1.91852	1.87177	2.20829	2.3079	2.49413	2.3024	27.2844	125.97	43	16	16	16	37.6	3269199872	Q9BR76;A0A087WW53;F5H390;F5H0D2	Q9BR76	Coronin-1B
UQCRQ	0.368488	1.9472	0.091759		yes	Complex III	-0.988937	-0.999796	-0.904398	-0.443232	-0.651878	-0.692558	27.6129	6.232	11	4	4	4	30.5	1231600000	O14949	O14949	Cytochrome b-c1 complex subunit 8
TMEM192	0.367903	0.776974	0.368719				0.606699	0.734602	0.340143	1.21328	0.582195	0.989679	24.6661	52.761	7	4	4	4	23.6	319449984	Q8IY95	Q8IY95	Transmembrane protein 192
EMB	0.367709	0.620537	0.425032				-1.0253	-0.817904	-1.27172	-0.347593	-1.12021	-0.543989	22.7794	64.258	3	3	3	3	17.7	129590000	Q6PCB8;D6RDX7	Q6PCB8;D6RDX7	Embigin
LCMT1	0.367675	1.22562	0.224647				-0.751392	-0.584112	-0.278645	-0.160162	-0.130346	-0.220617	24.3852	72.083	15	8	8	6	33.2	416300000	Q9UIC8;I3L4A2;I3L2E3;I3L2Q8;I3L537	Q9UIC8	Leucine carboxyl methyltransferase 1
LENG8	0.367167	1.03093	0.285643				-0.784081	-0.951714	-1.07618	-0.428614	-0.858637	-0.423225	21.4071	11.146	7	4	4	4	6.4	102890000	Q96PV6;A0A0G2JNN3;C9JMY0;A0A087WUE4;E7EWC7	Q96PV6;A0A0G2JNN3;C9JMY0;A0A087WUE4	Leukocyte receptor cluster member 8
WDR13	0.366791	2.60126	0.0398845				-0.990578	-1.00808	-0.91901	-0.514542	-0.670799	-0.631954	23.666	39.546	10	5	5	3	14.4	292830016	Q9H1Z4	Q9H1Z4	WD repeat-containing protein 13
GOLM1	0.366023	0.534935	0.46502				2.23275	2.39971	1.79608	2.80395	2.02876	2.6939	25.7218	118.99	30	16	16	16	41.4	1383500032	Q8NBJ4;F8WAT9;C9JYM4;C9J941	Q8NBJ4	Golgi membrane protein 1
RMDN3	0.365822	3.15493	0.0225468		yes		-3.76516	-3.85276	-3.73651	-3.40615	-3.39884	-3.45197	20.9063	8.2367	9	2	2	2	5.5	41271000	Q96TC7;H0YMB1	Q96TC7;H0YMB1	Regulator of microtubule dynamics protein 3
ANKRD61	0.365457	0.338322	0.550918				-0.433075	-1.03911	-1.41982	-0.262829	-1.28158	-0.251226	21.3386	1.9283	2	1	1	1	4.3	63649000	A6NGH8	A6NGH8	Ankyrin repeat domain-containing protein 61
STON2	0.365238	1.89797	0.10056				-1.03172	-0.909931	-0.81941	-0.441208	-0.588316	-0.635828	22.6802	2.1069	8	2	2	2	1.9	248660000	Q8WXE9;A0A3B3IU55	Q8WXE9;A0A3B3IU55	Stonin-2
POFUT2	0.365226	0.730152	0.386409				-3.01905	-3.10833	-2.55265	-2.68281	-2.22608	-2.67546	23.2096	14.312	13	5	5	5	11.9	223110000	Q9Y2G5;A0A0C4DGX7;H7C2T5;S6FW71	Q9Y2G5;A0A0C4DGX7	GDP-fucose protein O-fucosyltransferase 2
BRCA2	0.365066	1.07352	0.271691				-4.0886	-4.20221	-3.76973	-3.56849	-3.84248	-3.55436	16.7427	17.216	7	2	2	2	0.8	20506000	P51587;A0A590UJU6	P51587	Breast cancer type 2 susceptibility protein
OTUD3	0.364601	1.48441	0.167295				-3.02688	-3.1372	-2.80227	-2.66926	-2.51112	-2.69217	21.6624	7.4534	6	3	3	3	11.1	66384000	Q5T2D3	Q5T2D3	OTU domain-containing protein 3
INO80B;INO80B-WBP1	0.363664	0.772727	0.371915				-4.19133	-4.25891	-4.35543	-3.70276	-4.32776	-3.68415	20.6641	2.5635	3	1	1	1	2.8	28247000	Q9C086;J3KQ70	Q9C086;J3KQ70	INO80 complex subunit B
TMF1	0.363586	2.56076	0.0433915				1.23333	1.15332	1.32742	1.64364	1.5954	1.56579	23.784	135.13	36	18	18	18	22.9	866620032	P82094;A0A2R8Y7M0;F8WF45	P82094;A0A2R8Y7M0;F8WF45	TATA element modulatory factor
ATR	0.363492	0.799445	0.362996				-4.25213	-4.37808	-3.9242	-3.87515	-4.06893	-3.51985	18.3839	12.335	5	2	2	2	0.7	47204000	Q13535;A0A590UJ01	Q13535;A0A590UJ01	Serine/threonine-protein kinase ATR
STARD5	0.363295	0.723109	0.390624				-5.13808	-4.92879	-5.25466	-4.44695	-5.1476	-4.63709	18.3685	3.255	1	1	1	1	11.3	4061300	Q9NSY2	Q9NSY2	StAR-related lipid transfer protein 5
OPA1	0.36234	0.839178	0.351116		yes		-4.6528	-4.91263	-4.50869	-4.26974	-4.08319	-4.63416	19.3375	9.5451	7	43	1	0	48.1	35773000	O60313;A0A2R8Y3X5;A0A2R8YE78;A0A2R8YDM2;C9JMB8;A0A2R8YGE5;A0A2R8YD53;A0A2R8Y4Q3;A0A2R8Y4G4	O60313;A0A2R8Y3X5;A0A2R8YE78;A0A2R8YDM2;C9JMB8;A0A2R8YGE5	Dynamin-like 120 kDa protein, mitochondrial;Dynamin-like 120 kDa protein, form S1
ARIH2	0.361991	1.94413	0.097411				2.37755	2.39374	2.60168	2.80359	2.89222	2.76314	26.9817	197.92	85	17	17	17	40.2	3313200128	O95376;C9JZ71;C9JCL4;F8WCS4;C9JBC5	O95376	E3 ubiquitin-protein ligase ARIH2
PTGES2	0.361701	1.38854	0.188981		yes		1.93951	2.04479	1.90256	2.53819	2.15027	2.2835	25.1993	107.2	34	12	12	12	53.1	963160000	Q9H7Z7;A0A7I2V5T7;A0A7I2V5X6;A6NHH0;X6RJ95;A0A7I2V308;A0A7I2YQ70;A0A7I2V460;A0A7I2V4L3	Q9H7Z7;A0A7I2V5T7;A0A7I2V5X6;A6NHH0;X6RJ95	Prostaglandin E synthase 2;Prostaglandin E synthase 2 truncated form
YARS	0.361574	2.45183	0.0513923				5.37149	5.40903	5.44641	5.87977	5.71619	5.7157	30.1921	323.31	246	52	52	52	80.1	45389000704	P54577;A0A6Q8PFX2;A0A0C4DGZ5;A0A6Q8PFX4;A0A6Q8PF15;A0A6Q8PFC1	P54577;A0A6Q8PFX2	Tyrosine--tRNA ligase, cytoplasmic;Tyrosine--tRNA ligase, cytoplasmic, N-terminally processed
NPHP3	0.361344	1.22775	0.22723				-2.68088	-2.72461	-2.41226	-2.35326	-2.04925	-2.33121	21.2739	18.393	8	5	5	5	5.4	162280000	Q7Z494;F2Z3A8;A0A0C4DG93;A0A0J9YXS1	Q7Z494	Nephrocystin-3
STAT5B	0.360886	0.718688	0.39268				-0.250378	-0.602318	-0.886456	-0.0977688	-0.493017	-0.0657082	23.2299	44.7	20	7	7	2	11.8	383680000	P51692;C9J4I3	P51692	Signal transducer and activator of transcription 5B
DYNLT1	0.360406	1.56362	0.153583				1.20521	1.12157	1.37102	1.54335	1.74341	1.49226	28.0327	87.965	15	5	5	5	79.6	1647600000	P63172	P63172	Dynein light chain Tctex-type 1
DBN1	0.359708	1.43653	0.180028				1.72838	1.84356	2.02457	2.28744	2.31849	2.0697	25.9467	251.46	47	12	12	12	33.3	1746200064	Q16643;D6R9W4;D6RFI1;D6R9Q9;D6RCR4	Q16643;D6R9W4	Drebrin
COL6A1	0.359706	1.12034	0.259224				0.878572	0.804974	0.553797	1.32245	0.933043	1.06096	23.0917	32.984	15	8	8	8	9.9	482729984	P12109;A0A087X0S5	P12109;A0A087X0S5	Collagen alpha-1(VI) chain
CRYZ	0.359622	0.530028	0.466337		yes		2.4389	2.53083	1.93775	3.00418	2.21148	2.7707	28.4679	161.47	56	15	15	15	67.5	7425600000	Q08257;A6NP24;C9JH92	Q08257;A6NP24;C9JH92	Quinone oxidoreductase
ACAD9	0.359561	1.56624	0.153531		yes		1.37035	1.31897	1.49474	1.59501	1.91302	1.75471	25.2167	131.84	37	16	16	16	33.5	1364700032	Q9H845;H0Y8Z9;D6RCD8	Q9H845;H0Y8Z9	Acyl-CoA dehydrogenase family member 9, mitochondrial
SERPINF1	0.359443	1.63955	0.139961				-1.22054	-1.18861	-0.948765	-0.792484	-0.658787	-0.82831	22.3072	18.161	8	4	4	3	13.6	98606000	P36955;I3L4F9;I3L107	P36955	Pigment epithelium-derived factor
LRCH2	0.359116	0.953768	0.317888				-3.1562	-3.009	-2.84094	-2.90303	-2.38039	-2.64538	20.8246	27.202	10	4	4	4	8	68713000	Q5VUJ6	Q5VUJ6	Leucine-rich repeat and calponin homology domain-containing protein 2
ERLEC1	0.359034	0.811017	0.362651				-0.244928	-0.270361	-0.4666	0.39374	-0.262747	-0.0357819	22.6444	23.688	13	5	5	5	11.4	177010000	Q96DZ1	Q96DZ1	Endoplasmic reticulum lectin 1
CALCOCO1	0.358461	1.53809	0.159385				-0.043642	-0.0927467	0.214094	0.370884	0.476866	0.30534	22.4787	67.24	15	7	7	7	13.5	198720000	Q9P1Z2;F8VQE3	Q9P1Z2	Calcium-binding and coiled-coil domain-containing protein 1
LRRFIP2	0.358455	0.422424	0.506589				1.24845	1.22836	0.543463	1.7106	0.815048	1.56999	24.35	71.858	27	9	9	9	15.3	769800000	Q9Y608;C9JSU1;C9JJC9;C9JC17;C9J321;C9J0U5;H7C3N9	Q9Y608;C9JSU1	Leucine-rich repeat flightless-interacting protein 2
EXD2	0.358231	2.17376	0.073189		yes		0.563616	0.573187	0.501455	0.975735	0.773096	0.964121	24.493	136.88	40	19	19	19	39.9	873600000	Q9NVH0;C9JLF4	Q9NVH0	Exonuclease 3-5 domain-containing protein 2
CERS5;LASS5	0.358084	0.88039	0.339393				-3.11248	-3.29741	-2.94994	-3.05748	-2.50502	-2.72307	20.288	1.8247	3	1	1	1	2.6	19204000	Q8N5B7;Q49AQ3;H0YI10;F8VXY1	Q8N5B7;Q49AQ3;H0YI10;F8VXY1	Ceramide synthase 5
FAM122B	0.358022	1.11797	0.26164				-1.66118	-1.71348	-1.31866	-1.32503	-1.03987	-1.25435	23.5455	24.933	6	3	3	1	16.2	122430000	Q7Z309	Q7Z309	Protein FAM122B
SLMO2	0.357598	0.757734	0.378505		yes		-3.81596	-3.60858	-4.08874	-3.20362	-3.77935	-3.45751	23.2442	16.027	8	4	4	4	32	129170000	Q9Y3B1;E9PL81	Q9Y3B1	Protein slowmo homolog 2
DSC3	0.357236	1.28237	0.218041				-3.02851	-2.94131	-2.92794	-2.8618	-2.46929	-2.49496	19.6742	21.416	8	2	2	2	2.7	40994000	Q14574;J3QRL9	Q14574	Desmocollin-3
EXOC2	0.356894	1.86073	0.108135				0.767931	0.720848	0.98246	1.13421	1.22989	1.17782	23.5259	74.114	32	16	16	16	19.7	615990016	Q96KP1;Q2MDF5	Q96KP1	Exocyst complex component 2
SLC7A1	0.356784	0.861133	0.34628				1.00336	1.11055	0.691647	1.49766	1.00952	1.36873	25.6711	56.278	21	5	5	4	11.9	961689984	P30825;Q5JR49	P30825	High affinity cationic amino acid transporter 1
NCOR2	0.356381	1.77808	0.122688				-3.90368	-3.69641	-3.65893	-3.40409	-3.47578	-3.31001	19.4212	63.633	21	7	7	7	3.7	92667000	Q9Y618;C9JE98;C9J0Q5;C9J7T7;A0A384DVL6;C9JQE8;C9JNV9;H7C1J7;C9J330	Q9Y618;C9JE98;C9J0Q5;C9J7T7;A0A384DVL6;C9JQE8	Nuclear receptor corepressor 2
UGP2	0.355991	1.03014	0.290476				1.67016	1.65161	2.06455	2.06798	2.33234	2.05398	25.5598	277.42	56	19	19	19	52.2	1286000000	A0A7I2YQ74;A0A087WYS1;Q16851;E7EUC7;A0A7I2V676;C9JNZ1;A0A7I2V4T0;C9JVG3;C9JWG0;A0A7I2V2Q3;C9JUW1;C9JQU9;C9JTZ5;F2Z3H1;F2Z3P4;F8WC70;C9J3M0;C9J6Q0	A0A7I2YQ74;A0A087WYS1;Q16851;E7EUC7;A0A7I2V676;C9JNZ1;A0A7I2V4T0	UTP--glucose-1-phosphate uridylyltransferase
TGFB1I1	0.355828	1.77483	0.122843				-2.51338	-2.53487	-2.65293	-2.11578	-2.3678	-2.15011	19.3813	11.178	4	2	2	2	5.4	17072000	O43294;I3L209;H3BQC4	O43294	Transforming growth factor beta-1-induced transcript 1 protein
TPPP	0.355632	1.07819	0.277779				-3.38206	-3.52774	-3.20226	-3.24887	-2.83078	-2.96552	21.2793	4.387	4	1	1	1	7.3	27997000	O94811	O94811	Tubulin polymerization-promoting protein
SLC4A2	0.355223	0.884058	0.339121				-0.0580635	-0.0776005	-0.382053	0.292316	-0.123379	0.379015	23.4857	164.86	34	16	16	16	19.7	587299968	P04920;A0A7I2V5T6;C9J9M9;C9J722;C9J035;C9JVC2;C9J459;P48751;H7C1Z2;E9PCP1;F8WD49	P04920;A0A7I2V5T6	Anion exchange protein 2
STX12	0.355125	0.742881	0.385568				3.00279	2.96964	2.51016	3.37491	2.88452	3.28854	28.4471	308.49	55	12	12	12	56.5	4757600256	Q86Y82;B1AJQ6	Q86Y82;B1AJQ6	Syntaxin-12
GANAB	0.354827	0.89674	0.33742				0.0425816	0.395874	0.665504	0.766565	0.756786	0.64509	23.5001	43.338	10	48	4	4	64.2	438969984	E9PKU7;E9PNH1	E9PKU7
GOSR1	0.354675	0.776361	0.372911				0.305418	0.384787	0.0622749	0.868612	0.244106	0.703787	25.6973	61.237	25	9	9	1	39.5	870510016	E9PCW1;B4DQA8;F6RU00	E9PCW1;B4DQA8	Golgi SNAP receptor complex member 1
LDLRAP1	0.354308	1.14883	0.2544				-6.01423	-6.44366	-6.22811	-5.72474	-5.96388	-5.93445	18.6967	2.2141	2	1	1	1	3.9	7223000	Q5SW96	Q5SW96	Low density lipoprotein receptor adapter protein 1
HOMER2	0.353856	0.24691	0.623972				-7.78772	-7.41907	-8.91016	-7.45211	-8.36762	-7.23566	20.1186	5.1754	2	4	2	2	11	23906000	Q9NSB8;Q9NSC5;M0R2T8;M0QZN1;H0YNR9;M0R2U7	Q9NSB8	Homer protein homolog 2
GLT8D2	0.353541	0.885225	0.339266				-3.61347	-3.86559	-4.06227	-3.27892	-3.73768	-3.4641	21.2163	8.882	5	3	3	3	12.3	34110000	Q9H1C3	Q9H1C3	Glycosyltransferase 8 domain-containing protein 2
DHRS1	0.353471	3.01044	0.0292087				-1.02281	-1.1437	-1.0526	-0.700609	-0.701538	-0.756546	23.7436	65.906	14	6	6	6	29.7	224720000	Q96LJ7;H0YNC2	Q96LJ7;H0YNC2	Dehydrogenase/reductase SDR family member 1
POMT2	0.352878	0.893802	0.337495				-3.19932	-3.17094	-3.41855	-2.71502	-3.24157	-2.77358	19.4975	8.4981	4	2	2	2	2.3	25165000	Q9UKY4;H0YJQ7	Q9UKY4	Protein O-mannosyl-transferase 2
MTHFD2	0.351939	3.03369	0.0291824		yes		2.38737	2.37908	2.47807	2.77292	2.80577	2.72164	28.219	197.81	69	16	16	16	59.4	7185999872	P13995;A0A7I2V2U6;A0A7I2V482;A0A7I2YQD4;B8ZZU9;B9A062;Q9H903;A0A7I2V3T1;A0A0C4DG60;F8W7P9	P13995;A0A7I2V2U6;A0A7I2V482;A0A7I2YQD4;B8ZZU9	Bifunctional methylenetetrahydrofolate dehydrogenase/cyclohydrolase, mitochondrial;NAD-dependent methylenetetrahydrofolate dehydrogenase;Methenyltetrahydrofolate cyclohydrolase
IP6K1	0.351881	2.55229	0.0511889				0.670565	0.641081	0.577553	1.07278	0.948523	0.923536	24.9829	29.719	16	8	8	8	21.3	729520000	Q92551;C9JNA8	Q92551;C9JNA8	Inositol hexakisphosphate kinase 1
KNTC1	0.351861	0.156913	0.720816				1.60991	1.56606	1.19702	3.0354	0.228329	2.16485	22.6124	63.006	36	15	15	15	8.7	718179968	P50748;E7ES84;H0YFL5	P50748;E7ES84	Kinetochore-associated protein 1
ABCD4	0.351068	1.32481	0.21309				-1.96212	-1.82459	-1.68901	-1.35657	-1.6639	-1.40204	19.9098	10.173	4	2	2	2	5.8	25611000	O14678;E9PI46;G3V3W1;H0YJ82;H0YCY9;H0YJ78;G3V4U7	O14678	ATP-binding cassette sub-family D member 4
FAM127B;FAM127A;FAM127C	0.350915	0.760437	0.38078				-1.49645	-1.64833	-1.36512	-1.41908	-0.770617	-1.26745	24.3374	7.1675	9	4	4	4	23.9	169590000	Q9BWD3;A6ZKI3;Q17RB0	Q9BWD3;A6ZKI3;Q17RB0	Protein FAM127B;Protein FAM127A;Protein FAM127C
CAMKK1	0.350675	1.91729	0.106041				-4.01676	-3.97506	-3.82286	-3.6904	-3.5031	-3.56915	21.8358	47.431	7	3	3	3	11.3	108550000	Q8N5S9;J3KPJ3	Q8N5S9;J3KPJ3	Calcium/calmodulin-dependent protein kinase kinase 1
DDX39B	0.350373	0.587807	0.448175				-4.52639	-5.38006	-4.81309	-4.63119	-4.65825	-4.37897	21.6915	7.6022	3	13	2	2	82.2	20321000	F6R6M7;F6S2B7;A0A140T9N3	F6R6M7;F6S2B7
CAMK2G;CAMK2B	0.350327	0.517249	0.473526				-3.45132	-3.40852	-2.73481	-3.0897	-2.4826	-2.97138	22.3106	28.042	10	6	3	0	10.3	130050000	A0A2Q3DQE3;Q13555;H0Y6G2;H7BXS4;E9PBE8;E7EQE4;E7ERS6;E7ETC9	A0A2Q3DQE3;Q13555;H0Y6G2;H7BXS4	Calcium/calmodulin-dependent protein kinase type II subunit gamma
ANKMY2	0.349664	1.01226	0.301619				-0.449484	-0.311745	0.0874901	0.131542	0.15382	0.0898914	23.362	79.252	12	8	8	8	25.4	237190000	Q8IV38;G3V0G5;F8WB95	Q8IV38;G3V0G5	Ankyrin repeat and MYND domain-containing protein 2
PHF6	0.34917	2.18123	0.076776				3.23897	3.11071	3.33125	3.54083	3.61399	3.57362	27.579	173.13	94	14	14	1	50.1	4210299904	Q8IWS0	Q8IWS0	PHD finger protein 6
PHF5A	0.349112	0.987089	0.311388				1.18571	1.02323	0.898865	1.55657	1.09997	1.49859	27.6606	46.721	24	6	6	6	48.2	1697400064	Q7RTV0	Q7RTV0	PHD finger-like domain-containing protein 5A
RBL1	0.349037	0.751357	0.384743				-4.6082	-4.81831	-4.88554	-4.23211	-4.81433	-4.2185	20.466	14.63	15	4	4	4	4.7	79663000	P28749;H0YE05	P28749;H0YE05	Retinoblastoma-like protein 1
UBAC2	0.34898	1.94616	0.104294				-1.72198	-1.87963	-1.76404	-1.52983	-1.47024	-1.31864	24.7562	31.536	15	4	4	4	14.2	481740000	Q8NBM4;X6R5E5;A0A087WXT1	Q8NBM4;X6R5E5	Ubiquitin-associated domain-containing protein 2
NPC1	0.348623	1.3199	0.216098				0.669123	0.870911	0.672806	1.26949	0.908798	1.08042	23.1488	67.335	15	7	7	7	8.3	418510016	O15118;K7EQ23	O15118;K7EQ23	Niemann-Pick C1 protein
SNTB2	0.348581	1.13933	0.261536				-0.49242	-0.469772	-0.0682354	0.017086	0.0702114	-0.0719833	23.8033	21.467	19	7	7	7	14.8	424540000	Q13425;A0A140TA73;H0YCS0;A0A0G2JM75;J3KT21;H7BY41	Q13425;A0A140TA73	Beta-2-syntrophin
CLPB	0.348226	0.832334	0.360835		yes		3.82849	3.95262	3.57817	4.40324	3.85056	4.15016	27.8826	323.31	111	31	31	9	51.2	9156200448	Q9H078;A0A2U3TZY2;H0YGM0;F5H392;A0A2R8Y7E8	Q9H078;A0A2U3TZY2;H0YGM0	Caseinolytic peptidase B protein homolog
TSPAN13	0.3482	0.79009	0.371467				-1.51221	-1.43262	-1.73846	-1.04105	-1.57602	-1.02161	25.79	3.0745	9	2	2	1	7.4	406120000	O95857	O95857	Tetraspanin-13
FHL2	0.348017	2.40318	0.0617649				1.59733	1.53885	1.72813	1.98563	1.98591	1.93681	25.7741	42.821	32	12	12	12	52.7	1032899968	Q14192;C9J3S8;F8WDA8;U3KQT4	Q14192	Four and a half LIM domains protein 2
HOOK1	0.347509	2.33784	0.0659253				1.13833	1.12087	1.27384	1.59683	1.47618	1.50256	24.7375	161.3	40	15	15	15	28.6	1146899968	Q9UJC3;B1AK95	Q9UJC3	Protein Hook homolog 1
CELSR2	0.347427	0.595524	0.444587				-4.6528	-4.40253	-4.88715	-3.92119	-4.68395	-4.29505	16.0361	2.8383	2	1	1	1	0.4	8467000	Q9HCU4	Q9HCU4	Cadherin EGF LAG seven-pass G-type receptor 2
MFN2	0.347275	1.11583	0.269612		yes		1.69011	1.69297	1.98472	2.0457	2.35349	2.01044	25.7239	201.65	70	25	25	24	36.6	2272199936	O95140;A0A6Q8PFJ4;A0A6Q8PGV8;A0A6Q8PGS9;A0A6Q8PGA3;A0A6Q8PGR2;Q5JXC5	O95140;A0A6Q8PFJ4;A0A6Q8PGV8;A0A6Q8PGS9;A0A6Q8PGA3	Mitofusin-2
RNASET2	0.347226	0.476239	0.488559				3.44938	3.41283	2.8496	3.98809	3.12772	3.63767	27.5525	74.323	48	11	11	11	51.2	2755899904	O00584;D6RHI9;D6REQ6;A0A087WZM2;H0YAE9;J3QQ64;A0A087WWI1	O00584;D6RHI9;D6REQ6;A0A087WZM2;H0YAE9	Ribonuclease T2
IAH1	0.346851	0.503741	0.477529				0.946827	0.977215	0.32115	1.4036	0.688988	1.19315	25.5052	48.59	12	5	5	5	36.7	523889984	Q2TAA2;H7C5G1;C9JE02;C9JDY4;C9J5J2	Q2TAA2;H7C5G1;C9JE02	Isoamyl acetate-hydrolyzing esterase 1 homolog
INPP5J	0.346641	0.611279	0.43639				-1.83148	-1.92408	-2.40364	-1.47899	-2.06734	-1.57296	19.5149	4.5922	3	2	2	1	2.3	36707000	Q15735;B4DF95;A0A087WVS7	Q15735;B4DF95;A0A087WVS7	Phosphatidylinositol 4,5-bisphosphate 5-phosphatase A
ALDH6A1	0.346618	2.0362	0.0967771		yes		2.67878	2.67466	2.75596	3.01768	3.18129	2.9503	26.3425	153.11	53	20	20	20	44.3	2382599936	Q02252;G3V4Z4	Q02252;G3V4Z4	Methylmalonate-semialdehyde dehydrogenase [acylating], mitochondrial
COX15	0.346603	3.30362	0.02389		yes	Complex IV	0.765322	0.745237	0.80368	1.13426	1.15788	1.0619	24.7008	32.125	16	4	4	4	14.1	518120000	Q7KZN9;A0A3B3IRX1	Q7KZN9;A0A3B3IRX1	Cytochrome c oxidase assembly protein COX15 homolog
FIG4	0.346371	0.391225	0.523363				-3.903	-3.76766	-4.63549	-3.60483	-4.25941	-3.40279	19.3283	5.3402	6	2	2	2	2.1	34887000	Q92562;A0A6Q8PHH5;A0A6Q8PF62;A0A6Q8PGY7;A0A6Q8PF70;A0A6Q8PHC7;A0A6Q8PHP5;A0A6Q8PG59;A0A6Q8PHA1;A0A6Q8PGP4;A0A6Q8PGY4;A0A6Q8PGB4;A0A6Q8PHK3;A0A6Q8PFJ3;A0A6Q8PF86;A0A6Q8PHM5;A0A6Q8PHB4;Q5TCS5;Q5TCS4;A0A6Q8PGM1;A0A6Q8PGL0;A0A6Q8PG61;A0A6Q8PGC1;A0A6Q8PG49;H0Y6G7;A0A6Q8PF27;A0A6Q8PGW0;A0A6Q8PGW5;A0A6Q8PF90	Q92562;A0A6Q8PHH5;A0A6Q8PF62;A0A6Q8PGY7;A0A6Q8PF70;A0A6Q8PHC7;A0A6Q8PHP5;A0A6Q8PG59;A0A6Q8PHA1;A0A6Q8PGP4;A0A6Q8PGY4;A0A6Q8PGB4;A0A6Q8PHK3;A0A6Q8PFJ3;A0A6Q8PF86;A0A6Q8PHM5;A0A6Q8PHB4;Q5TCS5;Q5TCS4;A0A6Q8PGM1;A0A6Q8PGL0;A0A6Q8PG61	Polyphosphoinositide phosphatase
GNAI1	0.344325	0.717136	0.397116				-0.918787	-0.90781	-0.294689	-0.421385	-0.213547	-0.453379	23.9049	45.089	8	12	5	5	39.5	235610000	P63096;A0A3B3ITM0;A0A3B3IUA8	P63096;A0A3B3ITM0	Guanine nucleotide-binding protein G(i) subunit alpha-1
RAB9B	0.344109	1.86949	0.117894				-5.20014	-5.15427	-5.19264	-4.98907	-4.71483	-4.81082	22.1775	14.715	5	5	4	4	38.8	52178000	Q9NP90;A0A1B0GUI0	Q9NP90	Ras-related protein Rab-9B
LPIN3	0.343996	1.80487	0.125995				-3.15675	-3.11567	-2.94318	-2.79149	-2.61905	-2.77307	20.5676	5.7323	6	2	2	2	2.9	62165000	Q9BQK8	Q9BQK8	Phosphatidate phosphatase LPIN3
DSTYK	0.343925	0.759808	0.383503				-4.11115	-4.06722	-4.50432	-3.72659	-4.19364	-3.73068	19.282	6.8045	3	3	3	3	3.6	33148000	Q6XUX3	Q6XUX3	Dual serine/threonine and tyrosine protein kinase
RPP14	0.34391	1.61008	0.156259		yes		-3.82721	-3.57852	-3.65167	-3.22757	-3.34837	-3.44972	22.2116	47.94	3	1	1	1	36.8	14571000	A0A087WTC8;P86397	A0A087WTC8;P86397	Hydroxyacyl-thioester dehydratase type 2, mitochondrial
CYFIP2	0.343587	0.653293	0.418482				-1.95846	-1.76928	-1.42463	-1.61059	-1.02202	-1.489	22.3703	81.408	22	20	7	7	18.5	368680000	Q96F07;E7EVJ5;H7C229;E7EW33;A0A087WVE1;A0A087WTQ3;A0A087WWZ1	Q96F07;E7EVJ5;H7C229;E7EW33	Cytoplasmic FMR1-interacting protein 2
TPD52L1	0.342853	1.42322	0.195522				0.906712	0.904531	0.845276	1.41817	1.0361	1.23081	25.7146	49.036	10	5	5	5	18.1	440520000	Q16890;E9PNK6;J3KNE7;E9PPQ1;E9PNQ9	Q16890;E9PNK6;J3KNE7;E9PPQ1	Tumor protein D53
ANKRD28	0.34238	0.593697	0.448273				-6.19548	-5.96507	-5.52112	-5.88073	-5.36242	-5.41137	21.944	22.706	16	6	6	6	9.1	145250000	O15084;B4DIW9	O15084;B4DIW9	Serine/threonine-protein phosphatase 6 regulatory ankyrin repeat subunit A
TOLLIP	0.342224	1.71849	0.138911				0.652187	0.574501	0.424299	0.939331	0.772818	0.965511	25.9417	59.463	23	9	9	9	43.1	902310016	Q9H0E2;F2Z2Y8;E7EN89;E9PP67;E9PQ25;E9PNS3	Q9H0E2;F2Z2Y8;E7EN89	Toll-interacting protein
UBOX5	0.342141	0.373217	0.532822				-3.26869	-3.42067	-3.88758	-2.99869	-3.83541	-2.71642	20.2746	5.5674	3	1	1	1	1.8	32978000	O94941;A2A2Q6	O94941;A2A2Q6	RING finger protein 37
METTL14	0.342079	1.39208	0.204414				-1.82325	-1.94638	-2.15829	-1.58613	-1.7525	-1.56306	23.7913	18.966	12	5	5	5	13.8	261330000	Q9HCE5;D6RBL4;A0A0D9SF88;A0A0D9SFW0;D6RD73	Q9HCE5;D6RBL4	N6-adenosine-methyltransferase subunit METTL14
PCTP	0.341821	0.325482	0.564655				-1.00345	-1.06453	-1.63549	-0.505209	-1.65608	-0.516712	21.8347	1.6226	3	1	1	1	3.3	44884000	Q9UKL6;I3L4Z8;I3L2M9;I3L3H0	Q9UKL6;I3L4Z8;I3L2M9;I3L3H0	Phosphatidylcholine transfer protein
LRPPRC	0.341403	2.07742	0.0955192		yes		5.62496	5.71543	5.72176	6.15323	5.9852	5.94794	28.8579	323.31	483	101	101	100	75	43785998336	P42704;A0A0C4DG06;B8ZZ38;C9JCA9;H7C3W8	P42704	Leucine-rich PPR motif-containing protein, mitochondrial
GPRC5B	0.34116	1.10366	0.279419				-4.03545	-3.91499	-4.14385	-3.47087	-3.91903	-3.68091	22.3792	6.9246	3	2	2	2	6	49098000	Q9NZH0	Q9NZH0	G-protein coupled receptor family C group 5 member B
CLIC4	0.34109	0.908788	0.338267				2.85701	2.842	3.20869	3.18878	3.56583	3.17635	28.6032	285.19	108	16	16	16	77.5	6116800000	Q9Y696	Q9Y696	Chloride intracellular channel protein 4
ASCC2	0.341029	0.712925	0.400996				-0.542789	-0.655674	-0.0282097	-0.212706	0.129782	-0.120661	23.6399	97.515	21	9	9	9	18.5	326760000	Q9H1I8;B1AH59;F2Z2W4;F8WAQ6;H7C3Y4	Q9H1I8;B1AH59	Activating signal cointegrator 1 complex subunit 2
TSTD2	0.340268	0.254157	0.618976				-4.5923	-4.71962	-5.6783	-4.33547	-5.4637	-4.17025	20.2886	16.87	6	3	3	3	6.8	34581000	Q5T7W7;Q5T7X0	Q5T7W7	Thiosulfate sulfurtransferase/rhodanese-like domain-containing protein 2
CPVL	0.339951	1.79187	0.130114				1.42951	1.47859	1.6352	1.86651	1.94848	1.74816	27.1111	69.131	40	16	16	15	32.6	3479000064	Q9H3G5;H7C0X5;H7C218;C9JLV0;C9JVI2;C9JZ94;C9J6L4;C9JI22	Q9H3G5;H7C0X5	Probable serine carboxypeptidase CPVL
GLUD1;GLUD2	0.339912	0.369158	0.535019		yes		5.56128	5.73303	5.02231	6.23944	5.16308	5.93385	29.8192	323.31	190	32	32	32	62.9	31259000832	P00367;P49448	P00367;P49448	Glutamate dehydrogenase 1, mitochondrial;Glutamate dehydrogenase 2, mitochondrial
GYG2	0.339524	1.4486	0.191401				-1.72962	-1.73546	-1.44837	-1.352	-1.19093	-1.35195	22.9861	37.956	6	3	3	3	9	132930000	O15488;A0A1W2PQ75;J3QSZ3	O15488;A0A1W2PQ75;J3QSZ3	Glycogenin-2
ACSL4	0.339462	2.27763	0.0754595		yes		0.785433	0.76137	0.845135	1.18539	1.20042	1.02452	24.3253	73.646	26	15	13	13	30.5	735729984	O60488;D6RF95;D6RDA8;H0Y9A0	O60488	Long-chain-fatty-acid--CoA ligase 4
LMNA	0.339264	0.463889	0.495376				-4.05579	-4.01215	-4.76745	-3.72702	-4.33902	-3.75156	20.5225	35.444	2	23	1	0	55.4	46692000	Q5TCI8	Q5TCI8
NRM	0.339208	1.21218	0.245186				-2.30917	-2.16505	-2.36852	-1.78995	-2.17137	-1.86381	21.6752	1.1857	1	1	1	1	5.3	40184000	Q8IXM6;H0Y6T6	Q8IXM6;H0Y6T6	Nurim
NBEAL1	0.339142	0.669855	0.417035				-5.2962	-5.34731	-4.68888	-4.66335	-4.702	-4.9496	15.4717	3.1427	2	2	2	2	1.3	5862000	Q6ZS30;H7BZA0	Q6ZS30;H7BZA0	Neurobeachin-like protein 1
PHB	0.338545	0.70455	0.404658		yes		3.30848	3.48602	4.0085	3.91234	4.05916	3.84714	28.8298	323.31	117	22	22	22	89.3	8588199936	P35232;C9JW96;E9PCW0;C9JZ20;E7ESE2	P35232;C9JW96;E9PCW0;C9JZ20;E7ESE2	Prohibitin
HDGFRP3	0.338505	0.761889	0.385663				-0.530363	-0.441568	-0.960339	-0.0899429	-0.529451	-0.297361	22.2825	4.4905	3	4	1	1	17.2	40814000	Q9Y3E1;H3BPQ6;H3BPM9	Q9Y3E1;H3BPQ6	Hepatoma-derived growth factor-related protein 3
GLS	0.338212	1.03417	0.301638		yes		2.47979	2.51878	2.86223	2.98485	3.10639	2.7842	26.954	323.31	78	21	21	20	41.9	4550499840	O94925;H7BZD1;C9JIJ6;B7Z509;H7C201	O94925	Glutaminase kidney isoform, mitochondrial
CD9	0.337858	0.54601	0.465518				1.56773	1.79516	1.2164	2.23337	1.48646	1.87302	27.8385	22.934	14	3	3	3	15.4	1440000000	P21926;A6NNI4;A0A2R8Y478;A0A7I2V3T0;A0A7I2V3T7;G8JLH6;A0A087WU13;F5GXT1	P21926;A6NNI4;A0A2R8Y478;A0A7I2V3T0;A0A7I2V3T7;G8JLH6;A0A087WU13;F5GXT1	CD9 antigen;Tetraspanin
FMR1	0.337521	0.360051	0.541768				-4.97298	-4.72833	-5.56237	-4.47206	-5.35454	-4.42453	18.7569	4.3452	2	19	1	1	41.2	13290000	A8MQB8;G3V0J0;R9WNI0;A0A087WXI3;Q8IXW7;A0A087WY29;A0A087WWR6;A0A087X1M7;A0A087WWU4	A8MQB8;G3V0J0;R9WNI0;A0A087WXI3;Q8IXW7
SLC25A20	0.33711	1.47191	0.189608		yes		0.286478	0.196125	0.323656	0.598003	0.781544	0.438042	25.6551	24.242	19	9	9	9	32.6	898249984	O43772;C9JPE1;F8WEF6	O43772;C9JPE1	Mitochondrial carnitine/acylcarnitine carrier protein
ITGA6	0.336977	1.25176	0.23719				-3.19406	-3.10884	-3.43052	-2.74397	-2.99817	-2.98035	20.8367	37.693	13	5	5	5	7.2	112360000	P23229;C9JXX7;H7BZ97	P23229	Integrin alpha-6;Integrin alpha-6 heavy chain;Integrin alpha-6 light chain;Processed integrin alpha-6
STX6	0.336442	1.09365	0.285412				-2.13139	-1.98748	-2.24774	-1.64093	-2.03148	-1.68487	22.5644	97.366	13	4	4	4	41.2	74428000	O43752	O43752	Syntaxin-6
MRPL22	0.336017	0.93302	0.33561		yes		-5.8136	-5.77746	-6.04704	-5.27204	-5.77076	-5.58724	23.3035	23.175	15	5	5	5	26.2	124230000	Q9NWU5;J3KQY1;E7ESL0	Q9NWU5;J3KQY1;E7ESL0	39S ribosomal protein L22, mitochondrial
HERC5	0.335864	1.56073	0.172311				-3.94373	-4.11557	-3.7744	-3.62109	-3.58803	-3.61699	18.3526	46.659	7	4	4	4	5.6	18075000	Q9UII4;E9PBL0	Q9UII4;E9PBL0	E3 ISG15--protein ligase HERC5
ADA	0.335849	0.484266	0.487761				-2.3456	-2.31692	-2.75719	-1.85432	-2.66899	-1.88886	24.1234	29.63	13	6	6	6	28.4	420350016	P00813;F5GWI4;F5GXW0;F5GYD4	P00813;F5GWI4;F5GXW0	Adenosine deaminase
FAM114A1	0.335512	0.970683	0.326183				-2.59223	-2.62815	-2.9607	-2.19028	-2.57587	-2.40838	21.4609	30.012	4	3	3	3	10.7	63504000	Q8IWE2	Q8IWE2	Protein NOXP20
NARS2	0.335505	2.69987	0.0511304		yes		0.885834	0.728973	0.790197	1.11788	1.15197	1.14166	24.5747	137.26	25	12	12	12	34	574689984	Q96I59;H0YE96;H0YEL9;E9PRK2	Q96I59	Probable asparagine--tRNA ligase, mitochondrial
FAM213B	0.335468	1.67072	0.15258		yes		-2.94038	-2.79902	-3.02678	-2.55583	-2.70733	-2.4966	24.6991	28.056	12	3	3	3	18.7	326849984	Q8TBF2;J3QKK8;A0A2P0CTH9;J3KRV9;A0A2P0CTB1;A0A0A0MT35;A0A0G2JSF1;A0A2P0CU24;A0A0A0MRV4;A0A0G2JRR6;J3KPF6;J3KPF5	Q8TBF2;J3QKK8;A0A2P0CTH9;J3KRV9;A0A2P0CTB1;A0A0A0MT35;A0A0G2JSF1;A0A2P0CU24;A0A0A0MRV4;A0A0G2JRR6;J3KPF6;J3KPF5	Prostamide/prostaglandin F synthase
TMEM2	0.335436	0.903094	0.342566				-4.24775	-4.20625	-4.3327	-3.60371	-4.1758	-4.00088	20.106	7.87	6	3	3	3	2.7	90278000	Q9UHN6;B4E1B9;H3BLY0	Q9UHN6;B4E1B9	Transmembrane protein 2
LRP11	0.334932	1.37736	0.212546				-3.87478	-3.79606	-3.70998	-3.26553	-3.61754	-3.49296	20.0592	13.709	3	1	1	1	3.2	26220000	Q86VZ4;Q5VYB9	Q86VZ4;Q5VYB9	Low-density lipoprotein receptor-related protein 11
ZFYVE1	0.334827	2.24412	0.0802907				-4.57289	-4.59981	-4.69655	-4.21137	-4.38037	-4.27302	21.8814	19.936	7	4	4	4	5.1	150670000	Q9HBF4;G3V5N8	Q9HBF4;G3V5N8	Zinc finger FYVE domain-containing protein 1
GALNT10	0.334744	0.261846	0.612863				-2.70602	-2.87031	-3.87515	-2.51577	-3.52368	-2.40779	21.6539	11.545	9	4	4	4	9.6	102290000	Q86SR1;F2Z2M7	Q86SR1;F2Z2M7	Polypeptide N-acetylgalactosaminyltransferase 10
LSM14B	0.334474	1.09518	0.286382				-4.76937	-5.09367	-4.64779	-4.42139	-4.48133	-4.60468	22.5044	1.5166	2	4	1	1	27	53549000	Q5TBP9	Q5TBP9
VAC14	0.334419	1.3533	0.218508				1.44178	1.40029	1.7105	1.83127	1.9688	1.75577	24.3108	140.97	25	11	11	11	22	811630016	Q08AM6;H3BUU8;A0A087WT26;H3BQD9	Q08AM6	Protein VAC14 homolog
MCM9	0.334343	0.452448	0.499817				-4.29314	-4.89814	-5.23102	-4.2323	-4.77897	-4.408	19.5571	9.5769	8	2	2	2	1.9	46284000	Q9NXL9;H0Y6M9	Q9NXL9	DNA helicase MCM9
HEATR5A	0.334215	2.92544	0.0397801				-2.22648	-2.25428	-2.31955	-1.99089	-1.89287	-1.91391	19.7199	16.24	7	5	5	5	3.4	84624000	Q86XA9;F5H619;H7C5W6;H0YIW3;H0YHE0;H0YHS5	Q86XA9;F5H619;H7C5W6;H0YIW3	HEAT repeat-containing protein 5A
PTPRG	0.334185	1.27588	0.232752				-1.23409	-1.00739	-1.28316	-0.682898	-0.990065	-0.849129	20.8709	20.367	8	2	2	2	2.8	122730000	P23470	P23470	Receptor-type tyrosine-protein phosphatase gamma
CTNNB1	0.334181	1.02884	0.308188				1.34317	1.22342	1.56341	1.55852	1.93748	1.63655	25.5995	260.55	58	22	22	19	38.8	2135299968	P35222;A0A2R8Y543;A0A2R8YCH5;A0A2R8Y5A3;A0A2R8Y804;A0A2R8Y7Z0;A0A2R8Y750;B4DGU4;A0A2R8Y5C3;A0A2R8Y5Z1;A0A2R8Y6G0;A0A2R8Y815;C9IZ65;A0A2R8YG06	P35222;A0A2R8Y543;A0A2R8YCH5;A0A2R8Y5A3;A0A2R8Y804;A0A2R8Y7Z0;A0A2R8Y750;B4DGU4;A0A2R8Y5C3;A0A2R8Y5Z1	Catenin beta-1
SLC12A4	0.333742	0.849176	0.362434				0.872444	0.772806	0.440821	1.12378	0.776384	1.18713	22.9753	25.812	16	7	5	4	8.2	379320000	Q9UP95;I3L4N6;Q9H2X9	Q9UP95;I3L4N6	Solute carrier family 12 member 4
AGPAT1	0.333714	0.552713	0.464869				0.977333	1.09755	0.544092	1.51853	0.812416	1.28917	25.5934	22.097	18	7	7	7	24.7	607510016	Q99943	Q99943	1-acyl-sn-glycerol-3-phosphate acyltransferase alpha
NBEA	0.333523	0.897983	0.34594				-5.33862	-5.18004	-4.80559	-4.89866	-4.65292	-4.77211	17.6691	28.608	9	5	2	2	2.5	30637000	Q8NFP9;Q5T321;A0A0D9SF28;F5GXV7	Q8NFP9;Q5T321;A0A0D9SF28;F5GXV7	Neurobeachin
CMAS	0.333218	2.36482	0.0714972				0.28227	0.231953	0.283941	0.586908	0.511551	0.69936	24.3929	142	25	10	10	10	30.4	506660000	Q8NFW8;F5H296;F5GYM0	Q8NFW8	N-acylneuraminate cytidylyltransferase
STK26	0.33285	1.16517	0.264701				2.4193	2.30694	2.62948	2.67333	2.97469	2.70625	27.2228	179.4	72	16	16	10	48.8	3602500096	Q9P289;Q8NBY1;B4E0Y9	Q9P289;Q8NBY1;B4E0Y9	Serine/threonine-protein kinase 26
ARG2	0.332605	1.08306	0.29048		yes		-0.985964	-1.02427	-0.786194	-0.67415	-0.357264	-0.7672	25.9195	119.35	26	8	8	8	30.8	952040000	P78540	P78540	Arginase-2, mitochondrial
YIPF3	0.332513	0.736653	0.396048				-0.5221	-0.407015	-0.752598	0.0917759	-0.53216	-0.24379	25.8905	79.429	20	6	6	6	25.4	995260032	Q9GZM5;D6RFI3;E7EQR8;D6RGY8;H0Y9A1;D6RBQ1;D6RA04;D6RAY4	Q9GZM5;D6RFI3;E7EQR8;D6RGY8;H0Y9A1	Protein YIPF3;Protein YIPF3, 36 kDa form III
PRKCE	0.332397	0.911435	0.341176				-0.393049	-0.358156	0.0289783	-0.00505066	0.298365	-0.0183487	21.8352	19.555	12	7	7	7	8.8	157140000	Q02156;P24723;G3V5F8;G3V3E7;G3V304;G3V4Q9;A0A1W2PPU0;G3V5U5;G3V4X4;G3V5Y6;G3V4L3;E9PBI2;G3V4Q6	Q02156	Protein kinase C epsilon type
MYOM2	0.332345	1.24892	0.240157				0.157316	0.295998	0.296644	0.811979	0.438742	0.496273	21.3668	1.6278	4	2	2	2	1.3	229860000	P54296	P54296	Myomesin-2
ENPP1	0.332336	1.12506	0.279693				1.99442	1.92556	1.72725	2.41783	2.02534	2.20107	24.7553	172.98	50	20	20	20	33.5	1189400064	P22413;E9PE72;A0A3B3IST7	P22413	Ectonucleotide pyrophosphatase/phosphodiesterase family member 1;Alkaline phosphodiesterase I;Nucleotide pyrophosphatase
KBTBD11	0.332202	1.62617	0.163449				-3.51068	-3.75659	-3.63295	-3.4197	-3.26473	-3.21918	20.374	29.941	8	5	5	5	17.8	36689000	O94819	O94819	Kelch repeat and BTB domain-containing protein 11
ARMC8	0.332	0.847856	0.362717				-4.17673	-4.35009	-3.83676	-3.67913	-3.6961	-3.99235	20.9207	35.202	8	3	3	3	5.3	77414000	Q8IUR7;C9J2I1;G5E9V6;C9JAA7;C9JBY2;B7Z637;C9J625;G5E9V7	Q8IUR7;C9J2I1;G5E9V6;C9JAA7;C9JBY2;B7Z637	Armadillo repeat-containing protein 8
	0.331874	1.75562	0.14035				-0.62286	-0.773325	-0.552979	-0.22016	-0.323135	-0.410246	25.0259	32.729	8	6	3	0	34	307460000	K7ESF4;U3KQA4	K7ESF4;U3KQA4
DLG5	0.331821	0.339494	0.556793				-6.18977	-6.19267	-7.25567	-5.83364	-6.46297	-6.34603	14.9613	3.4795	2	1	1	1	0.7	3413300	Q8TDM6;A0A0J9YYG8;A0A0A0MSL1	Q8TDM6;A0A0J9YYG8;A0A0A0MSL1	Disks large homolog 5
SLC25A28	0.331601	1.00008	0.317871		yes		-3.36991	-3.37481	-2.98271	-2.89491	-2.77133	-3.06639	21.265	26.664	4	1	1	1	4.1	30240000	Q96A46	Q96A46	Mitoferrin-2
GNE	0.331235	1.15952	0.267772				1.25561	1.26772	1.6543	1.6806	1.78161	1.70912	24.9879	147.34	55	18	18	18	30.2	1197900032	Q9Y223;A0A7I2SU25	Q9Y223;A0A7I2SU25	Bifunctional UDP-N-acetylglucosamine 2-epimerase/N-acetylmannosamine kinase;UDP-N-acetylglucosamine 2-epimerase (hydrolyzing);N-acetylmannosamine kinase
ACADM	0.331048	1.1243	0.280118		yes		2.99935	3.02425	3.34426	3.37226	3.61909	3.36966	28.5033	214.98	79	21	21	21	52.3	7609699840	P11310;Q5T4U5;B7Z9I1;E9PJM9;H0YDT5;E9PRX4	P11310;Q5T4U5;B7Z9I1	Medium-chain specific acyl-CoA dehydrogenase, mitochondrial
CCDC101	0.33088	0.753644	0.391554				1.09891	1.16334	0.884821	1.65824	1.03398	1.4475	25.4221	20.173	11	7	7	7	27.6	674380032	Q96ES7;H3BPL5;H3BN84	Q96ES7	SAGA-associated factor 29 homolog
SMC3	0.330805	2.06239	0.102929				3.61703	3.57071	3.77595	4.04105	3.93881	3.97626	26.2009	323.31	139	48	48	48	43.6	5014000128	Q9UQE7	Q9UQE7	Structural maintenance of chromosomes protein 3
VAPA	0.330401	0.453713	0.4996				4.00422	4.19924	3.52028	4.58899	3.77839	4.34755	29.7366	159.75	79	13	13	12	47.8	12524000256	Q9P0L0;J3QKM9	Q9P0L0	Vesicle-associated membrane protein-associated protein A
AKAP1	0.330397	1.54452	0.178969		yes		1.73099	1.79122	2.01013	2.27158	2.10324	2.1487	24.0019	115.62	28	13	13	13	25.6	671950016	Q92667;I3L0W0;I3L2A2;I3L2N7;I3NI36;I3L0K6;I3L3K1;I3L364;I3L0V5;I3L3V6	Q92667	A-kinase anchor protein 1, mitochondrial
FLNC	0.330009	1.96058	0.116326				1.14744	1.16341	1.33935	1.5162	1.62686	1.49717	23.9191	289.46	95	50	38	38	23	2395200000	Q14315	Q14315	Filamin-C
LSS	0.329422	1.34734	0.222309				1.0725	0.9349	1.22357	1.35341	1.5604	1.30542	24.0286	96.035	28	13	13	13	18.9	633169984	P48449;A0A0G2JQD0;C9J315	P48449;A0A0G2JQD0	Lanosterol synthase
SCML2	0.329385	2.57524	0.0616549				1.36955	1.4218	1.49875	1.82407	1.72435	1.72984	24.2469	101.99	43	16	16	16	34.6	796339968	Q9UQR0;B4DRC2;H0Y6S1	Q9UQR0	Sex comb on midleg-like protein 2
RTN2	0.329121	0.864351	0.359325				-0.889244	-0.792377	-1.17861	-0.465857	-0.890297	-0.516712	22.2769	10.321	5	3	3	3	5.1	132120000	O75298;K7EMR7;Q7RTN0	O75298;K7EMR7	Reticulon-2;Reticulon
PARP1	0.329118	4.53721	0.0170246				6.5287	6.55708	6.55991	6.89892	6.8762	6.85792	31.2878	323.31	450	79	79	79	66.5	133700001792	P09874;A0A7I2V3E1;A0A7I2V625;A0A7I2V5E9;A0A7I2V384	P09874;A0A7I2V3E1	Poly [ADP-ribose] polymerase 1
RBM20	0.32908	1.62404	0.166512				-5.09076	-4.81776	-4.87889	-4.56036	-4.68354	-4.55627	18.1543	22.888	4	2	2	2	2.9	14587000	Q5T481	Q5T481	RNA-binding protein 20
NAPG	0.328541	0.837556	0.365139				-0.749592	-0.669531	-0.970694	-0.207933	-0.753975	-0.442284	25.3291	29.363	20	9	9	9	29.8	758739968	Q99747;J3KTJ6;J3QS28;J3QKW4	Q99747	Gamma-soluble NSF attachment protein
ZNF655	0.328006	0.570545	0.459457				-4.34515	-4.3477	-4.73395	-3.93187	-4.58884	-3.92207	20.0449	5.9289	3	2	2	2	4.7	28125000	Q8N720	Q8N720	Zinc finger protein 655
AHCYL2	0.327709	0.842545	0.36497				-1.52787	-1.12972	-1.51185	-0.898174	-1.3079	-0.98024	22.3514	33.421	15	16	4	4	24.1	155180000	Q96HN2;H0Y8B3;C9K0S0	Q96HN2;H0Y8B3	Putative adenosylhomocysteinase 3;Adenosylhomocysteinase
ALG13	0.327377	1.39693	0.214026				-0.334105	-0.23073	-0.136595	0.279251	-0.0133419	0.0147915	22.513	13.507	7	3	3	1	2.3	269340000	Q9NP73;A0A096LPI3	Q9NP73	Putative bifunctional UDP-N-acetylglucosamine transferase and deubiquitinase ALG13
KIAA1468	0.327057	2.49647	0.0670234				0.56196	0.532345	0.643726	0.885954	0.982708	0.85054	23.6225	52.486	34	16	16	16	15.2	736160000	A0A2R8Y566;Q9P260;A0A075B785;A0A075B768	A0A2R8Y566;Q9P260;A0A075B785	LisH domain and HEAT repeat-containing protein KIAA1468
ATPAF1	0.326993	1.34028	0.223893		yes		0.966766	1.11746	1.35032	1.50098	1.4903	1.42424	27.0885	83.133	48	12	12	12	41.5	2140600064	Q5TC12;I3L448;A8MRA7;H0YEW4;H0YD21;H0YDD6;H0YCA6	Q5TC12;I3L448;A8MRA7;H0YEW4;H0YD21	ATP synthase mitochondrial F1 complex assembly factor 1
CIT	0.325435	0.501658	0.484154				0.205078	0.243269	-0.104948	0.743549	-0.0800724	0.656227	20.9893	76.645	21	10	10	10	7	258120000	O14578;A0A7I2V4A6;A0A7I2V4I0;A0A7I2V692;A0A7I2V4H7;H7BYJ3;A0A7I2V365;F5H4K4;A0A7I2V2G7;A0A7I2YQJ8	O14578;A0A7I2V4A6;A0A7I2V4I0;A0A7I2V692;A0A7I2V4H7;H7BYJ3;A0A7I2V365	Citron Rho-interacting kinase
SWAP70	0.32508	2.08272	0.105155				1.64978	1.71842	1.74267	2.12489	1.91619	2.04503	24.6657	130.65	38	14	14	14	31.3	1011299968	Q9UH65;E7EMB1;E9PJM7;E9PJK8	Q9UH65;E7EMB1	Switch-associated protein 70
PRR5	0.324894	0.457046	0.49958				-5.36751	-5.43385	-6.02192	-4.97427	-5.72163	-5.1527	20.3192	4.6721	7	2	2	1	5.4	26164000	P85299	P85299	Proline-rich protein 5
TPPP3	0.324652	0.646917	0.43101				-0.0174694	0.151222	-0.311123	0.542364	-0.0778809	0.332102	23.4756	12.256	6	3	3	3	21	128300000	Q9BW30	Q9BW30	Tubulin polymerization-promoting protein family member 3
PROSER1	0.324629	0.457319	0.499757				-2.96615	-3.24409	-3.64753	-2.64598	-3.41794	-2.81997	20.7083	20.914	5	1	1	1	2.2	29127000	Q86XN7;Q5JS36	Q86XN7;Q5JS36	Proline and serine-rich protein 1
VEZT	0.324574	2.39727	0.0753824				-1.30896	-1.35062	-1.48098	-1.07983	-1.02259	-1.06442	22.3277	25.644	12	7	7	7	11.6	178970000	Q9HBM0;F8W8C2;F2Z3A6;F8VS43;F8VUG0;F8VUB7;F8W088;F8W048;F8VVS3;F8VXA0	Q9HBM0;F8W8C2;F2Z3A6	Vezatin
CSRP2	0.324202	1.91603	0.126163				2.50804	2.4774	2.50473	2.92804	2.67929	2.85543	28.6655	129.01	58	10	10	10	66.8	4683599872	Q16527;F8VQR7;F8VW96	Q16527;F8VQR7;F8VW96	Cysteine and glycine-rich protein 2
USP34	0.324138	2.15594	0.0985635				-1.58352	-1.52183	-1.40902	-1.20817	-1.10589	-1.22789	19.2638	60.193	18	10	10	10	4.9	115200000	Q70CQ2;A0A0C4DG73;H7C183;H7C150	Q70CQ2	Ubiquitin carboxyl-terminal hydrolase 34
PRPS1	0.323858	1.29651	0.236575				3.69417	3.64684	3.94693	4.01782	4.22832	4.01338	28.9878	234.4	97	20	20	9	56.9	8517400064	P60891;B1ALA9;A0A2R8Y7H4;A0A6Q8PGP2;A0A6Q8PHI4;A0A6Q8PHK9;B1ALA7;A0A6Q8PEU0;A0A6Q8PG82;A0A0A0MRQ9;A0A6Q8PG13;A0A6Q8PGX9;Q15244;A0A6Q8PGF9;A0A6Q8PG31;A0A6Q8PFD7;A0A6Q8PFD1	P60891;B1ALA9;A0A2R8Y7H4	Ribose-phosphate pyrophosphokinase 1
COX6A1	0.323558	0.941783	0.337335		yes	Complex IV	-0.206558	0.0874634	0.297222	0.430082	0.467812	0.250906	27.1178	24.499	5	1	1	1	26.6	873830016	P12074	P12074	Cytochrome c oxidase subunit 6A1, mitochondrial
VGLL4	0.323242	2.70047	0.0586868				-3.44548	-3.47983	-3.41667	-3.07186	-3.20529	-3.09511	22.936	16.517	12	6	6	6	32.4	136420000	Q14135;E7EWF5;A0A075B6E4;G5E9M7;E7EQU6;A0A0A6YYI5;G5E9M9;E7EUJ2;F8W708;E7ERW0;F8WBN7;A0A1W2PQQ9;A0A096LP98;C9JX59;C9JBN2	Q14135;E7EWF5;A0A075B6E4;G5E9M7;E7EQU6;A0A0A6YYI5;G5E9M9;E7EUJ2;F8W708;E7ERW0	Transcription cofactor vestigial-like protein 4
C1orf159	0.323224	0.457649	0.499748				-2.71307	-2.74389	-3.10004	-2.10357	-3.05252	-2.43125	21.4388	3.1477	3	1	1	1	3.2	54012000	Q96HA4;Q5T2W9	Q96HA4;Q5T2W9	Uncharacterized protein C1orf159
AFTPH	0.322682	0.845399	0.365027				-6.70846	-6.56273	-6.77335	-6.11533	-6.67583	-6.28533	19.5024	14.817	5	3	3	3	4.1	28964000	Q6ULP2;B8ZZI9;A0A0U1RR74	Q6ULP2;B8ZZI9	Aftiphilin
HELZ	0.32245	0.257061	0.619148				-3.72001	-4.06451	-4.93681	-3.49301	-4.59722	-3.66374	18.11	2.9214	3	10	1	1	6.8	26312000	P42694	P42694	Probable helicase with zinc finger domain
MT-CO3	0.322408	0.838201	0.368293		yes	Complex IV	-1.1086	-1.14231	-1.64434	-0.934788	-1.06185	-0.931383	28.3078	6.2114	15	1	1	1	5.4	996840000	P00414	P00414	Cytochrome c oxidase subunit 3
CNEP1R1	0.322279	0.574394	0.459326				-3.12243	-2.99261	-3.50527	-2.59517	-3.26002	-2.79828	22.1846	8.4682	8	1	1	1	13.9	23834000	H3BN40;Q8N9A8	H3BN40;Q8N9A8	Nuclear envelope phosphatase-regulatory subunit 1
STIM2	0.322165	0.947094	0.337081				-2.13192	-2.11343	-2.34712	-1.75491	-2.15517	-1.7159	23.6225	19.731	8	4	4	4	8.2	439110016	Q9P246;A0A1X7SBY3;H0Y860;H7C5C6;H7C5A5;R4GNC5;R4GN82;R4GMP0;H7C5K2	Q9P246;A0A1X7SBY3;H0Y860;H7C5C6;H7C5A5	Stromal interaction molecule 2
HACL1	0.321682	1.29586	0.237644				-0.585308	-0.516418	-0.219786	-0.0788879	-0.0976734	-0.179905	24.8253	70.421	28	10	10	10	19.9	921569984	Q9UJ83;C9J306;B3KPX4;C9JJM7;Q7Z773;F8WCH9	Q9UJ83;C9J306	2-hydroxyacyl-CoA lyase 1
GEMIN2	0.321669	1.57593	0.181094				-0.612415	-0.741447	-0.479643	-0.273176	-0.20249	-0.392832	25.1734	40.709	17	5	5	5	26.5	454100000	A0A3B3IU42;O14893;H0YEL0;G5EA29;H0YDP6	A0A3B3IU42;O14893;H0YEL0;G5EA29;H0YDP6	Gem-associated protein 2
MAP7D1	0.321494	0.644053	0.432741				-1.14536	-1.27609	-1.70458	-0.90061	-1.35242	-0.908527	22.0173	16.085	13	6	6	6	8.4	157060000	Q3KQU3;C9JIR3;E9PLH3;H0YF21	Q3KQU3	MAP7 domain-containing protein 1
UQCRB	0.321369	0.433607	0.509343		yes		1.14765	1.33013	0.853411	1.89109	0.908861	1.49534	26.1485	5.9125	7	6	1	1	44.7	297529984	E5RHG9	E5RHG9
PASK	0.320672	1.78456	0.145895				-1.03071	-1.12339	-0.948605	-0.59923	-0.815886	-0.725573	22.2394	81.881	15	6	6	6	8.4	262420000	Q96RG2;C9J4R3;C9J1Z3;H7C0L7	Q96RG2	PAS domain-containing serine/threonine-protein kinase
SV2A	0.32004	0.99756	0.327946				-1.56107	-1.50207	-1.65824	-1.02903	-1.5205	-1.21173	23.8583	14.227	11	2	2	2	3.8	395400000	Q7L0J3	Q7L0J3	Synaptic vesicle glycoprotein 2A
TOMM40	0.31944	0.629286	0.43917		yes		2.29833	2.49066	1.98746	2.79175	2.23047	2.71254	27.6156	323.31	65	16	16	16	56	2056499968	O96008;K7EJ57;K7EKG4	O96008	Mitochondrial import receptor subunit TOM40 homolog
KIF5C	0.319276	2.01955	0.117938				-0.598913	-0.587429	-0.701521	-0.292412	-0.418205	-0.219419	21.725	31.742	18	18	8	7	21.8	201050000	O60282;A0A7I2V4K6;A0A7I2V3N5;A0A7I2V492;A0A0G2JMZ6;A0A7I2V581;A0A7I2V3V4;A0A7I2YQQ7;A0A7I2V352;A0A7I2YQB4;A0A6Q8PH72	O60282;A0A7I2V4K6;A0A7I2V3N5;A0A7I2V492;A0A0G2JMZ6;A0A7I2V581;A0A7I2V3V4	Kinesin heavy chain isoform 5C
RPP40	0.319077	1.50708	0.197259				-1.75029	-2.02552	-1.95613	-1.53198	-1.69623	-1.5465	23.218	47.895	13	5	5	5	20.1	185380000	O75818;A0A087X1N3;F8WC38;X6RLL4	O75818;A0A087X1N3;F8WC38;X6RLL4	Ribonuclease P protein subunit p40
SASS6	0.318858	1.0783	0.301753				1.80824	1.82151	2.20031	2.20184	2.3677	2.2171	24.7495	105.03	43	17	17	17	32.1	1128199936	Q6UVJ0	Q6UVJ0	Spindle assembly abnormal protein 6 homolog
SMIM12	0.3187	1.09674	0.296394		yes		-1.21133	-1.19274	-1.21779	-0.616657	-1.04398	-1.00513	25.6738	8.1256	5	4	4	4	29.3	267640000	Q96EX1;E5RH51	Q96EX1	Small integral membrane protein 12
PIGG	0.318685	1.329	0.232335				-2.8754	-2.86559	-2.62734	-2.32468	-2.58904	-2.49855	22.3464	22.181	10	6	6	6	8.1	202640000	Q5H8A4;E7EWV1;E7EM50;D6RFE8;D6R9J9	Q5H8A4;E7EWV1;E7EM50;D6RFE8	GPI ethanolamine phosphate transferase 2
POFUT1	0.318645	2.1784	0.100141				0.989212	0.987968	1.11099	1.4195	1.26179	1.36282	25.4216	53.804	39	11	11	11	39.2	898849984	Q9H488	Q9H488	GDP-fucose protein O-fucosyltransferase 1
CPSF2	0.318534	1.88331	0.13367				0.191143	0.39794	0.256939	0.630564	0.515127	0.655931	23.732	96.269	41	16	16	16	26.7	599110016	Q9P2I0;H0YJF4;G3V5T3;G3V3T7	Q9P2I0	Cleavage and polyadenylation specificity factor subunit 2
EIF2AK3	0.318523	1.91667	0.130078				-5.14578	-5.11301	-5.09951	-4.87736	-4.86805	-4.65731	18.57	38.349	13	3	3	3	5	24517000	Q9NZJ5;A0A494BZR8	Q9NZJ5	Eukaryotic translation initiation factor 2-alpha kinase 3
IFI30	0.318145	0.763081	0.393691				-2.27883	-2.17765	-2.58488	-1.78488	-2.29506	-2.00697	23.8163	12.285	17	2	2	2	14.8	132940000	P13284	P13284	Gamma-interferon-inducible lysosomal thiol reductase
SFN	0.317884	0.249081	0.627676				0.78734	0.843752	-0.256079	1.18695	0.0645771	1.07714	29.023	3.7294	10	5	1	1	16.1	8728000512	P31947	P31947	14-3-3 protein sigma
SNX7	0.317666	0.808305	0.378888				0.530691	0.659113	0.309708	1.02127	0.523863	0.907377	23.437	11.692	8	3	3	3	7.8	238480000	Q9UNH6;E9PNL2;B7ZC83	Q9UNH6;E9PNL2	Sorting nexin-7
COX7C	0.317566	0.442218	0.506182		yes	Complex IV	0.913387	0.693731	0.277168	1.07425	0.471037	1.29169	24.5648	24.013	7	3	3	3	50.8	124080000	P15954;D6R9Z7	P15954;D6R9Z7	Cytochrome c oxidase subunit 7C, mitochondrial
CD40	0.317336	0.578125	0.459709				-6.16245	-6.46805	-6.13892	-6.29863	-5.9802	-5.53858	18.7196	5.1799	1	1	1	1	9.7	5180100	P25942;A0A087X1D0;H0YE23	P25942;A0A087X1D0;H0YE23	Tumor necrosis factor receptor superfamily member 5
CCNB1	0.317216	0.472326	0.495483				2.03966	2.05359	1.50639	2.4897	1.73649	2.3251	26.6382	175.19	33	13	13	12	39	1984499968	P14635;E9PC90;D6RHI0;H0YA62	P14635;E9PC90;D6RHI0	G2/mitotic-specific cyclin-B1
RAD54L	0.317173	1.29693	0.24017				-4.15001	-3.85019	-3.83646	-3.57612	-3.73174	-3.57728	20.4131	7.3505	5	3	3	3	5.2	58641000	Q92698;V9GYD3;A0A590UJJ7;V9GYX6;A0A590UJ71	Q92698;V9GYD3	DNA repair and recombination protein RAD54-like
FKRP	0.317038	0.870738	0.362316				-2.58093	-2.63156	-2.77558	-2.1462	-2.66008	-2.23067	21.7139	6.4081	6	4	4	4	9.7	89438000	Q9H9S5;M0QYV8	Q9H9S5	Fukutin-related protein
AKAP2	0.31657	0.961037	0.337749				-1.56561	-1.63185	-1.22392	-1.16545	-1.00016	-1.30607	22.8879	101.64	19	9	9	9	15.4	279409984	Q9Y2D5;C9JVY5	Q9Y2D5;C9JVY5	A-kinase anchor protein 2
ZYX	0.316516	2.02751	0.119001				2.9589	2.93706	2.93448	3.39313	3.17939	3.20746	28.1607	232.39	118	20	20	20	51.4	7201500160	Q15942;H0Y2Y8;C9IZ41;H7C3R3;C9JJK5;H7C3D3	Q15942;H0Y2Y8	Zyxin
PIKFYVE	0.3165	1.48505	0.204438				-4.44551	-4.52614	-4.21682	-4.11555	-4.11207	-4.01136	18.9493	29.42	11	6	6	6	3.6	53148000	Q9Y2I7;E9PDH4;F8WEZ0;C9JL08	Q9Y2I7;E9PDH4	1-phosphatidylinositol 3-phosphate 5-kinase
C4orf3	0.316425	0.333081	0.564449				-6.95956	-6.57321	-7.65555	-6.30052	-7.07035	-6.86818	22.2847	4.985	2	1	1	1	16.7	20438000	Q8WVX3	Q8WVX3	Uncharacterized protein C4orf3
	0.316123	0.230768	0.645589				0.0266018	0.350405	-0.27981	1.08255	-0.620268	0.583279	20.7164	7.1813	1	51	1	1	54	60303000	A0A7I2V3F3;A0A7I2V699;A0A7I2V2S8	A0A7I2V3F3;A0A7I2V699
FKBP5	0.31611	0.456781	0.500355				4.01258	4.12953	3.45453	4.49237	3.77178	4.28082	27.5045	209.14	66	23	23	23	53.4	5521900032	Q13451	Q13451	Peptidyl-prolyl cis-trans isomerase FKBP5;Peptidyl-prolyl cis-trans isomerase FKBP5, N-terminally processed
EPB41L3	0.316097	2.84398	0.0544018				-0.682869	-0.594982	-0.593044	-0.281231	-0.36228	-0.279093	21.4741	10.805	4	32	2	2	39.9	148570000	A0A0A0MRA8;Q9Y2J2;A0A0A0MSA4;A0A1B0GTF8;A0A0J9YW26;J3KT37;J3QS55;J3KS70;J3QS83;J3QKY2;J3KRD1;J3QKK4;J3QR33;J3QRQ6;J3QLU5	A0A0A0MRA8;Q9Y2J2;A0A0A0MSA4;A0A1B0GTF8	Band 4.1-like protein 3;Band 4.1-like protein 3, N-terminally processed
CUL4B	0.315994	1.01567	0.323269				3.9148	3.84206	4.22187	4.22722	4.48511	4.21437	27.1659	323.31	161	48	48	33	49.3	8432000000	Q13620;A0A669KAX4;K4DI93;A0A669KAU9	Q13620;A0A669KAX4;K4DI93	Cullin-4B
FUBP1	0.315959	0.459139	0.499909				5.49363	5.69934	5.10629	6.10274	5.28899	5.85542	30.441	323.31	249	35	30	19	66.1	43730001920	Q96AE4;E9PEB5	Q96AE4;E9PEB5	Far upstream element-binding protein 1
CYC1	0.315695	0.846835	0.368596		yes	Complex III	2.02608	2.22954	1.96881	2.61867	2.09729	2.45555	27.0009	120.25	33	11	11	11	41.8	2283099904	P08574	P08574	Cytochrome c1, heme protein, mitochondrial
AK2	0.315545	0.382364	0.532934		yes		5.1006	5.27015	4.51225	5.66713	4.7836	5.3789	31.5485	276.96	196	20	20	20	80.3	43973001216	P54819;F8W1A4;A0A5K1VW67;F8VY04;F8VZG5;A0A5F9ZHP2;G3V213;F8VPP1	P54819;F8W1A4;A0A5K1VW67;F8VY04;F8VZG5;A0A5F9ZHP2	Adenylate kinase 2, mitochondrial;Adenylate kinase 2, mitochondrial, N-terminally processed;Adenylate kinase 2, mitochondrial
KIAA1522	0.315496	2.04695	0.118104				-1.9623	-2.07311	-1.93258	-1.69174	-1.75156	-1.5782	21.7632	62.943	9	6	6	6	8.9	153060000	Q9P206	Q9P206	Uncharacterized protein KIAA1522
ACTN4	0.315282	2.43195	0.0792613				4.87799	4.96622	4.89688	5.3093	5.22154	5.15609	28.8153	323.31	264	61	61	36	72.4	25979000832	O43707;F5GXS2;H7C144;K7EP19	O43707;F5GXS2;H7C144	Alpha-actinin-4
GNA12	0.315242	0.822248	0.375045				-4.30342	-4.29585	-4.78047	-4.10253	-4.2931	-4.03838	19.4535	2.083	3	2	1	1	5	15077000	Q03113;E9PC54	Q03113;E9PC54	Guanine nucleotide-binding protein subunit alpha-12
COMTD1	0.31513	0.938669	0.343486		yes		-2.93991	-2.62962	-2.98667	-2.39918	-2.75433	-2.4573	22.3776	35.109	10	4	4	4	21	70837000	Q86VU5;R4GNF4	Q86VU5;R4GNF4	Catechol O-methyltransferase domain-containing protein 1
MCEE	0.315001	0.463521	0.499997		yes		-4.44676	-4.20718	-4.95069	-3.9174	-4.58606	-4.15616	22.4993	4.9157	5	1	1	1	6.8	65215000	Q96PE7;H7BZS7	Q96PE7;H7BZS7	Methylmalonyl-CoA epimerase, mitochondrial
AASS	0.314505	1.51115	0.200497		yes		0.411188	0.382704	0.611347	0.690933	0.905714	0.752108	24.2923	87.453	39	18	18	18	27	903960000	Q9UDR5;F8WAH1;F8WE53	Q9UDR5;F8WAH1;F8WE53	Alpha-aminoadipic semialdehyde synthase, mitochondrial;Lysine ketoglutarate reductase;Saccharopine dehydrogenase
M6PR	0.314498	0.393989	0.528639				2.2371	2.27915	1.59706	2.71128	1.85951	2.48601	28.6487	111.79	37	10	10	10	39.7	5891800064	P20645;F5GX30;F5GXE0;F5GXU0;F5H883;H0YGE9;H0YGT2;H0YF90	P20645;F5GX30	Cation-dependent mannose-6-phosphate receptor
ACYP1	0.314172	0.53349	0.474957				2.41228	2.39112	1.90088	2.78686	2.15439	2.70554	27.8341	57.105	28	7	7	7	72.7	1914300032	P07311;G3V2U7;G3V3F8;G3V597	P07311;G3V2U7	Acylphosphatase-1;Acylphosphatase
EPHA2	0.314171	0.964105	0.337738				-2.5045	-2.4473	-2.27542	-2.26156	-1.82497	-2.19817	20.5763	20.776	9	5	4	4	6	73479000	P29317	P29317	Ephrin type-A receptor 2
TSPO	0.31384	0.565507	0.465645		yes		-1.50726	-1.53832	-2.03444	-1.11921	-1.71942	-1.29987	27.2635	12.456	11	2	2	2	29	966670016	B1AH87;P30536	B1AH87;P30536	Translocator protein
FAM188A	0.313532	0.511119	0.483377				0.915133	1.05118	0.403645	1.27608	0.738234	1.29623	26.1109	159.29	36	10	10	10	27	1159500032	Q9H8M7;X6R9S5;X6RC30;X6RC97	Q9H8M7	Protein FAM188A
NEDD4L	0.313183	1.29321	0.244751				-1.40084	-1.41851	-1.18524	-1.18561	-0.899269	-0.980165	21.4797	71.378	17	5	5	5	7.6	140370000	Q96PU5;A0A6Q8PG51;A0A6Q8PHJ5;A0A6Q8PGP5;A0A6Q8PFI7;K7ERN1;A0A1B0GVY1;H0Y8H4;K7EKL1;K7ENS6;A0A6Q8PG81	Q96PU5;A0A6Q8PG51;A0A6Q8PHJ5;A0A6Q8PGP5;A0A6Q8PFI7;K7ERN1;A0A1B0GVY1	E3 ubiquitin-protein ligase NEDD4-like
AQR	0.312581	1.4298	0.217807				2.20036	2.05296	2.07083	2.48807	2.24148	2.53234	23.7833	128.39	48	20	20	19	17.5	981680000	O60306;H0YH15;H0YLN9	O60306	Intron-binding protein aquarius
DSTN	0.312558	1.74472	0.159336				1.92342	1.97044	2.14851	2.32605	2.401	2.25301	29.3673	149.14	63	15	13	13	85.5	7617999872	P60981;F6RFD5	P60981;F6RFD5	Destrin
SCO1	0.312529	3.1969	0.0406224		yes		-0.108051	-0.0961952	-0.110256	0.267019	0.1574	0.198664	26.9402	34.066	15	8	8	8	31.2	2060300032	O75880;J3QL56	O75880;J3QL56	Protein SCO1 homolog, mitochondrial
CREG1	0.312416	0.76306	0.396233				0.944204	0.932854	0.521608	1.29377	0.867142	1.17501	27.1642	50.264	14	5	5	5	35	1353600000	O75629;A0A3B3IRL2	O75629;A0A3B3IRL2	Protein CREG1
RSF1	0.312415	0.528016	0.477945				-3.40838	-3.36471	-3.79559	-2.89978	-3.63934	-3.09231	19.1342	31.863	13	4	4	4	4.2	37975000	Q96T23;H0YDG9;H7C306;H0YER1;H0YCN2	Q96T23	Remodeling and spacing factor 1
SEC62	0.311991	0.292648	0.594267				0.0494728	0.416588	-0.5392	0.691643	-0.365925	0.537117	27.1316	11.158	15	5	5	5	9.5	2499699968	Q99442;F8WF48;F8WCJ7	Q99442;F8WF48;F8WCJ7	Translocation protein SEC62
HCCS	0.311818	0.405513	0.523264		yes		3.62406	3.83111	3.15185	4.22863	3.3589	3.95495	29.2583	120.7	70	17	17	17	62.3	10273999872	P53701	P53701	Cytochrome c-type heme lyase
PDHA1	0.311628	1.63516	0.178637		yes		4.33077	4.29309	4.24843	4.76715	4.49411	4.54591	29.023	254.61	153	28	28	26	70.8	12001000448	P08559;Q5JPU3;Q5JPU0;Q5JPT9;Q5JPU1;Q5JPU2	P08559	Pyruvate dehydrogenase E1 component subunit alpha, somatic form, mitochondrial
SYNGR1	0.311626	0.339861	0.561217				-0.640041	-0.414244	-1.37798	-0.285553	-0.983898	-0.227934	24.7716	10.168	6	2	2	2	9.4	143200000	O43759;B5MCD7;A2A283;F8WCE4	O43759;B5MCD7;A2A283;F8WCE4	Synaptogyrin-1
ATP7B	0.311601	1.53562	0.197966		yes		-1.61092	-1.52615	-1.49987	-1.07369	-1.37448	-1.25397	21.3916	14.743	6	3	3	3	2.7	162310000	P35670;F5H562;A0A669KA36;E7ET55;A0A669KB88;F5H748;B7ZLR4;A0A0U1RQY8	P35670;F5H562;A0A669KA36;E7ET55;A0A669KB88;F5H748;B7ZLR4	Copper-transporting ATPase 2;WND/140 kDa
JMY	0.311471	0.932493	0.346852				-2.81145	-2.58162	-2.36693	-2.452	-2.16999	-2.20359	21.2496	97.454	8	4	4	4	5.3	107210000	Q8N9B5	Q8N9B5	Junction-mediating and -regulatory protein
VAT1	0.311431	0.366649	0.542484				4.20037	4.42043	3.78291	4.90107	3.87506	4.56187	29.4971	251.42	77	21	21	21	68.2	12124000256	Q99536;K7ERT7;K7ESA3;K7ENX2;K7EM19;K7EJM4;K7ER81	Q99536	Synaptic vesicle membrane protein VAT-1 homolog
CXorf56	0.311406	2.44028	0.0811793				1.68224	1.68556	1.81673	2.08874	2.02465	2.00537	25.9057	92.012	28	7	7	7	35.6	754360000	Q9H5V9	Q9H5V9	UPF0428 protein CXorf56
MPP6	0.311387	2.09193	0.115617				1.18833	1.15516	1.22832	1.55209	1.57145	1.38243	25.5228	57.674	26	13	12	12	26.9	1590899968	Q9NZW5;B8ZZG1;C9J4Q3;C9JGI8	Q9NZW5;B8ZZG1	MAGUK p55 subfamily member 6
MPV17	0.311014	2.55313	0.0732386		yes		-1.84411	-1.84737	-1.93677	-1.53036	-1.52692	-1.63794	25.5539	18.485	9	3	3	3	29.5	344809984	P39210;B5MC53;B5MCF8;G5E9F5;E7EX18;F8WEL3;B5MC10;A8MTD3;C9J473;H0Y6M5	P39210;B5MC53;B5MCF8;G5E9F5;E7EX18	Protein Mpv17
PPFIBP2	0.310319	1.13743	0.290815				-5.66326	-5.88922	-5.67988	-5.50647	-5.22552	-5.56942	16.8062	1.9612	4	2	1	1	3.5	5271800	Q8ND30;E9PP16	Q8ND30;E9PP16	Liprin-beta-2
LAMTOR3	0.310093	0.953609	0.341066				1.08405	1.29759	1.59472	1.67713	1.66396	1.56554	27.1963	63.409	9	4	4	4	49.2	1076499968	Q9UHA4	Q9UHA4	Ragulator complex protein LAMTOR3
ERP44	0.309717	2.00696	0.126162				2.93889	2.95733	3.08295	3.38427	3.31023	3.21382	29.1751	221.24	81	20	20	20	59.1	12122999808	Q9BS26	Q9BS26	Endoplasmic reticulum resident protein 44
APOL2	0.309637	2.81543	0.0610482				-1.75534	-1.77427	-1.82106	-1.5156	-1.50208	-1.40407	24.4396	14.391	10	3	3	3	10.7	386820000	Q9BQE5;J3KQL8;E9PM95;B0QYK8	Q9BQE5;J3KQL8;E9PM95	Apolipoprotein L2
HINT1	0.309534	2.16979	0.106804				3.06462	3.15937	3.25889	3.50272	3.47965	3.42911	31.6423	323.31	86	14	14	14	87.3	26815000576	P49773;D6REP8;D6RE99;H0YC49;D6RD60;A0A6Q8PGQ8;D6RC06	P49773	Histidine triad nucleotide-binding protein 1
CHML	0.308746	2.85629	0.0595214				-0.0378189	-0.0426044	0.076046	0.298012	0.315485	0.308363	24.1523	95.499	27	13	13	12	30.6	615299968	P26374;A0A1B0GUK6	P26374	Rab proteins geranylgeranyltransferase component A 2
PDE12	0.308486	2.40265	0.0880402		yes		1.68779	1.66411	1.75942	1.98598	1.95446	2.09633	27.3215	296.84	76	23	23	23	47.1	4192999936	Q6L8Q7;F6T1Q0	Q6L8Q7;F6T1Q0	2,5-phosphodiesterase 12
TUBB2A	0.308482	2.63218	0.0699774				0.0200539	0.0447655	0.117285	0.370974	0.309414	0.427164	24.5006	39.011	11	31	2	2	72.1	474729984	Q13885	Q13885	Tubulin beta-2A chain
PRC1	0.308261	2.68103	0.067528				1.896	1.92372	1.89258	2.27741	2.22673	2.13295	25.81	204.85	65	23	23	23	48.7	1882599936	O43663;H0YL53;G3V3N7;H0YM42;H0YLA0;H3BSJ8;H0YNE4	O43663	Protein regulator of cytokinesis 1
GPM6A	0.308103	0.295555	0.592659				-3.00008	-3.09418	-3.93937	-2.70796	-3.63339	-2.76796	21.8512	3.0182	2	1	1	1	5	34050000	P51674	P51674	Neuronal membrane glycoprotein M6-a
SURF1	0.308041	0.993889	0.334645		yes		-1.94898	-1.89854	-2.13836	-1.48315	-1.91637	-1.66223	23.1733	15.491	6	4	4	4	21.3	132430000	Q15526;A0A087WYS9	Q15526;A0A087WYS9	Surfeit locus protein 1
ZEB2;ZEB1	0.306672	0.819508	0.380548				-4.06638	-4.52786	-4.01519	-4.01093	-3.81584	-3.86265	18.6532	2.8833	2	3	1	1	3.5	21026000	O60315;U3KQ51;A0A1B0GVV8;A0A1B0GW50;A0JP08;H0YMD3;H0YND9;E7ESP8;A0A1X7SC99;E7EUW9;A0A1B0GV02;F6TDF5	O60315;U3KQ51;A0A1B0GVV8;A0A1B0GW50;A0JP08;H0YMD3;H0YND9;E7ESP8;A0A1X7SC99;E7EUW9;A0A1B0GV02	Zinc finger E-box-binding homeobox 2
DHODH	0.306109	0.534383	0.477416		yes		1.88214	1.93887	1.39906	2.29584	1.68346	2.1591	25.1797	91.137	27	13	13	13	43.5	912110016	Q02127;I3NI32;J3QRQ3;I3L449;J3QRJ4	Q02127;I3NI32	Dihydroorotate dehydrogenase (quinone), mitochondrial
HAX1	0.305846	1.33607	0.240366		yes		0.83931	0.893549	1.15086	1.25799	1.35314	1.19012	26.4807	188.88	40	16	16	16	69.2	1592000000	O00165;E9PIQ7;Q5VYD6	O00165;E9PIQ7;Q5VYD6	HCLS1-associated protein X-1
FBLIM1	0.305712	0.878808	0.364993				-1.75327	-1.97513	-2.19589	-1.5941	-1.86634	-1.54672	23.7941	9.108	8	4	4	4	12.3	247280000	Q8WUP2;E7EWE8	Q8WUP2;E7EWE8	Filamin-binding LIM protein 1
CD47	0.305573	0.480396	0.495543				0.264996	0.236431	-0.395502	0.603292	0.0146809	0.404669	25.8001	12.912	6	2	2	2	5.9	584259968	Q08722;A0A2R8Y484	Q08722;A0A2R8Y484	Leukocyte surface antigen CD47
ATRX	0.305371	1.75045	0.16641				-0.442919	-0.471067	-0.32785	-0.180794	0.0216904	-0.16662	21.8016	77.684	24	11	11	11	5.6	427680000	P46100;A0A096LNL9;A0A096LNW1;A0A6Q8PHA4;A0A096LNN3;A0A096LNL6;A0A096LNL7;A0A096LNX6;H0Y3T0;A0A096LP59	P46100;A0A096LNL9	Transcriptional regulator ATRX
SH3PXD2B	0.304998	0.667257	0.431362				2.61828	2.69659	2.31888	3.0928	2.51633	2.93962	25.2455	162.23	44	16	16	15	23.8	1829799936	A1X283;G3V144;A0A1B0GUF2	A1X283	SH3 and PX domain-containing protein 2B
MPP5	0.304929	1.40144	0.227577				-2.12504	-2.15559	-2.25739	-1.81166	-2.05777	-1.7538	21.6553	33.388	12	9	9	9	15.9	132110000	Q8N3R9;G3V2B0	Q8N3R9	MAGUK p55 subfamily member 5
COMT	0.304837	1.08481	0.31119				3.60922	3.7313	3.50447	4.13502	3.74338	3.88111	29.1752	323.31	89	22	22	22	73.8	9092800512	P21964;A0A7I2V370;E7EMS6;E7EUU8;A0A7I2V3G7;H7BZ45;F8WBW9	P21964;A0A7I2V370;E7EMS6;E7EUU8;A0A7I2V3G7;H7BZ45	Catechol O-methyltransferase
SPTBN2	0.304807	0.722588	0.413496				-0.952953	-0.924713	-0.506145	-0.668985	-0.241894	-0.558512	21.2782	92.747	34	21	15	15	10.8	322969984	O15020;A4QPE4;E9PJZ2;A0A494C1G7	O15020;A4QPE4	Spectrin beta chain, non-erythrocytic 2
GOLGA4	0.304789	1.32294	0.244905				1.65153	1.67282	1.97307	2.04209	2.12909	2.04061	23.8375	234.65	70	39	39	23	20.5	2038599936	Q13439;H0Y6I0;A0A087WTW2;Q86W71	Q13439;H0Y6I0	Golgin subfamily A member 4
ATP5I	0.30464	1.41665	0.225949		yes	ATP Synthase	-0.519466	-0.536617	-0.603413	-0.0753822	-0.260071	-0.410122	27.4095	10.528	20	4	4	4	42	534809984	P56385	P56385	ATP synthase subunit e, mitochondrial
CMTR1	0.304097	3.0786	0.0515937				2.10735	2.04332	2.15968	2.41047	2.40439	2.40777	25.5849	138.9	54	23	23	23	33.1	2365499904	Q8N1G2;H0Y4T0;H0YCQ1;Q5T7F5	Q8N1G2	Cap-specific mRNA (nucleoside-2-O-)-methyltransferase 1
SLC46A1	0.303755	0.640495	0.441696				-2.49477	-2.54346	-2.8142	-1.96091	-2.36996	-2.6103	22.7662	3.6353	6	1	1	1	2.6	71338000	Q96NT5	Q96NT5	Proton-coupled folate transporter
	0.303567	0.466662	0.499996				-3.18561	-2.84102	-2.41067	-2.16853	-2.67692	-2.68115	24.7053	24.769	1	7	1	1	58.4	218840000	A0A1B0GUS4	A0A1B0GUS4
CACFD1	0.30329	0.353932	0.552701				-4.28418	-4.13203	-5.01688	-3.77609	-4.56883	-4.1783	22.7247	2.4728	3	1	1	1	9.3	27726000	Q9UGQ2	Q9UGQ2	Calcium channel flower homolog
RP2	0.30294	1.2926	0.254983				1.63768	1.59558	1.8178	1.89892	2.15895	1.90201	25.9265	26.031	33	9	9	9	24.6	1020400000	O75695	O75695	Protein XRP2
DNPEP	0.302894	0.939562	0.350358				-0.248014	-0.316076	0.0123482	-0.0561943	0.32958	0.0835533	24.0746	128.87	26	8	8	8	31.1	388670016	Q9ULA0;E5RIA4;E7ETB3;E7EMB6;F8WAN0;C9JBE1;B9ZVU2;E7EPX3;E3W974;E5RJ35;C9J1E2	Q9ULA0;E5RIA4;E7ETB3;E7EMB6	Aspartyl aminopeptidase
PITPNA	0.302687	0.425416	0.514853				2.49099	2.54879	1.91789	2.92789	2.17732	2.76052	27.6066	83.902	51	14	12	12	55.2	3678700032	Q00169;F5GWE5;I3L4H1;I3L459;I3L4C0;I3L2X8;I3L471;I3L4U7;I3NI10;I3L3W1	Q00169;F5GWE5;I3L4H1;I3L459	Phosphatidylinositol transfer protein alpha isoform
PEX11B	0.302517	2.12586	0.12045				-0.48984	-0.529362	-0.597651	-0.238022	-0.325083	-0.146196	25.4177	31.399	20	10	10	10	39.8	627520000	O96011;H7C3V6	O96011	Peroxisomal membrane protein 11B
ARL8A	0.302242	0.829275	0.380501				1.85445	1.89385	2.19567	2.15131	2.54381	2.15558	28.4463	124.31	34	9	9	4	61.8	4023200000	Q96BM9;A0A087X2J2	Q96BM9	ADP-ribosylation factor-like protein 8A
ZC3H18	0.302104	1.2465	0.267749				1.75049	1.65145	1.66724	2.16453	1.78867	2.02229	24.5234	197.94	51	15	15	15	21.5	1036899968	Q86VM9;E7ERS3;H3BP01;H3BRN6;H3BRH3;H3BPD0;REV__Q86VM9;REV__E7ERS3	Q86VM9;E7ERS3	Zinc finger CCCH domain-containing protein 18
NDUFB10	0.302044	2.95528	0.0594176		yes	Complex I	1.73064	1.78052	1.7992	2.13073	2.05107	2.03469	27.9705	61.95	34	7	7	7	38.4	2893100032	O96000;H3BV16;H3BPJ9	O96000;H3BV16;H3BPJ9	NADH dehydrogenase [ubiquinone] 1 beta subcomplex subunit 10
CXADR	0.301943	0.522784	0.482082				2.84332	2.92625	2.39881	3.32422	2.66138	3.08862	26.7291	113.5	46	12	12	12	46	2669700096	P78310	P78310	Coxsackievirus and adenovirus receptor
IFRD1	0.301578	0.370743	0.542549				-5.81037	-4.97162	-5.69218	-4.78087	-5.26649	-5.52208	22.7758	14.701	15	2	2	2	8.6	143620000	O00458;A0A6Q8PH75;A0A6Q8PHD2;C9JLG5;A0A6Q8PFA5;C9JA65;A0A6Q8PF03;A0A6Q8PHN0	O00458;A0A6Q8PH75;A0A6Q8PHD2;C9JLG5;A0A6Q8PFA5;C9JA65;A0A6Q8PF03;A0A6Q8PHN0	Interferon-related developmental regulator 1
LPCAT2	0.301537	1.82906	0.156174				0.192749	0.199017	0.246099	0.652086	0.412193	0.478197	23.7477	23.336	11	7	7	7	16.9	408460000	Q7L5N7;H3BU68	Q7L5N7;H3BU68	Lysophosphatidylcholine acyltransferase 2
TMED10	0.301172	1.29568	0.254941				2.66196	2.75554	2.7601	3.2332	2.89822	2.9497	28.7286	58.56	63	9	9	9	42.5	5337800192	P49755;G3V2K7	P49755;G3V2K7	Transmembrane emp24 domain-containing protein 10
DCAF11	0.301162	0.779729	0.395606				-2.82434	-2.62799	-2.37453	-2.47475	-2.07142	-2.3772	22.7249	68.698	16	9	9	9	23.6	152510000	Q8TEB1;H0YKR8;H0YL98;H0YNS2;H0YM56;H0YL64;H0YL77;H0YN92;H0YN21;H0YMZ4;H0YM86;H0YLH4;H0YMN6;H0YLB2;H0YLQ1;H0YL29;H0YLF1;H0YN15;H0YNT0;H0YNK2;H0YN03;H0YLX7;H0YMF7	Q8TEB1	DDB1- and CUL4-associated factor 11
LMAN2	0.301137	0.616458	0.452375				3.86648	3.92776	3.44244	4.28896	3.75075	4.10039	29.1398	270.67	79	18	18	18	61	10647000064	Q12907;D6RBV2;D6RIU4;D6RDX1;D6RBH1	Q12907;D6RBV2;D6RIU4;D6RDX1	Vesicular integral-membrane protein VIP36
SAMD8	0.301094	0.387792	0.533542				-8.02748	-7.58773	-7.81248	-8.10766	-7.15234	-7.26441	17.1625	6.292	2	1	1	1	3.6	2053900	Q96LT4;Q5JSC9;A0A3B3IT94;A0A5F9ZGS6	Q96LT4;Q5JSC9;A0A3B3IT94;A0A5F9ZGS6	Sphingomyelin synthase-related protein 1
AZI2	0.300947	0.536084	0.477494				-6.83881	-6.76184	-6.77559	-6.32117	-6.17541	-6.97681	20.3567	32.828	9	2	2	2	8.4	28197000	Q9H6S1;C9JGA2;C9JVK8	Q9H6S1	5-azacytidine-induced protein 2
CAP2	0.300883	1.17833	0.287997				-1.06109	-1.0348	-0.908703	-0.773167	-0.483673	-0.845108	24.2833	78.276	31	11	10	10	28.9	571680000	P40123;E9PDI2;A0A087X0J3;A0A087WZ15;B7Z385;F8WDB9;F8WEW0	P40123;E9PDI2;A0A087X0J3;A0A087WZ15;B7Z385	Adenylyl cyclase-associated protein 2;Adenylyl cyclase-associated protein
ITGB1	0.300591	0.463167	0.501794				4.12899	4.23068	3.672	4.64791	3.89294	4.39259	27.8622	214.2	89	25	25	25	34	8295199744	P05556;H7C4K3;A0A7I2V2F9;E7EUI6;A0A7I2V348;C9JPK5;A0A7I2V5Z8;A0A7I2V5T3;Q5T3E6;E9PLR6;E7EQW5;Q5T3E5;E9PQJ2;H7C4N8	P05556;H7C4K3;A0A7I2V2F9;E7EUI6;A0A7I2V348;C9JPK5;A0A7I2V5Z8;A0A7I2V5T3	Integrin beta-1;Integrin beta
RAB33B	0.299853	1.42416	0.226957				-3.50268	-3.44323	-3.20657	-3.15169	-3.02123	-3.08001	23.29	6.9266	8	3	3	3	11.2	143590000	A0A494C0Z5;Q9H082;Q14088	A0A494C0Z5;Q9H082	Ras-related protein Rab-33B
ACAA1	0.299845	1.00093	0.337722				0.825909	0.844603	1.16639	1.24234	1.39737	1.09673	25.7541	165.58	40	11	11	11	47.4	1075299968	P09110;C9JDE9;H7C131;H0Y4D4;B4DVF4;F2Z2Q6;F2Z3P7	P09110;C9JDE9;H7C131;H0Y4D4	3-ketoacyl-CoA thiolase, peroxisomal
IDH2	0.299637	1.19752	0.284975		yes		2.96155	3.0125	3.25728	3.33584	3.52068	3.27373	28.8279	190.34	93	24	24	23	50.4	10960000000	P48735;H0YL11	P48735;H0YL11	Isocitrate dehydrogenase [NADP], mitochondrial
ARL6IP5	0.299513	0.45252	0.506343				2.34083	2.44692	1.73316	2.73285	2.13128	2.55533	30.5036	85.248	65	10	10	10	36.7	7611700224	O75915;F8WF90;C9JQU6;F8WF33	O75915;F8WF90;C9JQU6;F8WF33	PRA1 family protein 3
WDR1	0.299473	0.863634	0.371619				3.61104	3.65213	3.99347	3.91895	4.26206	3.97406	28.7607	323.31	128	29	29	29	62.2	13644000256	O75083;D6RD66	O75083	WD repeat-containing protein 1
SERPINB6	0.299323	1.45293	0.22342				2.43438	2.48186	2.66737	2.76193	2.95528	2.76438	26.8208	190.63	73	20	20	20	67.6	2489299968	A0A024QZX5;A0A087X1N8;P35237;A0A2R8YD12;A0A2R8Y6A7;A0A2R8YDD0;A0A2R8Y517	A0A024QZX5;A0A087X1N8;P35237;A0A2R8YD12	Serpin B6
USP30	0.299298	1.02504	0.332398		yes		-0.938602	-0.931278	-0.569553	-0.62738	-0.410233	-0.503927	21.485	40.495	4	2	2	2	8.1	70442000	Q70CQ3;F5H3L3;F5H8D3;B3KUS5	Q70CQ3;F5H3L3;F5H8D3;B3KUS5	Ubiquitin carboxyl-terminal hydrolase 30;Ubiquitin carboxyl-terminal hydrolase
LIMK2	0.298636	0.279487	0.607561				-8.00704	-8.208	-9.09446	-7.62035	-8.53294	-8.2603	18.0932	2.9726	2	3	1	1	8.6	9228300	P53671	P53671	LIM domain kinase 2
PIEZO1	0.298016	1.72239	0.177103				-2.98583	-2.86919	-2.719	-2.53563	-2.5769	-2.56744	17.8686	40.444	4	3	3	2	1.7	23455000	Q92508	Q92508	Piezo-type mechanosensitive ion channel component 1
GOT2	0.297841	0.803048	0.391737		yes		5.21431	5.49085	5.13343	5.82184	5.36431	5.54597	31.0454	323.31	202	31	31	31	79.8	57619001344	P00505	P00505	Aspartate aminotransferase, mitochondrial
ARMC10	0.297626	0.87721	0.369658		yes		-2.37328	-2.31963	-2.45939	-1.78133	-2.24737	-2.23072	23.1756	38.911	16	4	4	4	20.1	142110000	Q8N2F6;H7BXQ8;A0A0J9YWR7;H7C2M7;A0A0J9YXE4;C9J5N7;A0A0J9YY38;A0A0J9YXV5	Q8N2F6;H7BXQ8;A0A0J9YWR7;H7C2M7;A0A0J9YXE4;C9J5N7	Armadillo repeat-containing protein 10
FLNB	0.297513	2.50726	0.0895574				5.45965	5.47838	5.46874	5.85745	5.73638	5.70548	27.8218	323.31	371	122	112	110	62.1	33688000512	O75369;E7EN95;A0A0A0MT44;H7C5L4;A0A0C4DGA1	O75369;E7EN95	Filamin-B
SACM1L	0.297455	1.77031	0.170413				2.69482	2.62111	2.75082	2.91942	3.11737	2.92233	27.3449	243.12	97	24	24	24	42.6	5966499840	Q9NTJ5;A0A5F9ZHN7;E9PGZ4;F8WDN7;C9JV50;F8WCQ2;C9J3E3	Q9NTJ5;A0A5F9ZHN7;E9PGZ4	Phosphatidylinositide phosphatase SAC1
MPC1	0.297092	2.01476	0.13587		yes		-1.25045	-1.40274	-1.26278	-0.992457	-0.946064	-1.08617	25.5186	85.919	8	3	3	3	44	240350000	Q9Y5U8;Q5TI65;A0A087WVZ0	Q9Y5U8	Mitochondrial pyruvate carrier 1
DNAJC11	0.296892	0.846327	0.378445		yes		1.96991	2.09953	1.79956	2.45963	1.99184	2.30821	25.3419	255.28	46	17	17	17	37.9	1105699968	Q9NVH1;B1AK20;Q5TH61	Q9NVH1;B1AK20	DnaJ homolog subfamily C member 11
FOXJ2	0.296578	0.400755	0.529364				-3.32607	-3.26273	-3.95165	-2.90672	-3.65001	-3.09399	19.54	2.2204	1	1	1	1	2.6	12959000	Q9P0K8	Q9P0K8	Forkhead box protein J2
ADCK4	0.296518	0.330104	0.570363		yes		-2.54254	-2.23606	-3.12514	-2.04433	-2.86132	-2.10855	22.5633	21.506	9	4	4	4	11.6	173540000	Q96D53;M0R0L2;A0A7I2V3G8;A0A7I2V4Z6;M0R011;A0A7I2V3Y0;A0A7I2V5Z5;A0A7I2V544;A0A7I2V4T3;M0R3F7;M0QZZ2;A0A7I2V455;M0R340;M0R001;M0R0F4;M0R307;A0A7I2V2R1;A0A7I2V559;M0R2F4	Q96D53;M0R0L2;A0A7I2V3G8;A0A7I2V4Z6;M0R011;A0A7I2V3Y0;A0A7I2V5Z5;A0A7I2V544;A0A7I2V4T3;M0R3F7;M0QZZ2;A0A7I2V455;M0R340	AarF domain-containing protein kinase 4
QDPR	0.296368	0.550323	0.47428		yes		3.24882	3.28247	2.82099	3.66445	3.04943	3.5275	28.6744	176.72	45	14	14	14	75.8	5997799936	P09417;B7Z415;D6RGG7;H0Y8F7;D6RHJ7	P09417;B7Z415;D6RGG7	Dihydropteridine reductase
PCGF5	0.29626	0.601422	0.458721				-5.23215	-5.35912	-4.77864	-4.64856	-4.74617	-5.08639	21.578	15.18	5	2	2	2	10.2	40697000	Q86SE9	Q86SE9	Polycomb group RING finger protein 5
PVR	0.296153	0.54071	0.477742				0.262129	0.522793	0.0515575	0.884092	0.201145	0.6397	25.7	23.897	19	3	3	3	10.6	708640000	P15151;A0A0A0MSA9;A0A0C4DG49	P15151;A0A0A0MSA9;A0A0C4DG49	Poliovirus receptor
FLYWCH2	0.296028	0.533419	0.480444				0.791765	0.878836	0.372599	1.15966	0.600801	1.17082	26.7398	50.631	12	6	6	6	75	1008600000	Q96CP2;I3L1Y9;I3L4I0	Q96CP2;I3L1Y9;I3L4I0	FLYWCH family member 2
PMAIP1	0.295953	0.501353	0.490228		yes		-5.33872	-5.14712	-5.76768	-4.98037	-5.48189	-4.9034	24.5618	6.802	5	2	2	2	38.9	74294000	Q13794	Q13794	Phorbol-12-myristate-13-acetate-induced protein 1
STK25	0.295855	1.26192	0.270147				-2.04935	-2.02763	-2.242	-1.74493	-1.98169	-1.70479	23.004	19.086	9	8	4	4	20.9	201880000	O00506;C9J6L2;C9JCC0;C9J232;H7C279;C9JDH9;C9JJV0	O00506;C9J6L2;C9JCC0;C9J232;H7C279;C9JDH9	Serine/threonine-protein kinase 25
HMGCL	0.295854	2.58383	0.0842598		yes		-0.676376	-0.73946	-0.812574	-0.418272	-0.43644	-0.486137	24.2966	48.481	11	6	6	6	17.8	329710016	P35914;Q8TB92;G5E9S9;B7Z4D4;H0Y2L7;B7Z212	P35914	Hydroxymethylglutaryl-CoA lyase, mitochondrial
RCAN1	0.29584	0.414629	0.522678				-5.76782	-5.81553	-5.73257	-5.70716	-5.84502	-4.87623	21.5548	19.846	7	2	2	2	14.3	30807000	P53805;V9GYW9;E9PD55;E9PDJ2	P53805;V9GYW9;E9PD55;E9PDJ2	Calcipressin-1
MRPL28	0.295689	0.364695	0.548015		yes		2.54494	1.43902	1.66105	2.17289	2.22066	2.13852	25.6467	40.674	19	10	10	10	45.7	630390016	Q13084;A2IDC6;Q4TT37;A2IDC7	Q13084;A2IDC6;Q4TT37;A2IDC7	39S ribosomal protein L28, mitochondrial
ABI2	0.295165	0.48276	0.497477				-0.71089	-0.623241	0.0225391	-0.171345	0.0981255	-0.352879	24.0483	66.298	25	8	7	7	19.5	312260000	Q9NYB9;E7EW77;E7EP65;A0A0C4DG21;A0A7D9NKC8;F8WAL6;E9PEZ7;F8WBL5;A0A0A0MQU9;F8WEB9;H7C3Q7;E7EUA1;F8WAU3;F8WCD7;F8WAZ8;H0Y6B5	Q9NYB9;E7EW77;E7EP65;A0A0C4DG21;A0A7D9NKC8;F8WAL6;E9PEZ7	Abl interactor 2
STOML2	0.295103	1.21326	0.285031		yes		3.12083	3.25229	3.45981	3.68393	3.54377	3.49054	28.8423	323.31	140	21	21	21	68.3	8663199744	Q9UJZ1;A0A087WYB4;F2Z2I8	Q9UJZ1;A0A087WYB4	Stomatin-like protein 2, mitochondrial
TMEM194A	0.294817	0.849604	0.378039				-4.91077	-5.11539	-4.66909	-4.77302	-4.43824	-4.59955	21.8271	3.3381	3	2	2	2	3.4	66972000	O14524;G3V5K2	O14524;G3V5K2	Transmembrane protein 194A
RCE1	0.294635	0.278134	0.607867				-8.56157	-7.78917	-8.75246	-7.60152	-8.65102	-7.96677	22.4312	6.219	3	2	2	2	7	45245000	Q9Y256;E9PI08;E9PPV9;E9PKA7	Q9Y256;E9PI08;E9PPV9;E9PKA7	CAAX prenyl protease 2
ANXA2	0.29385	1.08217	0.320835				-5.0707	-5.10773	-5.34956	-4.88611	-5.04121	-4.71911	19.5319	5.8854	5	16	1	1	96.2	7580100	H0YMT9	H0YMT9	Annexin
PLD3	0.293734	1.68389	0.187701				1.74623	1.69701	1.60752	2.11188	1.89243	1.92765	27.1204	177.92	28	11	11	11	29	2626200064	Q8IV08;M0R1F7;M0R3G9;M0R2W7;E2QRG1	Q8IV08	Phospholipase D3
SOS2	0.293668	0.599323	0.460058				-2.91489	-2.91358	-2.41571	-2.39418	-2.24216	-2.72684	17.8789	4.2656	2	1	1	1	1.1	18077000	Q07890;A0A087X277	Q07890;A0A087X277	Son of sevenless homolog 2
BRMS1L	0.293328	0.42608	0.517022				-5.20625	-5.37652	-5.65043	-4.69562	-5.60353	-5.05407	21.8326	11.23	7	4	4	4	13	59757000	Q5PSV4;H0YHD0	Q5PSV4;H0YHD0	Breast cancer metastasis-suppressor 1-like protein
ACAA2	0.293193	1.34483	0.251282		yes		-4.20354	-4.07078	-3.96372	-3.7884	-3.65563	-3.91444	24.1651	5.067	8	3	1	1	63.9	75244000	K7ER88	K7ER88
INAFM1	0.292923	0.876273	0.371232				-4.76154	-4.38842	-4.78082	-4.29989	-4.52373	-4.22839	22.5313	12.672	1	1	1	1	15.5	36371000	C9JVW0	C9JVW0	Putative transmembrane protein INAFM1
FERMT2	0.292606	1.06347	0.328529				2.77456	2.84212	3.10448	3.09159	3.35871	3.14868	27.3692	274.88	123	28	28	25	48.5	6414400000	Q96AC1;H0YJ34;A0A0U1RRM8;G3V281;G3V5R2;G3V3J0;H0YJB6;G3V1L6;G3V379	Q96AC1;H0YJ34;A0A0U1RRM8	Fermitin family homolog 2
SETMAR	0.292051	1.72164	0.18331				-2.20969	-2.04716	-2.03929	-1.87443	-1.84317	-1.70238	22.0741	50.157	10	5	5	5	9.6	185450000	Q53H47;B9ZVV8	Q53H47	Histone-lysine N-methyltransferase SETMAR;Histone-lysine N-methyltransferase;Transposon Hsmar1 transposase
TMEM39B	0.291897	1.11227	0.315049				-5.00271	-5.23929	-5.21589	-4.68191	-5.0188	-4.88149	19.448	27.577	4	1	1	1	2	15019000	Q9GZU3;Q5VVU5;F8WB89	Q9GZU3;Q5VVU5;F8WB89	Transmembrane protein 39B
HSP90AA5P	0.2917	0.728813	0.416517				-1.00283	-0.692282	-0.382217	-0.470566	-0.336872	-0.394796	21.4774	2.4025	2	10	1	1	19.8	52556000	Q58FG0	Q58FG0	Putative heat shock protein HSP 90-alpha A5
OARD1	0.291583	0.433506	0.515241				1.00786	1.0837	0.53389	1.49608	0.721617	1.2825	25.4878	16.334	14	6	6	6	40.1	517569984	Q9Y530;C9JNE2;C9JXC3;C9JA90;C9J5P1;C9IZY1;H7C5Q1	Q9Y530;C9JNE2;C9JXC3;C9JA90;C9J5P1;C9IZY1	O-acetyl-ADP-ribose deacetylase 1
SDF2	0.291072	1.44682	0.230756				-1.57816	-1.65311	-1.65705	-1.18931	-1.49994	-1.32586	23.0653	3.9192	5	2	2	2	18.5	70216000	Q99470;K7ELI9	Q99470;K7ELI9	Stromal cell-derived factor 2
MMGT1	0.290998	0.866836	0.374955				-0.223873	0.00999451	0.00687408	0.451525	-0.0179386	0.232403	26.7612	52.384	12	4	4	4	48.1	568680000	Q8N4V1	Q8N4V1	Membrane magnesium transporter 1
OTULIN	0.290576	1.74195	0.181612				-0.252108	-0.214863	-0.0300846	0.149836	0.161186	0.0636501	25.256	89.153	43	11	11	11	30.4	921580032	Q96BN8;H0Y8S4;H0Y9T0	Q96BN8	Ubiquitin thioesterase otulin
ARID3B	0.290241	0.904036	0.365994				0.1087	0.191742	0.515253	0.520884	0.723841	0.441694	23.2881	13.528	11	6	6	6	13.5	286790016	Q8IVW6	Q8IVW6	AT-rich interactive domain-containing protein 3B
TMBIM6	0.290082	0.549621	0.476955				-0.0906792	-0.0621681	-0.716333	0.117563	-0.187288	0.0707893	26.8856	6.7037	8	3	3	3	9.3	495960000	P55061;F8VQW0;F8VX73;F8VPI1;F8W201;F8W086;F8VR05;F8VQQ5;F8VSI7;F8VVJ4;F8W1G3	P55061;F8VQW0;F8VX73;F8VPI1;F8W201;F8W086;F8VR05;F8VQQ5;F8VSI7;F8VVJ4;F8W1G3	Bax inhibitor 1
ECE1	0.28997	0.507776	0.490017				2.62784	2.63431	2.1401	3.00589	2.38651	2.87977	25.7329	138.52	56	20	20	20	36.4	2342200064	P42892;A0A3B3ISF9;B4DKB2;E9PJG1;E9PHZ1;E9PN99	P42892;A0A3B3ISF9;B4DKB2	Endothelin-converting enzyme 1
	0.289831	1.91609	0.156242				0.534233	0.705713	0.566147	0.966969	0.88176	0.826859	24.1592	33.251	11	6	6	0	19.8	337209984	H7C417	H7C417
SLC12A6	0.289516	0.726149	0.417191				-6.40507	-5.87459	-5.93747	-5.69138	-5.73033	-5.92687	17.6434	5.7498	5	4	2	2	4.2	9622900	Q9UHW9;B3KXX3;H0YMQ9;H0YKQ8;A0A6Q8PH21;A0A0U1RR10;J3QSF2	Q9UHW9;B3KXX3;H0YMQ9;H0YKQ8;A0A6Q8PH21	Solute carrier family 12 member 6
IQGAP2	0.289472	1.88022	0.161486				-0.0324898	-0.0387592	0.135759	0.384817	0.280252	0.267857	21.0744	60.72	21	14	12	12	11.6	185480000	Q13576;F5H7S7;E7EWC2;D6R939;E9PDT6;D6RDK8	Q13576;F5H7S7;E7EWC2	Ras GTPase-activating-like protein IQGAP2
POLG2	0.289332	1.02363	0.33736		yes		-4.93929	-5.15585	-5.01445	-4.52315	-4.91481	-4.80362	20.548	67.58	7	3	3	3	10.5	36794000	Q9UHN1;A0A5F9ZH93;A0A5F9ZHX9;J3KRM2	Q9UHN1;A0A5F9ZH93;A0A5F9ZHX9;J3KRM2	DNA polymerase subunit gamma-2, mitochondrial
HIGD2A	0.289309	2.09146	0.135175		yes		-1.00467	-0.904116	-0.817863	-0.579405	-0.663074	-0.616247	26.8021	24.766	14	2	2	2	50.9	468060000	Q9BW72	Q9BW72	HIG1 domain family member 2A, mitochondrial
UQCRC1	0.28929	0.930234	0.362464		yes	Complex III	3.071	3.19924	3.52989	3.53412	3.65043	3.48346	28.4428	323.31	94	21	20	20	57.1	8756899840	P31930	P31930	Cytochrome b-c1 complex subunit 1, mitochondrial
KXD1	0.289144	0.93102	0.362264				-3.59283	-3.45465	-3.62871	-3.01592	-3.47715	-3.31568	21.9021	12.932	5	2	2	2	21.1	31352000	M0R2G3;Q9BQD3;M0QXN9;M0R228;M0QX74;M0QXP3;M0QY77;M0R0B4	M0R2G3;Q9BQD3;M0QXN9;M0R228;M0QX74;M0QXP3;M0QY77	KxDL motif-containing protein 1
GOLIM4	0.288745	0.420315	0.521491				2.22916	2.53595	1.91943	2.86825	2.07739	2.60514	27.073	203.33	59	19	19	19	31.2	5505900032	O00461;F8W785	O00461;F8W785	Golgi integral membrane protein 4
PACSIN2	0.288474	0.453086	0.509333				3.26482	3.41099	2.81898	3.76564	3.05746	3.53712	27.6058	173.7	65	20	20	20	43.2	4697999872	Q9UNF0;A0A0U1RR22;B0QYG7;B0QYG8;H0Y923	Q9UNF0;A0A0U1RR22	Protein kinase C and casein kinase substrate in neurons protein 2
C17orf75	0.288237	1.0447	0.334427				-0.0743999	-0.202682	-0.448139	0.148182	-0.0854359	0.0767422	23.366	25.104	14	7	7	7	27.8	248650000	Q9HAS0;J9JIC5;J3KRR1;K7EII1;K7ERX0;K7EIQ2	Q9HAS0;J9JIC5;J3KRR1	Protein Njmu-R1
NSMCE4A	0.288193	1.93569	0.154898				-1.8897	-1.9122	-1.76731	-1.56611	-1.48725	-1.65127	22.6747	10.759	5	4	4	4	14.8	133900000	Q9NXX6;Q8N140	Q9NXX6	Non-structural maintenance of chromosomes element 4 homolog A
MPZL1	0.288141	0.478535	0.499492				-4.35354	-4.27993	-4.72829	-3.7608	-4.52391	-4.21263	22.3728	2.5544	3	1	1	1	6	32587000	Q9UEL6	Q9UEL6
UNK	0.288099	2.06805	0.138421				-0.496407	-0.605288	-0.438486	-0.202122	-0.293114	-0.180647	22.102	24.586	13	6	6	6	9.9	153050000	Q9C0B0;K7ELF5;K7EQ93	Q9C0B0	RING finger protein unkempt homolog
ABCC1	0.287953	1.77159	0.179418				-3.24442	-3.20118	-3.20584	-3.00503	-2.7858	-2.99675	20.3274	71.211	10	6	6	6	6.2	96045000	P33527;A0A7I2V4C6;A0A7I2V2E0;I3L4X2;A0A0A0MS99	P33527;A0A7I2V4C6;A0A7I2V2E0;I3L4X2;A0A0A0MS99	Multidrug resistance-associated protein 1
ITFG3	0.287849	0.326969	0.573181				-1.44673	-1.09075	-1.92872	-0.901787	-1.73659	-0.964279	22.6107	16.228	7	5	5	5	11.8	147300000	Q9H0X4;B4DGG1;C9JP72;C9J3Y6;C9IYB9;C9K0C5;C9J1M4;C9J8V3;C9JJN3;C9JR71;C9JTF7;H7C2U8;H7C3L6	Q9H0X4;B4DGG1;C9JP72;C9J3Y6;C9IYB9;C9K0C5	Protein ITFG3
TIMM17B	0.287827	1.21649	0.289859		yes		-0.277935	-0.395342	-0.111925	-0.0740547	0.172483	-0.0201492	26.8477	57.049	19	6	6	5	50	1086899968	O60830;V9GYS0;V9GYK7;V9GYU0	O60830;V9GYS0	Mitochondrial import inner membrane translocase subunit Tim17-B
TBCB	0.287767	0.272961	0.6122				3.70647	3.99214	3.13603	4.34849	3.23344	4.116	28.6073	214.2	89	18	18	18	66.8	6543000064	Q99426;A0A494C0X0;K7EP07;K7EK42;K7EL99;K7EQH0;K7ER04	Q99426;A0A494C0X0;K7EP07;K7EK42	Tubulin-folding cofactor B
TMEM126A	0.28771	2.76906	0.0793684		yes		-0.487801	-0.478035	-0.443987	-0.209389	-0.110792	-0.226513	26.0434	34.687	18	6	6	6	37.9	691569984	Q9H061;E9PI90;E9PIH8	Q9H061;E9PI90	Transmembrane protein 126A
TMED4	0.287699	0.968404	0.353216				2.34808	2.39371	2.10171	2.74009	2.37633	2.59017	27.9307	43.776	27	10	9	9	41.9	3070099968	Q7Z7H5;F8W7F7	Q7Z7H5	Transmembrane emp24 domain-containing protein 4
FBXO4	0.287653	1.38392	0.24811				-1.74151	-1.68748	-1.52838	-1.40427	-1.22352	-1.46663	22.3454	7.3762	5	3	3	3	8.8	95918000	Q9UKT5;D6RAU6;D6REP2;D6RAJ6	Q9UKT5;D6RAU6;D6REP2;D6RAJ6	F-box only protein 4
PSME4	0.28761	0.934845	0.362337				-2.06744	-1.97978	-1.59986	-1.61388	-1.58042	-1.58994	21.6151	68.257	24	9	9	9	6.8	301950016	Q14997;F8WBH5	Q14997	Proteasome activator complex subunit 4
ABCB7	0.287489	1.55997	0.21702		yes		1.27271	1.27016	1.17876	1.62333	1.37126	1.58951	25.4105	117.98	45	14	14	14	24.6	1516300032	O75027;A0A5F9ZA98;A0A590UJS8;B4DGL8;A0A087WW65;A0A2R8Y473;E9PNQ5;A0A2R8Y3N2;E9PJR8;A0A2R8YF35	O75027;A0A5F9ZA98;A0A590UJS8;B4DGL8;A0A087WW65;A0A2R8Y473	ATP-binding cassette sub-family B member 7, mitochondrial
ZNF587;ZNF417	0.287257	0.343897	0.56432				-5.93629	-6.28183	-6.8735	-5.77694	-6.48531	-5.9676	18.5059	2.2379	2	1	1	1	2.4	10795000	Q96SQ5;Q8TAU3;M0R230	Q96SQ5;Q8TAU3;M0R230	Zinc finger protein 587;Zinc finger protein 417
ITGAV	0.287195	0.57092	0.472601				-0.715153	-0.702065	-1.23283	-0.374746	-0.854376	-0.559338	22.7229	43.976	18	7	7	7	9	401510016	P06756	P06756	Integrin alpha-V;Integrin alpha-V heavy chain;Integrin alpha-V light chain
KIF23	0.286844	0.783602	0.402086		yes		0.796528	0.797218	1.1353	1.01136	1.14201	1.43621	23.66	89.54	42	13	13	13	19.7	662739968	Q02241;A0A2U3TZL8;H7BYN4;A0A7I2V5Y5;H0YME6;A0A2R8Y531;H0YMJ4	Q02241;A0A2U3TZL8;H7BYN4;A0A7I2V5Y5	Kinesin-like protein KIF23;Kinesin-like protein
IFT46	0.286838	0.826211	0.39114				-2.64174	-2.85547	-2.35616	-2.38846	-2.19073	-2.41365	22.0265	10.955	11	3	3	3	14.8	68356000	E9PR06;Q9NQC8;E9PRT0;E9PSB9;A0A5F9ZH13;E9PMR8	E9PR06;Q9NQC8;E9PRT0;E9PSB9;A0A5F9ZH13	Intraflagellar transport protein 46 homolog
AGAP1	0.286695	0.781897	0.40342				-4.43631	-4.56335	-4.83366	-4.09794	-4.51595	-4.35934	19.0572	12.03	4	2	2	2	2.5	18001000	Q9UPQ3;A0A087X1U1;F5GXM9;E7EUN2;A0A0U1RRF1;H7C0A7	Q9UPQ3;A0A087X1U1;F5GXM9;E7EUN2	Arf-GAP with GTPase, ANK repeat and PH domain-containing protein 1
FAM3A	0.28663	0.803238	0.396409				-1.9851	-1.80201	-2.23524	-1.61792	-1.93478	-1.60975	23.0309	9.249	6	2	2	2	16	68564000	A6QRH7;Q5HY75;D3DWX8;P98173	A6QRH7;Q5HY75;D3DWX8;P98173	Protein FAM3A
MLLT4	0.286541	1.36111	0.255006				-0.399998	-0.387873	-0.493156	-0.0242653	-0.323385	-0.0737534	21.622	12.304	7	71	1	0	51.5	290480000	A8MQ02;H0Y7R8;H0Y8L4;H0YA98;H0Y9I0	A8MQ02
SUGCT	0.286128	1.1559	0.308563		yes		-6.79738	-7.05595	-6.99001	-6.82894	-6.61812	-6.53789	17.5793	2.8121	3	1	1	1	2.7	3916900	Q9HAC7;H0Y4N1	Q9HAC7;H0Y4N1	Succinate--hydroxymethylglutarate CoA-transferase
STX4	0.286092	0.5459	0.478827				2.61915	2.70912	2.18129	3.04084	2.47947	2.84753	27.6022	95.92	33	11	11	11	51.5	3056100096	Q12846;C9JFM5;A0A087WWW0;H3BMK2	Q12846	Syntaxin-4
FAM206A	0.285862	1.23947	0.287042				-3.62701	-3.81233	-3.80367	-3.28248	-3.53987	-3.56306	21.788	3.9229	2	1	1	1	7.2	43453000	Q9NX38;X6R8U7	Q9NX38;X6R8U7	Protein Simiate
SLMAP	0.285683	0.609092	0.459648				1.54287	1.66997	1.19483	1.96791	1.45293	1.84389	25.4479	111.08	33	15	15	15	26	2517400064	Q14BN4;A0A590UJK3;A0A5F9VB99;A0A590UJU9;A0A590UJT5;A0A590UJ16;H7C3M8;A0A590UJS6;H7BZK0;A0A590UJG7;H7BZW9;A0A590UK66;A0A590UJP6;H7C5G9	Q14BN4;A0A590UJK3;A0A5F9VB99;A0A590UJU9;A0A590UJT5;A0A590UJ16;H7C3M8;A0A590UJS6	Sarcolemmal membrane-associated protein
GHITM	0.28548	0.451063	0.509375		yes		1.39714	1.38316	0.712896	1.59675	1.14479	1.60809	26.0092	22.259	25	5	5	5	12.5	945550016	Q9H3K2	Q9H3K2	Growth hormone-inducible transmembrane protein
CCNA2	0.28537	1.77629	0.181689				0.442257	0.372892	0.299463	0.775093	0.591595	0.604034	26.5083	35.673	19	9	9	9	30.3	2290899968	P20248	P20248	Cyclin-A2
XPNPEP1	0.284503	1.13534	0.31504				2.85182	2.91424	3.18442	3.21506	3.38563	3.2033	27.0667	323.31	98	27	27	27	57.3	4638700032	Q9NQW7;Q5T6H7;Q5T6H2;Q5T6H3	Q9NQW7;Q5T6H7	Xaa-Pro aminopeptidase 1
MPZL1	0.28424	0.224564	0.654959				0.980362	1.08894	0.100088	1.41013	0.242018	1.36996	25.2676	6.1878	3	2	2	2	7.8	403929984	O95297	O95297	Myelin protein zero-like protein 1
CASP7	0.284198	2.97589	0.070015				1.10348	1.12633	1.12894	1.46532	1.39111	1.35491	25.8542	185.19	18	9	9	9	37.3	1031200000	P55210;Q5SVL2;A0A5F9ZHZ6;A0A0A0MRL7	P55210;Q5SVL2;A0A5F9ZHZ6;A0A0A0MRL7	Caspase-7;Caspase-7 subunit p20;Caspase-7 subunit p11
PDLIM3	0.284097	0.623483	0.457395				-1.08847	-1.12942	-0.681023	-0.905495	-0.405735	-0.735392	24.3335	49.843	21	5	5	5	24.2	338249984	Q53GG5;A0A087WYF8;A0A2U3TZH4;A0A2R8Y6L7;D6RAF1	Q53GG5;A0A087WYF8;A0A2U3TZH4	PDZ and LIM domain protein 3
PLEKHA7	0.284078	0.331553	0.570837				-7.45171	-7.1604	-7.97759	-6.96547	-7.76459	-7.0074	18.9105	5.6475	4	2	2	2	2.4	33507000	Q6IQ23;E9PKC0;A0A1B0GTN9	Q6IQ23;E9PKC0;A0A1B0GTN9	Pleckstrin homology domain-containing family A member 7
GGT7	0.283649	2.98746	0.0702782				0.498079	0.545273	0.504726	0.851316	0.74831	0.799398	24.1884	80.873	25	10	10	10	25.8	535310016	Q9UJ14;A2A2G5	Q9UJ14	Gamma-glutamyltransferase 7;Gamma-glutamyltransferase 7 heavy chain;Gamma-glutamyltransferase 7 light chain
UBE2V1	0.283443	0.207966	0.669921				-0.0667686	0.388298	-0.571911	0.781908	-0.682467	0.500507	26.0286	10.224	7	14	1	1	83.7	684529984	Q13404	Q13404	Ubiquitin-conjugating enzyme E2 variant 1
CAND2	0.283377	1.93156	0.161513				0.0281029	0.165916	0.164583	0.484575	0.327707	0.396452	23.473	162.45	35	22	17	16	25.3	675270016	O75155;A0A3B3ISC4;F8WBB8;C9JH00	O75155	Cullin-associated NEDD8-dissociated protein 2
CDC42EP3	0.283219	0.413728	0.525775				-6.56107	-6.44936	-5.93463	-6.4287	-5.9898	-5.67691	18.1733	4.4107	1	1	1	1	10.6	2956100	Q9UKI2;C9JEZ4	Q9UKI2;C9JEZ4	Cdc42 effector protein 3
SMS	0.283218	2.5436	0.100448				2.28884	2.31552	2.35328	2.67373	2.59514	2.53844	27.5359	323.31	73	16	16	16	61.5	3892000000	P52788;H7C2R7	P52788;H7C2R7	Spermine synthase
DDX19B	0.283118	0.750085	0.41503				-2.22198	-2.00514	-1.6839	-1.6094	-1.61507	-1.8372	21.3293	7.967	3	29	1	1	68.9	71141000	Q9UMR2;H3BQK0;H3BN59;H3BMQ5	Q9UMR2;H3BQK0	ATP-dependent RNA helicase DDX19B
SNX30	0.283049	1.44171	0.239363				-5.06562	-5.05719	-4.84262	-4.81195	-4.67455	-4.62978	21.2983	16.464	7	5	5	5	11	61892000	Q5VWJ9	Q5VWJ9	Sorting nexin-30
MFN1	0.282816	1.29631	0.275778		yes		0.28516	0.273464	0.472374	0.598381	0.775871	0.505194	24.001	97.142	41	14	13	13	23.8	738720000	Q8IWA4;H7C5H5;C9JXQ1;C9JQT7	Q8IWA4;H7C5H5	Mitofusin-1
CAMK2D	0.282688	0.459989	0.508038				0.827419	0.965252	1.57607	1.21757	1.66068	1.33855	25.1499	52.711	52	11	11	7	26.1	967929984	Q13557;D6R938;E9PBG7;E9PF82;H0Y9C2;H0Y9J2;Q9UQM7;A0A5F9ZHY2;A0A5K1VW76;A0A5F9ZHM9;A0A5F9ZH21;A0A5F9ZHR5;D6RFJ0;A0A5F9ZH50;A0A5F9ZH90	Q13557;D6R938;E9PBG7;E9PF82;H0Y9C2	Calcium/calmodulin-dependent protein kinase type II subunit delta
SF1	0.282442	0.651989	0.449572				-2.77643	-2.60093	-3.05035	-2.34888	-2.81601	-2.4155	24.102	7.4801	12	6	2	0	17.2	144050000	H7C561	H7C561
CAMK4	0.282303	1.35205	0.261448				-1.15329	-1.15491	-0.908312	-0.829023	-0.6849	-0.855679	22.2632	13.49	14	6	6	5	17.3	140940000	Q16566;D6REY7;D6RE65;D6RCD6	Q16566	Calcium/calmodulin-dependent protein kinase type IV
TOP3B	0.282171	1.13593	0.317216				-1.44352	-1.45796	-1.29418	-1.03963	-1.32298	-0.986525	21.8805	24.897	15	7	7	7	10.4	177600000	O95985;H0Y6W0;H7C4B0	O95985;H0Y6W0	DNA topoisomerase 3-beta-1;DNA topoisomerase
USF2	0.282114	0.346007	0.564166				-2.42751	-2.39881	-2.58128	-1.56012	-2.3051	-2.69604	22.6544	14.112	2	1	1	1	4.9	66015000	Q15853;M0QXT0	Q15853;M0QXT0	Upstream stimulatory factor 2
CEP250	0.281907	1.16334	0.309766				-1.49272	-1.38485	-1.63886	-1.09129	-1.38757	-1.19186	20.0434	37.079	15	10	10	10	6.3	152370000	Q9BV73;H7C0P0;E7ETF9;Q5JWS6;Q5JWS5;H0Y5R2;A6PVI9;E9PHT2	Q9BV73	Centrosome-associated protein CEP250
INIP	0.281706	1.17087	0.308428				-3.66134	-3.44148	-3.6059	-3.13831	-3.45507	-3.27023	23.0727	7.2139	2	1	1	1	11.5	35289000	Q9NRY2	Q9NRY2	SOSS complex subunit C
LONP2	0.2812	1.97772	0.156431				-2.29965	-2.23575	-2.10654	-1.95828	-1.95692	-1.88313	20.4532	31.713	7	4	4	4	6.5	58861000	Q86WA8;E7EN44;H3BQ67;H3BUW8	Q86WA8;E7EN44;H3BQ67;H3BUW8	Lon protease homolog 2, peroxisomal
MTPAP	0.281173	1.01643	0.344965		yes		-1.03177	-1.03203	-0.696234	-0.770172	-0.564234	-0.582113	22.6056	59.331	13	6	6	6	15.5	197850000	Q9NVV4;Q5T851;Q5T852	Q9NVV4	Poly(A) RNA polymerase, mitochondrial
TMEM14C	0.280717	0.744604	0.416276		yes		-0.229242	-0.334389	-0.764963	-0.101576	-0.273024	-0.111843	27.1741	7.3487	13	2	2	2	24.1	605729984	Q9P0S9	Q9P0S9	Transmembrane protein 14C
SLC12A2	0.280565	1.36689	0.259508				0.546593	0.66695	0.81336	0.934303	1.06393	0.870367	24.2708	80.135	24	16	16	16	18.2	1012000000	P55011;G3XAL9	P55011;G3XAL9	Solute carrier family 12 member 2
CYTH1	0.280375	1.63342	0.210728				-3.35075	-3.22975	-3.13121	-3.01241	-2.86552	-2.99265	20.9631	14.522	5	3	2	2	11.6	40883000	Q15438;K7ENQ8;K7ERV8	Q15438;K7ENQ8	Cytohesin-1
ACTN1	0.280039	2.77679	0.0863744				3.85838	3.93578	3.90679	4.23576	4.17072	4.13459	26.6126	323.31	112	55	31	31	68	5335799808	P12814;A0A7I2V4Y4;H9KV75;G3V2N5;P35609;A0A494C1A0;G3V2W4;H0YJW3;H7C5W8;H0YJ11;Q08043;A0A087WSZ2;A0A494C033;A0A494C166;G3V2X9;A0A494C0Q3;G3V5M4;A0A494C060;G3V2E8;G3V380;A0A494C031	P12814;A0A7I2V4Y4;H9KV75	Alpha-actinin-1
GNL1	0.279928	2.27697	0.125827				0.61651	0.64793	0.678139	0.875687	0.884226	1.02245	25.6646	147.77	46	16	16	16	33.4	1648800000	P36915;A0A140T8Y2;A2AB27	P36915;A0A140T8Y2	Guanine nucleotide-binding protein-like 1
CPNE8	0.27991	1.09443	0.329978				-1.74492	-1.47161	-1.74404	-1.25458	-1.52222	-1.34405	23.1237	25.906	12	8	7	7	20	265040000	Q86YQ8;E7ENV7;Q8IYJ1;Q9HCH3;A0A0J9YWU8;A0A0J9YWA1;A0A087WX62	Q86YQ8;E7ENV7	Copine-8
COL5A1	0.279688	0.22847	0.651816				-4.99867	-5.04446	-6.27701	-4.90579	-5.62667	-4.94862	15.9319	2.3067	2	1	1	1	0.6	5376200	P20908;H7BY82	P20908;H7BY82	Collagen alpha-1(V) chain
UBE2M	0.27964	2.08283	0.145836				2.80411	2.81157	2.97652	3.16305	3.14599	3.12208	29.9088	84.37	65	12	12	12	56.8	11088000000	P61081;M0QX69;M0QYI6	P61081	NEDD8-conjugating enzyme Ubc12
YWHAE	0.279154	0.802365	0.401032				-4.8477	-4.97244	-5.17906	-4.52252	-4.96164	-4.67758	18.9073	1.5921	1	10	1	1	73	3441700	K7EM20	K7EM20
FH	0.279125	0.840116	0.39189		yes		3.68819	3.72759	4.11466	4.08546	4.26262	4.01973	28.6674	323.31	124	22	22	22	51.6	10659000320	P07954	P07954	Fumarate hydratase, mitochondrial
BRSK2	0.279099	0.397899	0.533983				-6.5183	-6.5224	-5.67369	-6.13371	-5.82541	-5.91797	19.5796	9.4445	3	2	2	2	3.4	32124000	Q8IWQ3;A0A0C4DGH9;H0YES6	Q8IWQ3;A0A0C4DGH9;H0YES6	Serine/threonine-protein kinase BRSK2
TSEN54	0.278746	1.30934	0.277512				-5.07337	-4.77975	-4.79038	-4.55552	-4.60467	-4.64706	23.2593	36.469	7	5	5	3	10.8	220880000	Q7Z6J9;J3KRC5	Q7Z6J9	tRNA-splicing endonuclease subunit Sen54
SMG8	0.278706	1.0787	0.333435				-0.503222	-0.531818	-0.692247	-0.188086	-0.509558	-0.193527	23.4923	87.182	26	11	11	11	16.3	566390016	Q8ND04;J3KTD7;J3QKP6	Q8ND04	Protein SMG8
FAM129A	0.278286	0.750047	0.416848				-5.05754	-5.36264	-5.41738	-4.75703	-5.19303	-5.05264	19.6029	1.6932	2	2	2	2	2.6	31055000	Q9BZQ8;H0Y7M9	Q9BZQ8;H0Y7M9	Protein Niban
MAGOH;MAGOHB	0.278042	0.423509	0.523272				4.1407	4.32108	3.73473	4.71222	3.95111	4.3673	30.2573	123.89	81	13	13	1	79.5	12833999872	P61326;F5H6P7;F5H3U9	P61326;F5H6P7	Protein mago nashi homolog
STT3B	0.277912	1.81015	0.183937				1.34194	1.36272	1.51649	1.64401	1.76692	1.64395	25.558	84.243	34	12	12	12	18.4	1679600000	Q8TCJ2	Q8TCJ2	Dolichyl-diphosphooligosaccharide--protein glycosyltransferase subunit STT3B
PAF1	0.277873	1.79673	0.187026				2.62933	2.5535	2.7363	2.99573	2.91561	2.84141	25.1195	110.65	38	15	15	15	30.9	1020700032	Q8N7H5;B4DGJ5	Q8N7H5;B4DGJ5	RNA polymerase II-associated factor 1 homolog
TBL1X;TBL1Y	0.27766	0.456047	0.509907				-7.39589	-7.1327	-7.43561	-6.61089	-7.45813	-7.0622	20.909	12.755	3	5	2	2	11.6	47255000	A0A2R8YFW3;O60907;Q9BQ87;C9JCW3;C9JYQ8;A0A2R8Y757	A0A2R8YFW3;O60907;Q9BQ87	F-box-like/WD repeat-containing protein TBL1X;F-box-like/WD repeat-containing protein TBL1Y
CD46	0.277606	0.381348	0.542789				2.16653	2.15353	1.48365	2.49908	1.81067	2.32678	25.6615	18.414	17	7	7	7	13.5	849200000	P15529	P15529	Membrane cofactor protein
UQCC3	0.277566	1.62844	0.215615		yes	Complex III	-1.55115	-1.48851	-1.52177	-1.09153	-1.31235	-1.32485	25.486	1.623	4	1	1	1	8.6	187980000	Q6UW78	Q6UW78	Ubiquinol-cytochrome-c reductase complex assembly factor 3
CRELD1	0.277404	0.514531	0.490943				0.169882	0.252787	-0.335838	0.489153	0.0120735	0.417816	23.4076	38.272	15	7	7	7	27.1	244790000	Q96HD1;A0A669KAV0;A0A669KBB3;A0A669KBD3;A0A669KB87;F8WBY3;H7C2L3	Q96HD1;A0A669KAV0;A0A669KBB3	Cysteine-rich with EGF-like domain protein 1
ERCC4	0.277388	1.77364	0.190159				-1.69545	-1.64288	-1.48682	-1.2765	-1.38663	-1.32985	22.3274	42.766	19	9	9	9	12.1	268400000	Q92889;I3NI48	Q92889	DNA repair endonuclease XPF
EGFR	0.276827	1.45794	0.242778				-2.78907	-2.86944	-2.94427	-2.441	-2.68726	-2.64403	22.7316	66.656	27	9	9	9	12.1	417880000	P00533;E9PFD7;Q504U8;C9JYS6	P00533;E9PFD7;Q504U8	Epidermal growth factor receptor;Receptor protein-tyrosine kinase
PIK3R2	0.27658	1.21011	0.301721				-3.28381	-3.10899	-2.94688	-2.79364	-2.92762	-2.78868	20.9781	6.7888	8	6	6	6	12	88815000	O00459;E9PFP1;A0A7I2U3A3;A0A5F9ZHY3;A0A087X257	O00459;E9PFP1	Phosphatidylinositol 3-kinase regulatory subunit beta
RAPH1	0.276468	1.09282	0.33254				-0.15344	-0.0522652	0.147343	0.365025	0.101662	0.304356	22.9446	90.437	27	7	7	7	8.6	435929984	C9K0J5;Q70E73;C9J164;C9JLG4	C9K0J5;Q70E73;C9J164	Ras-associated and pleckstrin homology domains-containing protein 1
TANK	0.276306	1.45666	0.244311				-1.25134	-1.15988	-0.963511	-0.881781	-0.803442	-0.860594	22.3993	21.466	11	4	4	4	12.7	110640000	Q92844;H7C3L4;E7EQA9;H7BZ28;E7ENY2;E7EVA2;E7EW82;E7EV32;E7EMT6	Q92844;H7C3L4;E7EQA9;H7BZ28	TRAF family member-associated NF-kappa-B activator
ERCC3	0.276187	0.913047	0.371265				-2.25406	-2.28439	-1.89567	-1.94715	-1.73726	-1.92115	20.3878	46.971	9	3	3	3	6	58996000	P19447;A0A2R8Y6W8;A0A2R8Y681;H7C309;A0A2R8YES7;A0A2R8Y5L2;A0A2R8Y762	P19447;A0A2R8Y6W8	TFIIH basal transcription factor complex helicase XPB subunit
SQSTM1	0.275943	1.94381	0.168959				0.218288	0.298073	0.382498	0.651503	0.560995	0.514191	25.2567	116.57	32	11	11	11	46.4	801760000	Q13501;E7EMC7;E3W990;C9JRJ8;E9PFW8;D6RBF1;C9J6J8	Q13501;E7EMC7;E3W990	Sequestosome-1
ANKRD50	0.275324	1.10056	0.331811				-2.47989	-2.3407	-2.58877	-2.01588	-2.32993	-2.23758	19.8985	26.444	5	3	3	3	3.4	66461000	Q9ULJ7	Q9ULJ7	Ankyrin repeat domain-containing protein 50
NSUN2	0.274804	1.3717	0.264764		yes		3.66877	3.65975	3.94058	4.06322	4.01854	4.01176	27.802	323.31	175	49	49	49	76.7	10296999936	Q08J23;A0A140T9Y7	Q08J23	tRNA (cytosine(34)-C(5))-methyltransferase
ZSWIM8	0.274753	0.780936	0.409972				-2.89478	-3.09912	-2.97859	-2.53324	-3.01567	-2.59932	18.6689	22.77	11	4	4	3	2.8	31674000	A7E2V4;S4R393;S4R410;S4R3H3;H7BZ52;H7C453;S4R3U7;H0YCW2	A7E2V4;S4R393;S4R410;S4R3H3;H7BZ52;H7C453	Zinc finger SWIM domain-containing protein 8
GALNT7	0.274747	1.02422	0.347044				-4.5763	-4.47031	-4.68748	-4.11707	-4.4953	-4.29747	20.0746	14.465	7	11	2	0	33.7	26501000	H0YAH3	H0YAH3	Polypeptide N-acetylgalactosaminyltransferase
RTN1	0.274581	1.76962	0.194935				1.50262	1.49533	1.31339	1.74482	1.74282	1.64745	25.5325	163.43	36	17	17	17	38.9	1456000000	Q16799;Q2NKQ5;A8MT72	Q16799;Q2NKQ5	Reticulon-1;Reticulon
TRIP11	0.273993	1.29972	0.284434				2.30218	2.42919	2.62461	2.77902	2.72754	2.67139	24.0442	274.34	68	30	30	30	20.3	2006700032	Q15643;H0YJ97;H0YJI2;G3V4R7	Q15643;H0YJ97	Thyroid receptor-interacting protein 11
SEC61G	0.273867	0.536756	0.485281				-2.00173	-1.78255	-2.12036	-1.45416	-2.0961	-1.53277	28.8119	27.934	30	3	3	3	48.5	1413699968	P60059	P60059	Protein transport protein Sec61 subunit gamma
TM7SF3	0.273858	0.435639	0.518352				-4.12925	-4.34813	-4.98598	-4.05407	-4.27585	-4.31186	19.7528	4.4246	1	1	1	1	2.8	13252000	Q9NS93;F5GXE1;F5H7C5;H0YFW7	Q9NS93;F5GXE1;F5H7C5;H0YFW7	Transmembrane 7 superfamily member 3
AK3	0.273667	0.809359	0.401966		yes		0.946548	0.879206	1.19778	1.18105	1.52578	1.13772	26.6838	138.48	41	14	14	14	70.5	1832600064	Q9UIJ7	Q9UIJ7	GTP:AMP phosphotransferase AK3, mitochondrial
POMGNT1	0.273561	0.687428	0.438414				-2.47252	-2.33782	-2.64311	-2.00016	-2.52038	-2.11223	24.346	21.521	5	4	4	4	7.9	682380032	Q8WZA1	Q8WZA1	Protein O-linked-mannose beta-1,2-N-acetylglucosaminyltransferase 1
C2orf44	0.273429	0.323194	0.578889				-0.386736	-0.437649	-1.02175	0.0186691	-0.896149	-0.148371	26.3712	13.647	7	5	5	5	9.2	2690700032	Q9H6R7;C9JYC1	Q9H6R7	WD repeat and coiled-coil-containing protein C2orf44
ZNF618	0.273213	0.306051	0.592661				-1.2795	-1.27492	-1.93935	-0.948277	-1.80254	-0.923311	21.1671	18.084	6	4	4	4	7.4	115380000	Q5T7W0;B5MDS3;B1ALC2	Q5T7W0;B5MDS3;B1ALC2	Zinc finger protein 618
HAGH	0.273039	0.529132	0.488423		yes		1.59649	1.68382	1.13266	1.9699	1.46134	1.80085	27.2954	46.483	33	7	7	7	24.4	2800199936	Q16775;H3BPK3;H3BPQ4;H3BQW8;H3BV79	Q16775;H3BPK3;H3BPQ4	Hydroxyacylglutathione hydrolase, mitochondrial
ADSL	0.272979	0.664083	0.449785				2.97105	3.00437	3.48465	3.32009	3.59378	3.36513	27.8243	323.31	127	21	21	21	58.7	5941499904	P30566;A0A1B0GTJ7;A0A1B0GWJ0;A0A0A6YY92;A0A1B0GWF8;A0A1B0GTG9;A0A096LNY6;A0A096LNY5;A0A096LNY4;A0A096LPA2;A0A096LP72;B4DEP1;A0A1W2PRX2;A0A096LP92;A0A096LP76;A0A096LNT0;V9GY96	P30566;A0A1B0GTJ7;A0A1B0GWJ0;A0A0A6YY92;A0A1B0GWF8;A0A1B0GTG9;A0A096LNY6	Adenylosuccinate lyase
ADAT1	0.27277	1.52528	0.235188				-1.67235	-1.79479	-1.78947	-1.53643	-1.56594	-1.33593	22.3919	45.662	8	5	5	5	13.5	148590000	Q9BUB4;H3BU72;H3BP27;H3BP18	Q9BUB4	tRNA-specific adenosine deaminase 1
GNG5	0.272747	0.241837	0.644036				1.45704	1.57247	0.568316	1.84447	0.852283	1.71932	28.807	26.808	18	5	5	5	82.4	1878599936	P63218	P63218	Guanine nucleotide-binding protein G(I)/G(S)/G(O) subunit gamma-5
INF2	0.272503	1.05529	0.341098				-0.106733	-0.141785	0.104095	0.111425	0.410873	0.150787	24.3219	323.31	68	22	22	22	28.5	1111500032	Q27J81;A0A6Q8PHA2;A0A6Q8PH71;A0A6Q8PHG2;A0A6Q8PGN3;A0A6Q8PF44;A0A6Q8PFW4;A0A6Q8PH25;A0A6Q8PF29;A0A0A0MQU1;A0A6Q8PHS8;A0A6Q8PGC7;A0A087X118;A0A6Q8PH63;A0A6Q8PH59;A0A6Q8PGU8;A0A6Q8PFN5;A0A6Q8PFB9;A0A6Q8PGY8;A0A6Q8PH52;A0A6Q8PFY4;A0A6Q8PG64;A0A6Q8PFJ1;A0A6Q8PEY5;A0A6Q8PGX4;A0A6Q8PF91;A0A6Q8PEY8;A0A6Q8PGK9	Q27J81;A0A6Q8PHA2;A0A6Q8PH71;A0A6Q8PHG2;A0A6Q8PGN3;A0A6Q8PF44;A0A6Q8PFW4;A0A6Q8PH25;A0A6Q8PF29;A0A0A0MQU1;A0A6Q8PHS8;A0A6Q8PGC7;A0A087X118;A0A6Q8PH63	Inverted formin-2
NFKBIE	0.272489	1.73986	0.203622				-1.46503	-1.33636	-1.26067	-1.02989	-1.05935	-1.15535	23.4625	71.893	13	4	4	4	13.4	288990016	O00221;Q7LC14;H0Y4W4;H3BNC2	O00221;Q7LC14	NF-kappa-B inhibitor epsilon
TMUB2	0.272456	0.725493	0.425402				-1.2472	-1.21782	-1.69969	-1.00763	-1.25297	-1.08674	23.9007	50.97	6	3	3	3	17.4	156610000	Q71RG4;K7EKW3;E7ESS3	Q71RG4;K7EKW3;E7ESS3	Transmembrane and ubiquitin-like domain-containing protein 2
DAB2	0.272426	1.33117	0.279535				-1.41943	-1.62576	-1.70213	-1.31439	-1.38601	-1.22964	21.6625	10.857	8	3	3	3	4.3	99584000	P98082;D6REB1;D6RIA5;D6RFF7;D6RGZ1	P98082	Disabled homolog 2
FRAS1	0.272047	0.591668	0.472785				-6.3802	-6.06565	-5.89406	-5.84315	-5.58371	-6.09691	18.5172	44.165	10	4	4	4	1.6	60779000	Q86XX4;H0Y9C9;H0Y9A6	Q86XX4	Extracellular matrix protein FRAS1
KIAA1191	0.271991	0.526403	0.489919		yes		-2.66309	-2.75137	-2.45131	-2.72536	-2.00241	-2.32202	23.3893	17.437	10	3	3	3	12.8	197760000	Q96A73;A0A087WT18	Q96A73;A0A087WT18	Putative monooxygenase p33MONOX
CORO7-PAM16	0.271921	2.12645	0.150548		yes		3.00907	3.09826	3.08073	3.41757	3.25483	3.33143	26.7492	256.58	95	25	25	5	41.3	4511799808	A0A0A6YYL4;I3L167;E7EP81;Q9Y3D7;I3L1U7;I3L0X9;I3L3T0;I3L212;I3L426;I3L0X8;I3L2Y6;I3L442;I3NI06;I3L1M1;I3L1G9;I3L359;I3L351;A0A0B4J298	A0A0A6YYL4	Coronin
FAM173B	0.271894	1.27999	0.289856		yes		-4.92353	-5.12657	-4.8848	-4.62042	-4.66359	-4.83522	19.5023	2.4265	1	1	1	1	8.2	9654100	Q6P4H8;D6RBE3;D6RIE0	Q6P4H8;D6RBE3;D6RIE0	Protein FAM173B
SMARCC2	0.271834	0.41119	0.530598				2.18591	2.17291	1.63184	2.52184	1.84438	2.43994	24.7335	175.96	48	27	17	17	23.9	1422599936	Q8TAQ2;F8VXC8;F8VZW6	Q8TAQ2;F8VXC8	SWI/SNF complex subunit SMARCC2
HMG20A	0.27153	0.752481	0.4185				-2.58708	-2.29232	-2.5702	-1.9522	-2.40902	-2.27379	22.8102	20.448	8	3	3	3	11	95607000	Q9NP66;H0YKL0;H0YK55;H0YMS9;H0YNS8;H0YKM5	Q9NP66;H0YKL0	High mobility group protein 20A
GBF1	0.271512	0.69162	0.438176				1.54376	1.60421	1.99806	1.85923	2.20163	1.8997	24.8595	323.31	112	32	32	32	24.7	2739599872	Q92538;A0A7I2YQM2;A0A669KBG8;A0A669KB10;A0A7I2YQ65;A0A7I2V2L5;A0A7I2V452;A0A7I2V514;A0A7I2V529;A0A7I2V4K2;A0A7I2V3Y5;A0A7I2V2L4;A0A7I2V4F1;A0A7I2V4H1;A0A7I2V2U1;A0A7I2YQM0;A0A7I2V5C9;A0A7I2YQP6;A0A7I2V329;A0A7I2V2F8;A0A7I2V2I0;A0A7I2V2Q1;A0A7I2V3Q4;A0A7I2V3E5;A0A7I2V3J0;A0A7I2V4M6;A0A7I2YQN3;A0A7I2V4F9;A0A7I2V5Z2;A0A7I2V305;A0A7I2V4M3;A0A7I2V350;A0A7I2V6G3;A0A7I2V4E0;A0A7I2V5V9;A0A7I2YQ79;A0A7I2Y…	Q92538;A0A7I2YQM2;A0A669KBG8;A0A669KB10;A0A7I2YQ65;A0A7I2V2L5;A0A7I2V452;A0A7I2V514;A0A7I2V529;A0A7I2V4K2;A0A7I2V3Y5;A0A7I2V2L4	Golgi-specific brefeldin A-resistance guanine nucleotide exchange factor 1
	0.271202	2.16979	0.145955				3.1667	3.0855	3.24667	3.42708	3.40077	3.48462	27.0087	163.14	65	18	18	0	39.2	4455900160	A0A1W2PNV4;E9PF58;F8WFD3	A0A1W2PNV4
TMEM59	0.271178	1.65315	0.218324				-2.17687	-2.23374	-2.40612	-1.98271	-2.05789	-1.9626	22.2195	3.9178	2	2	2	2	6.5	68368000	Q9BXS4;Q5T6Z8;Q5T706;Q5T704	Q9BXS4;Q5T6Z8;Q5T706;Q5T704	Transmembrane protein 59
CTSV	0.271174	1.0633	0.340417				-1.43343	-1.25661	-1.382	-0.894207	-1.26692	-1.09739	22.6697	19.069	5	3	2	2	14.1	120100000	O60911;A0A7I2V601;A0A7I2YQB5;A0A7I2V2H7	O60911	Cathepsin L2
DBT	0.271172	0.563458	0.477509		yes		-0.218166	-0.249096	0.336676	0.087038	0.41411	0.181782	23.0584	73.559	21	6	6	6	18.5	244580000	P11182;Q5VVL7	P11182;Q5VVL7	Lipoamide acyltransferase component of branched-chain alpha-keto acid dehydrogenase complex, mitochondrial
PSTPIP2	0.271132	2.16142	0.14675				-3.38111	-3.37111	-3.52864	-3.13589	-3.14732	-3.18425	22.6332	12.007	13	5	5	5	18.3	130110000	Q9H939	Q9H939	Proline-serine-threonine phosphatase-interacting protein 2
PKD2	0.270773	3.06125	0.0794536				-2.35559	-2.35168	-2.32812	-2.0682	-2.02736	-2.12751	20.0069	20.062	9	5	5	5	6.4	42145000	Q13563;B4DFN3	Q13563;B4DFN3	Polycystin-2
DNMBP	0.270517	0.983056	0.362592				-2.11073	-2.24401	-1.8577	-1.86372	-1.67697	-1.8602	19.3087	26.828	16	7	7	7	7.4	54548000	Q6XZF7;A0A1C7CYY6;A0A1B0GTX1	Q6XZF7	Dynamin-binding protein
ZDHHC14	0.270445	0.50499	0.49618				-1.62171	-1.76664	-2.20015	-1.4296	-1.90658	-1.44099	22.4561	7.7215	4	1	1	1	2.7	103570000	Q8IZN3;H0YAX0	Q8IZN3;H0YAX0	Probable palmitoyltransferase ZDHHC14;Palmitoyltransferase
RNGTT	0.270352	1.18277	0.316247				-0.296793	-0.185184	0.0253315	0.212883	0.0367775	0.10475	24.523	54.177	19	10	10	10	17.8	723249984	O60942	O60942	mRNA-capping enzyme;Polynucleotide 5-triphosphatase;mRNA guanylyltransferase
GGH	0.270117	0.480146	0.503383				3.09948	3.10203	2.5581	3.44476	2.88284	3.24236	27.7769	45.11	33	10	10	10	34.9	3679600128	Q92820;A0A7I2YQQ3;A0A7I2V5X9;A0A7I2V5P2	Q92820;A0A7I2YQQ3;A0A7I2V5X9;A0A7I2V5P2	Gamma-glutamyl hydrolase
CTNNA1	0.270112	0.591162	0.472849				4.28379	4.42925	4.01205	4.77077	4.20946	4.55521	27.0589	323.31	152	41	41	41	62.5	6571100160	P35221;G3XAM7;E5RIB1;P26232;E5RG03;A0A0A0MRI5;E5RJ41;E5RGY6;E5RHV7;A0A0A0MTJ6;E5RFM5;E5RGY7;E5RGD2;E5RJP7;E5RIE0;E5RJL0;E5RFK9;E5RFG3;E5RHJ5;E5RGU3;A0A087WZL6;H0YBB8;E5RFM3;E5RGS1;E5RJ43;E5RGG4;E5RIT8;B9A010;REV__Q9P2T0;Q9UI47;E5RJZ2	P35221;G3XAM7	Catenin alpha-1
TTYH3	0.269808	0.275075	0.613787				0.144917	0.16106	-0.658899	0.532101	-0.40785	0.332251	23.3257	9.473	5	3	3	3	6.3	189230000	Q9C0H2	Q9C0H2	Protein tweety homolog 3
ARHGEF7	0.269761	0.986625	0.361735				-0.862852	-0.906519	-0.573524	-0.576361	-0.363049	-0.594202	22.5489	41.17	21	10	10	8	15.9	233180000	B1ALK7;A0A2R8YG42;Q14155;E7EUY6;E9PDQ5;E7EU80;C9JDI6;B1ANY6;F6SJA5;E7ENL8;C9JAD7	B1ALK7;A0A2R8YG42;Q14155;E7EUY6;E9PDQ5	Rho guanine nucleotide exchange factor 7
ACTR3	0.269604	0.973074	0.363091				3.48041	3.4483	3.77738	3.74476	3.99029	3.77985	28.5491	299.77	114	22	22	19	59.6	8248200192	P61158;B4DXW1;F8WDR7;Q9C0K3;F8WEW2;F8WE84;A0A0A0MTI9;H7C4J1;C9IZN3	P61158;B4DXW1	Actin-related protein 3
MPLKIP	0.269483	1.68985	0.214141				-1.23366	-1.26121	-1.31055	-0.869671	-1.02291	-1.10439	24.5788	55.793	17	3	3	3	27.4	225530000	Q8TAP9	Q8TAP9	M-phase-specific PLK1-interacting protein
ANKLE2	0.268741	0.965874	0.365182				2.00649	2.07358	2.39873	2.40933	2.51946	2.35622	25.3889	235.37	86	32	32	32	42.2	2460400128	Q86XL3;F5H1D4;F5H6J0	Q86XL3	Ankyrin repeat and LEM domain-containing protein 2
HMMR	0.268727	1.63841	0.222412				0.86377	0.958752	1.02439	1.3197	1.11671	1.21668	23.8474	78.315	21	10	10	10	17.1	679169984	O75330	O75330	Hyaluronan mediated motility receptor
FBXO5	0.268611	0.677559	0.446571				-0.886131	-1.15406	-1.163	-0.505062	-1.0339	-0.858404	22.7599	10.502	6	4	4	4	11	170460000	Q9UKT4	Q9UKT4	F-box only protein 5
EPT1	0.268581	1.24766	0.301521				-1.03994	-0.837816	-0.789438	-0.564739	-0.545137	-0.751577	25.4189	15.743	11	2	2	2	4.5	358880000	Q9C0D9;C9JAG1;A0A087WW58	Q9C0D9;C9JAG1;A0A087WW58	Ethanolaminephosphotransferase 1
HRAS	0.268359	0.875533	0.38783				-2.1	-1.89383	-1.66035	-1.49453	-1.71692	-1.63765	24.8934	26.633	7	11	3	2	69.3	311640000	P01112	P01112	GTPase HRas;GTPase HRas, N-terminally processed
KIAA1598	0.268351	1.85346	0.189166				1.73981	1.79722	1.68371	2.08995	2.03296	1.90288	25.3739	211.45	47	20	20	20	40.7	1608800000	A0MZ66	A0MZ66	Shootin-1
FAM171A1	0.268207	0.265898	0.622275				-3.96042	-3.63199	-2.90312	-2.94892	-3.73843	-3.00356	20.9695	5.8395	3	2	2	2	2.9	75973000	Q5VUB5;Q5SW12	Q5VUB5;Q5SW12	Protein FAM171A1
POMT1	0.268108	0.949064	0.368776				-3.94644	-4.11917	-4.20738	-3.8114	-4.01493	-3.64234	20.1933	7.4321	4	2	2	2	3.5	38364000	Q9Y6A1;A0A7I2V356;Q5JT02;A0A7I2V2T7;A0A7I2V2K0;A0A7I2V445;B4DTW4	Q9Y6A1;A0A7I2V356;Q5JT02;A0A7I2V2T7;A0A7I2V2K0;A0A7I2V445;B4DTW4	Protein O-mannosyl-transferase 1
PLCG2	0.267787	1.03416	0.349958				-1.32107	-1.40472	-1.11373	-1.08359	-0.841812	-1.11075	23.1488	37.356	13	8	8	8	8.5	651020032	P16885;A0A0A0MRF9;H3BQV5;H3BPZ3	P16885;A0A0A0MRF9	1-phosphatidylinositol 4,5-bisphosphate phosphodiesterase gamma-2;Phosphoinositide phospholipase C
C9orf41	0.267765	1.05143	0.345948				-0.758621	-0.741022	-0.40233	-0.311197	-0.374998	-0.412483	24.2111	33.829	23	4	4	4	13.2	330169984	Q8N4J0;Q5T8U9;Q5T8V1	Q8N4J0;Q5T8U9;Q5T8V1	UPF0586 protein C9orf41
STXBP1	0.26753	0.817117	0.40406				0.136105	0.130566	0.510073	0.421638	0.694544	0.46315	24.8349	96.371	36	15	15	15	33.3	927689984	P61764;A0A1B0GWF2;A0A1B0GVQ5;A0A0D9SG72;A0A2R8Y5D4;A0A1B0GTP9;A0A1B0GW76;A0A0D9SFQ7;A0A0D9SFW6;A0A0D9SEP9;A0A096LP33;A0A0D9SEH5;A0A1B0GTD8;A0A096LP52;A0A1B0GVV9	P61764;A0A1B0GWF2;A0A1B0GVQ5;A0A0D9SG72;A0A2R8Y5D4;A0A1B0GTP9;A0A1B0GW76	Syntaxin-binding protein 1
PODXL	0.267144	1.64078	0.222806				-3.04426	-3.08492	-3.18484	-2.7284	-2.94112	-2.84306	20.9984	22.281	2	1	1	1	1.3	48183000	O00592	O00592	Podocalyxin
DAGLB	0.267007	1.28299	0.293977				-1.04254	-0.863113	-0.729012	-0.678728	-0.597641	-0.557274	22.8073	20.653	15	4	4	4	9.4	227540000	Q8NCG7;E7ET49;C9JA85	Q8NCG7;E7ET49	Sn1-specific diacylglycerol lipase beta
UBR4	0.266684	0.666115	0.451385				2.11251	2.11018	2.60188	2.44819	2.69822	2.47821	22.5695	323.31	123	44	44	44	13.5	1487600000	Q5T4S7;A0A0A0MSW0;X6R960;X6RE05;Q5TBN9	Q5T4S7	E3 ubiquitin-protein ligase UBR4
CCP110	0.266677	0.949661	0.370257				-2.30758	-2.35524	-1.99632	-2.07712	-1.84346	-1.93853	19.7601	11.916	10	2	2	2	2.8	44396000	O43303	O43303	Centriolar coiled-coil protein of 110 kDa
CBFB	0.266506	0.434065	0.521927				-0.69421	-0.393108	-0.780157	-0.0588169	-0.820526	-0.188616	27.0125	19.202	5	2	2	2	33.3	135390000	J3KTD8	J3KTD8
HADHA	0.266113	0.739338	0.425032		yes		4.20905	4.2734	4.65961	4.55698	4.81945	4.56397	28.3196	323.31	201	45	45	45	66.7	13735000064	P40939;H0YFD6;A0A2R8Y4F5;A0A2R8YG21;A0A2R8Y688	P40939;H0YFD6;A0A2R8Y4F5;A0A2R8YG21	Trifunctional enzyme subunit alpha, mitochondrial;Long-chain enoyl-CoA hydratase;Long chain 3-hydroxyacyl-CoA dehydrogenase
ORC2	0.266067	1.70039	0.216803				0.628979	0.548531	0.545723	0.858412	0.719172	0.94385	24.6555	85.169	29	11	11	11	26.9	766380032	Q13416;B8ZZ80;C9JK08	Q13416	Origin recognition complex subunit 2
FANCA	0.266056	0.305487	0.595558				-4.84704	-4.92146	-5.33006	-4.30392	-5.38434	-4.61214	18.4437	2.0096	1	1	1	1	0.5	24244000	O15360;H3BQX1;H3BT40	O15360;H3BQX1;H3BT40	Fanconi anemia group A protein
CCDC174	0.265902	0.55933	0.480826				-3.71789	-3.6303	-4.23071	-3.39997	-3.6838	-3.69743	22.1943	19.953	8	4	4	4	17.1	100780000	Q6PII3;A0A0B4J1R8;A0A087WYA9	Q6PII3;A0A0B4J1R8;A0A087WYA9	Coiled-coil domain-containing protein 174
PSME2	0.265778	0.264875	0.623888				3.45894	3.48132	2.66105	3.87018	2.88883	3.63962	29.0756	206.37	80	14	14	14	74.1	7920399872	Q9UL46;A0A087X1Z3;H0YM70;H0YKU2;H0YLG1;H0YLD2	Q9UL46;A0A087X1Z3;H0YM70	Proteasome activator complex subunit 2
PLXND1	0.265159	1.30338	0.290534				-4.24827	-4.28392	-4.18457	-3.7934	-4.08204	-4.04585	18.1214	7.737	4	2	2	2	1.8	23953000	Q9Y4D7	Q9Y4D7	Plexin-D1
RUFY3	0.264833	1.70486	0.217513				0.126537	0.156492	0.293173	0.459129	0.539259	0.372313	23.9719	67.476	19	8	7	6	21.5	427809984	Q7L099;D6RCQ1;H0Y8G6;D6REM9	Q7L099	Protein RUFY3
TUBB4A	0.264499	1.36461	0.279989				0.947302	0.88299	1.11534	1.19383	1.36282	1.18248	26.4799	103.17	34	30	7	4	68.5	1871900032	P04350;M0R2D3;M0R278;M0QY85;M0R0X0;M0QY37;M0QX14;M0QZL7;M0QYM7;M0R042;M0R1I1;M0R2T4;A0A075B724	P04350	Tubulin beta-4A chain
SFXN4	0.264477	0.960392	0.369004		yes		-0.0153809	-0.00331688	0.294024	0.367159	0.488909	0.21269	24.7651	85.745	17	7	7	7	27.9	427700000	Q6P4A7;B1AMV7	Q6P4A7	Sideroflexin-4
CNIH4	0.264319	2.14972	0.156085				-0.590366	-0.465189	-0.482033	-0.190699	-0.309034	-0.244898	28.1605	16.419	11	2	2	2	20.1	600060032	Q9P003;A6NLH6;A6NJ96	Q9P003;A6NLH6;A6NJ96	Protein cornichon homolog 4
EPS8	0.264064	1.38926	0.275437				-0.892933	-0.790127	-0.867437	-0.42005	-0.675251	-0.663004	22.2062	215.12	22	6	6	6	11.1	169360000	Q12929;A0A2R8YE63;A0A2R8Y4W2;F5H0R8;F5GYM8;F5H3Q6;F5H1B5;F5H2B8	Q12929;A0A2R8YE63;A0A2R8Y4W2	Epidermal growth factor receptor kinase substrate 8
MKL2	0.263962	1.06465	0.346087				-2.47665	-2.37998	-2.30553	-2.12021	-2.30768	-1.94237	21.5225	24.278	5	3	3	3	5.1	111460000	Q9ULH7;I3L2S3	Q9ULH7	MKL/myocardin-like protein 2
SLBP	0.263916	1.69767	0.218182				-1.89754	-1.75984	-1.69333	-1.45331	-1.58042	-1.52522	23.9392	10.23	8	4	4	4	18.1	176930000	Q14493;F8W8D3;H7C4H8;H0YAE8;E7EUV9	Q14493;F8W8D3;H7C4H8;H0YAE8;E7EUV9	Histone RNA hairpin-binding protein
CTF1	0.263676	1.12949	0.334247				-4.49319	-4.34023	-4.53284	-4.22974	-4.33001	-4.01548	20.352	2.6072	2	2	2	2	15.9	12044000	Q16619	Q16619	Cardiotrophin-1
MARS2	0.263645	0.7432	0.424887		yes		-2.05502	-2.03065	-1.71977	-1.733	-1.43649	-1.84501	21.8638	21.605	9	5	5	5	12	114500000	Q96GW9	Q96GW9	Methionine--tRNA ligase, mitochondrial
GALNT2	0.263508	1.6428	0.226026				3.45259	3.52117	3.33882	3.79664	3.62609	3.68038	27.7756	222.86	101	25	25	24	51	7122400256	Q10471;Q7Z7M9	Q10471	Polypeptide N-acetylgalactosaminyltransferase 2;Polypeptide N-acetylgalactosaminyltransferase 2 soluble form
RBM7	0.263096	0.298858	0.601201				-5.99235	-5.52377	-5.31768	-4.84753	-5.87368	-5.32331	20.8424	18.458	9	2	2	2	18.7	26321000	J3KPD3;Q9Y580;I3L521;F5GXV8;F5GY08;F5H606;G3V1T9	J3KPD3;Q9Y580;I3L521;F5GXV8;F5GY08	RNA-binding protein 7
TMEM43	0.262469	0.589381	0.474173				3.47133	3.47368	3.07311	3.82756	3.3238	3.65418	28.1809	301.57	70	21	21	21	59.5	6999000064	Q9BTV4;V9GY05	Q9BTV4	Transmembrane protein 43
GPR107	0.262393	2.00334	0.177202				-0.902767	-1.03771	-0.919247	-0.622009	-0.698298	-0.752239	21.5487	7.4408	6	3	3	3	4.8	76692000	Q5VW38;G5E994	Q5VW38;G5E994	Protein GPR107
MARS	0.261851	1.14615	0.332136				3.4458	3.52803	3.79869	3.8737	3.8566	3.82778	27.4335	323.31	116	34	34	34	46.4	7431799808	P56192;H0YHV5;H0YIP0;F5H2V6;F8VS26;F8W0M7;F8W0S4;F8VZZ9;H0YIC2;H0YI94;F8VPL7;H0YHL6;H0YI27	P56192	Methionine--tRNA ligase, cytoplasmic
TBK1	0.261666	0.819169	0.405957				1.93467	1.92967	2.31821	2.23778	2.46777	2.262	23.7773	119.9	31	13	13	13	23.6	618200000	Q9UHD2;A0A494C045;A0A7I2V4W4;A0A7I2V646;A0A494C167;A0A494C148;A0A7I2V643;A0A494C0X2;A0A7I2V463;A0A494C1M6;A0A494C0A8;A0A494C0R4;A0A7I2V2F4;A0A7I2V4Z2;A0A494C079;A0A494C1I2;A0A7I2YQG1;A0A7I2V3S9;A0A7I2V387;A0A7I2V615;A0A7I2V2N0;A0A7I2V4Y1;F5H1A3;A0A7I2V3E0;A0A7I2V322;F5H206;A0A7I2V3B7;A0A075B7B4;A0A7I2V636;Q14164;A0A7I2V5Y4;A0A7I2V476;F5GZI4;A0A7I2V3Y6;A0A075B7C7	Q9UHD2;A0A494C045;A0A7I2V4W4;A0A7I2V646;A0A494C167;A0A494C148;A0A7I2V643;A0A494C0X2;A0A7I2V463;A0A494C1M6;A0A494C0A8;A0A494C0R4;A0A7I2V2F4;A0A7I2V4Z2;A0A494C079	Serine/threonine-protein kinase TBK1
F11R	0.261627	0.49023	0.502611				1.65709	1.68006	1.1558	1.98369	1.45571	1.83843	25.995	67.44	34	11	11	11	47.5	1070000000	Q9Y624;A0A087WY82	Q9Y624;A0A087WY82	Junctional adhesion molecule A
FECH	0.2614	1.55677	0.240801		yes		1.19623	1.22233	1.13828	1.55965	1.30969	1.4717	25.1354	67.003	32	15	15	15	36.9	958259968	P22830;A0A499FJN5;K7ELX4;K7EJX5;K7EJM8	P22830;A0A499FJN5;K7ELX4	Ferrochelatase, mitochondrial
MPP1	0.261123	1.1463	0.332959				0.157934	0.229853	0.287333	0.526224	0.63649	0.295774	24.4697	118.34	28	9	9	9	29	580809984	Q00013;C9J9J4;A8MTH1;C9JB34	Q00013;C9J9J4	55 kDa erythrocyte membrane protein
PTTG1IP	0.261	0.330835	0.576803				0.676369	0.873558	0.284182	1.28523	0.351501	0.980373	24.4968	12.039	3	2	2	2	16.7	165720000	P53801;A8MXQ1;A8MZH8	P53801;A8MXQ1;A8MZH8	Pituitary tumor-transforming gene 1 protein-interacting protein
DHX40	0.260867	0.790717	0.415299				0.47168	0.428572	0.829947	0.70899	0.994825	0.808985	24.008	78.268	30	14	14	14	20	691720000	Q8IX18;F5H625;J3KSW6;J3KTK0;J3KS08;J3KSX9	Q8IX18	Probable ATP-dependent RNA helicase DHX40
BLOC1S5;BLOC1S5-TXNDC5	0.260855	2.21458	0.153443				-0.724224	-0.612417	-0.659296	-0.429216	-0.452614	-0.331543	24.9103	32.625	12	5	5	5	34.8	346860000	Q8TDH9;G5E931;H3BN57;A0A0D9SEU2;A0A0A0MTN6	Q8TDH9;G5E931;H3BN57;A0A0D9SEU2;A0A0A0MTN6	Biogenesis of lysosome-related organelles complex 1 subunit 5
UQCRH;UQCRHL	0.260738	0.50667	0.498915		yes	Complex III	-3.25804	-2.88517	-3.52446	-2.93702	-3.19466	-2.75377	23.4423	29.014	7	2	2	2	48.4	68389000	P07919;A0A096LP55	P07919;A0A096LP55	Cytochrome b-c1 complex subunit 6, mitochondrial;Cytochrome b-c1 complex subunit 6
SPECC1	0.260638	0.590621	0.473894				-1.71628	-1.521	-1.92993	-1.25931	-1.7728	-1.35319	21.8426	43.421	12	6	6	6	8.6	229400000	Q5M775;J3QS22;A0A7I2V562;A0A7I2V451;A0A7I2YQJ3;A0A7I2V416;A0A7I2V486;J3QQM0;J3KRB9;A0A7I2V5G2;J3KRN9;J3KSG2	Q5M775;J3QS22;A0A7I2V562;A0A7I2V451;A0A7I2YQJ3;A0A7I2V416;A0A7I2V486;J3QQM0;J3KRB9	Cytospin-B
TBCD	0.260592	2.88329	0.101447				2.19201	2.18716	2.26011	2.49837	2.49363	2.42906	25.9058	302.12	128	35	35	35	40.3	3897799936	Q9BTW9;J3KR97;A0A0J9YVR1;A0A0J9YWI5;I3L439;I3L163;I3L500;I3L143;I3L0V3;A0A0J9YVU1;I3L1S3;A0A0J9YYG2;I3L131;I3L3H4;I3L120;A0A0J9YXU4;I3L4D2;A0A0J9YY08	Q9BTW9;J3KR97	Tubulin-specific chaperone D
TC2N	0.260296	1.11456	0.337417				-3.72304	-3.60134	-3.67617	-3.19972	-3.52823	-3.4917	19.5777	9.4376	2	1	1	1	3.3	23474000	Q8N9U0	Q8N9U0	Tandem C2 domains nuclear protein
WDR55	0.260284	0.302261	0.600005				-1.42514	-1.38146	-2.07051	-0.930195	-1.8604	-1.30566	23.9719	46.884	12	7	7	7	23.5	329080000	Q9H6Y2;G3V1J0;D6RGJ8	Q9H6Y2;G3V1J0	WD repeat-containing protein 55
OXA1L	0.259754	2.14687	0.163272		yes		0.452803	0.472292	0.345411	0.732214	0.621246	0.696306	27.3525	60.53	26	9	9	9	18.4	2570400000	Q15070;A0A087X0L7;J3KNA0;E7EVY0;C9JC63	Q15070;A0A087X0L7;J3KNA0;E7EVY0	Mitochondrial inner membrane protein OXA1L
ITGB6	0.259666	0.468199	0.50943				0.704382	0.716408	0.287436	1.16274	0.489847	0.834639	23.9328	2.2655	8	1	1	1	1.1	592520000	P18564;A0A087WXP3;E9PEE8	P18564;A0A087WXP3;E9PEE8	Integrin beta-6;Integrin beta
DGKA	0.259577	1.12103	0.337184				-1.51308	-1.51358	-1.31522	-1.15541	-1.05653	-1.35121	20.8973	18.922	12	6	6	6	10.9	80075000	P23743;G3V4E1;H0YJH4	P23743;G3V4E1	Diacylglycerol kinase alpha;Diacylglycerol kinase
POLR3C	0.259225	1.2058	0.320575				0.439045	0.5002	0.439251	0.878494	0.537666	0.740011	23.543	53.054	12	6	6	6	17	378889984	Q9BUI4;E9PHH9	Q9BUI4;E9PHH9	DNA-directed RNA polymerase III subunit RPC3
PPP1R18	0.259209	1.01241	0.362887				-2.74615	-2.57219	-2.53851	-2.50441	-2.16413	-2.41067	21.3203	45.962	9	5	5	5	11.3	75937000	Q6NYC8;A0A0G2JHC2	Q6NYC8;A0A0G2JHC2	Phostensin
LRP1	0.259171	2.62868	0.121004				1.1887	1.17208	1.12232	1.48404	1.3927	1.38386	22.3612	190.5	86	32	32	32	9.3	1249900032	Q07954;H0YJI8;Q7Z7K9;Q6PJ72	Q07954	Prolow-density lipoprotein receptor-related protein 1;Low-density lipoprotein receptor-related protein 1 85 kDa subunit;Low-density lipoprotein receptor-related protein 1 515 kDa subunit;Low-density lipoprotein receptor-related protein 1 intracellular domain
PDP2	0.258901	0.57373	0.480033		yes		-2.81424	-2.80762	-3.21035	-2.58744	-2.98031	-2.48776	22.3211	28.366	11	3	3	3	9.3	141470000	Q9P2J9;H3BQX2	Q9P2J9	[Pyruvate dehydrogenase [acetyl-transferring]]-phosphatase 2, mitochondrial
MFF	0.258545	0.668404	0.453944		yes		-3.16557	-3.25087	-2.80594	-3.01361	-2.63188	-2.80127	20.6614	4.6173	1	5	1	1	49.3	23217000	A0A0A0MS29;H7C433;E9PQX8	A0A0A0MS29;H7C433
SNX18	0.258537	1.28279	0.303853				-0.258408	-0.11632	0.0469971	0.0847702	0.199409	0.1637	23.6018	29.382	16	5	5	5	11	280070016	Q96RF0	Q96RF0	Sorting nexin-18
ARHGDIA	0.257381	0.246219	0.643805				5.06157	5.24408	4.30962	5.52802	4.54504	5.31436	32.0282	261.26	149	17	17	17	71.6	30656999424	P52565;J3QQX2;J3KTF8;J3KRE2;J3KRY1;J3KS60	P52565;J3QQX2;J3KTF8;J3KRE2;J3KRY1	Rho GDP-dissociation inhibitor 1
	0.257315	0.403743	0.537819				-3.84019	-3.68412	-4.32414	-3.40324	-4.04846	-3.62481	20.4932	1.7902	1	5	1	1	15.9	35421000	A0A3B3ITT1	A0A3B3ITT1
UGGT1	0.257299	0.831021	0.406217				3.48929	3.50157	3.76601	3.77588	4.06088	3.692	26.7242	323.31	178	52	52	51	45.9	8092700160	Q9NYU2;H7BZG0;F8WCI2;F8WCE6	Q9NYU2	UDP-glucose:glycoprotein glucosyltransferase 1
COG2	0.257011	1.30977	0.30049				0.155602	0.196867	0.380703	0.571802	0.551447	0.380955	22.7207	71.551	20	9	9	9	19.6	331769984	Q14746;B7Z2Y2;V9GY21	Q14746;B7Z2Y2	Conserved oligomeric Golgi complex subunit 2
PYCR2	0.25692	1.51532	0.255259		yes		1.38052	1.35589	1.59347	1.72464	1.71806	1.65795	27.6559	142.53	47	14	14	13	46.6	3383699968	Q96C36;A0A087WTV6;A0A087WZR9;J3KR12;A0A087WX69;A0A087WZF0	Q96C36;A0A087WTV6;A0A087WZR9;J3KR12	Pyrroline-5-carboxylate reductase 2;Pyrroline-5-carboxylate reductase
P4HA2	0.256915	0.911371	0.385829				-0.0470352	0.066679	0.232054	0.312847	0.532768	0.176828	24.4601	67.575	24	10	10	10	26.2	692409984	O15460;C9JN43;C9JIG4;C9JCP0;C9JX45;A8MXE0;E7ERI1;E7ENX0;E7EPI9	O15460	Prolyl 4-hydroxylase subunit alpha-2
TMA7;hCG_2014768	0.256817	0.145186	0.7431				2.20521	1.8468	0.539589	2.11619	0.955408	2.29045	29.6872	10.376	14	3	3	3	21.9	1728899968	Q9Y2S6;A0A024R1R8	Q9Y2S6;A0A024R1R8	Translation machinery-associated protein 7
TDRKH	0.256637	1.2459	0.315904		yes		-1.82209	-1.79044	-1.52189	-1.47513	-1.42135	-1.46802	23.9274	59.762	15	6	6	6	14.6	382889984	Q9Y2W6;Q5SZR4;F6TB26	Q9Y2W6;Q5SZR4;F6TB26	Tudor and KH domain-containing protein
NOLC1	0.25655	0.21192	0.670944				-1.78888	-1.82998	-2.51727	-1.1952	-2.565	-1.60628	24.7237	91.505	5	3	1	1	72.6	138530000	S4R341	S4R341
SLC2A1	0.255946	1.5446	0.25141				0.374369	0.380941	0.478922	0.774157	0.688221	0.539692	25.1587	41.511	15	4	4	4	12	486920000	P11166;A0A6Q8PFI8	P11166;A0A6Q8PFI8	Solute carrier family 2, facilitated glucose transporter member 1
FGFR1OP2	0.255901	0.971655	0.371266				-3.16132	-2.97847	-3.19693	-2.65029	-2.94985	-2.96888	22.5124	8.7956	5	3	3	3	16.2	89745000	Q9NVK5;F5GX47	Q9NVK5	FGFR1 oncogene partner 2
FAM134C	0.25587	0.450018	0.518316				0.40155	0.466583	0.0662289	0.858727	0.157366	0.685881	25.7371	137.4	42	9	9	9	38.2	838920000	Q86VR2;K7EQI9;K7ENZ6;K7EMF4;K7ELM8;K7EJ34;K7ENF4;K7EPD0;K7EJ42	Q86VR2;K7EQI9	Protein FAM134C
DCP1A	0.25563	0.63503	0.464909				1.30468	1.19716	1.68176	1.50922	1.85896	1.58231	27.4307	133.19	41	13	13	13	35.4	4160800000	Q9NPI6;A0A087WT55;A0A087WVE6;A0A087WXD0	Q9NPI6	mRNA-decapping enzyme 1A
ATP6V0A2	0.255609	1.7041	0.225654				-0.718422	-0.712194	-0.52063	-0.357967	-0.427347	-0.399105	21.8338	38.873	17	9	9	9	16.1	153250000	Q9Y487;Q8TBM3;A0A6Q8PFU6;F5H5F3;A0A6Q8PHG7;F5H847;F5GX48	Q9Y487;Q8TBM3;A0A6Q8PFU6	V-type proton ATPase 116 kDa subunit a isoform 2;V-type proton ATPase subunit a
C1orf198	0.255365	0.753011	0.428018				0.144087	0.116993	0.490292	0.371948	0.699562	0.445957	24.759	53.708	26	9	9	9	33	539459968	Q9H425;E5RI90;E5RFY9	Q9H425	Uncharacterized protein C1orf198
NEIL2	0.255157	0.636514	0.465118				-2.19305	-2.1197	-2.32865	-1.7928	-2.29878	-1.78433	20.008	6.8028	5	3	3	3	12.3	18979000	Q969S2	Q969S2	Endonuclease 8-like 2
ACOT8	0.255013	1.61205	0.23994				-1.04819	-1.14678	-0.994125	-0.795406	-0.716204	-0.912447	23.0892	39.526	9	4	4	4	15	151700000	O14734;E9PJN0;H7C5A7;E9PMC4;E9PIS4;H0Y698;Q9BR14;F6VBM3;E9PRD4;A0A494C0N6	O14734;E9PJN0;H7C5A7;E9PMC4;E9PIS4	Acyl-coenzyme A thioesterase 8
FKBP9	0.254709	0.690011	0.450509				-1.71774	-1.74549	-2.08512	-1.41068	-1.81891	-1.55463	23.4329	29.725	16	10	10	8	21.9	283110016	O95302;Q75LS8	O95302	Peptidyl-prolyl cis-trans isomerase FKBP9
MT-CO2	0.254437	0.659073	0.459244		yes	Complex IV	0.0524998	0.0460014	0.440266	0.297266	0.665745	0.339067	27.3341	21.621	24	3	3	3	17.6	1353500032	P00403	P00403	Cytochrome c oxidase subunit 2
GAK	0.254262	1.02792	0.361864				0.0579472	0.0984592	0.377363	0.372921	0.548941	0.374695	23.7857	139.67	42	20	20	20	20.2	853209984	O14976;A0A087X1U9;H0Y8H5;D6RC24;D6RAW3;D6RF16;D6RAQ7;D6RE78;H0YA39	O14976	Cyclin-G-associated kinase
SSB	0.253743	0.332161	0.578604				5.89233	6.09498	5.38668	6.42276	5.61697	6.0955	31.2383	323.31	281	40	40	40	68.9	55729999872	P05455;E7ERC4;E9PGX9;E9PFL9	P05455	Lupus La protein
AMMECR1	0.25367	0.475226	0.509943				-4.55115	-4.76655	-4.14947	-4.46838	-3.97049	-4.26729	21.7685	30.973	15	3	3	3	15.9	50014000	Q9Y4X0	Q9Y4X0	AMME syndrome candidate gene 1 protein
BRD8	0.253571	0.524681	0.495647				0.122116	0.088583	0.659121	0.491274	0.745579	0.393679	22.5949	87.685	21	6	6	6	9.1	329409984	Q9H0E9;B5MCW3;H7C128;H7C179;H7C127;H0YAH7;F8WBH2;C9JV05;F8WDX5;D6RID0;F8WCS7;H7C2P4	Q9H0E9;B5MCW3;H7C128;H7C179;H7C127	Bromodomain-containing protein 8
EPS15	0.25345	0.606312	0.473837				0.18099	0.187494	0.60359	0.385958	0.811735	0.534731	24.0278	222.22	42	16	16	16	24.2	786780032	P42566;B1AUU8;S4R3U1	P42566;B1AUU8	Epidermal growth factor receptor substrate 15
SLC4A1AP	0.253163	0.568415	0.483749				3.3204	3.37278	2.9979	3.74886	3.19733	3.50437	26.1165	323.31	92	27	27	27	55.5	2982899968	A0A087X0M4;Q9BWU0;A0A087WWF4;H7C256	A0A087X0M4;Q9BWU0	Kanadaptin
ACOT9	0.252629	1.63006	0.239827		yes		-0.032959	0.0117645	0.189772	0.269684	0.332499	0.324282	24.9169	77.103	39	15	15	15	37.4	886920000	Q9Y305;H7C5Q2;C9J7L8	Q9Y305;H7C5Q2	Acyl-coenzyme A thioesterase 9, mitochondrial
SLC25A12	0.252465	0.531379	0.495006		yes		-1.39911	-1.36477	-0.849041	-1.09219	-0.734402	-1.02894	22.3332	72.027	16	14	8	8	29.2	195500000	O75746;F8W9J0;H0YFB2;B4DGK6	O75746	Calcium-binding mitochondrial carrier protein Aralar1
LCMT2	0.252065	0.997325	0.369822				-1.13961	-1.14893	-0.803801	-0.808971	-0.710581	-0.816587	22.0716	30.78	8	5	5	5	10.6	132230000	O60294;H3BU01	O60294	tRNA wybutosine-synthesizing protein 4
TCOF1	0.251991	0.325699	0.582882				-2.53021	-2.47397	-3.09322	-2.19384	-2.94511	-2.20247	22.9852	4.5785	9	36	1	0	29.4	622729984	E7ETY2;A0A3B3IS06	E7ETY2;A0A3B3IS06
DTWD2	0.251954	0.773744	0.422472				-0.550274	-0.523365	-0.419373	-0.0474052	-0.527208	-0.162535	24.5941	46.191	16	4	4	4	22.5	253250000	Q8NBA8;D6RBD8;D6REE2	Q8NBA8;D6RBD8;D6REE2	DTW domain-containing protein 2
MICALL1	0.251261	1.02852	0.364025				2.46768	2.53698	2.3238	2.84548	2.51612	2.72065	25.9934	145.38	69	25	25	25	37.4	2739000064	Q8N3F8;H0Y6J8;B0QY91;B0QY86	Q8N3F8	MICAL-like protein 1
BUB1	0.251207	1.79959	0.218524				0.712526	0.663252	0.67712	0.966909	0.818172	1.02144	24.989	96.497	27	15	15	15	16.5	1798200064	O43683;A0A590UK50;A0A590UJ99;C9JRC7;C9JQA4	O43683	Mitotic checkpoint serine/threonine-protein kinase BUB1
TCTN3	0.251183	0.94477	0.380945				-2.04419	-2.29428	-2.37683	-1.9648	-2.12509	-1.87186	19.2782	3.8442	2	2	2	2	5.9	15259000	Q6NUS6;A0A0C4DFN5	Q6NUS6;A0A0C4DFN5	Tectonic-3
SERPINH1	0.251064	0.836515	0.409062				3.99096	3.9078	4.12276	4.1015	4.5039	4.1693	29.7631	323.31	151	27	27	27	69.1	20956000256	P50454;E9PJH8;E9PPV6;E9PR70;E9PKH2;E9PK86;E9PMI5;E9PNX1;E9PIG2;E9PRS3;E9PQ34;E9PLA6;H0YEP8	P50454;E9PJH8;E9PPV6;E9PR70;E9PKH2;E9PK86;E9PMI5	Serpin H1
ATP6AP2	0.250916	0.76267	0.428197				0.806185	0.853756	1.15425	1.09393	1.39879	1.07421	25.388	80.687	28	10	10	10	36.9	658630016	O75787;A0A1C7CYW4;A0A1B0GVW0;A0A1B0GVB9;A0A1B0GUT7;B7Z1I9;A0A1B0GWJ8;A0A1B0GTU8;A0A1B0GTB0;H7C3E1;A0A1B0GVC7;A0A1B0GU12;B7Z413;A0A1B0GV60;A0A1B0GW13;A0A1B0GVI9;A0A1B0GWD6;A0A1B0GV24;H7C240;A0A1B0GVZ1;A0A1B0GUV3	O75787;A0A1C7CYW4;A0A1B0GVW0;A0A1B0GVB9;A0A1B0GUT7;B7Z1I9;A0A1B0GWJ8;A0A1B0GTU8;A0A1B0GTB0;H7C3E1;A0A1B0GVC7;A0A1B0GU12;B7Z413;A0A1B0GV60;A0A1B0GW13	Renin receptor
AGPAT3	0.250671	2.35491	0.15338				-0.909504	-1.00574	-1.02676	-0.685162	-0.73819	-0.766644	22.1036	8.2933	5	3	3	3	8.5	76612000	Q9NRZ7;C9JL26	Q9NRZ7	1-acyl-sn-glycerol-3-phosphate acyltransferase gamma
GPT2	0.250279	1.11798	0.346445		yes		0.486551	0.510139	0.736698	0.80629	0.956518	0.721418	24.9597	78.195	34	12	12	12	38	848360000	Q8TD30;H3BU54;P24298	Q8TD30	Alanine aminotransferase 2
PUS7L	0.250254	1.05654	0.360643				-6.19508	-6.22733	-6.11609	-5.71695	-6.0263	-6.0445	20.1597	9.0888	5	3	3	3	5.7	52709000	Q9H0K6;F8VWC0;F8VW99;F8VZA0	Q9H0K6	Pseudouridylate synthase 7 homolog-like protein
GNB2	0.250232	0.723562	0.440452				0.144295	0.193527	0.605349	0.578953	0.661768	0.453146	26.4135	159.07	34	13	8	6	57.6	1162000000	P62879;E7EP32;C9JXA5;C9JIS1;C9JZN1	P62879;E7EP32;C9JXA5;C9JIS1;C9JZN1	Guanine nucleotide-binding protein G(I)/G(S)/G(T) subunit beta-2
TTI1	0.24991	1.96106	0.199884				0.36887	0.275852	0.402191	0.676596	0.582222	0.537825	23.8184	78.5	16	8	8	8	9.8	739670016	O43156	O43156	TELO2-interacting protein 1 homolog
MDH2	0.249704	0.272275	0.621671		yes		5.84362	6.10143	5.30411	6.40934	5.45711	6.13182	32.6068	323.31	261	25	25	25	67.5	137359998976	P40926;G3XAL0	P40926;G3XAL0	Malate dehydrogenase, mitochondrial;Malate dehydrogenase
ADAM9	0.249633	1.1814	0.335584				0.00168037	0.129555	0.32609	0.446404	0.417727	0.342094	23.4148	40.495	25	9	9	9	13.7	503230016	Q13443;A0A7I2V4B3;A0A7I2V3W3;A0A7I2V2Z6;A0A7I2YQ97;A0AVL1;A0A7I2V5N8;F8WC54;A0A7I2V2E1;A0A7I2V3B5;A0A0J9YY58;A0A7I2V303;A0A7I2V3C1	Q13443;A0A7I2V4B3;A0A7I2V3W3;A0A7I2V2Z6;A0A7I2YQ97	Disintegrin and metalloproteinase domain-containing protein 9
SGPP1	0.249173	0.357198	0.566634				-2.18812	-2.20642	-1.71482	-2.23171	-1.39983	-1.73031	23.5892	13.349	11	4	4	4	12.7	201920000	Q9BX95	Q9BX95	Sphingosine-1-phosphate phosphatase 1
UBA3	0.249074	0.772667	0.425402				2.03407	2.01196	2.35654	2.24439	2.57306	2.33234	27.8879	302.6	87	21	21	21	60.3	5464200192	Q8TBC4;F8W8D4;F8WF86	Q8TBC4;F8W8D4	NEDD8-activating enzyme E1 catalytic subunit
INTS3	0.248854	1.17395	0.337459				1.42538	1.55918	1.71978	1.92048	1.77149	1.75895	24.6251	279.75	49	20	20	20	29.1	1371399936	Q68E01;A0A096LNW8	Q68E01	Integrator complex subunit 3
ATP5E;ATP5EP2	0.248692	0.15275	0.734644		yes	ATP Synthase	1.77085	1.74926	0.563267	2.10395	0.693138	2.03236	30.2336	4.0711	14	3	3	3	45.1	3787599872	P56381;Q5VTU8	P56381;Q5VTU8	ATP synthase subunit epsilon, mitochondrial;ATP synthase subunit epsilon-like protein, mitochondrial
FBN1	0.248673	0.807281	0.417039				-5.16489	-5.19937	-4.94965	-4.96547	-4.61793	-4.98449	17.3382	18.126	4	4	3	3	2.3	24856000	P35555;H0YND0	P35555	Fibrillin-1
ATP6V0D2	0.248471	1.29236	0.314714				-0.463127	-0.302805	-0.153355	-0.066597	-0.0359802	-0.0712967	22.4683	8.831	3	2	2	2	5.1	98648000	Q8N8Y2	Q8N8Y2	V-type proton ATPase subunit d 2
RNF8	0.248452	0.718681	0.444766				-1.83004	-1.9346	-2.11304	-1.50747	-1.9657	-1.65916	20.5351	2.4364	2	2	2	2	3.9	36467000	O76064;F8WDH8;F8WEW6	O76064;F8WDH8;F8WEW6	E3 ubiquitin-protein ligase RNF8
CDC16	0.248086	1.08707	0.355317				-0.396168	-0.429729	-0.220078	-0.247648	0.048008	-0.102076	23.1845	46.386	14	9	9	9	11.8	257390000	Q13042;Q5T8C6;A0A3B3ISD2	Q13042;Q5T8C6;A0A3B3ISD2	Cell division cycle protein 16 homolog
EPHA5	0.248049	0.307613	0.600057				-5.59342	-6.03101	-6.06139	-5.4022	-6.22861	-5.31086	16.5458	10.48	2	1	1	1	1.7	5166200	P54756;F8W9W0;F8VP57;B7ZKW7;B7ZKJ3	P54756;F8W9W0;F8VP57;B7ZKW7;B7ZKJ3	Ephrin type-A receptor 5;Receptor protein-tyrosine kinase
ABL2	0.247752	1.13346	0.346236				-1.91382	-2.06572	-1.87069	-1.78366	-1.7891	-1.53421	21.738	42.35	18	8	8	7	7.9	181880000	P42684	P42684	Abelson tyrosine-protein kinase 2
SEC61A2	0.2477	1.26906	0.319958				-0.624039	-0.76993	-0.893652	-0.484444	-0.450977	-0.609098	23.4681	13.484	7	6	2	2	11.1	185670000	Q9H9S3;F8W776;Q8TC24;A6NK38;F2Z2C7;A6NIF9;C9JJV4;H7C1S8	Q9H9S3;F8W776;Q8TC24	Protein transport protein Sec61 subunit alpha isoform 2
PDSS1	0.247699	2.09282	0.185567		yes		-3.69503	-3.70813	-3.65998	-3.35778	-3.43651	-3.52576	20.0114	3.99	4	2	2	2	4.8	25365000	Q5T2R2;H0YEE6	Q5T2R2;H0YEE6	Decaprenyl-diphosphate synthase subunit 1
SFXN1	0.247591	1.26994	0.320157		yes		2.98406	3.04798	3.23359	3.33538	3.4276	3.24542	29.323	227.16	88	14	14	13	47.8	10744999936	Q9H9B4;D6RDG7;S4R2X2;D6RFI0;D6RAE9	Q9H9B4;D6RDG7;S4R2X2;D6RFI0	Sideroflexin-1
SPDL1	0.247579	1.05114	0.362038				0.992792	1.01063	1.29338	1.31975	1.44801	1.27177	25.1956	123.67	41	17	17	17	39.5	1268099968	Q96EA4;H0YBG5;D6RC83;D6REZ1;D6R936;D6RIF7;D6RIB8;D6RCL1;D6RDK5	Q96EA4	Protein Spindly
GOLGA7	0.247554	1.56843	0.25875				-4.68843	-4.68137	-4.56451	-4.33099	-4.34274	-4.51792	21.7502	2.7962	4	2	2	2	19	31747000	Q7Z5G4	Q7Z5G4	Golgin subfamily A member 7
SMC1A	0.247516	0.811987	0.416953				3.71715	3.80873	4.15825	4.10364	4.22779	4.09525	26.8276	323.31	191	53	53	53	43.4	8575200256	Q14683;G8JLG1;A0A6Q8PHC3;V9GY57;V9GYN9	Q14683;G8JLG1;A0A6Q8PHC3	Structural maintenance of chromosomes protein 1A;Structural maintenance of chromosomes protein
MAP4K4	0.247472	0.431193	0.529806				-1.25885	-1.20071	-0.632572	-0.979205	-0.505474	-0.865032	20.7203	5.9908	1	18	1	1	20.3	72560000	C9J840	C9J840
THOP1	0.24747	0.436354	0.527594				-6.04648	-6.28283	-6.67007	-5.90799	-6.40775	-5.94122	19.1839	3.5934	1	9	1	1	58	7146900	K7EKB6	K7EKB6
L1RE1	0.247466	0.782818	0.423095				1.33422	1.28383	1.15058	1.57103	1.24335	1.69665	25.5461	24.31	14	8	8	8	28.7	783910016	Q9UN81	Q9UN81	LINE-1 retrotransposable element ORF1 protein
TAF9	0.247121	0.694333	0.452239				-3.28791	-3.61107	-3.12354	-3.06907	-2.97609	-3.23599	19.8826	6.5711	2	4	1	1	19.3	17400000	Q16594	Q16594	Transcription initiation factor TFIID subunit 9
C20orf24	0.247064	0.722756	0.444131				-1.81169	-1.53135	-1.92268	-1.46074	-1.70804	-1.35575	27.0348	7.5092	3	1	1	1	11.7	549969984	Q9BUV8	Q9BUV8	Uncharacterized protein C20orf24
NCAPH2	0.247003	0.847935	0.408905				-1.28333	-1.26041	-0.906666	-1.01017	-0.808043	-0.891186	23.8236	65.005	31	9	9	9	20.7	386009984	Q6IBW4;A0A0A6YYG7;E5RJN3;E5RJL4;F8WAR3;H0YC55	Q6IBW4;A0A0A6YYG7;E5RJN3	Condensin-2 complex subunit H2
CTSD	0.24694	0.440392	0.525493				4.16768	4.28444	3.73667	4.57426	3.98271	4.37264	30.0521	323.31	161	23	23	23	57.3	21149999104	P07339;A0A1B0GVD5;A0A1B0GWE8;F8W787;A0A1B0GW44;A0A1B0GVP3;A0A1B0GV23;C9JH19;A0A1B0GU92;A0A1B0GU03;H7C469;F8WD96;A0A1B0GVF1	P07339;A0A1B0GVD5;A0A1B0GWE8;F8W787;A0A1B0GW44;A0A1B0GVP3;A0A1B0GV23;C9JH19;A0A1B0GU92;A0A1B0GU03;H7C469	Cathepsin D;Cathepsin D light chain;Cathepsin D heavy chain
KIAA1279	0.246898	1.72634	0.232785				2.23661	2.33546	2.18212	2.56326	2.40816	2.52347	26.6728	152.69	55	18	18	18	37.8	3530299904	Q96EK5;A0A1B0GUA3;A0A6Q8PHL8;A0A6Q8PH45;A0A6Q8PGG2;A0A1B0GUH6;A0A0D9SFK7;A0A1B0GTE6;A0A1B0GW21;A0A1B0GTX3;A0A6Q8PH08;A0A1B0GU96;A0A6Q8PHE6;A0A1B0GTE2;A0A1B0GVY9	Q96EK5;A0A1B0GUA3;A0A6Q8PHL8;A0A6Q8PH45;A0A6Q8PGG2;A0A1B0GUH6	KIF1-binding protein
SAC3D1	0.246897	0.941016	0.385937				-2.45061	-2.28725	-2.03364	-2.03952	-1.97588	-2.01542	22.8106	8.9207	3	1	1	1	3.7	139770000	A6NKF1;F8WC89	A6NKF1;F8WC89	SAC3 domain-containing protein 1
JMJD1C	0.2467	1.95907	0.205288				-1.32944	-1.3841	-1.23096	-1.12993	-1.02275	-1.05172	20.465	11.734	7	4	4	4	2.1	186710000	Q15652;A0A1W2PNZ9;H7BXU7	Q15652;A0A1W2PNZ9	Probable JmjC domain-containing histone demethylation protein 2C
DZIP3	0.246472	0.2215	0.665241				-4.72706	-4.77944	-5.77758	-4.49614	-5.37317	-4.67536	18.67	2.8308	7	2	2	2	1.7	29196000	Q86Y13;C9J702;C9J9M8	Q86Y13;C9J702;C9J9M8	E3 ubiquitin-protein ligase DZIP3
EMC10	0.246459	0.51841	0.4995				-2.44419	-2.20898	-1.93323	-1.81803	-1.78553	-2.24346	26.3075	77.945	9	3	3	3	19.8	664390016	Q5UCC4;M0R2A0	Q5UCC4;M0R2A0	ER membrane protein complex subunit 10
PIAS2	0.246423	0.830633	0.413814				-4.76007	-4.60392	-4.29238	-4.31147	-4.29647	-4.30916	18.2455	9.6766	5	3	1	1	6	9323500	O75928;A0A087WUY7;K7ER97;K7EJT4;A0A0A0MS92	O75928;A0A087WUY7	E3 SUMO-protein ligase PIAS2
GLG1	0.246162	0.3726	0.558691				3.96733	4.11768	3.52725	4.41553	3.70536	4.22985	26.0501	297.41	90	33	33	33	33.2	4238299904	Q92896;H3BM42;H3BQU9;H3BQT1;H3BRD8	Q92896;H3BM42	Golgi apparatus protein 1
FDX1	0.245759	0.412799	0.537609		yes		-0.564684	-0.6534	-1.2292	-0.291151	-0.770277	-0.648582	25.8477	26.318	21	5	5	5	28.8	784990016	P10109	P10109	Adrenodoxin, mitochondrial
MRPL20	0.245722	0.411947	0.537661		yes		-0.0502014	-0.144318	-0.371967	0.17634	-0.396204	0.390545	25.384	35.596	9	5	5	5	32.2	350280000	Q9BYC9;I3L2X1	Q9BYC9	39S ribosomal protein L20, mitochondrial
APOO	0.245658	0.451089	0.521917		yes		1.31372	1.44474	0.849476	1.62489	1.15091	1.56911	26.9573	69.655	23	7	7	7	59.6	1172700032	Q9BUR5;H7C1U8;A0A0J9YWW6;A0A0J9YXS4;G3V1B6	Q9BUR5;H7C1U8	Apolipoprotein O
SENP3;SENP3-EIF4A1	0.24532	0.79024	0.42242				-2.4257	-2.4694	-2.03675	-2.10515	-1.98461	-2.10614	20.8673	19.517	7	4	4	4	10.6	40172000	Q9H4L4;A0A087X0R7;J3QL36;J3QRE4;A0A087WV50	Q9H4L4;A0A087X0R7	Sentrin-specific protease 3
TAB2	0.245262	1.48792	0.279443				-0.805845	-0.796801	-0.605761	-0.537008	-0.41193	-0.523684	24.1145	31.815	23	5	5	5	9.7	454070016	Q9NYJ8;A0A1B0GV57;U3KQR0	Q9NYJ8;A0A1B0GV57	TGF-beta-activated kinase 1 and MAP3K7-binding protein 2
VAMP2	0.244825	0.298855	0.606292				2.57337	2.73616	2.16248	3.16752	2.19625	2.84271	29.035	190.47	22	6	6	3	68.1	2750299904	P63027;J3QRU4;F8WCA0;L7N2F9	P63027;J3QRU4;F8WCA0;L7N2F9	Vesicle-associated membrane protein 2
MMADHC	0.244562	0.615869	0.474623		yes		-2.8754	-2.85787	-2.46547	-2.64777	-2.25819	-2.55909	22.7083	8.8141	5	4	4	4	18.9	89088000	Q9H3L0;F8WEC0	Q9H3L0;F8WEC0	Methylmalonic aciduria and homocystinuria type D protein, mitochondrial
ARHGAP21	0.244519	2.59789	0.140772				-2.55922	-2.54307	-2.44379	-2.27481	-2.26347	-2.27425	19.9292	70.89	16	5	5	5	3.6	103830000	Q5T5U3;A0A087WW76;A0A452Q6Z5;E7ESW5;A0A1B0GV73;A0A1B0GTZ9;Q5JSD8;A0A1B0GW11;H0Y5T2;H0Y468	Q5T5U3;A0A087WW76;A0A452Q6Z5;E7ESW5;A0A1B0GV73	Rho GTPase-activating protein 21
VEZF1	0.24428	0.139358	0.752481				-5.03067	-5.54655	-6.72758	-6.06644	-5.7856	-4.71992	20.1623	53.915	5	2	1	1	4	24641000	Q14119;J3QSH4;J9JIC7	Q14119;J3QSH4;J9JIC7	Vascular endothelial zinc finger 1
RABAC1	0.24364	1.70729	0.239175				-0.45524	-0.433512	-0.607924	-0.274145	-0.302675	-0.188936	26.6312	14.261	5	3	3	3	17.8	415750016	Q9UI14;M0R3D4;M0QXH1;M0R1H9	Q9UI14;M0R3D4	Prenylated Rab acceptor protein 1
ANK3	0.243526	3.28753	0.101457				0.712713	0.734091	0.745617	1.01737	0.958673	0.946959	21.4839	137.67	49	21	21	16	7.4	674600000	Q12955;A0A087WTF3;A0A087WZ65;H0Y3A4;A0A087WTE8;H0YA66;A0A087X0B4;A0A087WVC2;D6RHY3;A0A087WWI5;H0YAH5;D6RFK6;A0A087WZ26;H0Y9E9;B1AQT1;A0A087WY90;H0Y951	Q12955;A0A087WTF3;A0A087WZ65	Ankyrin-3
TPGS2	0.243052	1.85468	0.221848				-0.970953	-1.0428	-1.05018	-0.798092	-0.679142	-0.85754	23.8262	1.6682	5	1	1	1	4.7	237970000	Q68CL5;A0A087WZ07;K7ERK3;K7EP30;A0A087WUC8;K7EKC0	Q68CL5;A0A087WZ07;K7ERK3;K7EP30;A0A087WUC8;K7EKC0	Tubulin polyglutamylase complex subunit 2
NNT	0.243015	1.07884	0.362747		yes		2.8787	2.89882	3.14214	3.1436	3.34299	3.16211	26.914	295.92	94	31	31	31	34.6	6069600256	Q13423;A0A590UJM2;A0A590UK29;A0A590UK15;E9PCX7;A0A590UJI3;D6RAI5;D6RHU2;A0A590UJA4;A0A590UKC7;D6RCR6	Q13423;A0A590UJM2;A0A590UK29;A0A590UK15;E9PCX7;A0A590UJI3	NAD(P) transhydrogenase, mitochondrial
RAD18	0.242114	1.31323	0.318167				0.465046	0.442835	0.697271	0.823032	0.784719	0.723742	23.6411	24.775	13	8	8	8	19	405529984	Q9NS91;F8WE49;F8WAZ7;C9J0Q4;F8WFA6	Q9NS91;F8WE49	E3 ubiquitin-protein ligase RAD18
LYZ	0.24185	0.369551	0.563085				-1.55184	-1.28147	-1.72749	-0.932446	-1.74245	-1.16036	23.585	2.7985	3	2	2	2	10.8	113250000	P61626;F8VV32;A0A0B4J259	P61626;F8VV32;A0A0B4J259	Lysozyme C;Lysozyme
CHCHD1	0.241605	1.1167	0.355557		yes		-1.44005	-1.33313	-1.42542	-0.968493	-1.28061	-1.22468	22.7884	3.8532	1	1	1	1	13.6	36221000	Q96BP2	Q96BP2	Coiled-coil-helix-coiled-coil-helix domain-containing protein 1
PHYH	0.241584	0.388656	0.551411				1.11511	1.17667	0.669527	1.53392	0.832264	1.31987	24.6388	15.632	10	4	4	4	16	496310016	O14832;B1ALH6;C9IYS5;C9JR86	O14832;B1ALH6;C9IYS5;C9JR86	Phytanoyl-CoA dioxygenase, peroxisomal
ATP6AP1	0.241427	1.02421	0.371419				-0.674665	-0.765257	-0.646296	-0.540205	-0.245625	-0.576107	26.2486	30.053	20	6	6	6	13.4	1514899968	Q15904;A0A0C4DGX8;A0A7I2YQA5;A0A7I2V3T8;A6NLC6;A6QRJ1;A0A7I2V2G3;H7C2Y8;H7C0T7;F2Z3L8	Q15904;A0A0C4DGX8;A0A7I2YQA5;A0A7I2V3T8	V-type proton ATPase subunit S1
SMG9	0.241363	1.13878	0.350223				-0.656948	-0.546389	-0.319853	-0.260632	-0.253351	-0.285118	24.1566	78.559	18	7	7	7	19.2	392720000	Q9H0W8;M0R2N0;M0QZC7;M0QZH1;M0QX70;M0QYR7;M0R0U0	Q9H0W8	Protein SMG9
UQCRFS1;UQCRFS1P1	0.240929	1.78748	0.232523		yes	Complex III	1.26394	1.21912	1.37463	1.50599	1.60225	1.47224	28.3922	208.37	53	12	12	12	43.8	4931999744	P47985;P0C7P4	P47985;P0C7P4	Cytochrome b-c1 complex subunit Rieske, mitochondrial;Cytochrome b-c1 complex subunit 11;Putative cytochrome b-c1 complex subunit Rieske-like protein 1
CHN1	0.240838	1.21749	0.337558				-2.01735	-2.24829	-2.16952	-1.9986	-1.78319	-1.93085	21.1398	36.589	9	3	3	3	8.9	60076000	P15882;A0A494C0V1;F8W6K2;A0A494C1R0;B8ZZ96;C9J3V9;C9JR98;A0A494C0C9;A0A494C1M7;A0A494C1H3;A0A494C072;A0A494C1D3;A0A494C047;C9J3G1	P15882	N-chimaerin
PDCD6IP	0.240726	0.591828	0.481438				4.76269	4.7345	5.15352	4.98874	5.36663	5.01751	29.1328	323.31	263	56	56	56	61.6	28255000576	Q8WUM4;A0A3B3IT07;C9IZF9;F8WEQ7;F8WBR8;F8WDK9	Q8WUM4	Programmed cell death 6-interacting protein
ABCB10	0.240203	2.15499	0.188798		yes		1.56139	1.47196	1.58264	1.73562	1.84304	1.75793	25.1972	101.74	35	16	16	15	32.4	1615699968	Q9NRK6	Q9NRK6	ATP-binding cassette sub-family B member 10, mitochondrial
TMEM159	0.240121	1.14798	0.350259				-2.79283	-2.86677	-2.85958	-2.47615	-2.78756	-2.5351	22.0254	3.1848	1	1	1	1	8.1	21345000	Q96B96;I3NI21;I3L288;I3NI23	Q96B96;I3NI21;I3L288;I3NI23	Promethin
BABAM1	0.239958	0.304185	0.604283				-0.566721	-0.785549	-1.01786	-0.214964	-1.13494	-0.300352	24.7268	66.682	10	4	4	4	17.6	555299968	Q9NWV8;J3KQS6;M0R3F4;M0R2A4;M0R2K3;M0R193;M0R0I0;M0QXG9;M0R2I2;M0R3H9;M0QYV1	Q9NWV8;J3KQS6;M0R3F4;M0R2A4;M0R2K3;M0R193;M0R0I0	BRISC and BRCA1-A complex member 1
RB1	0.239812	0.817265	0.418304				1.12979	1.09301	1.07472	1.54731	1.08636	1.38329	24.1056	68.516	25	13	13	13	17.7	902569984	P06400;A0A3B3IS71;A0A2R8YFL6	P06400;A0A3B3IS71	Retinoblastoma-associated protein
SLC41A3	0.239673	1.50572	0.283817				-3.59339	-3.69773	-3.63113	-3.44381	-3.26972	-3.4897	22.4594	30.338	2	1	1	1	3.6	80736000	Q96GZ6;D6RDM3;D6R9S7;D6RHE3;D6RDB0	Q96GZ6;D6RDM3;D6R9S7;D6RHE3;D6RDB0	Solute carrier family 41 member 3
DMD	0.239667	1.22196	0.337434				-2.40246	-2.27301	-2.11683	-2.05419	-1.94359	-2.07551	18.9092	18.435	8	7	4	0	2	97478000	P11532;A0A087WV90;A0A5H1ZRP8;A0A087WTU7;A0A075B6G3;A0A5H1ZRP7;A0A5H1ZRQ1;A0A5H1ZRR9;H0Y3E8;Q13474;Q4G0X0	P11532;A0A087WV90;A0A5H1ZRP8;A0A087WTU7;A0A075B6G3;A0A5H1ZRP7;A0A5H1ZRQ1;A0A5H1ZRR9	Dystrophin
FAM96A	0.239205	0.358006	0.570135				-7.01014	-7.80512	-6.96914	-6.98016	-6.94875	-7.13787	20.1321	2.1075	2	1	1	1	6.9	9192500	Q9H5X1	Q9H5X1	MIP18 family protein FAM96A
IKBKG	0.239059	0.900587	0.401774				-0.986433	-0.840567	-0.671017	-0.530275	-0.759705	-0.49086	22.443	30.471	9	3	3	3	11	142540000	Q9Y6K9;A0A087X0G7;A0A087WUW6;A0A087X1B1;C9JN51;A0A087WV30;C9JCG6;C9JH59;A0A087X1K7;C9J2V2	Q9Y6K9;A0A087X0G7;A0A087WUW6;A0A087X1B1;C9JN51	NF-kappa-B essential modulator
CPT2	0.238917	0.389018	0.551908		yes		4.17697	4.3096	3.70148	4.54961	3.94807	4.40711	27.1829	265.22	99	29	29	29	51.7	5484800000	P23786;A0A1B0GVF3;A0A1B0GTB8;A0A1B0GWC0;A0A1B0GV75;A0A1B0GTM0;A0A1B0GUD9;A0A1B0GTL9;A0A1B0GUB8	P23786;A0A1B0GVF3;A0A1B0GTB8;A0A1B0GWC0;A0A1B0GV75	Carnitine O-palmitoyltransferase 2, mitochondrial
ADCK1	0.238857	0.665248	0.465322		yes		-6.22744	-5.89083	-6.07394	-5.86188	-6.03064	-5.58312	20.5357	10.692	6	3	3	3	7.9	44082000	Q86TW2;G3V426;F8W9Q8;G3V3J2	Q86TW2;G3V426	Uncharacterized aarF domain-containing protein kinase 1
APAF1	0.238846	2.89197	0.129414				-0.972168	-1.0476	-1.03641	-0.814724	-0.754581	-0.770338	20.7965	32.963	20	8	8	8	8.3	116560000	O14727;C9JLV4	O14727;C9JLV4	Apoptotic protease-activating factor 1
SLC19A2	0.238837	0.201293	0.683343				-5.48253	-5.56888	-6.316	-5.08818	-6.28851	-5.27422	20.1187	1.8303	2	1	1	1	1.8	14800000	O60779;A0A2R8Y5B5	O60779;A0A2R8Y5B5	Thiamine transporter 1
SFXN3	0.238745	0.660056	0.465536		yes		-1.31952	-1.35155	-0.98583	-1.01917	-0.764914	-1.15658	25.3887	5.338	4	3	2	2	12.8	878579968	Q9BWM7;S4R3N9;A0A1P0AYU5	Q9BWM7;S4R3N9;A0A1P0AYU5	Sideroflexin-3
CORO7	0.238393	0.59919	0.480793				-2.64709	-2.42852	-2.09452	-2.12305	-2.03532	-2.29658	22.2121	18.339	7	22	2	2	42.1	160340000	P57737	P57737	Coronin-7
PSMA2	0.238302	0.273108	0.624749				4.07528	4.15685	3.46406	4.49893	3.60159	4.31057	29.6979	323.31	112	16	16	7	67.5	11320999936	P25787;A0A024RA52;A0A7I2YQP7;C9JCK5;H3BT36	P25787;A0A024RA52;A0A7I2YQP7;C9JCK5	Proteasome subunit alpha type-2;Proteasome subunit alpha type
NUMB	0.2383	1.45365	0.293478				-0.657551	-0.674948	-0.483725	-0.320612	-0.458082	-0.32263	24.0157	47.78	12	5	5	5	10.6	424009984	P49757;G3V3R1;G3V3Z8;G3V4S6;G3V433;G3V3M5	P49757;G3V3R1;G3V3Z8	Protein numb homolog
PLEKHO2	0.238278	0.306425	0.603255				-1.47263	-1.52385	-0.846411	-1.29502	-0.583229	-1.2498	23.9044	30.64	6	4	4	4	13.1	345430016	Q8TD55;C9J4A7	Q8TD55;C9J4A7	Pleckstrin homology domain-containing family O member 2
C14orf159	0.237951	1.11509	0.359133		yes		-0.69112	-0.608135	-0.490984	-0.455372	-0.196033	-0.424982	23.0345	30.237	16	7	7	2	11.4	249150000	Q7Z3D6	Q7Z3D6	UPF0317 protein C14orf159, mitochondrial
CMTM4	0.237922	0.316183	0.596845				-1.77444	-1.65525	-2.40241	-1.62413	-2.09105	-1.40316	25.9954	34.283	9	3	3	3	23.1	334480000	Q8IZR5;J3QRP2	Q8IZR5;J3QRP2	CKLF-like MARVEL transmembrane domain-containing protein 4
GCSH	0.237881	0.611487	0.478045		yes		2.14923	2.17949	1.74342	2.35992	2.37078	2.05508	28.8387	201.81	41	6	6	6	63.6	3840600064	P23434;H3BNV1;A0A1W2PRH4;A0A1W2PPE4;A0A1W2PNX3;A0A1W2PPQ1;A0A1W2PS29;A0A1W2PQV2;H3BUH9	P23434;H3BNV1;A0A1W2PRH4;A0A1W2PPE4;A0A1W2PNX3;A0A1W2PPQ1;A0A1W2PS29;A0A1W2PQV2;H3BUH9	Glycine cleavage system H protein, mitochondrial
SETD2	0.237803	0.973204	0.386009				-0.83284	-0.892788	-0.540899	-0.55909	-0.446079	-0.547949	20.4028	36.311	16	6	6	6	3.1	158040000	Q9BYW2;H7BZ93;H7C3H4;C9JG86;H7BXT4;A0A1W2PPX9	Q9BYW2;H7BZ93;H7C3H4;C9JG86;H7BXT4	Histone-lysine N-methyltransferase SETD2
OSBPL3	0.237137	1.47789	0.290893				-1.85099	-1.90133	-1.81997	-1.57763	-1.75802	-1.52524	21.9613	13.363	15	3	3	3	3.8	179670000	Q9H4L5	Q9H4L5	Oxysterol-binding protein-related protein 3
ANXA7	0.237123	0.294354	0.609262				3.38024	3.48443	2.79499	3.75515	2.96915	3.64673	28.798	248.87	98	19	19	19	38.3	9801600000	P20073	P20073	Annexin A7
ATG7	0.237087	0.825648	0.41875				-0.383638	-0.288515	-0.0265503	-0.101576	0.159723	-0.0455914	23.6611	120.59	28	12	12	12	26.6	504060000	O95352;C9JE55;C9J415;C9JFF4;C9JNU2;C9JKA3;C9JGL2;F8WDY9;H7C2R3;H7BZ92;H7C059;H7C2J8	O95352	Ubiquitin-like modifier-activating enzyme ATG7
ALG9	0.23706	0.849988	0.41524				0.319157	0.411421	0.716917	0.698578	0.811781	0.648315	23.6975	46.633	16	5	5	5	11.6	312900000	Q9H6U8;A0A087WZ62;H0YCW6;A0A087WX16;A0A087WTZ3;A0A087WVC0;A0A087WZY8	Q9H6U8;A0A087WZ62;H0YCW6	Alpha-1,2-mannosyltransferase ALG9
CGGBP1	0.237059	3.21992	0.112913				0.226418	0.233543	0.208649	0.505226	0.430597	0.443964	26.0253	80.382	26	9	9	9	62.9	819529984	Q9UFW8;C9JUJ0	Q9UFW8;C9JUJ0	CGG triplet repeat-binding protein 1
LEPREL2	0.237058	1.24298	0.336488				-1.8824	-1.79615	-1.76716	-1.41373	-1.67391	-1.6469	21.5931	21.281	9	4	4	4	8.6	107560000	Q8IVL6	Q8IVL6	Prolyl 3-hydroxylase 3
GYPC	0.236932	0.341658	0.578104				-3.00106	-2.93838	-3.61059	-2.67554	-3.31437	-2.84931	26.1251	68.965	4	1	1	1	20.3	146380000	P04921	P04921	Glycophorin-C
TBC1D10A	0.236819	2.38931	0.171543				-0.411142	-0.377567	-0.461416	-0.164522	-0.240904	-0.134243	24.2854	91.423	28	10	10	5	23.4	592960000	Q9BXI6;B5MD46;F8WCD1;F8W9Y7;F8WDN6	Q9BXI6;B5MD46	TBC1 domain family member 10A
NUP210	0.23667	0.589162	0.484287				1.41409	1.39688	1.76705	1.62165	2.02808	1.63829	24.6013	243.39	96	31	31	31	21.7	1959800064	Q8TEM1	Q8TEM1	Nuclear pore membrane glycoprotein 210
SLC35B2	0.236352	0.969735	0.38891				-0.874023	-0.803816	-0.971268	-0.488071	-0.84074	-0.61124	23.4826	29.696	16	4	4	4	11.1	187530000	Q8TB61	Q8TB61	Adenosine 3-phospho 5-phosphosulfate transporter 1
FZD2;FZD7	0.236178	0.439994	0.530416				-2.26582	-2.31832	-2.3911	-1.65465	-2.42317	-2.18889	21.5592	1.5494	2	2	2	1	3.4	64890000	Q14332;O75084	Q14332;O75084	Frizzled-2;Frizzled-7
FANCD2	0.235915	1.29317	0.330293				2.20584	2.21759	2.04414	2.51298	2.29211	2.37024	25.5096	319.04	73	31	31	31	31.1	3248399872	Q9BXW9;A0A6Q8PFY3;H7BZJ7	Q9BXW9;A0A6Q8PFY3	Fanconi anemia group D2 protein
FEZ2	0.235634	0.732239	0.449912				-3.1241	-3.36287	-3.46575	-2.88557	-3.2548	-3.10545	23.2578	10.882	9	3	3	3	14.4	150440000	Q9UHY8;G3V0F5	Q9UHY8;G3V0F5	Fasciculation and elongation protein zeta-2
NAT1	0.235447	0.75072	0.443318				-4.42646	-4.23674	-4.4961	-4.15992	-4.35672	-3.93631	24.3563	1.8679	4	2	2	2	6.6	322150016	P18440;F5H5R8	P18440;F5H5R8	Arylamine N-acetyltransferase 1
NPM1	0.235425	0.150383	0.740099				6.10006	6.42286	5.21541	6.95495	5.36654	6.12313	32.671	323.31	305	29	29	27	86.1	82061000704	P06748;A0A7I2V5S2;A0A7I2YQC0;E5RI98;A0A7I2V2X9;A0A7I2V3U2;A0A7I2V433;A0A7I2V5J8;A0A7I2V4G8;A0A7I2V3G5;A0A7I2V579	P06748;A0A7I2V5S2;A0A7I2YQC0;E5RI98;A0A7I2V2X9;A0A7I2V3U2;A0A7I2V433;A0A7I2V5J8	Nucleophosmin
RIOK1	0.235375	0.616986	0.477662				-0.255209	-0.417305	-0.377056	0.0595951	-0.442877	0.0398369	24.8956	40.891	38	8	8	8	17.3	811480000	Q9BRS2	Q9BRS2	Serine/threonine-protein kinase RIO1
CTBP1	0.235352	1.0733	0.367756				2.1591	2.0195	2.2155	2.2653	2.53565	2.2992	27.4072	129.65	55	12	12	8	37	3737799936	Q13363;D6RAX2;E7ESU7;E7EPF8;E9PGB1;H0Y8W7;H0Y9M9;E7EUB3;H0Y8U5	Q13363;D6RAX2;E7ESU7;E7EPF8	C-terminal-binding protein 1
MTMR14	0.235295	1.56422	0.279539				-1.02066	-0.944073	-0.818232	-0.712933	-0.622047	-0.742102	22.5224	109.7	15	6	6	6	17.7	186760000	Q8NCE2;B4DJ23;F8WEA3;F8WCC0;B4DQK9;C9JSR1	Q8NCE2	Myotubularin-related protein 14
LEO1	0.235229	2.02525	0.213216				0.698738	0.745794	0.840572	1.04167	1.00376	0.945356	23.9016	150.37	30	10	10	10	19.4	611160000	Q8WVC0	Q8WVC0	RNA polymerase-associated protein LEO1
PI4K2A	0.234818	0.436822	0.531683				1.74232	1.91241	1.42925	2.17169	1.57346	2.04329	25.1902	60.591	40	16	16	16	42.4	1033600000	Q9BTU6;E9PAM4	Q9BTU6;E9PAM4	Phosphatidylinositol 4-kinase type 2-alpha
	0.234638	0.584782	0.486371				-0.684219	-0.450714	-0.131828	-0.0277653	-0.258257	-0.276825	22.1686	2.1717	2	10	2	1	32.4	84854000	A0A0J9YXC7;C9JF46;P0CW19;P0CW20;F8WC86	A0A0J9YXC7
NCKAP1	0.234526	1.70022	0.255017				2.23097	2.21116	2.37727	2.44874	2.56708	2.50717	25.4005	181	80	28	28	28	27.7	2701700096	Q9Y2A7;P55160;F8W050	Q9Y2A7	Nck-associated protein 1
OSBPL6	0.234162	0.844782	0.417282				-1.70395	-1.5682	-1.31564	-1.17545	-1.36582	-1.34402	21.2562	27.408	15	9	9	9	13.5	122730000	Q9BZF3	Q9BZF3	Oxysterol-binding protein-related protein 6
B3GALTL	0.234153	1.70229	0.255019				-0.573421	-0.597424	-0.409079	-0.32233	-0.255589	-0.299545	24.98	57.181	14	8	8	8	18.3	562569984	Q6Y288	Q6Y288	Beta-1,3-glucosyltransferase
TMEM223	0.234041	1.29459	0.329966		yes		0.581362	0.56488	0.476912	0.912128	0.640972	0.772175	23.3704	29.005	4	2	2	2	16.8	130130000	A0PJW6;G5EA27;H0YCK4	A0PJW6;G5EA27;H0YCK4	Transmembrane protein 223
OSBPL2	0.233955	0.827207	0.420814				-0.25539	-0.239634	-0.478712	0.079792	-0.28488	-0.0667839	23.4664	23.538	14	7	7	7	20.2	312920000	Q9H1P3;A0A2R8YEX0;A0A2R8YD49;A0A087WTV1;A0A2R8YG95;A0A2R8YFT0;A0A2R8Y690;A0A2R8YG59;A0A2R8Y5R1;A0A2R8YG53;A0A2R8YDU7;A0A2R8Y362;E7ET92;A0A2R8Y429;A0A2R8Y703;A0A2R8Y5B9	Q9H1P3;A0A2R8YEX0;A0A2R8YD49;A0A087WTV1;A0A2R8YG95;A0A2R8YFT0;A0A2R8Y690;A0A2R8YG59;A0A2R8Y5R1;A0A2R8YG53;A0A2R8YDU7;A0A2R8Y362	Oxysterol-binding protein-related protein 2
BIN1	0.233919	0.531267	0.499787				1.27631	1.39991	0.914368	1.63304	1.19361	1.46569	25.4112	72.429	26	11	11	10	32.2	1249299968	O00499	O00499	Myc box-dependent-interacting protein 1
G6PD	0.233841	0.634967	0.474655				-3.85705	-3.72063	-3.57716	-3.19689	-3.59529	-3.66114	22.5744	2.908	7	22	1	1	67.2	156140000	E7EUI8;E7EM57	E7EUI8;E7EM57	Glucose-6-phosphate 1-dehydrogenase
TJP1	0.233727	1.00948	0.381068		yes		0.171785	0.0119343	-0.120888	0.347031	0.121666	0.295317	22.1052	140	23	13	13	13	11.6	410550016	Q07157;A0A0G2JNH2;A0A7I2V5U5;G5E9E7;A0A087X0K9;G3V1L9;H0YKB1;H0Y3R8	Q07157;A0A0G2JNH2;A0A7I2V5U5;G5E9E7;A0A087X0K9;G3V1L9	Tight junction protein ZO-1
UBE2J1	0.233681	1.30378	0.329925				-2.99318	-2.73691	-2.80556	-2.61968	-2.6667	-2.54822	24.9526	21.322	10	6	6	6	20.1	519510016	Q9Y385	Q9Y385	Ubiquitin-conjugating enzyme E2 J1
TOR1AIP2	0.233591	1.7473	0.249257				1.50365	1.66263	1.61803	1.9029	1.7904	1.79178	26.3551	274.18	42	12	11	11	41.3	1974200064	Q8NFQ8	Q8NFQ8	Torsin-1A-interacting protein 2
KIF3C	0.233582	0.853985	0.4169				-3.84403	-3.72725	-4.05802	-3.58187	-3.80577	-3.54091	19.635	38.247	8	5	3	3	9.7	38266000	O14782;F8WAR6;F8WER6	O14782;F8WAR6;F8WER6	Kinesin-like protein KIF3C;Kinesin-like protein
GIT1	0.233575	2.16304	0.200142				-2.63094	-2.61856	-2.61156	-2.29947	-2.45099	-2.40987	21.2873	28.497	12	7	5	5	11.4	102370000	Q9Y2X7;A0A0C4DGN6;J3QRU8;J3QLH1;K7EN79;J3QQI0	Q9Y2X7;A0A0C4DGN6;J3QRU8	ARF GTPase-activating protein GIT1
RAB29	0.233569	0.784094	0.433919				-1.0505	-0.84647	-0.687263	-0.663801	-0.459782	-0.759945	24.2922	12.93	9	5	5	5	26.6	246520000	O14966;E9PL56	O14966;E9PL56	Ras-related protein Rab-7L1
UPF3B	0.23321	0.52048	0.502827				2.62177	2.51581	2.27865	2.90694	2.37024	2.83867	25.8087	72.881	28	10	10	10	21.7	1057900032	Q9BZI7;A0A087WYC8;A0A1B0GVA2	Q9BZI7;A0A087WYC8	Regulator of nonsense transcripts 3B
STARD7	0.233163	0.647939	0.472796		yes		1.27062	1.307	0.995754	1.611	1.17526	1.4866	25.4334	59.533	25	10	10	10	37.3	1042099968	Q9NQZ5;C9JTD3	Q9NQZ5;C9JTD3	StAR-related lipid transfer protein 7, mitochondrial
N6AMT1	0.233074	0.624853	0.477259				-3.01552	-2.79335	-3.02732	-2.49987	-3.00094	-2.63616	24.4744	15.905	9	5	5	5	35.5	163170000	Q9Y5N5	Q9Y5N5	HemK methyltransferase family member 2
TSPAN31	0.23303	0.273335	0.625935				-1.9392	-1.7958	-2.56029	-1.79769	-2.326	-1.4725	22.8915	1.182	3	2	1	1	15.1	46684000	F8VS78;F8VWE0;Q12999;F8VW54	F8VS78;F8VWE0;Q12999;F8VW54	Tetraspanin-31
OSGEP	0.232702	2.09481	0.208079				-0.290697	-0.160374	-0.139397	0.0293751	0.0356102	0.042654	25.7785	98.319	24	10	10	10	45.7	1093600000	Q9NPF4;G3V445;G3V249	Q9NPF4	Probable tRNA N6-adenosine threonylcarbamoyltransferase
GPRIN3	0.232681	0.720313	0.45363				-2.69023	-2.67308	-2.79782	-2.51524	-2.71958	-2.22826	20.2264	12.06	7	2	2	2	3	44162000	Q6ZVF9	Q6ZVF9	G protein-regulated inducer of neurite outgrowth 3
SMAD3	0.232363	0.489343	0.511644				-4.92786	-4.84813	-4.32724	-4.47069	-4.3197	-4.61575	19.989	3.0865	3	6	2	2	13.6	19771000	P84022;H3BVD1;H0YMP2;H0YL71;H3BP09;H0YKE2;H3BQ00	P84022;H3BVD1	Mothers against decapentaplegic homolog 3;Mothers against decapentaplegic homolog
CYB5B	0.232359	0.356952	0.571254				1.92822	2.2123	1.67511	2.51853	1.75728	2.23689	29.524	153.96	65	8	8	8	64.7	4631699968	O43169;H3BUX2;D6RFH4;J3QR91	O43169;H3BUX2;D6RFH4	Cytochrome b5 type B
FIGNL1	0.232066	1.75312	0.250821				-0.313046	-0.344604	-0.294689	-0.000688553	-0.195896	-0.0595551	22.199	47.423	15	10	9	8	23.4	197400000	Q6PIW4	Q6PIW4	Fidgetin-like protein 1
OXNAD1	0.232037	2.06828	0.213309		yes		-0.31143	-0.300501	-0.287128	-0.0727291	0.0173244	-0.147543	22.6363	9.0303	6	4	4	4	17	149940000	Q96HP4;U3KQU8;C9JLB7	Q96HP4;U3KQU8;C9JLB7	Oxidoreductase NAD-binding domain-containing protein 1
USP48	0.231891	1.43394	0.308304				2.05429	2.11132	2.27088	2.36818	2.44758	2.3164	24.674	169.63	58	20	20	20	24.5	1418599936	Q86UV5;A0A0A0MRS6;H3BLX5;E9PJH5;E9PRY5;E9PJ93	Q86UV5	Ubiquitin carboxyl-terminal hydrolase 48
ELMO2	0.231862	1.99261	0.22193				-0.837208	-0.841801	-0.704445	-0.604708	-0.557997	-0.525164	23.5945	67.746	20	10	10	8	19.2	481300000	Q96JJ3;Q5JVZ5;H0YCM7;Q5JW01;Q5JVZ4;Q5JVZ8;H7C0N5;H7C0S6;H7C3P3	Q96JJ3;Q5JVZ5;H0YCM7	Engulfment and cell motility protein 2
TUBB2B	0.23178	0.850183	0.417794				2.33108	2.4387	2.72472	2.72002	2.81645	2.65336	30.4758	292.72	96	31	8	2	72.1	29863000064	Q9BVA1	Q9BVA1	Tubulin beta-2B chain
SNRPA1	0.231688	1.95325	0.225087				3.16158	3.17535	3.31804	3.44687	3.47553	3.42764	28.5161	216.18	67	18	18	18	52.9	3838799872	P09661;H0YMA0;H0YLR3;H0YKK0	P09661;H0YMA0;H0YLR3	U2 small nuclear ribonucleoprotein A
GIT2	0.231661	0.447987	0.529157				-1.73633	-1.55119	-1.08661	-1.3806	-1.01306	-1.28548	22.8958	64.681	17	8	8	6	13.6	265330000	Q14161;F8WAK2;F8VXI9;R4GNG3;F8W822	Q14161;F8WAK2;F8VXI9;R4GNG3;F8W822	ARF GTPase-activating protein GIT2
KIF5A	0.231617	1.16509	0.355605				-2.0636	-1.95839	-2.01617	-1.84688	-1.89031	-1.60611	20.4684	70.891	13	15	4	4	17.2	84147000	Q12840;A0A6Q8PGJ3;J3KNA1;A0A6Q8PEZ8	Q12840;A0A6Q8PGJ3;J3KNA1;A0A6Q8PEZ8	Kinesin heavy chain isoform 5A;Kinesin-like protein
STK39	0.231399	0.945522	0.3966				-0.939072	-0.857944	-0.65811	-0.684702	-0.43202	-0.644207	24.0864	79.383	20	10	7	7	19.1	374070016	Q9UEW8	Q9UEW8	STE20/SPS1-related proline-alanine-rich protein kinase
ANAPC11	0.231243	0.726376	0.452713				-1.83551	-1.94494	-2.08891	-1.61908	-1.97606	-1.58049	25.2968	13.751	5	1	1	1	17.9	164880000	Q9NYG5	Q9NYG5	Anaphase-promoting complex subunit 11
CASC5	0.231148	0.46494	0.522051				-1.12229	-1.13888	-1.49198	-0.854012	-1.37562	-0.83007	20.493	40.415	19	9	9	9	6.4	181510000	Q8NG31;E9PPJ1;H0YCZ2;H0YN41;H0YEY7	Q8NG31;E9PPJ1;H0YCZ2	Protein CASC5
GSPT2	0.23082	0.821424	0.425084				-1.58011	-1.50113	-1.26298	-1.2548	-1.04842	-1.34854	23.0757	9.544	2	14	1	1	24.5	247530000	Q8IYD1	Q8IYD1	Eukaryotic peptide chain release factor GTP-binding subunit ERF3B
CLCC1	0.230742	0.634373	0.4751				2.06383	2.14927	1.74168	2.39446	2.02397	2.22858	26.4938	288.11	65	20	20	20	40.8	2929400064	Q96S66;A0A6Q8PG30;A0A6Q8PHQ1;A0A6Q8PEZ7;A0A6Q8PG75;A0A6Q8PGA4;A0A6Q8PFF7;A0A6Q8PG14;A0A6Q8PF11;Q5T1P5;A0A6Q8PFH1;A0A6Q8PF97;A0A6Q8PFT6;A0A6Q8PG68	Q96S66;A0A6Q8PG30;A0A6Q8PHQ1;A0A6Q8PEZ7;A0A6Q8PG75;A0A6Q8PGA4;A0A6Q8PFF7;A0A6Q8PG14	Chloride channel CLIC-like protein 1
UNC93B1	0.230734	0.222293	0.667589				-2.6116	-2.3322	-3.23904	-2.09282	-3.09142	-2.3064	21.5885	12.949	6	2	2	2	5.5	53608000	Q9H1C4;E9PNE5	Q9H1C4;E9PNE5	Protein unc-93 homolog B1
SIRPA;SIRPB1	0.230536	0.439664	0.531478				-3.20658	-3.05947	-3.34165	-2.64089	-3.3604	-2.91479	21.6922	12.401	2	2	2	2	6.5	84711000	P78324;H3BU43;H3BSK5;H3BQ21;Q5TFQ8	P78324;H3BU43;H3BSK5;H3BQ21;Q5TFQ8	Tyrosine-protein phosphatase non-receptor type substrate 1;Signal-regulatory protein beta-1 isoform 3
PPP1R11	0.229719	1.02198	0.382028				-0.334297	-0.460621	-0.51185	-0.103666	-0.388195	-0.125751	27.5774	142.19	24	4	4	4	39.7	1001299968	O60927;Q5SRK2	O60927	Protein phosphatase 1 regulatory subunit 11
ABTB2	0.229428	0.353469	0.574329				-6.52956	-6.1715	-6.28849	-5.61084	-6.41853	-6.2719	17.508	14.348	10	2	2	2	4.4	8760300	Q8N961	Q8N961	Ankyrin repeat and BTB/POZ domain-containing protein 2
SPAG9	0.229375	0.600354	0.484322				4.11925	4.21053	3.90063	4.54196	4.04439	4.33218	26.9685	323.31	148	39	39	1	39.9	8666800128	A0A087X2D8;H0YBE9;Q9UPT6;E9PFH7;A0A087WYG2;A0A669KB35;D6RHI8;H0YBS5	A0A087X2D8
DENND4C	0.229227	0.709356	0.459384				-1.04019	-0.840523	-0.557457	-0.555565	-0.520672	-0.674255	21.5029	154.79	32	14	14	14	12.8	273409984	Q5VZ89;X6RAE7;X6R5W5;A0A0A0MRX3;R4GMN2	Q5VZ89;X6RAE7	DENN domain-containing protein 4C
ZDHHC13	0.229164	0.440452	0.531558				-1.75454	-1.91041	-1.5938	-1.85864	-1.1554	-1.55722	22.3617	11.476	10	3	3	2	5.5	123960000	Q8IUH4	Q8IUH4	Palmitoyltransferase ZDHHC13
IGF1R	0.228982	0.652575	0.472386				0.444283	0.47871	0.309708	0.930882	0.430538	0.558226	22.4343	27.168	19	9	9	9	7.8	379740000	P08069;C9J5X1;H0YNR0;P06213;H0YMJ5	P08069;C9J5X1	Insulin-like growth factor 1 receptor;Insulin-like growth factor 1 receptor alpha chain;Insulin-like growth factor 1 receptor beta chain;Tyrosine-protein kinase receptor
HSP90AA4P	0.228819	0.583865	0.489133				-0.555099	-0.288931	0.0221272	0.0477829	-0.0499096	-0.13332	23.0288	4.5679	4	4	2	2	10	171150000	Q58FG1	Q58FG1	Putative heat shock protein HSP 90-alpha A4
ZPR1	0.228748	0.731826	0.452714				2.17912	2.25727	2.06754	2.60616	2.15224	2.43178	26.3084	168.44	47	15	15	15	47.1	2160699904	O75312;H7C0E5;H7BZM7;H7C449	O75312;H7C0E5;H7BZM7	Zinc finger protein ZPR1
RAB43	0.22832	1.85166	0.240842				-0.396267	-0.526176	-0.435999	-0.233166	-0.152916	-0.287399	25.0328	15.621	12	5	5	5	33.5	583560000	Q86YS6;C9JFM7	Q86YS6	Ras-related protein Rab-43
NIPSNAP1	0.228103	0.716759	0.458348		yes		2.42302	2.45353	2.81495	2.72367	2.93775	2.7144	27.383	136.38	41	11	11	11	50.7	2800399872	Q9BPW8;H7C2U6;C9JDV8;F8WCR5	Q9BPW8;H7C2U6;C9JDV8	Protein NipSnap homolog 1
ITGA1	0.228007	1.4044	0.318113				-1.80895	-1.78929	-1.94588	-1.58813	-1.73155	-1.54042	20.8091	5.1043	6	4	4	4	3.7	102880000	P56199	P56199	Integrin alpha-1
ZFYVE16	0.227929	0.974885	0.393612				1.08315	1.11303	1.02644	1.46371	1.10097	1.34173	22.2935	55.545	24	11	11	11	8.9	303289984	Q7Z3T8	Q7Z3T8	Zinc finger FYVE domain-containing protein 16
TCP11L1	0.227821	2.02444	0.222791				-1.27246	-1.29351	-1.40305	-1.14706	-1.05595	-1.08254	22.9936	74.709	18	9	9	9	29.3	250550000	Q9NUJ3;E9PJ55;R4GNF5;E9PP52;E9PMB0;H0YES4;E9PS88	Q9NUJ3;E9PJ55	T-complex protein 11-like protein 1
TOM1L1	0.22774	1.23624	0.345955				0.360554	0.235422	0.191637	0.616358	0.373865	0.48061	23.9938	75.596	8	4	4	4	14.9	250570000	O75674;J3KQU4;I3L4I4;I3NI44;I3L4G0;I3L367;I3L1G1;I3L3T4;I3L3M3;I3L1Q1;I3L4N3	O75674;J3KQU4;I3L4I4;I3NI44;I3L4G0;I3L367;I3L1G1	TOM1-like protein 1
BCAM	0.22763	0.377101	0.564385				-0.924845	-0.783909	-1.32575	-0.557875	-1.17103	-0.622711	22.9277	38.534	13	6	6	6	11.9	239350000	P50895;A0A087WXM8;K7ENU8	P50895;A0A087WXM8;K7ENU8	Basal cell adhesion molecule
NDUFA8	0.227502	0.494752	0.511667		yes	Complex I	2.86448	2.93072	2.6403	3.345	2.72078	3.05222	28.855	110.74	50	13	13	13	75	4369900032	P51970	P51970	NADH dehydrogenase [ubiquinone] 1 alpha subcomplex subunit 8
PPME1	0.227371	0.737256	0.452511				2.23288	2.22357	2.57242	2.46021	2.73205	2.51872	27.489	229.14	65	17	17	17	52.6	3202299904	Q9Y570	Q9Y570	Protein phosphatase methylesterase 1
NVL	0.22718	2.03168	0.222936				-1.41818	-1.47003	-1.40205	-1.18436	-1.28624	-1.13813	21.8989	26.04	11	7	7	7	11.7	183790000	O15381;E9PH71;E9PGD8;E7EWK7;F8WF01;C9J6P7	O15381	Nuclear valosin-containing protein-like
FBXO44	0.227084	2.63871	0.166348				-1.89001	-1.90862	-1.82858	-1.65526	-1.60727	-1.68343	25.1148	23.908	12	5	5	5	44.8	363329984	A0A0A0MSI6;B7Z1P2;Q9H4M3;R4GMZ8;R4GNH4	A0A0A0MSI6;B7Z1P2;Q9H4M3	F-box only protein 44
CHM	0.227048	1.39485	0.320636				0.279247	0.256207	0.431128	0.591934	0.610865	0.444927	24.1681	119.7	28	11	10	10	27.1	603219968	P24386	P24386	Rab proteins geranylgeranyltransferase component A 1
ACOT13	0.227047	1.41611	0.317757		yes		0.608055	0.652046	0.827055	0.895226	0.98881	0.884262	27.6512	100.72	20	4	4	4	34.3	1053900032	Q9NPJ3	Q9NPJ3	Acyl-coenzyme A thioesterase 13;Acyl-coenzyme A thioesterase 13, N-terminally processed
RUFY1	0.226886	1.48784	0.303501				1.81988	1.59993	1.67092	1.97658	1.88078	1.91402	25.954	195.87	60	23	23	22	41.8	2665100032	Q96T51;H0YA47;J3KPP6;H0Y9Y8;H0YAC8	Q96T51	RUN and FYVE domain-containing protein 1
RPS6KC1	0.226862	0.415096	0.54353				-5.38758	-4.95244	-4.66962	-4.87763	-4.57167	-4.87975	18.4146	44.257	6	2	2	2	3.8	21664000	Q96S38;A0A087X1U5;F5H7T0;F6RJM5	Q96S38;A0A087X1U5;F5H7T0;F6RJM5	Ribosomal protein S6 kinase delta-1
PSMB7	0.226775	0.169252	0.720618				3.54972	3.75674	2.64365	4.00867	2.80548	3.81628	29.3045	21.575	30	5	5	5	23.8	7293100032	Q99436;Q5TBG5	Q99436	Proteasome subunit beta type-7
SUCLG1	0.226734	2.80105	0.153616		yes		2.84268	2.79109	2.85838	3.0665	3.01625	3.08961	28.991	123.02	67	16	16	16	44.5	7469700096	P53597;A0A494C0D1;H7C233	P53597;A0A494C0D1	Succinyl-CoA ligase [ADP/GDP-forming] subunit alpha, mitochondrial
ASB1	0.226344	0.363618	0.570717				-3.62371	-3.63557	-4.1886	-3.53716	-3.92622	-3.30547	20.8493	14.91	3	2	2	2	9.9	34006000	Q9Y576;B9A047	Q9Y576;B9A047	Ankyrin repeat and SOCS box protein 1
CBWD1;CBWD5;CBWD3;CBWD6;CBWD7	0.226326	0.92966	0.405434				0.161972	0.244345	0.536484	0.543465	0.549404	0.52891	25.4695	88.471	25	11	11	2	34.9	789830016	Q9BRT8;Q5RIA9;Q5JTY5;Q4V339;A0A087X140;A0A0A6YYH9;A0A0B4J2F1;F2Z2T4;A0A087WWG3;Q5RIB0;H0Y5V3;A0A0A0MRU4;A0A087WU37	Q9BRT8;Q5RIA9;Q5JTY5;Q4V339;A0A087X140;A0A0A6YYH9;A0A0B4J2F1;F2Z2T4;A0A087WWG3;Q5RIB0;H0Y5V3;A0A0A0MRU4	COBW domain-containing protein 1;COBW domain-containing protein 5;COBW domain-containing protein 3;COBW domain-containing protein 6
FCHSD1	0.226268	0.401077	0.551475				-3.92932	-3.7863	-4.44463	-3.6121	-4.06338	-3.80597	19.6433	3.0091	4	3	3	3	4.6	24566000	Q86WN1;E5RGT6;E5RK49;E5RGB1	Q86WN1;E5RGT6	F-BAR and double SH3 domains protein 1
MDH1	0.225794	0.666723	0.472553				4.14904	4.10608	4.42519	4.35355	4.68484	4.31931	31.033	203.17	123	21	21	21	53	32956999680	P40925;A0A5K1VW95;B9A041;C9JF79;B8ZZ51;C9JRL4;C9JLV6	P40925;A0A5K1VW95;B9A041;C9JF79;B8ZZ51	Malate dehydrogenase, cytoplasmic;Malate dehydrogenase
AFF3	0.225766	0.583373	0.490177				-5.40497	-5.51201	-5.87423	-5.20305	-5.54303	-5.36783	17.1971	3.8329	7	1	1	1	1.1	9166200	P51826;H7C3W3;A0A5F9ZHH7;A0A5F9ZHV2	P51826;H7C3W3;A0A5F9ZHH7;A0A5F9ZHV2	AF4/FMR2 family member 3
CLSPN	0.225609	1.0466	0.380921				-0.409414	-0.653801	-0.512684	-0.441721	-0.252876	-0.204473	21.6977	86.314	22	8	8	8	9.9	210890000	Q9HAW4;E7ESG2	Q9HAW4;E7ESG2	Claspin
FAM89A	0.225471	0.520566	0.506246				-1.0313	-0.853653	-0.44643	-0.594776	-0.398567	-0.661627	22.0996	7.188	2	1	1	1	10.9	40448000	Q96GI7	Q96GI7	Protein FAM89A
RRAGC	0.225344	1.17906	0.360096				-1.22098	-1.29482	-1.28072	-1.21395	-0.947447	-0.959091	24.7773	94.631	20	12	12	12	41.1	546329984	Q9HB90;Q9NQL2	Q9HB90	Ras-related GTP-binding protein C
DNASE2	0.225328	0.747499	0.452456				-0.638136	-0.43512	-0.251448	-0.0951958	-0.181532	-0.37199	25.3804	23.746	10	3	3	3	8.6	611470016	O00115;K7ENE5	O00115	Deoxyribonuclease-2-alpha
CIZ1	0.225147	0.620724	0.480721				-1.36908	-1.37801	-1.33784	-0.913157	-1.45289	-1.04345	23.0749	121.5	26	9	9	9	16.1	326920000	F5H2X7;Q9ULV3;H0Y5D5;Q9BTG3;Q5SYW2;A0A494C0L7;A0A0U1RQR2	F5H2X7;Q9ULV3;H0Y5D5;Q9BTG3;Q5SYW2;A0A494C0L7	Cip1-interacting zinc finger protein
ARMC5	0.22452	0.611481	0.484335				-5.26519	-5.12539	-5.13763	-4.81204	-5.26796	-4.77464	19.0821	10.305	6	3	3	3	5	21644000	Q96C12;J3KQ26;H3BS74	Q96C12;J3KQ26;H3BS74	Armadillo repeat-containing protein 5
MTHFD1L	0.223507	1.34201	0.334048		yes		3.45831	3.44931	3.67514	3.76167	3.78786	3.70374	27.0998	323.31	145	38	38	38	52	6616200192	A0A087WVM4;B7ZM99;Q6UB35;H0Y327;Q5JYA8;Q5JYA3;Q4VXM0;Q4VXV2;Q4VXM1	A0A087WVM4;B7ZM99;Q6UB35	Monofunctional C1-tetrahydrofolate synthase, mitochondrial
TFB1M	0.223495	0.476854	0.520224		yes		-0.368649	-0.250814	0.262554	0.0601444	0.22666	0.0267715	23.1297	52.294	14	7	7	7	33.2	201910000	Q8WVM0	Q8WVM0	Dimethyladenosine transferase 1, mitochondrial
SLC25A33	0.223242	0.568697	0.495853		yes		-2.45484	-2.4971	-2.1285	-2.35285	-1.90368	-2.15419	22.3417	25.566	9	4	4	4	20.9	85041000	Q9BSK2	Q9BSK2	Solute carrier family 25 member 33
RALGAPB	0.222973	0.495785	0.514931				-3.38886	-3.5171	-3.02063	-3.28059	-2.84475	-3.13234	20.1912	127.41	21	7	7	7	7.1	87395000	Q86X10;A2A2F0;A0A0J9YW54	Q86X10;A2A2F0;A0A0J9YW54	Ral GTPase-activating protein subunit beta
WFS1	0.222712	1.1328	0.368301				0.0331192	0.0926533	-0.109896	0.366537	0.179121	0.138353	22.8621	35.351	21	7	7	7	10.9	282080000	O76024;A0A669KAX3;H0Y9G5;A0A669KBF0;A0A669KB26	O76024;A0A669KAX3	Wolframin
USO1	0.222704	1.60324	0.290313				3.69748	3.73603	3.85576	4.01165	4.04246	3.90327	28.1667	323.31	154	31	31	31	46	12956999680	O60763	O60763	General vesicular transport factor p115
RTCA	0.222229	0.581234	0.491112				1.86757	1.91444	2.27399	2.08607	2.4588	2.17782	26.8682	260.18	72	16	16	16	64.8	2327500032	O00442;A6NIC1	O00442	RNA 3-terminal phosphate cyclase
IMPA1	0.222148	0.351302	0.578194				2.28905	2.39403	1.85336	2.7113	2.0165	2.47509	26.6417	59.992	32	11	11	11	43	1675200000	P29218;H0YBL1;E5RG94;E5RHE9;E5RI82;E5RIF4;E5RG13;E5RIP7;E5RGY4	P29218;H0YBL1;E5RG94;E5RHE9;E5RI82;E5RIF4;E5RG13;E5RIP7;E5RGY4	Inositol monophosphatase 1
ARPC1A	0.222128	0.479185	0.519844				-1.01152	-0.983118	-0.542967	-0.821836	-0.372622	-0.676764	22.7506	129.45	14	12	1	1	43.2	148190000	Q92747	Q92747	Actin-related protein 2/3 complex subunit 1A
PSAP	0.221861	0.222085	0.670028				3.20519	2.78802	2.14181	3.21789	2.46257	3.12015	26.3531	43.358	41	14	14	14	26.7	2657400064	P07602;C9JIZ6;Q5BJH1;A0A0J9YXB8	P07602;C9JIZ6;Q5BJH1	Prosaposin;Saposin-A;Saposin-B-Val;Saposin-B;Saposin-C;Saposin-D
HSP90AB2P	0.221782	0.609517	0.485585				0.86717	1.16924	1.37482	1.49859	1.29665	1.28135	27.5404	63.556	16	16	2	2	23.9	3904000000	Q58FF8	Q58FF8	Putative heat shock protein HSP 90-beta 2
ERCC5;ERCC5-201;BIVM-ERCC5	0.221732	0.949056	0.405294				-1.44136	-1.35746	-1.10069	-1.01439	-1.0738	-1.14611	21.1324	32.493	9	5	5	5	6.9	121830000	P28715;A0A090HNM7;A0A1W2PS85;R4GMW8;A0A494C0S2	P28715;A0A090HNM7;A0A1W2PS85;R4GMW8;A0A494C0S2	DNA repair protein complementing XP-G cells
FIS1	0.221708	0.403947	0.551514		yes		1.899	1.86367	1.36649	2.2152	1.67437	1.90471	27.9752	85.357	18	4	4	4	34.9	1847000064	Q9Y3D6	Q9Y3D6	Mitochondrial fission 1 protein
EXOSC1	0.221585	1.32774	0.337824				1.12811	1.04291	0.967823	1.38069	1.16323	1.25968	26.021	56.135	15	6	6	6	39.5	612819968	Q9Y3B2;B1AMU7;B1AMU3;B1AMU4;R4GNH9;R4GMQ7	Q9Y3B2;B1AMU7;B1AMU3;B1AMU4;R4GNH9;R4GMQ7	Exosome complex component CSL4
ATP1B1	0.221394	0.404045	0.551553				2.53349	2.61321	2.16425	2.96486	2.32081	2.68947	27.2422	56.125	26	8	8	8	32	1904999936	P05026;V9GYR2	P05026	Sodium/potassium-transporting ATPase subunit beta-1
CHID1	0.221391	0.467457	0.525513				2.03125	2.05503	1.56171	2.2978	1.86412	2.15024	26.5101	160.99	47	15	15	15	48.3	1815900032	Q9BWS9;E9PPA0;E9PI70;E9PIP0;E9PRL3;E9PPH0;E9PKF1;H0YEA3;H0YC89	Q9BWS9;E9PPA0	Chitinase domain-containing protein 1
SLC2A8	0.221378	0.229431	0.664202				-3.48416	-3.49068	-4.369	-3.42117	-4.02334	-3.2352	20.6439	2.4374	2	1	1	1	1.5	26216000	Q9NY64;H0Y7M6;Q5VVV6;Q5VVW0;Q5VVV3;Q5VVV5;Q5VVV4;A0A087WT42;Q5VVV9	Q9NY64;H0Y7M6;Q5VVV6;Q5VVW0;Q5VVV3;Q5VVV5;Q5VVV4;A0A087WT42;Q5VVV9	Solute carrier family 2, facilitated glucose transporter member 8
MASTL	0.221343	1.04392	0.385757				-3.5353	-3.44712	-3.21186	-3.22329	-3.14003	-3.16694	20.9717	44.598	15	6	5	5	9.7	80200000	Q96GX5;A0A087WUU7	Q96GX5;A0A087WUU7	Serine/threonine-protein kinase greatwall
PRKAR2B	0.221324	0.313508	0.604203				0.0699482	0.137381	-0.209126	0.669266	-0.258781	0.251692	24.8478	87.864	20	12	9	9	47.4	634089984	P31323	P31323	cAMP-dependent protein kinase type II-beta regulatory subunit
C17orf80	0.221313	0.14997	0.742087		yes		0.0521317	0.0171509	-1.21478	0.29652	-0.868942	0.0908585	23.4548	14.571	9	3	3	3	5.9	379400000	Q9BSJ5;I3L072;J3QLV1;J3KT60;J3KTJ7	Q9BSJ5;I3L072	Uncharacterized protein C17orf80
UIMC1	0.221059	0.599213	0.488466				-0.125301	-0.0964661	-0.369862	0.199276	-0.253969	0.12624	22.6228	53.318	18	8	8	8	15.2	258350000	Q96RL1;D6RC40;D6RCQ3	Q96RL1	BRCA1-A complex subunit RAP80
XRCC1	0.22095	1.45016	0.319933				1.29221	1.28694	1.18882	1.58508	1.36932	1.47642	25.4157	146.13	25	10	10	0	23.7	1298000000	P18887;M0R0D2	P18887	DNA repair protein XRCC1
PANK4	0.220925	0.671578	0.472402				1.12563	1.17279	1.52459	1.36418	1.64112	1.48048	24.1938	92.588	38	17	17	17	30.5	882710016	Q9NVE7;E9PHT6;H0YA26;H0Y9E4;D6RJF3;H0YA31	Q9NVE7;E9PHT6;H0YA26	Pantothenate kinase 4
WDR44	0.220836	1.30406	0.341237				1.78419	1.80803	1.93524	1.97077	2.1862	2.033	24.1511	200.42	46	18	18	18	29.2	1024700032	Q5JSH3;H7BY83	Q5JSH3;H7BY83	WD repeat-containing protein 44
MAGED2	0.220632	1.07302	0.380324				3.53936	3.61279	3.80868	3.83119	3.98092	3.81062	28.3192	323.31	134	30	30	29	48.2	9377800192	Q9UNF1;Q5H909;Q5H907;Q12816;A0A087X070;G5E9N2;B1AKE8	Q9UNF1;Q5H909;Q5H907	Melanoma-associated antigen D2
PCF11	0.220489	0.662739	0.474887				-4.57249	-4.5282	-4.88826	-4.34473	-4.64123	-4.34153	18.2715	2.2362	2	13	1	1	17.2	18037000	E9PQ01;E9PKN0;E9PQF9	E9PQ01;E9PKN0
KIAA0319L	0.220079	0.760817	0.45161				0.147682	0.164703	-0.0537281	0.532417	0.193039	0.193439	23.0982	22.893	15	7	7	7	8.1	341220000	Q8IZA0;E7EN73;C9J519;B1AN15;H0Y4S8	Q8IZA0;E7EN73;C9J519	Dyslexia-associated protein KIAA0319-like protein
FBXW11	0.219991	0.532249	0.505487				-6.39107	-6.39464	-5.92433	-6.20057	-5.89367	-5.95583	20.7276	19.383	6	2	2	0	4.2	55562000	Q9UKB1	Q9UKB1	F-box/WD repeat-containing protein 11
PLOD2	0.219844	1.66173	0.286628				2.19784	2.24941	2.27813	2.48148	2.54627	2.35717	26.0807	123.18	77	23	23	23	33.8	2838799872	O00469;E7ETU9;C9JXZ0;F8WEW3	O00469;E7ETU9	Procollagen-lysine,2-oxoglutarate 5-dioxygenase 2
TMEM41B	0.219807	0.641553	0.478352				-0.336613	-0.339111	-0.568686	-0.0316257	-0.460989	-0.0923729	27.9278	9.7836	26	4	4	4	14.8	2298099968	Q5BJD5;E9PJ42	Q5BJD5;E9PJ42	Transmembrane protein 41B
RREB1	0.219786	1.01342	0.393582				-3.74882	-3.79854	-3.86465	-3.77413	-3.46371	-3.51481	18.6923	12.571	3	2	2	2	1.5	32192000	Q92766;C9JE09;C9JPJ6;A0A087X055;C9JU34	Q92766;C9JE09;C9JPJ6;A0A087X055;C9JU34	Ras-responsive element-binding protein 1
CNOT11	0.219692	0.736843	0.458835				-3.68673	-3.50827	-3.5439	-3.137	-3.37213	-3.57071	21.2264	34.238	9	3	3	3	11.2	61336000	Q9UKZ1	Q9UKZ1	CCR4-NOT transcription complex subunit 11
GNAI2	0.219586	0.982457	0.399647				0.93807	1.02385	1.26718	1.28852	1.36082	1.23852	25.2679	165.75	23	15	10	8	60.3	686830016	P04899;P19087;A8MTJ3;P11488	P04899	Guanine nucleotide-binding protein G(i) subunit alpha-2
PPAP2B	0.219459	0.5426	0.502351				-3.51373	-3.74469	-3.90994	-3.23478	-3.68323	-3.59197	19.8482	3.5544	1	1	1	1	6.4	13213000	O14495;A0A286YES4	O14495;A0A286YES4	Lipid phosphate phosphohydrolase 3
TTC5	0.219035	0.930076	0.411922				0.989174	0.946941	0.743025	1.23335	0.962036	1.14086	25.8284	105.74	45	14	14	14	37.3	1549200000	Q8N0Z6;H9KV81	Q8N0Z6	Tetratricopeptide repeat protein 5
HSPA13	0.219027	1.61033	0.295392				0.155739	0.271988	0.273994	0.422495	0.547905	0.388403	25.7004	98.061	28	11	11	11	24.2	1254000000	P48723	P48723	Heat shock 70 kDa protein 13
LCHN	0.218798	0.798823	0.442431				-2.72992	-2.65648	-2.94273	-2.37931	-2.69274	-2.60068	21.5808	18.644	12	5	5	5	12.1	84688000	A4D1U4;C9J7X6	A4D1U4	Protein LCHN
CHCHD10	0.218414	0.972414	0.403554		yes		-0.533016	-0.556353	-0.552795	-0.13818	-0.500275	-0.348467	27.7021	26.741	9	2	2	2	22.5	436689984	Q8WYQ3;B5MBW9	Q8WYQ3;B5MBW9	Coiled-coil-helix-coiled-coil-helix domain-containing protein 10, mitochondrial
RAD51C	0.218386	1.69001	0.28512				-1.44113	-1.41767	-1.26127	-1.1263	-1.15727	-1.18135	22.9768	37.229	15	8	8	8	29.3	132080000	O43502;J3QKK3;H7C1R0;J3QLB5;E9PI66;Q7KZJ0;J3QR58;H7C2Q5;J3QLQ2;A0A087WZ35	O43502;J3QKK3;H7C1R0	DNA repair protein RAD51 homolog 3
DFNA5	0.218094	0.705189	0.465693				-0.525949	-0.510717	-0.876915	-0.389799	-0.561878	-0.307623	22.0575	19.13	5	4	4	4	11.9	104750000	O60443;C9JSR4;H7BZJ0;H7C147	O60443;C9JSR4	Non-syndromic hearing impairment protein 5
DNAJC8	0.217923	0.222667	0.670003				4.39628	4.58552	3.83598	4.91477	3.88999	4.66679	30.8021	186.89	101	20	20	20	65.6	24338999296	O75937;S4R3J5	O75937	DnaJ homolog subfamily C member 8
PDS5A	0.217651	1.2394	0.356196				3.33373	3.4707	3.51294	3.77194	3.55824	3.64015	26.0198	323.31	116	38	38	36	36.6	5102799872	Q29RF7;H0Y9L6;H0Y9L9	Q29RF7	Sister chromatid cohesion protein PDS5 homolog A
QRICH1	0.217618	0.916357	0.415256				1.4954	1.50835	1.81365	1.77724	1.89993	1.79307	26.738	235.92	56	14	14	14	22.8	2126599936	Q2TAL8;C9JAL2;C9JIA8	Q2TAL8	Glutamine-rich protein 1
CAT	0.217157	0.270494	0.635636				3.87761	3.85996	3.32497	4.37816	3.45989	3.87596	27.5696	247.92	95	24	24	24	56.7	5776399872	P04040	P04040	Catalase
CCDC6	0.216944	1.23591	0.358712				3.39399	3.35237	3.53696	3.76581	3.58011	3.58823	26.9922	316.33	78	21	21	21	51.1	3070200064	Q16204	Q16204	Coiled-coil domain-containing protein 6
HPS6	0.216839	0.945914	0.411018				-1.55834	-1.7135	-1.69023	-1.45021	-1.59613	-1.26521	22.6923	59.858	15	9	9	9	20.4	250760000	Q86YV9	Q86YV9	Hermansky-Pudlak syndrome 6 protein
VWA8	0.216703	0.560737	0.499291		yes		-1.2653	-0.98982	-0.720249	-0.848658	-0.638903	-0.837704	21.3307	44.781	23	13	13	13	7.6	292750016	A3KMH1	A3KMH1	von Willebrand factor A domain-containing protein 8
FKBP3	0.216686	0.198006	0.693249				5.1765	5.34206	4.50847	5.66585	4.56797	5.44328	31.5216	190.87	84	19	19	19	66.5	30827999232	Q00688;G3V5F2	Q00688	Peptidyl-prolyl cis-trans isomerase FKBP3
PABPN1	0.21638	1.07376	0.385618				0.130035	-0.129646	0.0226212	0.280006	0.109224	0.282921	23.2521	9.6794	5	7	1	1	49.4	99906000	B4DEH8;G3V4T2;H0YJH9;A6NDY0	B4DEH8;G3V4T2;H0YJH9
RBMS1;RBMS2	0.216344	0.285183	0.622177				0.0884113	-0.310795	-0.771008	0.0228481	-0.469522	0.102314	23.5382	5.3159	3	3	3	3	7.9	146180000	P29558;E7ETU5;F6Y5H0;Q15434;E7EPF2;F8W1T6;Q6XE24;C9J9B2;C9JIJ9;A0A1B0GUW5	P29558;E7ETU5;F6Y5H0;Q15434;E7EPF2;F8W1T6	RNA-binding motif, single-stranded-interacting protein 1;RNA-binding motif, single-stranded-interacting protein 2
VWA5B1	0.216276	0.257454	0.644726				-1.65577	-1.5425	-2.20005	-1.39448	-2.10732	-1.24769	22.5503	1.2191	2	1	1	1	0.7	356240000	Q5TIE3;E9PQ62;E9PNX8	Q5TIE3;E9PQ62;E9PNX8	von Willebrand factor A domain-containing protein 5B1
SEZ6L2	0.21613	0.899136	0.419005				-1.90222	-1.86485	-2.09256	-1.5721	-1.86838	-1.77077	21.3757	24.615	10	4	4	4	6.5	76186000	A0A087WYL5;Q6UXD5;H3BN26	A0A087WYL5;Q6UXD5;H3BN26	Seizure 6-like protein 2
TMEM9	0.216065	0.396961	0.558839				1.34009	1.37659	0.903694	1.65711	1.08561	1.52586	26.381	43.524	21	4	4	4	37.7	873929984	Q9P0T7;B1ALM5;B1ALM7;B1ALM4;Q9NQ34;F2Z389;B1ALM8	Q9P0T7;B1ALM5;B1ALM7;B1ALM4	Transmembrane protein 9
GNPDA2	0.216064	0.428865	0.542329				-1.92537	-1.80488	-2.32634	-1.68034	-2.09503	-1.63303	23.6636	50.007	6	9	4	4	47.1	199310000	Q8TDQ7;V9GYK3;V9GYW0	Q8TDQ7	Glucosamine-6-phosphate isomerase 2
CEP162	0.215948	2.81286	0.172146				-1.59364	-1.65431	-1.57141	-1.41446	-1.3688	-1.38825	18.2954	2.0888	3	1	1	1	0.6	24450000	Q5TB80;F6V2J0	Q5TB80;F6V2J0	Centrosomal protein of 162 kDa
WASL	0.215857	0.298068	0.612882				2.12643	2.06968	1.50462	2.42772	1.69927	2.22132	26.6269	154.12	48	19	19	19	38.4	2383500032	O00401	O00401	Neural Wiskott-Aldrich syndrome protein
PPP6R1	0.215856	2.14318	0.227728				-1.53286	-1.47527	-1.39776	-1.28123	-1.22241	-1.25468	23.3425	118.25	21	8	8	8	20.9	340340000	Q9UPN7;K7EM28	Q9UPN7	Serine/threonine-protein phosphatase 6 regulatory subunit 1
ANO6	0.215734	1.2586	0.355598				-0.195654	-0.254154	-0.0771503	-0.035965	-0.00523376	0.161444	22.1104	7.8886	5	3	3	3	3.2	190170000	Q4KMQ2	Q4KMQ2	Anoctamin-6
CDK2AP1	0.215711	0.218323	0.67279				-0.514431	-0.726748	-1.35975	-0.27803	-1.22008	-0.455685	24.7141	7.2072	3	3	3	3	42.6	110090000	O14519;F5GZF0;O75956;E9PKR4	O14519;F5GZF0	Cyclin-dependent kinase 2-associated protein 1
SESN2	0.215509	1.63448	0.296784				0.0940838	0.237803	0.291264	0.431273	0.440035	0.398369	24.6867	114.96	29	11	11	11	27.9	621089984	P58004;P58005	P58004	Sestrin-2
CISD3	0.215011	0.31167	0.60763		yes		-5.59191	-5.26145	-5.82447	-5.1037	-5.80319	-5.12591	23.0534	9.4938	6	2	2	2	18.9	69640000	P0C7P0	P0C7P0	CDGSH iron-sulfur domain-containing protein 3, mitochondrial
ORC3	0.214993	0.412312	0.550883				0.391439	0.315592	0.81184	0.496807	1.02878	0.638258	24.4887	60.807	25	11	11	11	19.4	894560000	Q9UBD5;U3KQL3	Q9UBD5	Origin recognition complex subunit 3
PDIA3	0.214855	0.271008	0.635899				6.15681	6.33211	5.66586	6.63096	5.79502	6.37336	32.0171	323.31	321	50	50	42	73.5	126039998464	P30101	P30101	Protein disulfide-isomerase A3
CTSF	0.214777	1.09184	0.383194				-1.66617	-1.67979	-1.59204	-1.39183	-1.30169	-1.60014	23.6339	1.3303	3	1	1	1	2.7	338440000	Q9UBX1;A0A7I2YQB3;A0A7I2V313;A0A7I2V411;A0A7I2V3X1;A0A7I2V2K3;H0YD65;A0A7I2V5Q1;A0A7I2V3M3;A0A7I2V3V9;A0A7I2V4A8;A0A7I2V5F8;A0A024R5G9;A0A7I2V3E7;A0A7I2V3L9;A0A7I2YQW3;H0YE42;A0A7I2YQH8;A0A7I2V5B9	Q9UBX1;A0A7I2YQB3;A0A7I2V313;A0A7I2V411;A0A7I2V3X1;A0A7I2V2K3;H0YD65;A0A7I2V5Q1;A0A7I2V3M3;A0A7I2V3V9;A0A7I2V4A8;A0A7I2V5F8;A0A024R5G9;A0A7I2V3E7;A0A7I2V3L9;A0A7I2YQW3;H0YE42;A0A7I2YQH8;A0A7I2V5B9	Cathepsin F
PDE8A	0.2147	1.26469	0.355678				-3.55782	-3.49844	-3.29713	-3.23845	-3.25453	-3.21631	18.4529	8.2879	2	2	2	2	4.3	15430000	O60658	O60658	High affinity cAMP-specific and IBMX-insensitive 3,5-cyclic phosphodiesterase 8A
SCAPER	0.214415	0.565086	0.499763				-4.62292	-4.67865	-4.1883	-4.41053	-4.19	-4.24609	17.9101	6.2705	5	1	1	1	1.3	16010000	Q9BY12;H3BPM0;H3BS25;H3BTY2;H3BR40;H3BQF3;H3BT27	Q9BY12;H3BPM0;H3BS25;H3BTY2;H3BR40;H3BQF3;H3BT27	S phase cyclin A-associated protein in the endoplasmic reticulum
MGST2	0.214183	1.942	0.255009				-1.0528	-1.02194	-0.989059	-0.725288	-0.816658	-0.879305	26.2675	20.086	6	1	1	1	9.5	242350000	Q99735	Q99735	Microsomal glutathione S-transferase 2
ACOT1	0.213957	0.684984	0.472785		yes		2.43169	2.42434	2.75095	2.6538	2.93498	2.66006	27.3827	186.54	80	18	18	1	55.8	4374900224	Q86TX2;G3V4F2;A0A2R8Y7H3	Q86TX2;G3V4F2	Acyl-coenzyme A thioesterase 1
TIMELESS	0.213747	1.72549	0.287556				1.16709	1.23087	1.27381	1.52976	1.37897	1.40428	24.4299	183.54	57	21	21	21	24.4	1288199936	Q9UNS1	Q9UNS1	Protein timeless homolog
PTGFRN	0.213708	0.719923	0.465573				1.62631	1.59408	1.28523	1.82523	1.55674	1.76476	24.9766	78.281	36	16	16	16	20	1683800064	Q9P2B2	Q9P2B2	Prostaglandin F2 receptor negative regulator
CAMK1	0.213469	0.765878	0.456194				1.02671	0.943012	1.13026	1.07854	1.47	1.19184	26.2967	79.044	35	10	10	6	37	1236499968	Q14012;C9JES6;F8W6S9	Q14012	Calcium/calmodulin-dependent protein kinase type 1
CD276	0.213437	0.239493	0.657042				1.50898	1.50212	0.746338	1.80947	0.995426	1.59286	25.6984	70.1	17	5	5	5	17.8	1088999936	Q5ZPR3;A0A0C4DGH0;H0YL10;H0YN29;H0YLT8;H0YN85;H0YK40;H0YK59	Q5ZPR3;A0A0C4DGH0;H0YL10	CD276 antigen
ARL8B	0.213269	0.852647	0.432988				-0.756165	-0.702204	-0.437016	-0.497877	-0.29752	-0.46018	24.0321	43.121	6	8	3	3	59.1	188700000	Q9NVJ2	Q9NVJ2	ADP-ribosylation factor-like protein 8B
SCAMP1	0.213001	0.589545	0.495616				0.738846	0.796583	0.496344	1.09639	0.642736	0.931648	26.7227	58.553	49	7	7	7	30.2	1661200000	O15126;A0A087WXB0;A0A087WU14;A0A087WZA6;A0A087WTX8	O15126;A0A087WXB0;A0A087WU14	Secretory carrier-associated membrane protein 1
RNFT1	0.212929	0.62243	0.487206				-4.35481	-4.06139	-3.99481	-3.73168	-4.10121	-3.93932	21.4725	26.496	6	1	1	1	5.5	64017000	Q5M7Z0;E9PI44;K7EJ18	Q5M7Z0;E9PI44;K7EJ18	RING finger and transmembrane domain-containing protein 1
METTL7B	0.212843	1.75579	0.284779				-2.0534	-2.01425	-2.04403	-1.91819	-1.73367	-1.82129	24.2291	59.206	10	4	4	4	21.7	196650000	Q6UX53;A0A087WZT2	Q6UX53;A0A087WZT2	Methyltransferase-like protein 7B
LRRC1	0.212292	0.935315	0.416669				-2.75542	-2.73595	-2.54303	-2.38415	-2.38421	-2.62915	21.0455	37.793	12	6	4	4	17.6	56271000	Q9BTT6;Q5T0G3	Q9BTT6	Leucine-rich repeat-containing protein 1
ZEB1	0.211924	0.884621	0.425733				-1.54511	-1.43961	-1.18457	-1.236	-1.17058	-1.12694	21.4843	39.169	5	3	3	1	4.8	132020000	P37275	P37275	Zinc finger E-box-binding homeobox 1
ADK	0.211901	0.273457	0.635507				3.72885	3.8918	3.20666	4.10377	3.36076	3.99848	28.2364	318.02	101	25	25	25	65.2	6957000192	P55263;A0A5K1VW54;A0A5F9ZH31;A0A5K1VW94;A0A5F9ZH72;A0A5F9ZHJ1;A0A5F9ZGZ8;A0A5F9ZH83	P55263;A0A5K1VW54;A0A5F9ZH31;A0A5K1VW94;A0A5F9ZH72;A0A5F9ZHJ1	Adenosine kinase
GOLGA5	0.211686	1.81232	0.27964				1.04725	1.0765	1.02371	1.34333	1.17091	1.26828	24.4564	176.66	37	15	15	15	26.9	966840000	Q8TBA6;H0YK03	Q8TBA6	Golgin subfamily A member 5
ECHS1	0.211484	1.01549	0.401031		yes		3.42715	3.43075	3.65781	3.70832	3.8265	3.61534	29.3272	323.31	116	17	17	17	64.8	12124000256	P30084	P30084	Enoyl-CoA hydratase, mitochondrial
PDIA3	0.211467	0.209829	0.682346				-0.609962	-0.391769	-1.35911	-0.23978	-1.08298	-0.403675	29.4706	89.331	19	9	1	1	58.5	6695600128	H7BZJ3	H7BZJ3
JUN;JUND	0.211461	0.379233	0.569941				-2.43217	-2.6576	-2.12333	-2.42523	-1.84848	-2.30501	22.7807	21.897	8	2	2	2	6.9	72055000	P05412;P17535	P05412;P17535	Transcription factor AP-1;Transcription factor jun-D
TWF2	0.211387	0.8679	0.431867				2.39065	2.40388	2.61803	2.56796	2.85091	2.62784	27.3908	247.36	65	18	18	8	56.2	3519399936	Q6IBS0;A0A7I2V2U8;A0A7I2V5D3;A0A7I2V5B1;D6RG15;H7C5I2;A0A7I2YQM6;A0A7I2V3T5	Q6IBS0;A0A7I2V2U8;A0A7I2V5D3;A0A7I2V5B1;D6RG15	Twinfilin-2
LZIC	0.211379	0.46418	0.531231				0.864357	0.951694	0.598608	1.25986	0.699659	1.08928	26.3554	107.42	22	6	6	6	45.3	858540032	Q8WZA0;K7ES95	Q8WZA0;K7ES95	Protein LZIC
OXSR1	0.211249	0.517933	0.511684				0.602171	0.551897	0.833372	0.672432	1.18234	0.766415	25.7194	178.46	39	16	16	13	34.9	1381200000	O95747;C9JIG9;F8WBK9	O95747;C9JIG9	Serine/threonine-protein kinase OSR1
EPHX4	0.21116	0.759007	0.459535				-4.50975	-4.59251	-4.85985	-4.51289	-4.29859	-4.51717	21.1372	6.3746	2	2	2	2	5.5	46128000	Q8IUS5	Q8IUS5	Epoxide hydrolase 4
PRPSAP2	0.21115	0.772658	0.456309				1.66975	1.70493	2.04698	1.99279	2.0914	1.97091	26.3405	97.534	43	13	13	12	42.3	1954400000	O60256;E7EPA1;C9JDU5;C9JJS3;C9K0K7;I3L0S1;C9JDH0;E7EW35;I3L331;I3L164;I3L4G9;I3L275;I3L1T1;I3L3B8;I3L2J4	O60256;E7EPA1;C9JDU5;C9JJS3;C9K0K7	Phosphoribosyl pyrophosphate synthase-associated protein 2
CELF1	0.210771	0.256413	0.646626				4.04682	4.14195	3.53368	4.4642	3.59372	4.29684	28.5904	137.78	98	18	18	14	40.7	6466599936	Q92879;G5EA30;E9PSH0;E9PQK4;E9PKU1;F5H4Y5;F5H0D8;E9PKA1	Q92879;G5EA30	CUGBP Elav-like family member 1
RINT1	0.210722	1.01802	0.40116				0.416069	0.410015	0.228493	0.683676	0.424726	0.578341	23.5156	37.012	18	10	10	10	14	407710016	Q6NUQ1	Q6NUQ1	RAD50-interacting protein 1
KIAA0907	0.210648	0.585136	0.496693				-0.0346813	-0.0573864	-0.230965	0.31377	-0.182844	0.177986	23.5651	28.494	10	5	5	5	12.7	297870016	Q7Z7F0	Q7Z7F0	UPF0469 protein KIAA0907
RNMTL1	0.210215	1.06879	0.393525		yes		-0.468622	-0.417873	-0.171392	-0.124626	-0.140291	-0.162325	24.3726	53.929	18	6	6	6	21	369260000	Q9HC36;I3L443;I3L0T6	Q9HC36;I3L443	rRNA methyltransferase 3, mitochondrial
WDR47	0.210068	0.407766	0.556297				-3.48416	-3.93851	-3.36611	-3.55469	-3.12652	-3.47736	19.8935	9.3711	6	4	4	4	5.1	41881000	O94967;A0A0A0MRE6;E9PN15;E9PNF6;E9PR96	O94967;A0A0A0MRE6	WD repeat-containing protein 47
PLXNB2	0.209859	1.44601	0.33546				-0.415829	-0.425499	-0.393087	-0.23155	-0.0739708	-0.299316	21.7201	128.19	34	14	14	14	9.6	310920000	O15031;E2PU09;A6QRG9;A6QRH1;H0Y6J7;A0A087WU36	O15031	Plexin-B2
GTPBP1	0.209391	0.705093	0.472767				2.94764	2.8954	3.24107	3.16253	3.40202	3.14773	27.064	276.44	80	24	24	24	44.5	4209200128	O00178;F5H716;B0QY59;F5H257;H0YGA8;F8WAZ4	O00178	GTP-binding protein 1
ADAR	0.209269	1.4246	0.336942		yes		2.56641	2.5218	2.70468	2.85051	2.72592	2.84428	24.8815	272.01	58	25	25	25	27.5	2132600064	P55265;A0A3B3IRQ9;A0A3B3ISX1;A0A3B3ITG9;A0A3B3ISU1	P55265;A0A3B3IRQ9;A0A3B3ISX1	Double-stranded RNA-specific adenosine deaminase
DLAT	0.20921	0.660849	0.48033		yes		3.71605	3.72109	3.41232	3.99802	3.64925	3.82982	27.2846	174.81	86	20	20	20	43.1	5558600192	P10515;H0YDD4;E9PEJ4	P10515;H0YDD4;E9PEJ4	Dihydrolipoyllysine-residue acetyltransferase component of pyruvate dehydrogenase complex, mitochondrial;Acetyltransferase component of pyruvate dehydrogenase complex
TIMM9	0.20914	0.273071	0.636462		yes		1.52049	1.29842	0.6565	1.55005	1.03835	1.51442	25.8914	21.762	9	4	4	4	57.3	373449984	Q9Y5J7;G3V2F3;A0A1W2PRH9;A0A1W2PQS5;G3V502	Q9Y5J7;G3V2F3;A0A1W2PRH9;A0A1W2PQS5;G3V502	Mitochondrial import inner membrane translocase subunit Tim9
NUSAP1	0.209109	0.445277	0.539074				1.19899	0.925043	0.69861	1.23379	0.875381	1.3408	24.3464	65.76	29	13	13	13	32	511950016	Q9BXS6;H0YMD2;H0YKA7	Q9BXS6	Nucleolar and spindle-associated protein 1
REEP1	0.209035	1.05624	0.39573				-5.64692	-5.60095	-5.7403	-5.40652	-5.61595	-5.33859	21.9908	5.6561	3	2	2	2	13.4	50010000	Q9H902;A0A2R8Y6K6;A0A1C7CYY3;A0A2R8YD64;A0A2R8Y5P1;U3KPV7	Q9H902;A0A2R8Y6K6;A0A1C7CYY3;A0A2R8YD64;A0A2R8Y5P1;U3KPV7	Receptor expression-enhancing protein 1;Receptor expression-enhancing protein
CPNE1	0.209031	1.19591	0.371733				2.50844	2.57079	2.74716	2.83173	2.87997	2.74177	27.749	204.29	60	19	19	19	39.9	4060300032	Q99829;B0QZ18;A6PVH9;F2Z2V0;E7ENH5;Q5JX60;Q5JX58;Q5JX59;Q5JX44;Q5JX45;Q5JX52;Q5JX61;Q5JX56;Q5JX55;Q5JX54;H0Y524;E7EV27;Q5JX57;Q5JX53	Q99829;B0QZ18;A6PVH9;F2Z2V0;E7ENH5;Q5JX60;Q5JX58;Q5JX59;Q5JX44;Q5JX45	Copine-1
BID	0.208797	1.37372	0.346017				1.03323	0.986467	0.852207	1.23836	1.08137	1.17856	28.0232	92.285	38	7	7	7	54.4	2727800064	P55957	P55957	BH3-interacting domain death agonist;BH3-interacting domain death agonist p15;BH3-interacting domain death agonist p13;BH3-interacting domain death agonist p11
HSP90B1	0.208647	1.05291	0.396376				5.68358	5.74696	5.89667	5.98724	6.10139	5.86451	31.3346	323.31	489	65	63	63	64.1	108319997952	P14625;Q96GW1;A0A1W2PRR1;Q58FF3;H0YIV0;F8W026;F8VPC7	P14625	Endoplasmin
ARL3	0.20853	1.00323	0.406053				1.5118	1.61374	1.36336	1.77419	1.57493	1.76537	26.8167	127.22	36	11	11	11	69.2	1300199936	P36405	P36405	ADP-ribosylation factor-like protein 3
PPP3CB	0.208519	0.793835	0.452522				-3.37657	-3.11023	-3.24683	-2.84862	-3.13799	-3.12147	23.3023	58.51	14	13	5	5	32.4	258590000	P16298;Q5F2F8;Q5F2G0	P16298;Q5F2F8	Serine/threonine-protein phosphatase 2B catalytic subunit beta isoform;Serine/threonine-protein phosphatase
DRAP1	0.208459	0.489635	0.52406				0.263912	0.459742	0.0563831	0.609388	0.179861	0.616163	25.8689	78.422	21	6	6	6	34.6	490220000	Q14919;C9JCC6;E9PQX9;E9PNC7;E9PMW2	Q14919;C9JCC6;E9PQX9;E9PNC7	Dr1-associated corepressor
EML3	0.208207	0.836116	0.442455				-2.01098	-1.82733	-1.7991	-1.49272	-1.70543	-1.81463	18.8136	10.971	4	3	3	3	4.4	20733000	Q32P44;G3V1D0;B7WPE2;H0Y3M3;G3V195	Q32P44;G3V1D0;B7WPE2;H0Y3M3	Echinoderm microtubule-associated protein-like 3
GPER1	0.207897	0.121906	0.785771				-6.39957	-6.2274	-7.95327	-6.70303	-7.13435	-6.11916	23.3531	1.2921	2	1	1	1	11	10715000	C9J3W2;A0A087WVN0;Q99527	C9J3W2;A0A087WVN0;Q99527	G-protein coupled estrogen receptor 1
FAM134A	0.207863	0.91486	0.422176				-2.23863	-2.06487	-2.37961	-1.96677	-2.12884	-1.96391	22.8125	94.016	11	3	3	3	13.4	117860000	Q8NC44;H7C3D5;C9JIF3	Q8NC44;H7C3D5	Protein FAM134A
STX18	0.207554	0.603304	0.494782				-1.1176	-0.929756	-0.607414	-0.68898	-0.603992	-0.739134	24.6393	56.249	30	10	10	10	28.1	522640000	Q9P2W9;D6RF48;D6RC71	Q9P2W9;D6RF48;D6RC71	Syntaxin-18
WWP2	0.207546	0.460957	0.533291				-3.86383	-4.01202	-4.25953	-3.73555	-4.14485	-3.63233	19.9099	8.2004	11	5	4	3	6.9	45316000	O00308	O00308	NEDD4-like E3 ubiquitin-protein ligase WWP2
UBE2D2	0.207541	0.582563	0.499079				-2.48223	-2.24962	-2.42054	-1.99984	-2.4593	-2.07063	26.2622	3.4071	4	3	1	1	26.5	321929984	P62837	P62837	Ubiquitin-conjugating enzyme E2 D2
C11orf57	0.207377	0.194479	0.697559				-2.25479	-2.51983	-3.18108	-2.378	-2.99896	-1.9566	21.4272	9.7165	6	3	3	3	9.2	39479000	Q6ZUT1;E9PQL5;E9PSC8;E9PKA8	Q6ZUT1	Uncharacterized protein C11orf57
KIAA1524	0.207084	2.78609	0.191388				2.85182	2.86037	2.9044	3.12112	3.07014	3.04657	25.9346	121.6	78	34	34	34	38.2	3591600128	Q8TCG1;A0A087X211;F8WAX6;F8WF26	Q8TCG1;A0A087X211	Protein CIP2A
AJUBA	0.206972	0.608439	0.492795				-3.08087	-3.37287	-3.03227	-2.80616	-2.89074	-3.1682	20.5712	41.426	4	3	2	2	10.4	43621000	Q96IF1;H0YJL9	Q96IF1	LIM domain-containing protein ajuba
STK11IP	0.206916	1.57791	0.320788				-0.580954	-0.569534	-0.409134	-0.274008	-0.355274	-0.309591	23.0721	107.34	24	8	8	8	9.8	388020000	Q8N1F8;H7C2J7;H7C236;M0QYE5	Q8N1F8	Serine/threonine-protein kinase 11-interacting protein
TMEM179B	0.2069	0.263497	0.644136				-0.476156	-0.311638	-1.04845	-0.150845	-0.842886	-0.221815	25.6013	47.843	9	2	2	2	12.3	407240000	Q7Z7N9	Q7Z7N9	Transmembrane protein 179B
TTC28	0.206884	0.733861	0.466463				-0.66033	-0.740028	-0.353764	-0.479452	-0.299824	-0.354193	21.0205	38.304	24	11	11	11	6.2	274420000	Q96AY4;A0A087WW06;B0QYP4;B0QYP5	Q96AY4;A0A087WW06	Tetratricopeptide repeat protein 28
KIAA1467	0.206879	0.707795	0.472505				-0.319044	-0.33214	-0.600813	-0.0515556	-0.385744	-0.194061	22.3988	15.806	6	5	5	5	12.1	154840000	A2RU67;Q69YM1	A2RU67	Uncharacterized protein KIAA1467
CYCS	0.206844	0.206963	0.687372		yes	Complex IV	3.12136	3.64025	2.83727	3.87362	2.82829	3.51749	30.9727	108.63	68	11	11	11	61	12643000320	P99999;C9JFR7;CON__P62894	P99999;C9JFR7	Cytochrome c
HCFC1	0.206811	0.957193	0.416368				3.97781	3.93844	4.22957	4.23229	4.34008	4.19388	26.6975	323.31	176	45	45	1	30	8379599872	A6NEM2;Q9Y5Z7	A6NEM2
WWTR1	0.20671	0.257882	0.646846				-5.96524	-6.34061	-5.51331	-6.1547	-5.53615	-5.50818	19.1806	1.3045	3	1	1	1	2	7724900	Q9GZV5	Q9GZV5	WW domain-containing transcription regulator protein 1
RABEP1	0.206643	1.57306	0.320846				1.83689	1.85013	1.9825	2.12772	2.14189	2.01985	24.7536	100.74	45	19	19	19	25.4	1555699968	Q15276;I3L2B8;I3L456;A0A087WZZ3;K7ENJ9	Q15276	Rab GTPase-binding effector protein 1
OTUD5	0.206589	0.639495	0.486312				0.0887718	0.106455	0.444262	0.288193	0.5886	0.382462	25.3724	178.95	39	13	13	13	28	1042400000	Q96G74;A0A087WXV6;H7BZQ3	Q96G74;A0A087WXV6;H7BZQ3	OTU domain-containing protein 5
FTH1	0.206477	0.447049	0.540123				2.85817	2.90224	2.48046	3.16866	2.67306	3.01858	28.6803	120.17	40	12	12	12	71	4731899904	P02794;G3V192;G3V1D1;E9PRK8;E9PKY7;E9PPQ4;E9PQR3;E9PKM5;E9PK45	P02794;G3V192;G3V1D1	Ferritin heavy chain;Ferritin heavy chain, N-terminally processed;Ferritin
NSMCE1	0.206416	0.695773	0.474025				-0.495975	-0.330856	-0.609898	-0.0861683	-0.461042	-0.270271	23.8568	26.308	12	5	5	5	27.4	243060000	Q8WV22;I3L1I3;H3BSL0;H3BR73;H3BR31;H3BN81;H3BV05	Q8WV22;I3L1I3;H3BSL0;H3BR73	Non-structural maintenance of chromosomes element 1 homolog
VPS33B	0.20638	0.594857	0.496094				0.228117	0.253143	0.633589	0.488419	0.743412	0.502159	23.7845	54.386	31	13	13	13	24.3	520169984	Q9H267;A0A2R8YDQ0;F5H008;G3V3F9	Q9H267;A0A2R8YDQ0;F5H008	Vacuolar protein sorting-associated protein 33B
NR3C1	0.206306	0.697856	0.474808				-0.778559	-0.932478	-0.763758	-0.7101	-0.374224	-0.771551	22.0499	56.501	7	4	4	3	7.9	178020000	P04150;A0A494C0P1;D6RDA9;Q3MSN4	P04150;A0A494C0P1	Glucocorticoid receptor
AGPAT9	0.206278	0.705029	0.472628				-4.8041	-4.43174	-4.70763	-4.53535	-4.29702	-4.49227	20.9777	11.373	5	3	2	2	9.7	45431000	Q53EU6	Q53EU6	Glycerol-3-phosphate acyltransferase 3
GABPB1	0.206228	0.400729	0.562046				-5.4737	-5.10658	-4.92509	-4.69928	-4.98229	-5.20512	19.4685	3.2432	1	3	1	1	7.2	6528900	H9ZYI9;H0YMZ5	H9ZYI9
POLE2	0.206188	1.22157	0.371387				0.255095	0.237009	0.457672	0.539766	0.57461	0.453964	22.6786	34.212	12	6	6	6	20.5	167840000	P56282;U3KQ22	P56282	DNA polymerase epsilon subunit 2
GMPR	0.206151	0.386285	0.568871				-1.59861	-1.51871	-2.02202	-1.36166	-1.82964	-1.32959	21.6282	6.7682	4	5	2	2	13.6	51862000	P36959	P36959	GMP reductase 1
YWHAE	0.20613	0.272485	0.637746				6.43765	6.57493	5.91096	6.81237	6.07111	6.65846	33.2639	323.31	544	28	25	17	80	175339995136	P62258;B4DJF2;I3L3T1;K7EIT4;I3L0W5	P62258	14-3-3 protein epsilon
HSPBP1	0.206072	1.66376	0.309964				1.76555	1.9085	1.88638	2.129	2.02583	2.02381	27.3471	321.93	69	18	18	18	73.3	3243699968	Q9NZL4;K7EL16;K7EN20;K7ERT9;K7EKM6;K7EMM7	Q9NZL4	Hsp70-binding protein 1
UCHL5	0.206072	0.961067	0.416683				3.00489	2.98657	3.23088	3.29147	3.38238	3.1667	27.9515	232	81	21	21	1	75.7	4672300032	Q9Y5K5;Q5LJA9;H0Y6Y4;H0Y4E0	Q9Y5K5;Q5LJA9;H0Y6Y4	Ubiquitin carboxyl-terminal hydrolase isozyme L5;Ubiquitin carboxyl-terminal hydrolase
DUSP9	0.205811	0.766768	0.45974				-1.8519	-1.6977	-1.48425	-1.41422	-1.40521	-1.597	24.5243	61.662	23	9	9	8	34.6	410209984	Q99956;Q16828;F8VW29	Q99956	Dual specificity protein phosphatase 9
CCDC62	0.20577	0.649612	0.483964				-2.78997	-2.76056	-2.54676	-2.31558	-2.44008	-2.72431	21.4974	1.2508	1	1	1	1	1.5	115460000	Q6P9F0;A0A024RBT8	Q6P9F0;A0A024RBT8	Coiled-coil domain-containing protein 62
CCDC137	0.205746	0.329625	0.600344				-2.86455	-3.21674	-3.57935	-2.92088	-3.31374	-2.80879	22.8168	7.602	4	3	3	3	11.1	96049000	Q6PK04;I3L0U5;I3L4F6	Q6PK04;I3L0U5	Coiled-coil domain-containing protein 137
WDR7	0.205574	0.957695	0.416984				-3.7186	-3.63864	-3.50385	-3.50103	-3.25792	-3.4854	19.207	21.915	10	3	3	3	3.6	42361000	Q9Y4E6;A2RRE0	Q9Y4E6	WD repeat-containing protein 7
CRYGD	0.20556	0.478048	0.529493				-0.907207	-0.6049	-1.03299	-0.448709	-0.906801	-0.572905	23.2894	18.362	4	3	3	3	17.2	92271000	P07320	P07320	Gamma-crystallin D
ZBTB18	0.205361	0.224223	0.671272				-4.30867	-4.43585	-5.28196	-4.41251	-4.81781	-4.18008	19.5462	4.4627	3	2	2	2	4.4	22968000	Q99592	Q99592	Zinc finger and BTB domain-containing protein 18
FAM192A	0.205259	1.06948	0.396338				1.25724	1.19924	1.06715	1.50503	1.26098	1.3734	26.8827	69.981	33	12	12	12	38.6	1608700032	Q9GZU8;H3BUL4;H3BMX9;H3BP64;H3BQQ6;H3BTI2;H3BTP8;H3BSY6;H3BU93;Q6P4H7;H3BSF0;H3BNK9;H3BN22;H3BPF9;H3BPH9	Q9GZU8;H3BUL4;H3BMX9;H3BP64;H3BQQ6;H3BTI2;H3BTP8;H3BSY6;H3BU93	Protein FAM192A
TUBGCP4	0.20525	0.38243	0.570279				-2.91379	-2.88297	-3.08988	-2.33945	-3.06368	-2.86776	22.9282	28.962	12	5	5	5	12.4	247420000	Q9UGJ1;H3BPU4;H3BQY4;H3BQ12;H3BS59	Q9UGJ1;H3BPU4	Gamma-tubulin complex component 4
LTN1	0.20505	1.17653	0.378501				-1.03776	-1.07961	-0.829393	-0.73712	-0.765997	-0.828493	21.2014	56.611	13	8	8	8	6.9	219420000	O94822;H7BYG8;S4R3T2	O94822;H7BYG8	E3 ubiquitin-protein ligase listerin
UTRN	0.204962	0.758483	0.462831				2.22452	2.22989	2.54378	2.47595	2.6688	2.46833	23.5478	323.31	134	58	58	44	21.9	2133799936	P46939;H0Y337;Q5SYY2;A0A0D9SG57;A0A0A0MSM3;Q5T098	P46939	Utrophin
GDPGP1	0.20467	0.62063	0.49082				-4.8235	-4.69506	-4.56658	-4.35688	-4.36722	-4.74704	22.5396	17.122	7	4	4	4	16.4	103650000	Q6ZNW5;H0YN11;A0A286YET3	Q6ZNW5;H0YN11;A0A286YET3	GDP-D-glucose phosphorylase 1
PSMA1	0.204506	0.198917	0.69509				4.89014	5.02132	4.22569	5.31645	4.30722	5.12701	30.0313	323.31	138	21	21	21	85.9	18655000576	P25786;F5GX11;B4DEV8;F5H112	P25786;F5GX11	Proteasome subunit alpha type-1
SMPDL3B	0.204465	0.38712	0.569672				-0.571487	-0.701237	-1.16337	-0.515982	-0.866468	-0.440252	23.9795	16.818	12	5	5	5	17.8	297729984	Q92485;F8VWW8;Q5T0Y8	Q92485;F8VWW8;Q5T0Y8	Acid sphingomyelinase-like phosphodiesterase 3b
GOLGB1	0.204259	0.886069	0.432997				4.52145	4.60122	4.46171	4.89681	4.55303	4.74732	25.4791	323.31	218	94	94	94	39.6	8839700480	Q14789;E7EU81;H0Y867;H7C5I7;F8WF12;C9J8Q0	Q14789	Golgin subfamily B member 1
TSPAN14	0.20423	0.924912	0.42448				-2.63307	-2.60977	-2.68431	-2.23656	-2.54041	-2.53749	21.777	2.0818	1	1	1	1	4.1	43124000	Q8NG11;H7BXY6;A6NEP9	Q8NG11;H7BXY6;A6NEP9	Tetraspanin-14;Tetraspanin
CBR3	0.204129	0.581353	0.49958				0.681767	0.669035	1.0373	0.906088	1.19944	0.89496	26.1492	34.663	10	8	6	6	42.6	1190700032	O75828	O75828	Carbonyl reductase [NADPH] 3
UNKL	0.204089	0.164362	0.728809				-5.46526	-5.11233	-6.25576	-5.03323	-6.04983	-5.13804	21.8223	10.847	6	5	5	5	7.8	118660000	A0A0A0MRZ1;Q9H9P5;E9PDK2;A0A0A0MSC7	A0A0A0MRZ1
PELO	0.204021	1.11545	0.391582				1.11976	1.13262	1.19543	1.457	1.18969	1.41319	26.309	200.92	48	15	15	15	44.7	1745900032	Q9BRX2	Q9BRX2	Protein pelota homolog
HMGB2	0.203982	0.202321	0.692496				5.35151	5.24715	4.58824	5.64154	4.6583	5.499	32.9393	162.45	99	21	17	17	64.1	49415000064	P26583;D6R9A6	P26583;D6R9A6	High mobility group protein B2
NFXL1	0.2039	1.58152	0.326331				1.66404	1.6267	1.7974	1.8871	1.85797	1.95477	24.8455	136.06	61	20	20	20	26.7	1416899968	Q6ZNB6	Q6ZNB6	NF-X1-type zinc finger protein NFXL1
PSME1	0.20384	0.254321	0.650109				3.70635	3.75988	3.02842	3.94574	3.27495	3.88548	29.2861	228.14	70	18	18	18	67.9	9819299840	Q06323;H0YKK6;H0YLU2	Q06323	Proteasome activator complex subunit 1
REXO2	0.2038	0.309241	0.610818		yes		3.35677	3.48981	2.87122	3.70481	3.06839	3.556	28.4373	99.066	54	10	10	10	46.4	4725400064	Q9Y3B8;H0YGR4;H0YG54;F5GYG5;F5H784;H0YF66;F5H7P1;Q9BTR4;F5H6P8;H0YG37	Q9Y3B8;H0YGR4;H0YG54;F5GYG5	Oligoribonuclease, mitochondrial
APEX1	0.203645	0.188629	0.704165		yes		4.77235	4.85595	3.92761	5.1557	4.17882	4.83232	30.8997	323.31	115	26	26	26	71.4	28046999552	P27695;G3V3M6;G3V5Q1;G3V3C7;A0A0C4DGK8;H7C4A8;G3V5M0;G3V359;G3V5D9;G3V3Y6	P27695;G3V3M6;G3V5Q1;G3V3C7;A0A0C4DGK8	DNA-(apurinic or apyrimidinic site) lyase;DNA-(apurinic or apyrimidinic site) lyase, mitochondrial
ATP5J2	0.2034	0.893175	0.433167		yes	ATP Synthase	-1.86491	-1.98136	-1.75993	-1.80885	-1.51547	-1.67168	26.5664	5.0788	5	3	1	1	39.4	397510016	P56134	P56134	ATP synthase subunit f, mitochondrial
PURA	0.203305	1.66036	0.315687				1.87743	1.70524	1.83592	2.04903	1.99894	1.98054	27.0615	127.7	33	8	8	8	35.7	1120499968	Q00577	Q00577	Transcriptional activator protein Pur-alpha
PUM2	0.2029	0.362696	0.579865				-4.519	-4.63363	-4.41387	-3.87857	-4.61548	-4.46374	21.1576	7.4045	6	8	4	4	8.9	84214000	Q8TB72;A0A0C4DG68;C9JE24;F2Z366;F8WD57;C9JW01	Q8TB72;A0A0C4DG68	Pumilio homolog 2
ARPC5	0.202797	1.43588	0.344624				2.57798	2.53318	2.68105	2.80527	2.88235	2.71297	27.4963	142.55	22	6	6	6	66.2	1893299968	O15511;B1ALC0	O15511;B1ALC0	Actin-related protein 2/3 complex subunit 5
NCAPG2	0.202786	1.06243	0.4013				0.47394	0.379179	0.578922	0.567091	0.804264	0.669044	23.1647	109.84	41	17	17	17	18.7	611209984	Q86XI2;H0Y6U5;F8WE06	Q86XI2;H0Y6U5	Condensin-2 complex subunit G2
BNIP1	0.202579	0.629932	0.490398				2.53864	2.66986	2.48286	2.98135	2.52085	2.7969	27.5208	64.46	27	13	13	13	68	2696000000	Q12981	Q12981	Vesicle transport protein SEC20
RIOK3	0.202248	0.569476	0.503363				-1.50337	-1.45144	-1.03692	-1.05239	-1.09469	-1.23791	23.7502	25.507	13	7	7	7	23.7	352760000	O14730;B4E1Q4;J3QQL5	O14730;B4E1Q4	Serine/threonine-protein kinase RIO3
TMEM237	0.202169	0.490105	0.52641				-0.542009	-0.440876	-0.774647	-0.095808	-0.601328	-0.45389	23.7019	20.446	6	3	3	3	9.6	163740000	Q96Q45;A0A087WWU1;F2Z329	Q96Q45;A0A087WWU1	Transmembrane protein 237
RFC4	0.202167	1.42556	0.346178				2.51849	2.58813	2.66573	2.88186	2.78988	2.70711	26.676	172.08	45	17	17	17	55.9	2037100032	P35249;C9JZI1;C9J8M3;C9JXZ7;C9JGY5;F8WE44;H7C1P0;C9JW34	P35249;C9JZI1;C9J8M3	Replication factor C subunit 4
SLC39A8	0.20211	0.976059	0.41727				-0.921856	-0.797642	-0.695152	-0.467947	-0.711691	-0.628683	24.1828	17.433	2	1	1	1	4.8	95222000	Q9C0K1	Q9C0K1	Zinc transporter ZIP8
TP53	0.201906	1.17383	0.383445				3.3937	3.49185	3.48211	3.77203	3.51755	3.6838	28.0868	131.94	91	18	18	18	52.4	5131400192	P04637;A0A0U1RQC9;J3KP33;A0A087X1Q1;E7ESS1;E7EQX7;A0A087WXZ1;A0A087WT22;E9PFT5;E7EMR6;E9PCY9;S4R334	P04637;A0A0U1RQC9;J3KP33;A0A087X1Q1;E7ESS1;E7EQX7	Cellular tumor antigen p53
ZBTB43	0.201854	1.22524	0.374598				-3.98807	-4.20878	-3.9887	-3.82824	-3.84392	-3.90783	19.3603	3.5649	3	2	2	2	3.6	14806000	O43298;Q5JU97	O43298;Q5JU97	Zinc finger and BTB domain-containing protein 43
PRKAA1	0.201843	1.29401	0.365448				-0.305746	-0.219208	-0.359644	0.00754166	-0.201893	-0.0847187	26.2875	22.55	13	11	9	9	25.9	2293400064	Q13131;Q96E92	Q13131	5-AMP-activated protein kinase catalytic subunit alpha-1
AIP	0.201821	0.519846	0.516044				3.63512	3.74645	3.41173	3.99148	3.52885	3.87844	28.6804	262.92	81	20	20	20	68.8	7743200256	O00170;E9PMH2;V9GYQ3	O00170;E9PMH2	AH receptor-interacting protein
PVRL2	0.201728	0.36978	0.576804				1.13395	1.20245	0.796125	1.54613	0.892262	1.29931	25.4307	55.278	19	9	9	9	23	995030016	Q92692;K7EKE8	Q92692	Nectin-2
CENPH	0.201712	0.347581	0.590926				0.264614	0.427561	-0.0898933	0.686241	0.052206	0.468971	25.7165	65.891	22	8	8	8	39.7	827049984	Q9H3R5;B3KVZ3;H0Y9E6;D6RBJ6	Q9H3R5;B3KVZ3;H0Y9E6	Centromere protein H
TBC1D9B	0.201708	2.50932	0.222902				1.41311	1.43663	1.51168	1.65682	1.63626	1.67348	24.4289	119.38	50	18	18	18	21.1	1219600000	Q66K14;G3V133;H0YB58;E5RIN2;H0YB08	Q66K14	TBC1 domain family member 9B
PPP2R5C	0.201657	1.52783	0.335458				-0.673445	-0.623241	-0.530607	-0.38998	-0.340958	-0.491385	22.9217	32.116	13	10	6	6	22.5	190690000	Q13362;H0YJ75;Q96B13;H0YN84;G3V2U3;H0YJU0;H0YJ49	Q13362;H0YJ75;Q96B13	Serine/threonine-protein phosphatase 2A 56 kDa regulatory subunit gamma isoform
PRKDC	0.201581	0.435219	0.547326				5.71057	5.74536	6.19161	5.94401	6.33141	5.97686	27.2177	323.31	725	177	177	177	46.2	34336999424	P78527;F5GX40;H0YG84	P78527	DNA-dependent protein kinase catalytic subunit
FER;Pe1Fe10	0.201341	2.77083	0.206789				-1.92162	-1.91636	-1.92244	-1.68111	-1.70465	-1.77064	21.3452	8.8134	4	2	2	2	2.9	114550000	P16591;W0S4B9;A0A0D9SEV4	P16591;W0S4B9	Tyrosine-protein kinase Fer;Non-specific protein-tyrosine kinase
ARL5B;ARL5A	0.200976	0.514703	0.518691				-2.53392	-2.65755	-3.05857	-2.46099	-2.67644	-2.50969	23.4958	5.6973	10	4	4	4	15.6	130120000	Q96KC2;Q9Y689	Q96KC2;Q9Y689	ADP-ribosylation factor-like protein 5B;ADP-ribosylation factor-like protein 5A
TMED2	0.200953	0.475423	0.531543				1.77704	1.84136	1.50042	2.06078	1.60605	2.05486	27.5427	47.348	39	6	6	6	36.8	1759699968	Q15363;F5GX39;E7EQ72	Q15363;F5GX39;E7EQ72	Transmembrane emp24 domain-containing protein 2
ELF2	0.200933	1.31734	0.363374				-1.58107	-1.46754	-1.34271	-1.2371	-1.25136	-1.30005	22.3135	27.9	7	5	5	4	13.5	130310000	Q15723;Q99607;D6RGD9;A0A087WU18	Q15723	ETS-related transcription factor Elf-2
YBEY	0.200829	1.0046	0.414423		yes		-0.424528	-0.635071	-0.547232	-0.476643	-0.274469	-0.253231	25.9878	10.501	9	5	5	5	25.7	332710016	P58557	P58557	Putative ribonuclease
LRRC4B	0.200763	0.243626	0.657755				-5.7928	-5.76077	-6.54307	-6.07963	-5.98214	-5.43258	16.5211	2.1731	1	1	1	1	2.1	2727300	Q9NT99	Q9NT99	Leucine-rich repeat-containing protein 4B
NEU1	0.200637	1.86545	0.290104				-1.49289	-1.48268	-1.46937	-1.35168	-1.29992	-1.19143	21.5054	7.5017	3	2	2	2	8.7	59540000	Q99519	Q99519	Sialidase-1
CEP76	0.20057	0.950618	0.422186				-1.8511	-1.81855	-1.97675	-1.53304	-1.83149	-1.68016	20.0825	1.6575	2	1	1	1	1.4	38861000	Q8TAP6;K7EII2;B4DP81	Q8TAP6;K7EII2;B4DP81	Centrosomal protein of 76 kDa
IDH3G	0.200466	1.08108	0.400736		yes		2.42715	2.3987	2.56058	2.57429	2.80412	2.60942	26.9545	224.15	55	15	15	15	50.6	2340900096	P51553;G5E9Q7;E7EQB8;E9PF84;H7C1W2;H0Y5Q7	P51553;G5E9Q7;E7EQB8;E9PF84	Isocitrate dehydrogenase [NAD] subunit gamma, mitochondrial;Isocitrate dehydrogenase [NAD] subunit, mitochondrial
OGFR	0.200459	0.885326	0.43734				0.870981	1.01118	0.903984	1.27547	0.94664	1.16541	25.1579	130.91	39	17	17	17	37.4	1160499968	Q9NZT2;A0A0A0MRN5;A0A087X028;Q4VXW3	Q9NZT2;A0A0A0MRN5;A0A087X028	Opioid growth factor receptor
GOSR2	0.200452	0.709789	0.47441				1.20902	1.23235	0.998056	1.49677	1.14395	1.40007	27.5018	82.057	34	10	10	10	63.2	1710499968	O14653;I3NI02;E7EQ34;A0A1W2PS81;A0A1W2PQM3;A0A1W2PPG1;A0A1W2PPP5;A0A1W2PPG5;A0A1W2PRV0;A0A1W2PR02;A0A1W2PRC2;I3L4Z6;I3L0K1;A0A1W2PRP7;A0A1W2PRL0;A0A1W2PS12;A0A1W2PPW8;A0A1W2PPJ0;A0A1W2PR23;A0A1W2PRE6;I3L1K7;A0A1W2PQP2;A0A1X7SBU8;A0A1W2PQE0;A0A1W2PNV3;A0A1W2PQ77;A0A1W2PQ06;A0A1W2PRD0;A0A1W2PQ38;A0A1W2PQQ4;A0A1W2PQS3;A0A1W2PP28;A0A1W2PQ12	O14653;I3NI02;E7EQ34;A0A1W2PS81;A0A1W2PQM3;A0A1W2PPG1;A0A1W2PPP5;A0A1W2PPG5;A0A1W2PRV0;A0A1W2PR02;A0A1W2PRC2;I3L4Z6;I3L0K1;A0A1W2PRP7;A0A1W2PRL0;A0A1W2PS12;A0A1W2PPW8;A0A1W2PPJ0;A0A1W2PR23;A0A1W2PRE6;I3L1K7;A0A1W2PQP2;A0A1X7SBU8;A0A1W2PQE0;A0A1W2PNV3;A0A1W2PQ77;A0A1W2PQ06;A0A1W2PRD0	Golgi SNAP receptor complex member 2
THUMPD3	0.20034	1.00685	0.414469				1.8603	1.90829	2.13774	2.1479	2.24156	2.11789	26.2046	119.93	46	14	14	14	33.5	1933400064	Q9BV44;H7C3J3;H7C0R6;C9JP31;C9J9V2	Q9BV44;H7C3J3	THUMP domain-containing protein 3
PRDX5	0.200185	1.58819	0.330675		yes		3.18102	3.23822	3.24922	3.49461	3.45688	3.31753	29.8036	323.31	89	13	13	13	57	12181999616	P30044	P30044	Peroxiredoxin-5, mitochondrial
TLE3	0.200096	0.556589	0.509105				-4.53817	-4.6587	-4.40597	-4.61723	-4.1818	-4.20352	21.163	1.867	2	15	1	0	25.1	84528000	Q04726;H0YL70;A0A0D9SES8;H0YLW9	Q04726;H0YL70;A0A0D9SES8	Transducin-like enhancer protein 3
MRPS28	0.199385	0.399689	0.565867		yes		-1.04939	-1.26733	-1.5423	-0.930784	-1.39825	-0.931829	25.4061	40.032	8	8	4	4	49.7	444640000	Q9Y2Q9;H0YAT2;E5RGC7;H7C5V3;E5RFH3;E5RK86;E5RFT8	Q9Y2Q9;H0YAT2;E5RGC7;H7C5V3;E5RFH3	28S ribosomal protein S28, mitochondrial
ATP11A	0.199245	1.17907	0.385809				-2.39653	-2.41015	-2.27815	-2.24762	-2.0291	-2.21037	20.0939	14.628	4	3	3	3	3.4	58195000	P98196;E9PEJ6;H0Y547	P98196;E9PEJ6;H0Y547	Probable phospholipid-transporting ATPase IH;Phospholipid-transporting ATPase
TM9SF4	0.199137	0.488608	0.529263				1.64323	1.79631	1.36245	2.01229	1.58307	1.80404	26.5731	107.07	37	11	11	11	20.6	2096700032	Q92544;A0A0C4DFM1;F8WCN2;F2Z2L1	Q92544;A0A0C4DFM1	Transmembrane 9 superfamily member 4
B3GAT3	0.199043	1.00192	0.416675				0.272362	0.287041	0.525007	0.53945	0.64595	0.49614	24.588	40.628	15	8	8	8	29.3	428729984	O94766;G3V150;E9PNA1	O94766;G3V150	Galactosylgalactosylxylosylprotein 3-beta-glucuronosyltransferase 3
NRBF2	0.198987	0.549888	0.509782				-3.52127	-3.46831	-3.05899	-3.06849	-3.10275	-3.28036	23.4713	37.871	5	2	2	2	11.8	186080000	Q96F24	Q96F24	Nuclear receptor-binding factor 2
NPTN;DKFZp566H1924	0.198966	0.169772	0.726182				1.75482	1.8084	0.924326	2.11931	1.02728	1.93786	26.5366	23.831	17	7	7	7	23.1	1946899968	Q9Y639;Q9UFM8;H3BU51;H3BQ94	Q9Y639;Q9UFM8	Neuroplastin
UGT8	0.198829	0.562095	0.507968				-3.69711	-3.63906	-3.33843	-3.39393	-3.15238	-3.5318	21.8419	33.451	10	5	5	5	9.6	101490000	Q16880;D6RFW2	Q16880	2-hydroxyacylsphingosine 1-beta-galactosyltransferase
THOP1	0.198474	0.338979	0.599034				3.6596	2.91694	2.97296	3.45222	3.3764	3.31631	26.6512	171.51	76	25	25	17	39.6	3793900032	P52888;K7EP46;K7EL02;K7EIK4;K7EL32;K7EMU4	P52888;K7EP46	Thimet oligopeptidase
CC2D1B	0.198404	0.395803	0.568238				0.15951	0.181288	-0.310709	0.372124	-0.0663929	0.319571	24.6758	76.814	33	14	13	13	27	938019968	Q5T0F9;H0Y517;H7C1U3	Q5T0F9;H0Y517;H7C1U3	Coiled-coil and C2 domain-containing protein 1B
SURF4	0.198399	1.26174	0.37289				1.97494	2.04853	1.8892	2.27327	2.07408	2.16052	27.5488	62.481	51	5	5	5	21.6	2159699968	O15260;Q5T8U5;B7Z1G8	O15260;Q5T8U5	Surfeit locus protein 4
CTDSP2	0.198392	0.224002	0.672847				-6.07162	-5.58483	-6.65039	-5.61459	-6.15682	-5.94024	22.9386	5.1562	3	1	1	1	4.1	96467000	O14595;F8W1I1;F8VYL0	O14595;F8W1I1;F8VYL0	Carboxy-terminal domain RNA polymerase II polypeptide A small phosphatase 2
DSG2	0.198327	1.5198	0.339525				2.02314	1.95838	2.13593	2.17611	2.26631	2.27001	25.212	181.22	61	22	22	22	27.4	1787900032	Q14126;J3KSI6	Q14126	Desmoglein-2
TMX4	0.198224	0.659503	0.4868				-0.348057	-0.377899	-0.671947	-0.117895	-0.424507	-0.26083	24.5402	29.594	10	5	5	5	19.8	341560000	Q9H1E5;E9PIN7	Q9H1E5	Thioredoxin-related transmembrane protein 4
TM2D3	0.198063	0.183853	0.711415				-2.33847	-2.38055	-3.03354	-2.01648	-3.07271	-2.06918	22.8762	1.5967	5	1	1	1	3.6	115480000	Q9BRN9;H0YNF6;B3KT51;E7EPS7;H0YNS4	Q9BRN9;H0YNF6;B3KT51;E7EPS7;H0YNS4	TM2 domain-containing protein 3
ZBTB14	0.197583	0.863546	0.448101				-3.88379	-3.81747	-4.06674	-3.67127	-3.875	-3.62897	20.7991	5.7929	3	3	3	3	10	41963000	O43829;J3KRQ2;J3QL74;J3QLI2	O43829	Zinc finger and BTB domain-containing protein 14
PRKCA	0.197495	1.00074	0.4169				1.24944	1.18608	1.33952	1.38451	1.61779	1.36522	24.7243	91.568	52	13	13	8	28.9	914710016	P17252;J3KRN5	P17252	Protein kinase C alpha type
TRAPPC13	0.197401	2.28516	0.250163				-0.624039	-0.724358	-0.614813	-0.444588	-0.463406	-0.463013	23.4454	11.776	10	6	6	6	12.7	228470000	A5PLN9;D6RB83	A5PLN9	Trafficking protein particle complex subunit 13
PPP1R21	0.197147	0.607191	0.498134				-0.291634	-0.276936	-0.456882	0.0819588	-0.380699	-0.135271	21.8035	22.018	8	5	5	5	9.4	168370000	Q6ZMI0;F8W7E1;F8WBY8;H7C1Y1	Q6ZMI0	Protein phosphatase 1 regulatory subunit 21
KIAA0922	0.196965	0.690362	0.480435				-2.86238	-2.71498	-2.4358	-2.48896	-2.52586	-2.40744	21.5944	2.4057	3	2	2	2	1.4	227980000	A2VDJ0;H0Y2M0	A2VDJ0;H0Y2M0	Transmembrane protein 131-like
C1orf50	0.196901	1.58105	0.335682				-1.38356	-1.39767	-1.25987	-1.07659	-1.19038	-1.18343	24.0239	49.648	9	3	3	3	17.6	187630000	Q9BV19	Q9BV19	Uncharacterized protein C1orf50
PDHB	0.196887	0.480639	0.532		yes		3.26147	3.21488	3.65523	3.48921	3.79285	3.44018	28.2225	270.8	110	17	17	17	65.5	6576999936	P11177;C9J634;F8WF02	P11177;C9J634;F8WF02	Pyruvate dehydrogenase E1 component subunit beta, mitochondrial
HADHB	0.196756	0.523621	0.518291		yes		3.38428	3.36793	3.76601	3.59863	3.90654	3.60331	27.9803	210.65	106	28	28	28	58.4	6884899840	P55084;F5GZQ3;B5MD38;C9JEY0;C9JE81;C9K0M0	P55084;F5GZQ3;B5MD38	Trifunctional enzyme subunit beta, mitochondrial;3-ketoacyl-CoA thiolase
TMEM123	0.19673	0.17715	0.719481				-2.10657	-2.01239	-2.93339	-1.74589	-2.74735	-1.96892	26.5352	1.5623	4	2	2	2	5.3	389000000	Q8N131;E9PKT4	Q8N131;E9PKT4	Porimin
CD99L2	0.196635	0.361304	0.583937				-0.619213	-0.777996	-1.24574	-0.479227	-0.917006	-0.656815	24.7504	42.951	12	4	4	4	18.3	310460000	Q8TCZ2;A0A0U1RQT8;H0Y4H3	Q8TCZ2;A0A0U1RQT8	CD99 antigen-like protein 2
ATL3	0.196397	1.47463	0.34783				1.994	2.0093	2.09253	2.21757	2.32615	2.1413	26.7979	148.47	38	16	16	16	49.4	3033499904	Q6DD88;F5H6I7;F5GWF8	Q6DD88;F5H6I7	Atlastin-3
SMC6	0.196304	0.845649	0.451842				1.02949	1.01757	1.27519	1.26945	1.43411	1.2076	22.9536	96.82	33	12	12	12	14.7	511750016	Q96SB8;C9JMN1;A0A0A0MRY1	Q96SB8;C9JMN1	Structural maintenance of chromosomes protein 6
VCL	0.196188	0.681267	0.48384				4.77039	4.80742	4.56535	5.0894	4.71907	4.92325	27.6674	323.31	219	60	60	60	55	15987000320	P18206;A0A096LPE1	P18206	Vinculin
PCYT1A	0.19614	0.419137	0.55895				1.82584	1.98593	1.60395	2.26435	1.69496	2.04483	26.1439	60.442	31	14	14	10	47.1	1631200000	P49585;C9JEJ2;C9J050;H7C1T3;C9J2E1;H7BZN1;C9JPY0;C9JVS0;F8WAZ5;F8WBU2	P49585;C9JEJ2;C9J050;H7C1T3;C9J2E1	Choline-phosphate cytidylyltransferase A
TSSC1	0.196059	0.581714	0.503719				-2.47933	-2.46442	-2.45485	-2.09004	-2.56819	-2.15219	24.2204	44.616	20	4	4	4	18.3	293209984	Q53HC9;A8MUM1;F8WDS8;C9J0U9;D3YTH5;F8WDX0;F8WB12;C9JVR6	Q53HC9;A8MUM1	Protein TSSC1
CYFIP1	0.195751	0.371705	0.578872				2.11699	2.19449	2.67681	2.34087	2.78596	2.44872	25.4917	183.54	99	30	30	17	27.5	3019699968	Q7L576;A0A0G2JR96;A0A0G2JQT1;A0A0G2JQH3;A0A087WVZ5;H0YL50;A0A0G2JRX2;A0A087WU52;A0A0G2JRV9;A0A087WWL1;A0A087WV63;A0A0G2JRF5;A0A087WWY5;A0A087WZL7	Q7L576;A0A0G2JR96;A0A0G2JQT1	Cytoplasmic FMR1-interacting protein 1
RAB5C	0.195695	0.429936	0.552889				-0.570124	-0.680386	-1.13119	-0.473663	-0.777369	-0.543581	21.8179	1.282	4	8	1	0	31.6	59151000	K7ERQ8;K7ERI8;F8VVK3;F8VWU4;F8VSF8;F8VVZ0	K7ERQ8;K7ERI8;F8VVK3
PARP4	0.195578	0.291988	0.626095				-4.32719	-5.01936	-4.15437	-4.42242	-4.22313	-4.26862	16.7902	12.112	4	1	1	1	1	9293400	Q9UKK3	Q9UKK3	Poly [ADP-ribose] polymerase 4
SOD2	0.195515	0.230705	0.670072		yes		4.23385	4.46694	3.69923	4.69724	3.87163	4.41769	30.9556	286.21	70	13	13	13	56.3	22905999360	P04179;F5H3C5;F5H4R2;F5GYZ5;G8JLJ2;G5E9P6;F5GXZ9	P04179;F5H3C5;F5H4R2;F5GYZ5	Superoxide dismutase [Mn], mitochondrial
UXS1	0.195457	0.575713	0.506268				-0.871922	-0.856575	-1.08466	-0.521711	-0.97831	-0.726763	21.7846	7.2916	4	3	3	3	10.5	57802000	Q8NBZ7;C9JW33;A0A6Q8PGM4	Q8NBZ7;C9JW33	UDP-glucuronic acid decarboxylase 1
AK1	0.195442	0.977622	0.422094				1.87624	1.95956	2.18717	2.22357	2.20345	2.18228	28.091	114.56	39	10	10	10	57.7	3144999936	P00568;Q5T9B7;H0YID2	P00568;Q5T9B7	Adenylate kinase isoenzyme 1
TOR1A	0.195426	0.652741	0.49029				1.33607	1.31699	1.65178	1.53159	1.79086	1.56866	25.4684	36.023	17	8	8	8	35.8	789219968	O14656;A0A494BZT7	O14656;A0A494BZT7	Torsin-1A
NCKIPSD	0.195171	2.80857	0.217031				-0.276823	-0.304693	-0.225634	-0.0728493	-0.0561142	-0.0926723	24.1901	94.136	34	16	16	14	26.5	535920000	Q9NZQ3;C9JSC3;H7C2K2;F8WCR8;H7C0T9;C9JMQ4	Q9NZQ3;C9JSC3	NCK-interacting protein with SH3 domain
ZNF629	0.195061	1.41152	0.360145				0.752167	0.683712	0.832552	0.89393	0.913359	1.04633	23.5894	72.077	28	14	14	14	21.1	504870016	Q9UEG4	Q9UEG4	Zinc finger protein 629
IFT172	0.194782	0.448254	0.545505				-2.95484	-2.9047	-2.49787	-2.75051	-2.35981	-2.66274	19.2095	30.937	9	4	4	4	3.5	61836000	Q9UG01;A0A6Q8PGJ2;H7C252;H0YAI8;H7C186;A0A6Q8PG03	Q9UG01;A0A6Q8PGJ2	Intraflagellar transport protein 172 homolog
KIF2C	0.194726	1.54081	0.341265				1.40103	1.378	1.53196	1.58595	1.69607	1.61314	25.4284	178.59	76	19	18	18	32.1	1670800000	Q99661;Q5JR91;Q5JR89	Q99661;Q5JR91	Kinesin-like protein KIF2C;Kinesin-like protein
FAM175B	0.194405	1.43764	0.355929				1.59102	1.67732	1.6679	1.87971	1.72808	1.91166	25.7347	72.344	26	10	10	10	35.4	893390016	Q15018	Q15018	BRISC complex subunit Abro1
CCDC93	0.194249	0.847362	0.452677				-1.11602	-1.13527	-1.27364	-1.16856	-0.898972	-0.874651	22.4807	46.337	20	6	6	6	11.6	210700000	Q567U6;F8W9X7	Q567U6;F8W9X7	Coiled-coil domain-containing protein 93
METAP1D	0.194056	0.368051	0.581907		yes		-2.90615	-2.7199	-3.2686	-2.58125	-3.06819	-2.66303	21.9137	21.374	7	5	5	5	18.8	55312000	Q6UB28	Q6UB28	Methionine aminopeptidase 1D, mitochondrial
TRIO	0.194047	1.71218	0.325224				-1.47142	-1.50989	-1.52333	-1.40451	-1.26961	-1.24838	21.328	77.16	28	7	7	7	4.6	381710016	O75962;E7EPJ7;E7EWP2;A0A1W2PRD7;F5H228	O75962;E7EPJ7;E7EWP2	Triple functional domain protein
BLOC1S1	0.193961	0.691139	0.48348				0.124575	0.214333	-0.0395813	0.463623	0.105076	0.31251	25.9857	76.51	14	6	6	6	49.7	531569984	P78537;G8JLQ3;A0A087WSV2;F8W036;F8VP73;F8W099;F8W606	P78537;G8JLQ3	Biogenesis of lysosome-related organelles complex 1 subunit 1
ISOC2	0.193922	1.21292	0.38675		yes		0.456207	0.447889	0.653503	0.735176	0.757069	0.647121	26.8837	138.33	24	7	7	7	59.5	990579968	Q96AB3;K7EKW4;K7ENV7	Q96AB3;K7EKW4;K7ENV7	Isochorismatase domain-containing protein 2, mitochondrial
RAPGEF1	0.193777	2.94896	0.210313				-2.28963	-2.33941	-2.29754	-2.12041	-2.14207	-2.08278	22.341	41.383	17	8	8	8	9.7	281560000	Q13905;H0Y6R4;Q5JUE9	Q13905;H0Y6R4	Rap guanine nucleotide exchange factor 1
TMEM165	0.193553	1.57132	0.339134				0.0555935	0.174376	0.148134	0.293625	0.404831	0.260305	25.4528	56.963	21	3	3	3	19.4	688870016	Q9HC07;V9GY93;D6RBL0;D6RD79	Q9HC07;V9GY93	Transmembrane protein 165
JAK1	0.193454	0.774371	0.467822				0.91164	0.664806	0.924721	0.947495	1.1834	0.95064	22.298	8.6022	8	5	5	5	4.8	319710016	P23458;A0A5F9ZH07;A0A5F9ZHN8;A0A5F9ZI39;A0A5F9ZHW0;A0A5F9ZH32	P23458;A0A5F9ZH07;A0A5F9ZHN8;A0A5F9ZI39;A0A5F9ZHW0;A0A5F9ZH32	Tyrosine-protein kinase JAK1
TMEM63B	0.193404	0.272557	0.643166				-1.38286	-1.48109	-2.00105	-1.20065	-1.8479	-1.23624	20.6876	4.4804	4	2	2	2	3	50665000	Q5T3F8;H3BLW6;H0YCP6	Q5T3F8;H3BLW6	CSC1-like protein 2
GEMIN7	0.193353	0.707324	0.480091				-4.0912	-3.97199	-3.73151	-3.61743	-3.84552	-3.75169	25.3791	146.83	9	2	2	2	39.7	261830000	Q9H840	Q9H840	Gem-associated protein 7
PRAF2	0.193122	0.540097	0.515244				1.51552	1.5761	1.19107	1.80498	1.44837	1.6087	27.4205	22.292	29	6	6	2	29.2	1077799936	O60831;A6NP52	O60831	PRA1 family protein 2
MCC	0.192849	0.718146	0.477273				-2.77943	-2.71108	-2.89844	-2.44968	-2.81638	-2.54434	21.3959	15.148	8	3	3	3	4.5	113130000	P23508;D6REY2;A0A096LNU0	P23508;D6REY2;A0A096LNU0	Colorectal mutant cancer protein
TTC21B	0.192793	0.862107	0.452315				-3.61985	-3.47747	-3.26478	-3.26376	-3.28255	-3.2374	19.2517	22.087	8	4	4	4	4.9	40575000	Q7Z4L5;A0A494C0N4	Q7Z4L5;A0A494C0N4	Tetratricopeptide repeat protein 21B
CTPS1	0.192778	1.15582	0.396243				3.77137	3.81864	4.02647	4.0719	4.06288	4.06003	28.8722	323.31	149	32	32	31	57.7	14741000192	P17812;A0A3B3IRI2;B4E1E0;A0A3B3IRQ8;A0A3B3ITF6;A0A3B3ITB8;A0A3B3ISY3;A0A3B3ITH9	P17812;A0A3B3IRI2;B4E1E0;A0A3B3IRQ8;A0A3B3ITF6;A0A3B3ITB8	CTP synthase 1;CTP synthase
CD58	0.192778	0.361592	0.58665				-0.620625	-0.629538	-1.05286	-0.286112	-0.876759	-0.561821	23.6143	1.8067	1	1	1	1	4.8	89884000	P19256;H0YDI1;B1AMW1	P19256;H0YDI1;B1AMW1	Lymphocyte function-associated antigen 3
TMEM230	0.192752	0.455992	0.543114				0.521502	0.578831	0.202166	0.849155	0.369333	0.662266	27.1157	36.791	14	3	3	3	30.8	872540032	Q96A57;Q5JWB9;A0A087WTT2	Q96A57;Q5JWB9;A0A087WTT2	Transmembrane protein 230
ATG12	0.192644	1.24278	0.383952				-1.90649	-1.84587	-1.71058	-1.61042	-1.71208	-1.56251	24.4976	1.4315	1	1	1	1	6.4	71062000	O94817	O94817	Ubiquitin-like protein ATG12
EPB41L5	0.19259	0.757945	0.472949				-4.73205	-4.80231	-4.48811	-4.53737	-4.56052	-4.34681	18.9767	7.9488	4	1	1	1	2.2	14445000	Q9HCM4	Q9HCM4	Band 4.1-like protein 5
NCSTN	0.19252	0.34797	0.596466				2.30713	2.34037	1.84676	2.58842	2.03715	2.44626	26.2645	107.1	33	8	8	8	15	2498899968	Q92542;Q5T205;H0Y6T7;H0Y3Z4;Q5T209	Q92542;Q5T205;H0Y6T7;H0Y3Z4	Nicastrin
CMSS1	0.1925	0.674818	0.48702				0.494881	0.499058	0.865334	0.871872	0.831793	0.733109	25.6399	9.6084	5	4	4	4	14	575129984	Q9BQ75;C9J384	Q9BQ75;C9J384	Protein CMSS1
CETN3	0.192337	0.257136	0.651947				-5.10672	-4.36583	-4.97964	-4.27923	-4.66066	-4.93528	21.5586	19.041	5	3	3	3	38.3	33976000	O15182;E5RK82;E5RJF8;E5RFM2	O15182;E5RK82;E5RJF8	Centrin-3
ATP5A1	0.192297	0.594171	0.502848		yes	ATP Synthase	4.94831	5.05346	5.38468	5.29203	5.43718	5.23413	31.0745	323.31	288	36	36	36	65.6	70101000192	P25705;K7EK77;K7ERX7;K7EJP1;K7ENJ4;K7EQH4;K7ESA0	P25705;K7EK77	ATP synthase subunit alpha, mitochondrial
FKBP7	0.192115	0.402705	0.568415				1.73859	1.77931	1.36071	2.06896	1.54422	1.84178	26.4383	22.278	20	7	7	7	31.1	1364000000	Q9Y680;H7BZJ4;F8WCU2;F8WBF2	Q9Y680	Peptidyl-prolyl cis-trans isomerase FKBP7
KIF3A	0.192076	1.02013	0.418968				0.249123	0.426804	0.548525	0.57642	0.59371	0.630548	23.9269	89.751	54	15	14	13	28	590089984	Q9Y496;J3KPF9;A0A087X011;E9PES4;H7C2F6;C9J9X2	Q9Y496;J3KPF9;A0A087X011;E9PES4	Kinesin-like protein KIF3A;Kinesin-like protein
TIMP2	0.192065	0.32126	0.609638				-2.53202	-2.51006	-3.02756	-2.25165	-2.84291	-2.39888	20.801	1.2448	1	1	1	1	6.8	20096000	P16035;B4DFW2	P16035;B4DFW2	Metalloproteinase inhibitor 2
PPP1R10	0.191899	0.690234	0.484194				0.544025	0.50308	0.842134	0.788689	0.952112	0.724136	23.447	55.992	43	10	10	10	15.4	628940032	Q96QC0	Q96QC0	Serine/threonine-protein phosphatase 1 regulatory subunit 10
SULT1A1;SULT1A2;SULT1A3;SULT1A4	0.191852	0.449157	0.547457				-0.575813	-0.528872	-0.183149	-0.43396	0.0233002	-0.301619	24.5888	46.324	19	6	6	6	32.5	479400000	P50225;H3BRY5;P50226;P0DMM9;P0DMN0;E9PKW4;A0A0A6YYL2;H3BQX5;E9PKR8;H3BNY7;A0A7I2V2T5;E9PM76	P50225;H3BRY5;P50226;P0DMM9;P0DMN0;E9PKW4;A0A0A6YYL2;H3BQX5;E9PKR8	Sulfotransferase 1A1;Sulfotransferase;Sulfotransferase 1A2;Sulfotransferase 1A3;Sulfotransferase 1A4
UQCRC2	0.191828	1.62219	0.337746		yes	Complex III	2.93949	2.90553	3.07955	3.18551	3.15829	3.15625	28.4751	321.4	99	20	20	20	58.1	7089699840	P22695;H3BRG4;H3BSJ9;H3BP04;H3BUE4;H3BUI9;A0A087WVZ4	P22695;H3BRG4;H3BSJ9;H3BP04	Cytochrome b-c1 complex subunit 2, mitochondrial
TAMM41	0.191651	0.320417	0.610352		yes		-2.89512	-2.86305	-2.2283	-2.6467	-2.2571	-2.50772	23.5728	101.56	13	4	4	4	11.9	311929984	Q96BW9;A0A0G2JQ92;G3V0F3;B4E101;H7C1A2	Q96BW9;A0A0G2JQ92	Phosphatidate cytidylyltransferase, mitochondrial
ZNF608	0.191613	1.12018	0.404209				-3.83702	-4.05417	-3.87662	-3.75741	-3.64352	-3.79205	19.7045	27.711	3	2	2	2	2.4	45282000	Q9ULD9;B3KPE6;A0A0C4DGB8	Q9ULD9;B3KPE6;A0A0C4DGB8	Zinc finger protein 608
RAP2C;RAP2A	0.191488	1.29461	0.377524				0.74543	0.751257	0.935787	0.968903	1.06217	0.975864	26.0806	89.823	36	10	10	5	54.6	851590016	Q9Y3L5;P10114;F6U784;A0A087X2C3	Q9Y3L5;P10114;F6U784	Ras-related protein Rap-2c;Ras-related protein Rap-2a
AKR1B1	0.191262	0.267461	0.645826		yes		4.82827	4.96758	4.29907	5.17248	4.50144	4.99479	30.8974	274.24	121	20	20	20	63.6	35999997952	P15121;E9PCX2;E9PEF9;C9JRZ8	P15121;E9PCX2	Aldose reductase
CALCOCO2	0.191038	1.04196	0.417046				-2.9637	-3.1573	-3.0826	-2.96163	-2.74885	-2.92002	23.1907	19.203	8	3	3	3	8.5	258500000	Q13137;D6RBI4;D6RJE7;D6RF70;D6REB0;I3L493	Q13137;D6RBI4;D6RJE7;D6RF70;D6REB0	Calcium-binding and coiled-coil domain-containing protein 2
PSMA6	0.190868	0.120048	0.793				5.49985	5.59148	4.42798	5.99058	4.50729	5.59405	29.6847	164.09	111	17	17	17	56.9	14670000128	P60900;G3V5Z7;G3V295;G3V3I1;G3V3U4;G3V4S5;G3V2S7;H0YJC4	P60900;G3V5Z7;G3V295;G3V3I1;G3V3U4	Proteasome subunit alpha type-6;Proteasome subunit alpha type
TRUB1	0.19083	0.596904	0.503004		yes		1.27119	1.36925	1.67498	1.56895	1.77894	1.54001	25.1641	77.843	21	9	9	9	34.4	789550016	Q8WWH5	Q8WWH5	Probable tRNA pseudouridine synthase 1
NSUN5	0.190667	0.670358	0.489159				0.27331	0.248142	0.337172	0.63389	0.226999	0.569736	24.8105	69.358	28	13	13	13	33.6	765009984	Q96P11;Q63ZY6;Q3KNT7	Q96P11	Probable 28S rRNA (cytosine-C(5))-methyltransferase
RBM5	0.190633	0.642117	0.495646				-1.89427	-2.17174	-1.86176	-1.88925	-1.60387	-1.86275	21.3993	50.559	16	6	5	5	11.4	96802000	P52756;C9JFQ5;F8WE23;C9JR02;C9J9P7;F8W910	P52756	RNA-binding protein 5
LIN7C	0.190604	0.341955	0.60059				1.85362	1.98694	1.48769	2.2257	1.63112	2.04324	28.4766	73.224	39	11	11	6	57.4	4108900096	Q9NUP9;G3V1D4	Q9NUP9;G3V1D4	Protein lin-7 homolog C
ACAT2	0.190287	1.07238	0.413718				3.53415	3.67333	3.59184	3.91371	3.66106	3.79542	29.4883	323.31	112	21	21	21	73	12803000320	Q9BWD1	Q9BWD1	Acetyl-CoA acetyltransferase, cytosolic
PRPF6	0.190128	0.973249	0.431443				0.692787	0.715372	0.926458	0.863647	1.03804	1.00331	24.6663	212.7	75	22	22	22	29.2	1491100032	O94906	O94906	Pre-mRNA-processing factor 6
LARP6	0.19004	1.08508	0.41205				-2.17466	-2.10844	-1.93884	-1.89982	-1.80282	-1.94918	21.8053	5.4027	4	4	4	3	10	109940000	Q9BRS8;K7EPD2	Q9BRS8	La-related protein 6
TUSC2	0.189853	0.325036	0.608688				-2.16921	-2.04068	-1.49739	-1.73811	-1.48747	-1.91215	22.2744	13.368	2	1	1	1	24.5	30437000	O75896;G3V0I0;F2Z2A9	O75896;G3V0I0;F2Z2A9	Tumor suppressor candidate 2
MKRN2	0.189749	1.46788	0.360009				0.261044	0.133125	0.275583	0.428978	0.338282	0.471739	24.3922	77.439	28	11	11	11	36.1	484390016	Q9H000;A0A7I2YQI0;C9J494;A0A7I2V5D2;A0A7I2V422;A0A7I2V4L9;A0A7I2V388	Q9H000;A0A7I2YQI0;C9J494;A0A7I2V5D2	Probable E3 ubiquitin-protein ligase makorin-2
TBC1D24	0.189645	1.58774	0.344162				-0.968781	-1.01191	-0.835863	-0.763447	-0.720995	-0.76318	23.2014	31.518	12	6	6	6	14.1	260430000	Q9ULP9;H3BV07;A0A2R8Y518;A0A0D9SFR5;H3BQ06	Q9ULP9;H3BV07;A0A2R8Y518	TBC1 domain family member 24
RUFY3	0.1896	2.51783	0.245521				-3.48296	-3.49672	-3.44468	-3.25772	-3.26247	-3.33536	23.0608	2.2939	3	1	1	1	10.2	34999000	D6RH24	D6RH24
TRRAP	0.189445	0.158554	0.738482				0.536766	0.252357	-0.455793	0.768383	-0.353745	0.487028	24.2552	115.02	43	17	17	17	4.6	4385099776	F2Z2U4;H0Y4W2;Q9Y4A5;A0A2R8YFJ4	F2Z2U4;H0Y4W2;Q9Y4A5	Transformation/transcription domain-associated protein
NPRL2	0.189082	0.209083	0.691953				-5.48086	-5.545	-6.3199	-5.59968	-5.97643	-5.2024	19.4973	2.572	2	1	1	1	2.9	17021000	Q8WTW4	Q8WTW4	Nitrogen permease regulator 2-like protein
RALA	0.188911	0.29642	0.625997				3.31203	3.4772	2.91573	3.7099	3.04471	3.51708	29.1534	184.29	65	11	11	4	57.3	5374000128	P11233;H7C3P7;C9JPE8	P11233;H7C3P7;C9JPE8	Ras-related protein Ral-A
EXOSC8	0.188798	1.15291	0.402154				-0.444897	-0.441338	-0.220514	-0.141842	-0.186153	-0.21236	26.182	20.127	12	4	4	4	22.5	837480000	Q96B26;H7C581	Q96B26	Exosome complex component RRP43
OSBPL8	0.188719	0.881174	0.451978				1.33386	1.41254	1.57733	1.58397	1.76622	1.53969	23.9952	115.39	32	11	11	10	15.6	869489984	Q9BZF1;F8VQX7;F8VUA7;F8VZ43;F8VVD3;F8VVE7	Q9BZF1;F8VQX7;F8VUA7	Oxysterol-binding protein-related protein 8;Oxysterol-binding protein
TPD52	0.188541	0.328382	0.608145				-2.09065	-1.77776	-2.19432	-1.56259	-2.22375	-1.71078	23.8351	37.851	4	11	2	2	65.2	134690000	P55327;E5RK35	P55327	Tumor protein D52
NDUFB8	0.188297	0.580613	0.509183		yes	Complex I	0.056036	0.400003	0.221813	0.610815	0.251764	0.380165	25.0569	17.374	16	3	3	3	18.3	279230016	O95169;K9J7I2;E9PQ68	O95169;K9J7I2;E9PQ68	NADH dehydrogenase [ubiquinone] 1 beta subcomplex subunit 8, mitochondrial
POLR3F	0.187932	1.72924	0.332742				-2.32013	-2.4639	-2.35842	-2.15225	-2.2344	-2.19201	23.493	27.233	18	5	5	5	22.8	200710000	Q9H1D9	Q9H1D9	DNA-directed RNA polymerase III subunit RPC6
SKIV2L	0.187906	0.590978	0.506453				0.632044	0.692259	1.08032	0.974335	1.03123	0.962778	23.2335	143.29	54	21	21	21	26.6	601590016	Q15477;H7C5N0;H7C4L3;B4E0B4;F8WDE8	Q15477	Helicase SKI2W
RAB1B;RAB1C	0.187891	0.720672	0.480861				2.40615	2.66129	2.72699	2.90031	2.66453	2.79326	28.2728	206.06	69	14	8	8	77.1	4864799744	Q9H0U4;E9PLD0;Q92928;P59190;A0A2R8YDI9;G3V196;A0A2R8YFB8	Q9H0U4;E9PLD0;Q92928	Ras-related protein Rab-1B;Putative Ras-related protein Rab-1C
RCOR1	0.187632	1.13981	0.406155				-1.53707	-1.58975	-1.69833	-1.30057	-1.46121	-1.50048	23.6819	33.759	18	7	7	5	18.8	322980000	Q9UKL0;E9PQE5;E9PR63	Q9UKL0	REST corepressor 1
RABL2B;RABL2A	0.187563	1.02749	0.422024				-3.85539	-3.62285	-3.64868	-3.58778	-3.53811	-3.43832	22.5534	18.541	9	4	4	4	23.2	80016000	Q9UNT1;Q9UBK7;B7ZBD5;A8MXF6;F2Z2T3;F2Z3J7;E7EWW3;B7ZBD4	Q9UNT1;Q9UBK7;B7ZBD5;A8MXF6;F2Z2T3;F2Z3J7;E7EWW3;B7ZBD4	Rab-like protein 2B;Rab-like protein 2A
BARD1	0.187517	0.319487	0.612235				-1.52258	-1.89364	-2.05842	-1.55769	-1.98297	-1.37143	18.2083	2.8455	3	1	1	1	1.4	12418000	Q99728;A0A087X2H0;A0A494C142	Q99728;A0A087X2H0;A0A494C142	BRCA1-associated RING domain protein 1
B4GALT3	0.187406	0.483655	0.536076				-4.49555	-3.9512	-4.11498	-3.96959	-4.09547	-3.93445	21.2821	10.797	6	3	3	3	11.2	51003000	O60512	O60512	Beta-1,4-galactosyltransferase 3;N-acetyllactosamine synthase;Beta-N-acetylglucosaminylglycopeptide beta-1,4-galactosyltransferase;Beta-N-acetylglucosaminyl-glycolipid beta-1,4-galactosyltransferase
	0.187192	0.850333	0.458541				-1.08925	-1.0385	-1.22529	-0.762863	-1.04546	-0.983137	24.6842	7.3958	3	18	1	0	60.2	458289984	A0A2R8Y602;A0A2R8YDH5	A0A2R8Y602
CLASP2	0.18718	1.46447	0.361927				3.01741	3.15269	3.2019	3.34759	3.27218	3.31377	25.6771	323.31	136	46	46	7	36.9	4613899776	E7ERI8;E7EW49	E7ERI8;E7EW49
PLA2G4A	0.186694	0.741611	0.477874				0.635248	0.657122	0.903738	0.84329	1.07272	0.840185	23.1484	107.53	17	7	7	7	13.8	316110016	P47712	P47712	Cytosolic phospholipase A2;Phospholipase A2;Lysophospholipase
CST3	0.186619	0.890086	0.451831				-0.583931	-0.405663	-0.597839	-0.265305	-0.493803	-0.268467	23.9708	10.554	4	4	4	4	30.8	115090000	P01034	P01034	Cystatin-C
TMEM206	0.186259	0.78586	0.472622				-1.43285	-1.43328	-1.63302	-1.1561	-1.32908	-1.4552	23.3938	65.866	11	2	2	2	11.7	165310000	Q9H813	Q9H813	Transmembrane protein 206
RABEP2	0.186224	0.457737	0.547179				1.12363	1.21733	0.853317	1.46926	0.997005	1.28668	25.0811	69.775	30	12	12	12	21.8	1171299968	Q9H5N1;B4DHR0;H3BNR2;H3BT64;H3BNR8;H3BU67;H3BMR7	Q9H5N1;B4DHR0	Rab GTPase-binding effector protein 2
NKIRAS2	0.186054	0.879591	0.454794				-3.0834	-3.1837	-2.85988	-2.84244	-2.90178	-2.8246	23.0334	11.706	7	4	4	4	22	94435000	Q9NYR9;K7ERG2;H7BXP1	Q9NYR9;K7ERG2;H7BXP1	NF-kappa-B inhibitor-interacting Ras-like protein 2
ATAD3A	0.18586	0.764294	0.473803		yes		3.2435	3.26604	3.55959	3.46483	3.5365	3.62538	26.7361	232.38	93	28	28	10	45.1	3800399872	Q9NVI7;Q5SV16	Q9NVI7	ATPase family AAA domain-containing protein 3A
TSC22D4	0.185774	0.18579	0.712605				-4.27423	-3.61627	-3.01776	-3.57026	-3.2133	-3.56738	21.2879	18.604	3	2	2	2	10.6	56328000	Q9Y3Q8	Q9Y3Q8	TSC22 domain family protein 4
PPP1R12A	0.185712	0.799907	0.469903				2.25524	2.16633	2.05955	2.44727	2.16413	2.42687	25.158	283.92	52	17	17	16	22.4	1796999936	O14974;F8VZN8;H0YIM2;H0YIS3;H0YIS4;H0YHI8;A0A3B3ISH4;A0A0U1RQZ1;H0YHL8;F8VW28;E1CKY7	O14974;F8VZN8	Protein phosphatase 1 regulatory subunit 12A
SRF	0.185706	0.460318	0.546601				-0.0683727	-0.0486565	-0.234449	0.388323	-0.15407	-0.0286121	22.6863	3.6194	1	1	1	1	2.4	67493000	P11831	P11831	Serum response factor
G6PD	0.185701	1.47577	0.363221				3.58131	3.52973	3.63187	3.70841	3.86691	3.72469	28.4932	277.16	150	35	35	14	67	13223999488	P11413;E9PD92	P11413;E9PD92	Glucose-6-phosphate 1-dehydrogenase
COMMD2	0.185658	0.181415	0.717493				-3.30429	-3.12373	-4.11057	-3.39033	-3.71546	-2.87583	25.1073	13.112	5	4	4	4	24.1	397590016	Q86X83;F8WBW1;F8WC41	Q86X83;F8WBW1	COMM domain-containing protein 2
ADD1	0.185567	1.80316	0.329912				2.39714	2.3527	2.48166	2.5437	2.62583	2.61868	26.8633	313.89	63	21	21	20	43.8	3296100096	P35611;E7EV99;E7ENY0;A0A0A0MSR2;H0Y9H2;D6RF25;D6RAH3;D6RJE2;H0YFD8	P35611;E7EV99;E7ENY0;A0A0A0MSR2	Alpha-adducin
KIAA2013	0.185507	0.906411	0.451065				-1.51268	-1.33698	-1.24921	-1.19547	-1.0775	-1.26939	24.7726	70.76	18	8	8	8	21	659219968	Q8IYS2	Q8IYS2	Uncharacterized protein KIAA2013
PITRM1	0.185385	0.500539	0.532008		yes		2.40122	2.4594	2.80447	2.6385	2.94387	2.63887	26.7169	254.47	100	36	36	36	47	6066599936	Q5JRX3;A0A7I2V5C6;A0A7I2YQX5;A0A7I2V5H2;A0A7I2V397;A0A7I2YQT2;A0A7I2V3B6;A0A0A0MRX9;A0A7I2V3X0;H0Y4F7;A0A7I2V5R2;A0A7I2V4N3;A0A7I2V449;H0Y7L7;B1APQ0;A0A7I2V5K2;B4DEU0;B1APQ1	Q5JRX3;A0A7I2V5C6;A0A7I2YQX5;A0A7I2V5H2;A0A7I2V397;A0A7I2YQT2;A0A7I2V3B6;A0A0A0MRX9;A0A7I2V3X0;H0Y4F7;A0A7I2V5R2	Presequence protease, mitochondrial
MRPL15	0.185267	0.979605	0.433965		yes		1.09462	0.903896	1.02441	1.19227	1.0738	1.31266	25.3239	84.957	28	10	10	10	41.6	713990016	Q9P015;E5RIZ4;E5RHF4	Q9P015;E5RIZ4;E5RHF4	39S ribosomal protein L15, mitochondrial
VIPAS39	0.185239	0.417024	0.565468				-1.93154	-1.98089	-1.59128	-1.83727	-1.36613	-1.74459	22.9219	41.664	11	7	7	7	16	222500000	Q9H9C1;G3V4K3;G3V549	Q9H9C1;G3V4K3	Spermatogenesis-defective protein 39 homolog
CAPN1	0.184905	0.535386	0.522724				2.61016	2.57322	2.89763	2.71149	3.0929	2.83133	26.5738	323.31	115	35	35	35	59.1	3596000000	P07384;E9PL37;E9PRM1;E9PLX0;E9PJJ3;E9PLC9;E9PMC6;E9PJA6;E9PSA6;E9PQB3;E9PIA9	P07384	Calpain-1 catalytic subunit
NT5DC3	0.184811	1.30327	0.385948		yes		-0.35714	-0.377567	-0.223194	-0.130133	-0.0579395	-0.215397	23.8169	60.831	24	11	11	11	26.8	458080000	Q86UY8;H7C3S8;H7C193	Q86UY8	5-nucleotidase domain-containing protein 3
SARM1	0.184779	0.439405	0.556545		yes		-0.682377	-0.612417	-0.190565	-0.396074	-0.121469	-0.413479	22.6449	87.876	24	13	13	13	26.4	295120000	Q6SZW1;J3QRE0;J3KSG7;J3KRZ6	Q6SZW1	Sterile alpha and TIR motif-containing protein 1
PLS1	0.184584	1.56446	0.355442				2.12087	2.21561	2.29491	2.39455	2.4306	2.36	24.8991	106.96	41	16	13	13	36.1	1126300032	Q14651;C9JAM8;C9J359;C9J0F3;C9JAM3;C9JVY2;C9JU08	Q14651	Plastin-1
MAPRE1	0.184483	0.19758	0.700879				5.10009	5.34991	4.60962	5.60688	4.65176	5.35443	31.4133	323.31	186	28	28	25	91.8	42898001920	Q15691	Q15691	Microtubule-associated protein RP/EB family member 1
JAGN1	0.184455	0.786451	0.472165				0.732506	0.781385	0.521288	1.00532	0.763239	0.819988	27.3107	37.827	16	5	5	5	15.3	998849984	Q8N5M9;A0A3B3ITE9	Q8N5M9	Protein jagunal homolog 1
MIEF1	0.184262	0.368044	0.588101		yes		-2.33599	-2.19109	-2.69579	-2.40427	-2.33147	-1.93435	24.2959	17.784	9	7	7	7	16.6	391340000	Q9NQG6;B0QY95	Q9NQG6;B0QY95	Mitochondrial dynamics protein MID51
MTCH2	0.184158	0.492056	0.535628		yes		1.72248	2.05351	1.60299	2.02116	1.80051	2.10979	27.854	93.365	31	10	10	3	45.9	3396300032	Q9Y6C9	Q9Y6C9	Mitochondrial carrier homolog 2
SMAP2	0.18388	0.870973	0.459133				-1.13221	-1.11007	-0.860975	-0.909903	-0.760582	-0.881128	23.6957	11.724	6	5	4	2	16.3	203800000	Q8WU79;A0A087WV97	Q8WU79;A0A087WV97	Stromal membrane-associated protein 2
SHOC2	0.183733	0.546976	0.519219				-1.08793	-1.03023	-0.663126	-0.770193	-0.617819	-0.842072	23.2235	136.98	17	6	6	6	23.7	205680000	Q9UQ13;X6RI37	Q9UQ13;X6RI37	Leucine-rich repeat protein SHOC-2
PSEN1	0.183627	0.465722	0.545479				-0.780529	-0.681339	-0.96229	-0.552504	-0.91152	-0.409252	24.2716	175.77	20	4	4	4	14.3	364550016	P49768;E7ES96;G3V5B1;G3V3P0;G3V449;G3V2B1;G3V519;G3V4M0;H0YM52;G3V4P4;G3V3Z0;G3V499;G3V2G7	P49768;E7ES96	Presenilin-1;Presenilin-1 NTF subunit;Presenilin-1 CTF subunit;Presenilin-1 CTF12;Presenilin
2005-09-01	0.183407	0.825681	0.465933				-2.05385	-2.15095	-1.94063	-2.03116	-1.78663	-1.77742	23.8226	16.132	8	3	3	3	11.1	326390016	Q99719;C9JM82;B4DJ62;G3XAH0;F8W9E5;E7EQM7;E7EPG2;E7EX32	Q99719;C9JM82;B4DJ62;G3XAH0	Septin-5
PHF3	0.183069	0.594612	0.509496				-1.17383	-1.25227	-1.38178	-0.962162	-1.3334	-0.963114	19.4	34.906	10	4	4	1	2.9	67799000	Q92576;E7EVH3;E7ER40	Q92576;E7EVH3	PHD finger protein 3
UBE4A	0.183033	0.733257	0.481638				0.534075	0.56987	0.753292	0.765419	0.976702	0.664215	24.4927	131.99	36	16	16	16	20.5	1180300032	Q14139;B7Z7P0	Q14139;B7Z7P0	Ubiquitin conjugation factor E4 A
TPD52	0.182974	0.211483	0.691828				-3.11102	-2.86658	-3.73601	-3.0551	-3.42448	-2.68511	27.2254	6.7205	6	6	1	1	64	941470016	E5RFR7	E5RFR7
ETFA	0.182947	0.558748	0.516201		yes		3.39733	3.4607	3.76232	3.74125	3.87201	3.55592	29.5223	323.31	121	21	21	21	74.5	15422000128	P13804;H0YLU7;H0YK49;H0YNX6;H0YL12;H0YKF0;H0YL83;H0YM12;J3KN60	P13804;H0YLU7;H0YK49;H0YNX6;H0YL12;H0YKF0	Electron transfer flavoprotein subunit alpha, mitochondrial
PDK3	0.18286	0.683435	0.49133		yes		0.151405	0.0699196	0.388603	0.298386	0.53599	0.324133	24.5129	62.409	14	5	5	5	15.5	574560000	Q15120	Q15120	[Pyruvate dehydrogenase (acetyl-transferring)] kinase isozyme 3, mitochondrial
PDXDC1	0.182669	0.517492	0.529917				2.56809	2.58374	2.90244	2.75227	3.0877	2.76231	26.2124	323.31	69	26	26	26	44.3	3032399872	Q6P996;H3BND4;Q86XE2;Q6P474;J3KNK7;Q6XYB5;H3BNL6;H3BPV5;H3BM88;A0A0J9YXH6;H3BU11;H3BQ54	Q6P996;H3BND4	Pyridoxal-dependent decarboxylase domain-containing protein 1
MYH1;MYH4	0.182445	1.59537	0.355125				-3.36195	-3.47387	-3.49685	-3.20531	-3.31556	-3.26446	18.6918	46.641	10	2	1	0	1.2	42766000	P12882;Q9Y623;P11055;A7E2Y1;A0A6E1W127;J3QLR0	P12882;Q9Y623	Myosin-1;Myosin-4
GSS	0.182297	0.234519	0.671011				4.22598	4.369	3.74383	4.59612	3.82126	4.46833	28.5841	323.31	110	30	30	30	63.3	10865000448	P48637;A0A2R8Y430;A0A2R8Y5T7;A0A2R8Y7I7;A0A2R8Y6Q7;A0A2R8YF34;A0A2R8Y2X9;A0A2R8Y6Y6;A0A2R8Y4V9;A0A2R8Y790;A0A2R8Y446;A0A0S2Z4J7;A0A2R8Y2F2	P48637;A0A2R8Y430;A0A2R8Y5T7	Glutathione synthetase
CETN2	0.18209	0.19411	0.70427				4.06877	4.07258	3.36715	4.33362	3.47435	4.2468	28.1825	185.04	52	7	7	7	67.4	2741600000	P41208;Q12798	P41208	Centrin-2
ERP29	0.182079	0.26168	0.651538				3.83943	3.93539	3.36767	4.23229	3.49625	3.96019	29.5766	244.88	83	13	13	13	60.9	11208999936	P30040;F8VY02;F8W1G0	P30040;F8VY02	Endoplasmic reticulum resident protein 29
IGF2BP3	0.182058	1.17588	0.406818				3.26267	3.18286	3.17113	3.467	3.2547	3.44113	26.4289	129.21	62	21	19	17	38	2619899904	O00425;F8WD15	O00425	Insulin-like growth factor 2 mRNA-binding protein 3
SH3GLB1	0.182002	0.593185	0.509241				2.25081	2.48889	2.28286	2.7172	2.31889	2.53247	27.7772	110.4	48	14	14	14	44.9	3450299904	Q9Y371;A0A087WW40	Q9Y371;A0A087WW40	Endophilin-B1
SRSF4	0.181885	0.197038	0.70234				3.52122	3.39839	2.73454	3.64186	2.88554	3.67241	27.2305	61.892	38	13	10	10	23.5	2047000064	Q08170;A0A0D9SEM4	Q08170;A0A0D9SEM4	Serine/arginine-rich splicing factor 4
UBQLN2	0.181395	0.343115	0.604453				1.55336	1.69743	1.27209	1.94142	1.34115	1.78449	27.7509	127.09	38	16	11	11	41	3388100096	Q9UHD9	Q9UHD9	Ubiquilin-2
ORAI1	0.181389	0.266584	0.650227				-7.41326	-7.42344	-7.60598	-6.77248	-7.60529	-7.52074	22.4968	4.5674	4	3	3	3	10.3	35512000	Q96D31	Q96D31	Calcium release-activated calcium channel protein 1
C19orf47	0.181219	1.65744	0.349993				-2.61445	-2.67747	-2.5595	-2.4335	-2.50003	-2.37424	20.9976	4.4773	3	2	2	2	6.4	46061000	Q8N9M1;J3QKZ5;J3QS80	Q8N9M1;J3QKZ5;J3QS80	Uncharacterized protein C19orf47
SLC12A9	0.181214	1.50628	0.36482				-0.969753	-0.945152	-0.831547	-0.788046	-0.666363	-0.748402	22.2184	22.144	10	5	5	5	6.1	161030000	Q9BXP2;C9JBD8;C9JMQ7;C9J0I5	Q9BXP2	Solute carrier family 12 member 9
SUSD1	0.180957	0.384748	0.580623				-3.53778	-3.39738	-3.94411	-3.47125	-3.62342	-3.24173	18.3339	4.0226	3	2	2	2	3.9	10243000	Q6UWL2;H3BLV4;F8WAQ1;H0Y6B2	Q6UWL2;H3BLV4;F8WAQ1;H0Y6B2	Sushi domain-containing protein 1
TM9SF2	0.180921	1.21109	0.404193				2.32569	2.4558	2.33701	2.65551	2.46018	2.54556	27.8569	125.87	65	20	20	20	32.7	4861700096	Q99805	Q99805	Transmembrane 9 superfamily member 2
KIDINS220	0.180843	0.405082	0.572127				-1.67437	-1.69831	-1.24179	-1.52748	-1.1317	-1.41276	20.7307	48.718	23	8	8	8	6	158350000	Q9ULH0;E9PH70;A0A1W2PPB7;H0Y8E4;H7C584;A0A1W2PPY4	Q9ULH0;E9PH70;A0A1W2PPB7;H0Y8E4	Kinase D-interacting substrate of 220 kDa
CNTRL	0.180831	0.217842	0.684452				-5.67174	-5.30833	-5.95973	-4.9854	-5.88917	-5.52272	17.213	7.2585	4	2	2	2	1.1	18991000	Q7Z7A1;Q5JVD6;Q5JVD1	Q7Z7A1;Q5JVD6;Q5JVD1	Centriolin
MIPEP	0.180824	0.436236	0.560802		yes		0.955648	0.947514	1.4364	1.32195	1.40534	1.15474	24.1812	144.6	35	16	16	16	30	875030016	Q99797	Q99797	Mitochondrial intermediate peptidase
HNRNPD	0.180824	0.744447	0.481006				-1.43872	-1.65717	-1.62721	-1.24833	-1.55243	-1.37988	21.5935	11.131	1	12	1	1	48.4	18987000	D6RBQ9	D6RBQ9
DHCR7	0.18073	0.594054	0.509816				1.37896	1.47944	1.22648	1.67236	1.31427	1.64045	27.036	42.839	33	7	7	7	15.4	1651299968	Q9UBM7;E9PJ54;E9PM00;E9PRL8;E9PQ71;E9PIP9;H0YE57;E9PLZ2	Q9UBM7;E9PJ54;E9PM00	7-dehydrocholesterol reductase
ITGA5	0.180236	0.890005	0.459341				-0.667236	-0.680656	-0.877068	-0.465462	-0.687017	-0.531773	23.412	31.718	17	7	7	7	9.7	446420000	P08648;H0YIV7	P08648	Integrin alpha-5;Integrin alpha-5 heavy chain;Integrin alpha-5 light chain
LIN54	0.180227	0.943892	0.449581				-1.92455	-1.94963	-1.73428	-1.78059	-1.58186	-1.70534	22.3735	11.979	6	5	5	5	8.7	195610000	Q6MZP7	Q6MZP7	Protein lin-54 homolog
TMEM106C	0.18016	1.13674	0.415392				-3.01336	-2.82161	-2.96274	-2.76057	-2.66622	-2.83044	22.9593	3.3574	2	1	1	1	6.8	57086000	Q9BVX2;F8W120;F8VWX5;F8VVN7;F8W098;H0YIA4;A0A087WYD4	Q9BVX2;F8W120;F8VWX5;F8VVN7;F8W098;H0YIA4;A0A087WYD4	Transmembrane protein 106C
PDCD2L	0.180108	0.64148	0.49994				-0.0398636	0.00246239	0.335022	0.219393	0.367016	0.251535	24.4793	37.645	9	6	3	3	23.2	374200000	Q9BRP1;U3KQL1	Q9BRP1	Programmed cell death protein 2-like
GNA13	0.180066	0.526127	0.529192				-0.337193	-0.15696	0.138645	0.0480042	0.169119	-0.0324326	24.6853	77.297	26	10	9	8	27.9	647510016	Q14344	Q14344	Guanine nucleotide-binding protein subunit alpha-13
MACROD1	0.179949	0.285853	0.638821		yes		2.0889	2.29845	1.79692	2.57521	1.85874	2.29016	26.7705	124.04	25	9	9	9	34.2	1717200000	Q9BQ69;A0A6Q8PH91	Q9BQ69;A0A6Q8PH91	O-acetyl-ADP-ribose deacetylase MACROD1
DNAJC10	0.179921	0.38897	0.579142				-0.863548	-0.964392	-0.423624	-0.668365	-0.36618	-0.677256	23.9212	135.5	39	17	17	17	27	524209984	Q8IXB1;A0A494C1G5;E7EP04;Q71S60;A0A087WXH7;H7C1G0	Q8IXB1	DnaJ homolog subfamily C member 10
CDC42	0.179916	0.276831	0.645053				3.41041	3.48086	2.91346	3.78214	3.12242	3.43992	30.1358	96.507	70	12	12	11	66	10616999936	P60953;A0A590UJK8;Q5JYX0;A0A494C1M1;A0A494BZX6;A0A3B3IRV0	P60953;A0A590UJK8;Q5JYX0	Cell division control protein 42 homolog
NUBPL	0.179863	1.46865	0.371214		yes		-0.959291	-0.950514	-0.805185	-0.736164	-0.673788	-0.76545	24.1019	28.435	8	5	5	5	22.9	252070000	Q8TB37;F8W0A2;H0YHR7;F8W061	Q8TB37;F8W0A2	Iron-sulfur protein NUBPL
PDPK1;PDPK2P	0.17982	0.845332	0.465627				0.0788841	0.172115	0.39319	0.347301	0.457335	0.379015	24.6563	93.152	23	14	14	14	30.2	687500032	O15530;E9PER6;Q6A1A2;H3BQ10	O15530;E9PER6;Q6A1A2	3-phosphoinositide-dependent protein kinase 1;Putative 3-phosphoinositide-dependent protein kinase 2
GOLGA3	0.179732	1.24708	0.399947				1.95075	1.93876	2.12036	2.17459	2.24527	2.12921	24.6823	323.31	87	31	31	31	26.1	2234599936	Q08378;A0A087WV43	Q08378	Golgin subfamily A member 3
NEO1	0.179683	0.717817	0.487065				-1.06405	-1.0436	-1.21207	-0.748604	-1.09972	-0.932346	20.3123	27.473	10	4	4	4	4.3	82027000	Q92859;Q59FP8	Q92859;Q59FP8	Neogenin
RRN3	0.179668	0.144045	0.758216				-4.06152	-3.98498	-3.3267	-4.07678	-2.81537	-3.94205	20.6599	32.66	5	4	4	4	10.6	67926000	Q9NYV6;F5H148;H3BMT1;A6NIE6	Q9NYV6;F5H148;H3BMT1	RNA polymerase I-specific transcription initiation factor RRN3
ACO2	0.179484	0.422823	0.5664		yes		3.8775	3.93316	4.31143	4.07876	4.45713	4.12465	28.841	323.31	207	44	44	44	60.9	18272999424	Q99798;A2A274;A0A7I2V586;A0A7I2V3U0;A0A7I2V5T4;A0A7I2V3F1;A0A7I2V5A1;A0A7I2V614;A0A7I2V538;A0A7I2V6A6;A0A7I2V4I8;A0A7I2V5W7;A0A7I2V3C8;A0A7I2V3U7;A0A7I2V5U4;A0A7I2V2Y4	Q99798;A2A274;A0A7I2V586;A0A7I2V3U0;A0A7I2V5T4;A0A7I2V3F1;A0A7I2V5A1;A0A7I2V614	Aconitate hydratase, mitochondrial
SIK2	0.179399	0.417378	0.569637				-4.33157	-3.97186	-4.33077	-4.00575	-4.28375	-3.80649	21.1284	5.7644	2	1	1	1	1.1	87109000	Q9H0K1	Q9H0K1	Serine/threonine-protein kinase SIK2
CDR2L	0.179398	0.332706	0.609464				-3.08036	-3.09687	-3.60361	-2.92923	-3.36278	-2.95063	21.3611	10.757	8	5	5	5	13.3	70030000	Q86X02	Q86X02	Cerebellar degeneration-related protein 2-like
KIF11	0.179331	0.626015	0.50388				3.20403	3.3204	3.61394	3.56775	3.62625	3.48237	26.2308	323.31	117	42	42	42	46	5197499904	P52732;A0A7I2V3A9;A0A7I2YQY4;A0A7I2V3V3	P52732;A0A7I2V3A9;A0A7I2YQY4;A0A7I2V3V3	Kinesin-like protein KIF11
ACOT7	0.179299	0.819404	0.472645				2.7543	2.79869	2.66487	3.01172	2.73181	3.01222	28.147	173.18	68	17	17	17	47.6	5944699904	O00154;K7EKP8;Q6ZUV0	O00154;K7EKP8	Cytosolic acyl coenzyme A thioester hydrolase
ENOPH1	0.179255	1.42029	0.378382				1.52379	1.6951	1.64137	1.84613	1.80816	1.74373	26.7428	182.73	39	10	10	10	44.4	1459800064	Q9UHY7;A0A0C4DGY8;D6RA00	Q9UHY7;A0A0C4DGY8;D6RA00	Enolase-phosphatase E1
PFDN2	0.179005	0.185358	0.715601				3.52561	3.69061	3.00676	4.02614	2.99909	3.73477	29.8566	187.43	53	11	11	11	63	9721400320	Q9UHV9	Q9UHV9	Prefoldin subunit 2
KLC2	0.178905	0.647173	0.499585				0.51659	0.552765	0.805378	0.762249	0.968674	0.680525	24.6038	133.97	38	18	12	12	31.8	968860032	Q9H0B6;A8MZ87;E9PQ02;A8MX29;E9PI24;E9PP09;C9JHT2;E9PM83	Q9H0B6;A8MZ87	Kinesin light chain 2
CTTN	0.178806	1.58181	0.362282				4.02542	3.93188	4.09182	4.20559	4.22932	4.15063	29.3585	323.31	151	35	35	35	58	18584999936	Q14247;H0YCD9;H0YEV2	Q14247	Src substrate cortactin
SRP68	0.178799	0.541688	0.525065				3.26554	3.30526	3.6842	3.5008	3.70353	3.58706	27.3821	313.15	108	29	29	29	53.9	5947299840	Q9UHB9;K7EN53;K7EQC2	Q9UHB9	Signal recognition particle subunit SRP68
BRAF	0.17874	0.263703	0.651439				-5.22896	-5.18026	-4.75657	-5.31573	-4.57129	-4.74255	20.3344	6.9139	3	5	2	2	8.7	40984000	P15056;H7C560;A0A2U3TZI2;A0A2R8Y8E0;A0A2R8Y492;A0A2R8Y679;A0A2R8YDP5	P15056;H7C560;A0A2U3TZI2;A0A2R8Y8E0;A0A2R8Y492	Serine/threonine-protein kinase B-raf
METTL1	0.178479	0.397314	0.576643				-1.64336	-1.64918	-1.98666	-1.31231	-1.8396	-1.59186	26.304	41.187	29	7	7	7	37	994200000	Q9UBP6;H0YIH0;F8VSD9;H0YHX0;H0YHU4	Q9UBP6;H0YIH0	tRNA (guanine-N(7)-)-methyltransferase
MTOR	0.178443	0.6033	0.509337				1.73175	1.80103	2.10869	1.99687	2.18752	1.99241	23.5525	280.76	85	44	44	44	23.6	1611699968	P42345;B1AKP8;B1AKQ2	P42345	Serine/threonine-protein kinase mTOR
TPRKB	0.178268	1.97205	0.327694				-0.0508347	0.0221806	0.0469971	0.233984	0.174959	0.144203	25.3378	112.95	19	5	5	5	54.3	339260000	Q9Y3C4	Q9Y3C4	EKC/KEOPS complex subunit TPRKB
HPS1	0.178215	0.567603	0.517101				-2.55665	-2.64793	-2.86901	-2.45175	-2.71624	-2.37095	19.9665	3.9543	2	1	1	1	1.7	28686000	Q92902;H0Y4K4;Q5TAA8	Q92902;H0Y4K4;Q5TAA8	Hermansky-Pudlak syndrome 1 protein
RNF14	0.177967	1.048	0.431864				0.146231	0.374205	0.316799	0.510063	0.376448	0.484625	24.9524	188.92	28	11	11	11	28.7	779180032	Q9UBS8;D6RA38;E7EP22;D6R996;D6RDU6;D6RBU3;D6R988;D6RBK4;D6RAS4	Q9UBS8;D6RA38;E7EP22	E3 ubiquitin-protein ligase RNF14
RCN1	0.177837	0.437729	0.562136				2.86112	2.84117	3.1	2.99472	3.41543	2.92566	29.3495	210.77	87	20	20	20	62.2	10261000192	Q15293;E9PP27	Q15293	Reticulocalbin-1
SMYD4	0.17767	0.601435	0.509941				-4.57365	-4.68107	-4.24394	-4.29755	-4.32145	-4.34665	18.7887	14.437	5	2	2	2	3.9	19021000	Q8IYR2;I3L1V4;I3L496;I3L2P4;I3L428	Q8IYR2;I3L1V4;I3L496;I3L2P4;I3L428	SET and MYND domain-containing protein 4
TGFBRAP1	0.177581	0.457562	0.55288				-2.67344	-2.68653	-2.29356	-2.56924	-2.20101	-2.35054	20.0802	13.328	11	6	6	6	8.5	42123000	Q8WUH2	Q8WUH2	Transforming growth factor-beta receptor-associated protein 1
PAAF1	0.177278	0.271478	0.6482				2.23244	2.17924	1.66303	2.45913	1.83513	2.31228	25.5551	49.726	21	10	10	10	34.2	838110016	Q9BRP4;F5H0C4;F5H103;F5H3I1;F5H5D4;F5H3E9;F5H0F7;H0YGB1	Q9BRP4;F5H0C4;F5H103;F5H3I1	Proteasomal ATPase-associated factor 1
C18orf21	0.177184	0.246246	0.665596				-3.1616	-3.08089	-3.61365	-2.94054	-3.56533	-2.81871	21.1631	5.6519	5	3	3	3	15	30527000	Q32NC0;A0A087X0E7;L7N2F3	Q32NC0;A0A087X0E7	UPF0711 protein C18orf21
DCAF6	0.176886	0.789562	0.476702				-0.445	-0.484798	-0.512089	-0.23303	-0.504004	-0.174196	21.0301	4.1119	5	3	3	3	3.4	77087000	Q58WW2;F2Z305	Q58WW2;F2Z305	DDB1- and CUL4-associated factor 6
SBSN	0.176636	0.1688	0.730545				-4.88011	-4.45935	-5.54769	-4.4551	-5.24275	-4.65939	18.9645	6.5039	2	2	2	2	15.3	16369000	Q6UWP8	Q6UWP8	Suprabasin
COA7	0.176535	0.674849	0.497312		yes		2.35508	2.27324	2.18928	2.63455	2.25808	2.45456	26.9369	49.214	21	10	10	10	59.3	1927100032	Q96BR5	Q96BR5	Cytochrome c oxidase assembly factor 7
	0.176421	2.31954	0.296895				2.60954	2.6114	2.69298	2.80317	2.84338	2.79663	26.5243	300.14	83	32	25	2	50	4150400000	A8K968;A0A0J9YY18;A0A0J9YW31;A0A0J9YWN0;A0A0J9YWE1;A0A0J9YWS4	A8K968
STXBP2	0.176289	0.790206	0.477621				0.451462	0.517282	0.771801	0.702738	0.815456	0.751219	24.3625	125.23	35	15	15	15	35.1	711779968	Q15833;M0R0M7;M0R1A1;M0QZ54;M0R118;R4GMY7;M0R376;M0R0D4;A0A087WUN8	Q15833;M0R0M7	Syntaxin-binding protein 2
SYNGR2	0.17622	0.223872	0.68246				0.691462	0.738274	0.0395813	0.898056	0.248913	0.851007	27.8539	11.737	19	5	5	5	16.5	1698099968	O43760;K7ELD9;K7ENG9;K7ELS8;K7EJ35	O43760;K7ELD9;K7ENG9;K7ELS8	Synaptogyrin-2
2007-09-01	0.17617	1.9215	0.334512				4.3439	4.45432	4.46004	4.62185	4.59119	4.57374	29.3783	323.31	160	28	28	1	63.2	16049999872	Q16181;A0A5F9ZGZ7;A0A0U1RRD1	Q16181	Septin-7
PHB2	0.176103	0.320134	0.61713		yes		3.08414	3.1893	3.66323	3.30765	3.76008	3.39725	28.1918	280.14	94	17	17	17	61.9	6745200128	Q99623;F5GY37;J3KPX7;F5H3X6;A0A7I2V5F0;F5GWA7;F5H0C5;F5H2D2;A0A3G2KQ93;U3KPZ5	Q99623;F5GY37;J3KPX7;F5H3X6;A0A7I2V5F0;F5GWA7	Prohibitin-2
PSMA5	0.175999	0.231606	0.675227				4.42569	4.6291	4.06864	4.90532	4.07029	4.67581	29.8682	323.31	101	15	15	15	73.9	10780000256	P28066	P28066	Proteasome subunit alpha type-5
ALDH9A1	0.175774	0.930241	0.456726		yes		4.79867	4.8275	4.7463	5.12399	4.83197	4.94384	29.5497	323.31	189	29	29	29	62.3	19647000576	P49189	P49189	4-trimethylaminobutyraldehyde dehydrogenase
RPP30	0.175735	1.162	0.416884				1.02626	1.1139	1.25549	1.33259	1.25871	1.33154	25.8771	95.206	28	9	9	9	45.1	924419968	P78346;Q5VU10;Q5VU11	P78346;Q5VU10;Q5VU11	Ribonuclease P protein subunit p30
SHPK;TRPV1	0.17565	0.960929	0.451881				0.573467	0.719198	0.867004	0.873125	0.914417	0.899078	25.8709	95.571	29	13	13	13	38.3	1288600064	Q9UHJ6;A0A0B4J2A0	Q9UHJ6;A0A0B4J2A0	Sedoheptulokinase
OXSM	0.175622	0.948651	0.452848		yes		0.747118	0.757656	0.555361	0.974918	0.799849	0.812235	23.9584	75.515	20	9	9	9	30.9	326009984	Q9NWU1;C9J2G3;C9JQQ2;F8VNS3	Q9NWU1	3-oxoacyl-[acyl-carrier-protein] synthase, mitochondrial
MAGT1	0.175581	0.571811	0.518301				0.48797	0.365656	0.633022	0.464621	0.85235	0.696421	26.6313	38.896	23	6	6	6	16.7	1455299968	Q9H0U3;A0A087WU53	Q9H0U3;A0A087WU53	Magnesium transporter protein 1
SEL1L	0.175576	0.361586	0.598882				-1.06709	-1.04602	-1.60493	-0.913523	-1.21498	-1.06281	23.4334	56.23	25	9	9	9	15.5	430470016	Q9UBV2;G3V3B3	Q9UBV2	Protein sel-1 homolog 1
MORC3	0.17555	2.1535	0.315293				1.28889	1.25122	1.33608	1.51588	1.44671	1.44025	23.6787	250.59	53	18	18	18	31.5	725139968	Q14149;H0YHQ4;H0YIR5	Q14149	MORC family CW-type zinc finger protein 3
NUP153	0.17542	0.579683	0.516182				1.50965	1.47908	1.84421	1.67566	1.90761	1.77592	23.9413	190.54	50	22	22	22	19.3	1014800000	P49790	P49790	Nuclear pore complex protein Nup153
PREB	0.175315	0.862585	0.466425				0.253555	0.299179	0.544493	0.523119	0.595585	0.504469	25.8174	109	29	9	9	9	33.8	1064400000	Q9HCU5;B5MC98;F8WCS5;H7C2N7;H7C0W3	Q9HCU5;B5MC98	Prolactin regulatory element-binding protein
XIAP	0.175273	0.947306	0.453428				0.896023	0.895653	1.15098	1.13478	1.14582	1.18787	23.9109	43.926	18	11	11	11	27.4	520470016	P98170;B1AKU2;B1AKU3	P98170	E3 ubiquitin-protein ligase XIAP
CASC4	0.175262	0.347995	0.605454				-0.30518	-0.155443	-0.621286	0.0597038	-0.479219	-0.136606	23.6941	23.426	10	5	5	5	15.4	339300000	Q6P4E1;H0YM51;A0A3B3IRW9	Q6P4E1;H0YM51;A0A3B3IRW9	Protein CASC4
IL6ST	0.175232	0.739072	0.486823				-2.65367	-2.95495	-2.76033	-2.50669	-2.72684	-2.60973	18.9857	5.4703	3	2	2	2	2.4	25437000	P40189;A0A494BZU0	P40189;A0A494BZU0	Interleukin-6 receptor subunit beta
CDKN2AIP	0.175173	0.797927	0.476828				-1.8219	-1.7654	-1.92412	-1.57288	-1.84231	-1.57071	22.2327	35.569	25	4	4	4	10	167570000	Q9NXV6;J3KNE1;D6RGD2	Q9NXV6	CDKN2A-interacting protein
TOMM70A	0.175118	0.515108	0.534062		yes		4.3974	4.51835	4.21266	4.76429	4.34999	4.53949	28.3843	323.31	135	29	29	29	64.6	10862000128	O94826	O94826	Mitochondrial import receptor subunit TOM70
PARS2	0.175025	0.493638	0.541771		yes		-5.17784	-5.34399	-5.21344	-5.1871	-5.24347	-4.77961	20.7389	54.454	10	4	4	4	13.9	43751000	Q7L3T8	Q7L3T8	Probable proline--tRNA ligase, mitochondrial
SPAG9	0.174829	0.697752	0.49492				-0.800774	-0.7563	-0.97315	-0.485199	-0.788347	-0.732189	20.962	2.2243	2	39	1	1	39	136850000	O60271	O60271	C-Jun-amino-terminal kinase-interacting protein 4
ACBD3	0.174306	0.451515	0.55906				3.5282	3.59595	3.2564	3.84369	3.3965	3.66328	28.9974	323.31	121	26	26	26	59.5	11253999616	Q9H3P7	Q9H3P7	Golgi resident protein GCP60
ROMO1	0.17426	0.641995	0.503662		yes		1.45087	1.55771	1.25715	1.71968	1.4325	1.63634	27.4254	28.948	11	3	3	3	57	721020032	P60602	P60602	Reactive oxygen species modulator 1
[truncated: 5,104 more rows]

## Sheet: aggregates
Supplementary Data for Supplementary Fig. 3b, 6d (NDUFA11 KO vs WT)
[truncated: 2,412 more rows]
