# Supplementary material for: Immunoproteasome-specific subunit PSMB9 induction is required to regulate cellular proteostasis upon mitochondrial dysfunction
Source: Nat Commun. 2023 Jul 11;14:4092. doi: 10.1038/s41467-023-39642-8 (PMC10336106; doi:10.1038/s41467-023-39642-8)
Supplement: Supplementary file 5 — Supplementary Data 3 [file 41467_2023_39642_MOESM5_ESM.xlsx]

## Sheet: Soluble fraction
Supplementary Data for Fig. 2e, Supplementary Fig. 4d, e
Lists of proteins identified and quantified in soluble fractions isolated from NDUFA11 KO versus WT HEK 293T cells by LC-MS/MS analysis.
Gene names	log2 change NDUFA11 KO vs WT	negative log10 p-value NDUFA11 KO vs WT	q-value NDUFA11 KO vs WT	T-test Significant NDUFA11 KO vs WT	High confidence mitochiondrial by MitoCoP	Mitochondrial presequence based on MitoFates1.2 (score >0.385)	Normalized reporter intensities WT_1	Normalized reporter intensities WT_2	Normalized reporter intensities WT_3	Normalized reporter intensities NDUFA11 KO_1	Normalized reporter intensities NDUFA11 KO_2	Normalized reporter intensities NDUFA11 KO_3	log2 iBAQ	Peptides	Razor + unique peptides	Unique peptides	Sequence coverage [%]	Mol. weight [kDa]	Q-value	Score	Intensity	MS/MS count	Protein IDs	Majority protein IDs	Protein names
PPP1R2P3;PPP1R2	2.22171	0.90371	0.00341866	yes			-2.41593	-2.23828	-2.76251	1.99887	-1.66029	-1.09015	24.9896	4	4	4	16.6	23.106	0	30.16	299820000	5	Q6NXS1;P41236;E7EMN6;E7EUI7	Q6NXS1;P41236;E7EMN6	Protein phosphatase inhibitor 2-like protein 3;Protein phosphatase inhibitor 2
FAM76A	1.98149	4.31608	0	yes			-1.16237	-0.981471	-1.17789	0.92391	0.708128	0.990715	20.9555	2	2	2	6.2	35.049	0.0013196	11.178	36603000	2	Q8TAV0;E9PQL1;B1AJQ5	Q8TAV0;E9PQL1;B1AJQ5	Protein FAM76A
RBM39	1.94437	2.63674	0	yes			-5.71145	-6.02318	-5.12481	-3.53857	-3.86963	-3.61812	15.9885	12	1	1	41.6	48.023	0.0023923	7.4046	1300300	1	G3XAC6	G3XAC6
WASL	1.91007	3.23216	0	yes			-2.60952	-2.95868	-2.80488	-0.938214	-1.13296	-0.571706	20.8383	3	3	3	9.3	54.826	0	29.183	43119000	5	O00401	O00401	Neural Wiskott-Aldrich syndrome protein
TSPYL2	1.89354	2.07488	0	yes			-2.03564	-1.35272	-1.0593	0.821609	-0.0811462	0.492498	21.6833	1	1	1	1	79.434	0.0086599	5.9741	70721000	1	Q9H2G4	Q9H2G4	Testis-specific Y-encoded-like protein 2
LTN1	1.84512	2.36764	0	yes			-0.154964	-1.04921	-1.06374	0.894054	1.17796	1.19545	21.0132	2	2	2	1.3	200.55	0	12.576	192590000	2	O94822;H7BYG8;S4R3T2	O94822;H7BYG8;S4R3T2	E3 ubiquitin-protein ligase listerin
MXRA5	1.83307	2.93973	0	yes			1.05594	0.337137	0.616397	2.4265	2.64366	2.43852	19.2179	1	1	1	0.5	312.15	0.0086636	5.9766	86586000	2	Q9NR99	Q9NR99	Matrix-remodeling-associated protein 5
ATP11C	1.69008	0.788257	0.00693857	yes			-3.00124	-3.03077	-3.26965	0.539078	-2.64095	-2.12954	18.6129	2	2	2	4.1	129.48	0	21.451	18843000	3	Q8NB49;H7C0E8;A0A067XG54	Q8NB49;H7C0E8;A0A067XG54	Phospholipid-transporting ATPase IG;Phospholipid-transporting ATPase
CCDC40	1.64323	2.78973	0	yes			-1.72503	-1.17596	-1.30353	-0.0246067	0.303154	0.446627	20.707	2	2	2	2.3	130.11	0.0013113	10.91	102700000	2	Q4G0X9	Q4G0X9	Coiled-coil domain-containing protein 40
HMOX1	1.64192	3.69558	0	yes			-2.68458	-2.30361	-2.61543	-0.897519	-0.971331	-0.809004	19.5087	3	3	2	18.4	32.818	0	21.633	10443000	3	P09601;A0A7I2V277;A0A7I2V3M0;B1AHA8;A0A7I2V3I1	P09601;A0A7I2V277;A0A7I2V3M0;B1AHA8;A0A7I2V3I1	Heme oxygenase 1
ROCK2	1.62855	1.24882	0.00119872	yes			0.636772	1.91166	2.3885	3.71698	2.65631	3.44929	22.9128	4	3	3	4	160.9	0	19.837	631710000	3	O75116;E9PF63;Q14DU5;C9JFJ0;D6REE7	O75116;E9PF63;Q14DU5	Rho-associated protein kinase 2
FAT3	1.62167	2.38132	0	yes			1.64609	1.94327	1.97363	3.8833	3.00723	3.53745	22.5057	1	1	1	0.2	501.97	0.0032265	6.8251	1125500000	4	Q8TDW7;E9PQ73	Q8TDW7;E9PQ73	Protocadherin Fat 3
TSSK4	1.61055	2.43668	0	yes			0.458059	0.76123	0.843774	2.67872	1.86418	2.3518	23.7489	1	1	1	2.4	37.454	0.0061688	6.1502	253740000	3	Q6SA08;H7C3J1	Q6SA08;H7C3J1	Testis-specific serine/threonine-protein kinase 4
ERGIC2	1.60836	1.52203	0.000651163	yes			-0.103743	-0.083293	-0.32137	2.15145	0.52017	1.64507	21.6091	5	5	5	19.2	43.432	0	32.849	60780000	5	A0A087WU02;Q96RQ1;H0YI50;H0YI58;F8VPA6;H0YHJ8;F8W0R1;F8VR88;F8VUZ2	A0A087WU02;Q96RQ1;H0YI50	Endoplasmic reticulum-Golgi intermediate compartment protein 2
VNN2	1.55575	2.58866	0	yes			-1.08323	-0.479025	-0.479289	0.644768	0.977993	1.00295	20.5595	2	2	2	4.6	58.502	0	13.054	30909000	2	O95498;E9PRD9;E9PQ75;E9PL76;B4DQB2;J3KQQ7;J3KQ55;J3QT03	O95498;E9PRD9;E9PQ75;E9PL76;B4DQB2;J3KQQ7;J3KQ55;J3QT03	Vascular non-inflammatory molecule 2
SYNE1	1.55455	4.37365	0	yes			0.100719	0.260695	0.0221272	1.64901	1.76078	1.63741	18.1589	1	1	1	0.1	1011.1	0.0034309	6.7188	143120000	1	Q8NF91;F5H422;A0A5F9ZHD7;F5H4Q0;A0A5F9ZHR3;F5GXQ8;A0A5F9ZI52;E7ENN3;A0A0C4DG40	Q8NF91;F5H422;A0A5F9ZHD7;F5H4Q0;A0A5F9ZHR3;F5GXQ8;A0A5F9ZI52;E7ENN3;A0A0C4DG40	Nesprin-1
LONRF2	1.54454	1.41853	0.00146667	yes			-6.26057	-5.98538	-7.58776	-4.88958	-5.03989	-5.2706	16.0305	1	1	1	3.4	83.653	0.0024143	7.63	2878300	1	Q1L5Z9	Q1L5Z9	LON peptidase N-terminal domain and RING finger protein 2
TCEAL8	1.51071	3.40517	0	yes			-3.24679	-3.03178	-3.33998	-1.69025	-1.87688	-1.51927	19.4207	1	1	1	14.5	13.616	0.0023414	7.059	4912500	1	Q8IYN2	Q8IYN2	Transcription elongation factor A protein-like 8
ANXA3	1.49592	6.10337	0	yes			-2.06093	-2.08778	-2.11402	-0.566045	-0.569256	-0.63967	19.3535	2	2	2	9.9	36.375	0	17.046	14737000	3	P12429;D6RCA8;D6RFG5;D6RAZ8;D6RA82	P12429;D6RCA8;D6RFG5;D6RAZ8;D6RA82	Annexin A3;Annexin
ANXA1	1.48877	4.34908	0	yes			-0.290777	-0.0349264	-0.211278	1.3073	1.34533	1.2767	21.9724	6	6	6	27.2	38.714	0	53.066	82294000	10	P04083;Q5T3N1;Q5T3N0	P04083;Q5T3N1	Annexin A1;Annexin
CXCR4	1.47955	4.58934	0	yes			3.40169	3.52184	3.3308	4.82431	4.95267	4.91599	27.8965	1	1	1	3.7	39.745	0.0061674	6.1496	2498500000	13	P61073	P61073	C-X-C chemokine receptor type 4
EEF1A2	1.47312	5.14865	0	yes			1.43501	1.39691	1.34025	2.78494	2.91613	2.89047	23.6681	17	6	6	56.8	50.47	0	83.457	279920000	14	Q05639;A0A2U3TZH3;A0A2R8Y488;A0A2R8Y660;A0A2R8YDN5	Q05639;A0A2U3TZH3	Elongation factor 1-alpha 2
OSBPL1A	1.47273	4.91968	0	yes			1.56796	1.65779	1.73744	3.09888	3.10291	3.17959	23.7101	2	2	2	3.6	108.47	0.0005472	12.33	754740000	7	Q9BXW6;J3QSB8	Q9BXW6;J3QSB8	Oxysterol-binding protein-related protein 1
PPARD	1.4703	2.47059	0	yes			1.37432	1.99587	1.51968	2.81583	3.21434	3.2706	22.5464	1	1	1	1.6	49.903	0.0082412	5.983	134770000	2	Q03181	Q03181	Peroxisome proliferator-activated receptor delta
NUMA1	1.46656	2.57424	0	yes			-1.65878	-2.21073	-2.33499	-0.675687	-0.452604	-0.67653	16.8317	3	3	3	2	238.26	0	17.407	13764000	3	Q14980;A0A087WY61;F5H4J1;F5H6Y5;F5H4Y4;H0YFY6;F5H763;F5H0Z7;F5H3L6;F5H7R5;F5GZW1;F5H1L0;F8W6T3;F5H068;F5H073;F5GWK2;F5GWA2;F5H2F3	Q14980;A0A087WY61;F5H4J1;F5H6Y5	Nuclear mitotic apparatus protein 1
ALDH6A1	1.46566	5.59063	0	yes	yes	yes	-2.0154	-2.08523	-2.14377	-0.626941	-0.60939	-0.611093	19.2359	2	2	2	4.3	57.839	0.00081788	12.212	17287000	2	Q02252	Q02252	Methylmalonate-semialdehyde dehydrogenase [acylating], mitochondrial
DBP	1.41365	4.42492	0	yes			3.63191	3.67283	3.65252	4.92742	5.11818	5.1526	27.2695	1	1	1	4.6	34.349	0.0046771	6.3809	2103300000	4	Q10586;M0QXW3	Q10586;M0QXW3	D site-binding protein
F8A1	1.40296	1.30925	0.00138854	yes			-6.32113	-6.38118	-6.64538	-4.15387	-5.13353	-5.85142	17.9434	1	1	1	6.5	39.103	0	21.645	2772700	1	P23610	P23610	Factor VIII intron 22 protein
CCNB3	1.40145	2.78121	0	yes			0.451096	0.640755	0.700177	1.75613	1.91401	2.32622	20.5825	1	1	1	0.9	157.91	0.0038237	6.5232	127180000	1	Q8WWL7	Q8WWL7	G2/mitotic-specific cyclin-B3
LRP1	1.38764	5.16382	0	yes			0.920675	0.969477	0.93596	2.32787	2.25593	2.40523	23.9801	8	8	8	3.1	504.6	0	57.122	3838900000	8	Q07954;H0YJI8;Q6PJ72	Q07954	Prolow-density lipoprotein receptor-related protein 1;Low-density lipoprotein receptor-related protein 1 85 kDa subunit;Low-density lipoprotein receptor-related protein 1 515 kDa subunit;Low-density lipoprotein receptor-related protein 1 intracellular domain
DDX27	1.3861	2.25373	0	yes			-2.2876	-1.75041	-1.49627	-0.663717	-0.381235	-0.331041	22.3406	3	3	3	3.6	89.834	0	16.763	201820000	4	Q96GQ7;B7Z6D5;A0A087X059	Q96GQ7;B7Z6D5	Probable ATP-dependent RNA helicase DDX27
PPP4R1	1.36342	6.2888	0	yes			3.5226	3.48788	3.51498	4.83229	4.88055	4.90287	26.108	9	9	9	13.4	107	0	68.273	3109900000	12	Q8TF05;J3QL26;J3KSB0;J3QLA6;J3QQV0;J3KRU1	Q8TF05	Serine/threonine-protein phosphatase 4 regulatory subunit 1
PHKB	1.35752	3.64437	0	yes			-3.17899	-3.0625	-2.9908	-1.85074	-1.76781	-1.54117	17.2759	4	4	3	7.1	124.88	0	28.776	8887000	4	Q93100	Q93100	Phosphorylase b kinase regulatory subunit beta
DMXL1	1.34642	1.96268	0.000333333	yes			-4.91699	-4.64009	-5.61101	-3.5856	-3.6825	-3.86074	12.6392	1	1	1	0.6	337.83	0.0097087	5.9421	873980	1	Q9Y485;E7EMZ0;F5H269	Q9Y485;E7EMZ0;F5H269	DmX-like protein 1
VNN1	1.34187	4.71261	0	yes			0.0756645	0.187641	0.245041	1.45547	1.53649	1.54201	22.9007	3	3	3	6.8	57.011	0	20.846	164440000	3	O95497	O95497	Pantetheinase
MDGA1	1.34004	4.26363	0	yes			0.566872	0.616497	0.402852	1.83666	1.94074	1.82894	20.7093	1	1	1	1.2	105.79	0.0072353	6.0963	80578000	2	Q8NFP4;H0Y4Q2;A0A3B3IU48	Q8NFP4;H0Y4Q2;A0A3B3IU48	MAM domain-containing glycosylphosphatidylinositol anchor protein 1
TRIM24	1.33199	7.26403	0	yes			1.51823	1.52732	1.48689	2.84782	2.8341	2.8465	21.1469	4	3	3	4.3	116.83	0	19.99	134670000	3	O15164	O15164	Transcription intermediary factor 1-alpha
ECT2	1.33124	3.57638	0	yes			-0.239565	-0.433579	-0.500869	0.958677	0.798315	1.0627	18.6663	2	2	2	3.4	103.5	0	15.686	20384000	2	Q9H8V3;H7C3G1	Q9H8V3;H7C3G1	Protein ECT2
KLHL11	1.32624	1.59113	0.000611354	yes			-4.72002	-5.93246	-4.99268	-4.02618	-3.67845	-3.96181	16.7001	1	1	1	3.1	80.147	0.0020833	10.522	3300600	1	Q9NVR0	Q9NVR0	Kelch-like protein 11
CNIH4	1.32459	4.19508	0	yes			-1.45912	-1.51149	-1.45594	-0.0571804	-0.296741	-0.0988445	21.584	1	1	1	14.6	15.771	0.0024149	7.6353	6287200	2	A6NLH6;Q9P003	A6NLH6;Q9P003	Protein cornichon homolog 4
ASB8	1.31037	6.05358	0	yes			0.286699	0.341776	0.264129	1.596	1.59717	1.63053	24.1185	2	2	2	6.2	31.642	0.0020758	10.308	364270000	2	Q9H765	Q9H765	Ankyrin repeat and SOCS box protein 8
SCN8A	1.30925	3.8791	0	yes			-2.22054	-1.93435	-1.97258	-0.755227	-0.719266	-0.725238	16.9521	1	1	1	0.5	225.28	0.0065905	6.1147	8494800	1	Q9UQD0;A0A590UJP2;A0A590UK43	Q9UQD0;A0A590UJP2;A0A590UK43	Sodium channel protein type 8 subunit alpha
MGAM	1.30567	6.33588	0	yes			0.0564766	0.0833559	0.0143728	1.36257	1.34061	1.36804	18.9943	2	2	2	0.5	209.85	0	12.519	39167000	2	O43451;A0A0J9YX77;A0A0J9YVZ3;E7ER45	O43451;A0A0J9YX77;A0A0J9YVZ3;E7ER45	Maltase-glucoamylase, intestinal;Maltase;Glucoamylase
NFS1	1.29857	3.74835	0	yes	yes	yes	1.73962	1.5907	1.56699	2.8013	3.07789	2.91382	23.2006	1	1	1	2.4	50.195	0.0032303	6.8509	250630000	1	Q9Y697	Q9Y697	Cysteine desulfurase, mitochondrial
TTLL5	1.28523	2.59692	0	yes			1.86699	1.85518	2.28565	3.03938	3.46468	3.35944	24.2706	1	1	1	0.9	143.58	0.0070237	6.1037	1254800000	4	Q6EMB2;G3V4R8;G3V2J9	Q6EMB2;G3V4R8;G3V2J9	Tubulin polyglutamylase TTLL5
2005-09-01	1.27663	4.63737	0	yes			-0.623795	-0.525723	-0.552052	0.724724	0.618765	0.784826	20.7047	2	2	2	5.7	42.777	0	13.347	37599000	7	Q99719;C9JM82;B4DJ62;G3XAH0;F8W9E5;E7EQM7;E7EPG2;E7EX32	Q99719;C9JM82;B4DJ62;G3XAH0;F8W9E5;E7EQM7;E7EPG2;E7EX32	Septin-5
2008-09-01	1.2734	2.9703	0	yes			-3.29249	-3.68948	-3.76078	-2.23331	-2.35914	-2.3301	16.9876	3	1	1	9.7	55.756	0.00257	9.3161	2729000	1	Q92599;A0A087X142;A6NMH6;A6NFQ9;F8W8I8	Q92599;A0A087X142;A6NMH6;A6NFQ9;F8W8I8	Septin-8
REV3L	1.26875	4.48244	0	yes			1.62516	1.78584	1.80574	3.00239	3.05002	2.97058	22.4843	1	1	1	0.3	352.77	0.0023952	7.4348	856620000	1	O60673	O60673	DNA polymerase zeta catalytic subunit
HSPA13	1.26511	3.15381	0	yes			-3.47924	-3.63951	-3.52753	-2.19008	-2.53178	-2.12909	17.6853	3	3	3	9.6	51.927	0	22.327	4847700	3	P48723	P48723	Heat shock 70 kDa protein 13
LMOD3	1.26353	4.47202	0	yes			0.558758	0.469933	0.464147	1.65388	1.81252	1.81702	22.3412	1	1	1	3.2	64.914	0.0068072	6.108	154090000	1	Q0VAK6	Q0VAK6	Leiomodin-3
DENND5B	1.24761	5.53526	0	yes			2.13584	2.13645	2.04684	3.34062	3.339	3.38235	22.5607	2	2	2	2.4	145.02	0.00081345	12.023	358830000	4	Q6ZUT9;G3V1S3	Q6ZUT9;G3V1S3	DENN domain-containing protein 5B
HP;HPR	1.24097	4.62342	0	yes			2.83968	2.78145	2.78413	3.99542	3.98572	4.14702	24.3318	5	5	5	12.3	45.205	0	53.897	464530000	12	P00738;A0A0C4DGL8;J3QR68;H0Y300;P00739;A0A087WU08;A0A0A0MRD9;J3QLC9;H3BS21;J3KTC3	P00738;A0A0C4DGL8;J3QR68;H0Y300;P00739;A0A087WU08;A0A0A0MRD9;J3QLC9	Haptoglobin;Haptoglobin alpha chain;Haptoglobin beta chain;Haptoglobin-related protein
YIF1B	1.24025	2.60224	0	yes			-5.15175	-5.59269	-5.57451	-4.16765	-4.41023	-4.02032	20.5171	1	1	1	15.5	11.246	0.0024062	7.5554	4501800	1	K7EJQ6;K7EPQ7	K7EJQ6;K7EPQ7
TOMM22	1.23546	5.71769	0	yes	yes		-1.48859	-1.39476	-1.46041	-0.200111	-0.205982	-0.231279	21.1101	3	3	2	50	15.521	0	30.338	15845000	4	Q9NS69	Q9NS69	Mitochondrial import receptor subunit TOM22 homolog
DAP3	1.23125	1.9619	0.00059306	yes	yes	yes	-4.26434	-5.08627	-4.684	-3.23208	-3.40545	-3.70333	17.8591	1	1	1	5	45.566	0.0023507	7.1165	5230500	2	P51398	P51398	28S ribosomal protein S29, mitochondrial
MICAL2	1.22778	4.42491	0	yes			-1.05039	-1.24154	-1.11766	0.0403175	0.124908	0.108524	19.004	1	1	1	2.4	126.69	0.0032206	6.8011	31544000	1	O94851;A0A2R8YFA9	O94851;A0A2R8YFA9	Protein-methionine sulfoxide oxidase MICAL2
NQO1	1.21198	4.39491	0	yes			-1.75468	-1.61099	-1.5497	-0.448035	-0.425635	-0.405756	20.261	3	3	3	13.5	30.867	0	20.613	16334000	3	P15559;B4DLR8;H3BNV2;H3BRK3	P15559;B4DLR8;H3BNV2;H3BRK3	NAD(P)H dehydrogenase [quinone] 1
CHD1	1.20646	4.35865	0	yes			1.25687	1.36436	1.24739	2.59301	2.42252	2.47245	23.127	9	9	9	9.5	196.69	0	86.855	769490000	17	O14646;H0Y8V4;A0A087WVF4	O14646	Chromodomain-helicase-DNA-binding protein 1
AGK	1.20307	2.25109	0	yes	yes	yes	-5.14844	-5.27767	-5.78662	-4.09769	-4.41363	-4.09221	15.8542	1	1	1	5.2	47.137	0.0046667	6.3272	1362400	1	Q53H12;A0A0G2JLG5;A0A3B3ISY9;A0A3B3ISZ0;E9PC15;A0A3B3ITD0	Q53H12;A0A0G2JLG5;A0A3B3ISY9;A0A3B3ISZ0;E9PC15;A0A3B3ITD0	Acylglycerol kinase, mitochondrial
HEXA	1.20253	3.89143	0	yes			-0.706022	-0.74664	-0.918758	0.332464	0.505482	0.398214	24.052	6	6	6	19.8	60.702	0	40.15	434820000	7	P06865;H3BP20;H3BS10;H3BTD4;H3BU85;H3BRP6;A0A087WTY2;H3BVH8;H3BT62;H3BQ04;A0A087WUJ7	P06865;H3BP20;H3BS10;H3BTD4;H3BU85	Beta-hexosaminidase subunit alpha;Beta-hexosaminidase
ALDH5A1	1.19283	2.23189	0	yes	yes	yes	-5.44817	-4.69781	-5.13779	-3.90042	-3.82088	-3.98398	15.4661	2	2	2	7.9	57.214	0	15.513	1176900	2	P51649;C9J8Q5;A0A5F9ZH98	P51649;C9J8Q5;A0A5F9ZH98	Succinate-semialdehyde dehydrogenase, mitochondrial
SLC25A5	1.18061	5.20427	0	yes	yes		2.50527	2.5487	2.42598	3.69094	3.65155	3.67928	25.1966	12	12	5	37.6	32.852	0	99.34	730600000	19	P05141;P12235;V9GYG0;Q9H0C2	P05141	ADP/ATP translocase 2;ADP/ATP translocase 2, N-terminally processed
ULBP3	1.17886	1.97157	0.00055132	yes			-5.03862	-5.92918	-5.4019	-4.21287	-4.28571	-4.33455	16.8023	2	2	2	15.2	27.949	0	12.769	1600100	2	Q9BZM4	Q9BZM4	NKG2D ligand 3
C4orf27	1.17504	2.18336	0.000357977	yes			-3.9428	-4.66774	-4.43868	-3.02684	-3.24947	-3.24778	19.9108	4	4	4	15.6	39.436	0	28.34	18729000	4	Q9NWY4;A8MVJ9	Q9NWY4	UPF0609 protein C4orf27
INA	1.15946	6.13926	0	yes			0.240198	0.205078	0.175046	1.36314	1.34952	1.38605	21.1419	8	7	7	23.4	55.39	0	50.167	78673000	8	Q16352	Q16352	Alpha-internexin
NDUFV1	1.15601	4.38405	0	yes	yes	yes	-0.786123	-0.904754	-0.879574	0.271221	0.391396	0.234968	21.8128	1	1	1	6.2	19.662	0.0080487	6.0102	40522000	2	E9PMX3	E9PMX3
ATXN7L3B	1.15596	5.63659	0	yes			0.061058	0.0549898	-0.00473595	1.21109	1.15362	1.21448	24.3346	3	3	3	49.5	10.771	0	24.399	105780000	5	Q96GX2	Q96GX2	Putative ataxin-7-like protein 3B
IFT57	1.15588	2.31682	0	yes			-5.43136	-5.95248	-5.99186	-4.45064	-4.68711	-4.77029	16.9411	1	1	1	4.2	49.108	0.0020828	10.504	3019900	1	Q9NWB7;F8WBM2;C9JB84	Q9NWB7;F8WBM2;C9JB84	Intraflagellar transport protein 57 homolog
RNASET2	1.15123	1.96298	0.000529577	yes			2.5619	1.97539	1.70526	3.31216	3.21312	3.17097	24.9096	7	7	7	31.2	29.48	0	42.752	441230000	8	O00584;D6REQ6;D6RHI9;A0A087WZM2;H0YAE9	O00584;D6REQ6;D6RHI9;A0A087WZM2;H0YAE9	Ribonuclease T2
NHP2	1.14617	1.63189	0.00151111	yes			-3.66777	-4.45859	-4.70119	-3.15147	-3.24744	-2.99013	22.3038	2	2	2	28.8	17.201	0	14.006	36242000	3	Q9NX24;D6RC52;D6RCB9;H0YC83;J3QSY4	Q9NX24;D6RC52;D6RCB9;H0YC83;J3QSY4	H/ACA ribonucleoprotein complex subunit 2
MRC2	1.1241	1.42232	0.0013625	yes			-4.58834	-5.81913	-4.93032	-4.03658	-3.9892	-3.93971	16.3888	2	2	2	2.8	166.67	0	14.945	4976900	3	Q9UBG0	Q9UBG0	C-type mannose receptor 2
NCOA3	1.11456	1.90071	0.000480818	yes			-6.86468	-7.64393	-7.51169	-6.06288	-6.22264	-6.39111	14.1046	1	1	1	1.1	155.29	0.0024207	7.6793	1074600	1	Q9Y6Q9	Q9Y6Q9	Nuclear receptor coactivator 3
MYO18B	1.11321	0.526859	0.0271563				-2.65674	-2.59214	-2.52442	-2.08158	-2.69767	0.34557	17.3554	1	1	1	0.3	285.21	0.0070206	6.1014	25320000	1	Q8IUG5	Q8IUG5	Unconventional myosin-XVIIIb
ANKS1A	1.10637	1.31887	0.00202192	yes			-0.468576	0.199115	0.774421	1.47517	0.960621	1.38827	20.5372	6	6	6	8.3	123.11	0	38.053	77599000	6	Q92625;A0A3B3ISP1;A0A3B3ITU5	Q92625;A0A3B3ISP1	Ankyrin repeat and SAM domain-containing protein 1A
SCYL2	1.10115	3.1119	0	yes			0.15036	-0.253183	-0.0879602	1.07547	0.992756	1.04444	29.6172	5	5	5	8.6	103.71	0	35.363	34587000000	12	Q6P3W7;A0A0U1RQQ9;F8VSC5	Q6P3W7;A0A0U1RQQ9;F8VSC5	SCY1-like protein 2
AGO2	1.09721	0.330957	0.081988				1.27207	3.19598	3.67039	5.1641	4.74712	1.51884	21.8813	6	6	5	8	97.207	0	39.036	197010000	6	Q9UKV8	Q9UKV8	Protein argonaute-2
KIAA2012	1.09115	4.66958	0	yes			1.12489	1.04562	0.994868	2.09027	2.16239	2.18617	22.1635	1	1	1	1.5	135.3	0.0072194	6.0711	295960000	1	Q0VF49;A0A1B0GV91;H7C5G6	Q0VF49;A0A1B0GV91;H7C5G6	Uncharacterized protein KIAA2012
PPIF	1.07818	2.14623	0.000614379	yes	yes	yes	-4.60734	-5.19586	-5.2825	-3.93003	-3.93767	-3.98347	19.5874	2	2	2	17.4	22.04	0	14.892	8665400	2	P30405;H0Y548;R4GN99	P30405;H0Y548;R4GN99	Peptidyl-prolyl cis-trans isomerase F, mitochondrial;Peptidyl-prolyl cis-trans isomerase
CCDC51	1.07639	3.35502	0	yes	yes	yes	-3.7886	-3.79591	-3.55012	-2.74144	-2.53039	-2.63362	18.7455	2	2	2	8.8	45.811	0	18.736	9229700	2	Q96ER9;C9JSW8	Q96ER9;C9JSW8	Coiled-coil domain-containing protein 51
EML6	1.07318	4.27857	0	yes			1.78457	1.83434	1.68767	2.76345	2.8933	2.86937	19.4592	1	1	1	0.5	217.9	0.0072305	6.0903	77845000	3	Q6ZMW3;A0A669KBD4	Q6ZMW3;A0A669KBD4	Echinoderm microtubule-associated protein-like 6
LRRCC1	1.07216	3.07968	0	yes			1.85927	1.93919	1.7713	2.82244	3.14544	2.81835	21.7498	1	1	1	1	119.59	0.00301	6.9111	176320000	3	Q9C099	Q9C099	Leucine-rich repeat and coiled-coil domain-containing protein 1
RNF115	1.06901	1.43009	0.00150681	yes			-6.67788	-5.78666	-6.17126	-5.59979	-4.83422	-4.99475	20.1381	2	2	2	13.2	33.703	0	89.51	15000000	2	Q9Y4L5	Q9Y4L5	E3 ubiquitin-protein ligase RNF115
FSIP2	1.06208	1.92771	0.000466501	yes			2.34533	1.88274	1.7312	3.35707	2.84867	2.93975	22.9411	3	3	3	0.4	780.6	0	15.904	2794300000	3	Q5CZC0;H7BZL6	Q5CZC0	Fibrous sheath-interacting protein 2
XRCC3	1.04072	1.17345	0.00342922	yes			-7.16792	-6.95233	-6.03142	-5.55082	-6.12074	-5.35796	16.4096	1	1	1	3.2	37.849	0.0034044	6.6254	1828100	2	O43542;G3V2L7;G3V2P3;G3V5K0;G3V3C8;G3V3H9;G3V399	O43542;G3V2L7;G3V2P3;G3V5K0;G3V3C8;G3V3H9;G3V399	DNA repair protein XRCC3
FLNA	1.03791	5.45451	0	yes			5.50119	5.4563	5.40752	6.47644	6.49221	6.51011	25.414	77	77	71	44.7	280.74	0	323.31	5990900000	160	P21333;Q60FE5;A0A087WWY3;A0A7I2V3E6;F8WE98;H0Y5C6;H0Y5F3;H7C2E7	P21333;Q60FE5	Filamin-A
FAM162A	1.03725	4.05925	0	yes	yes	yes	-3.59382	-3.67501	-3.73597	-2.56859	-2.59546	-2.729	19.0464	1	1	1	11	17.342	0.0023629	7.1892	4872900	1	Q96A26;E9PH05;F8W7Q4	Q96A26;E9PH05;F8W7Q4	Protein FAM162A
TAMM41	1.03261	3.1627	0	yes	yes		-4.38385	-4.45945	-4.66936	-3.52174	-3.3382	-3.55489	16.4536	1	1	1	4.4	51.066	0.0024378	7.8731	2243700	2	Q96BW9	Q96BW9	Phosphatidate cytidylyltransferase, mitochondrial
DNAH1	1.02741	3.89099	0	yes			-1.39704	-1.50555	-1.51596	-0.548865	-0.34347	-0.44399	18.8875	2	2	2	0.4	487.47	0.0018258	10.641	110570000	2	Q9P2D7	Q9P2D7	Dynein heavy chain 1, axonemal
LARS2	1.02465	3.48413	0	yes	yes	yes	-3.67046	-3.90159	-3.72159	-2.63096	-2.80973	-2.77898	16.5204	3	3	3	4.1	101.97	0	19.467	4230100	3	Q15031;E9PHM2	Q15031;E9PHM2	Probable leucine--tRNA ligase, mitochondrial
TPRKB	1.02248	2.9013	0	yes			-3.52616	-3.62982	-3.33168	-2.45522	-2.639	-2.32598	20.4866	2	2	2	26.9	19.661	0	19.986	11754000	3	Q9Y3C4	Q9Y3C4	EKC/KEOPS complex subunit TPRKB
MMAB	1.02228	2.94176	0	yes	yes	yes	-3.47331	-3.73588	-3.8883	-2.68639	-2.63706	-2.7072	17.1534	1	1	1	5.2	27.388	0.0023827	7.3271	1895200	1	Q96EY8;F5H4Z7;S4R3P5	Q96EY8;F5H4Z7;S4R3P5	Cob(I)yrinic acid a,c-diamide adenosyltransferase, mitochondrial
IDH3B	1.02223	2.35587	0.000343284	yes	yes	yes	-4.85678	-5.07699	-5.18268	-3.8555	-3.88216	-4.31213	18.0696	2	2	2	9.1	42.183	0	13.1	5777100	2	O43837;A0A087X2E5;A0A087WZN1	O43837;A0A087X2E5;A0A087WZN1	Isocitrate dehydrogenase [NAD] subunit beta, mitochondrial;Isocitrate dehydrogenase [NAD] subunit, mitochondrial
NOLC1	1.01667	2.28919	0.000639456	yes			-2.92898	-3.44216	-3.11168	-2.06567	-2.35142	-2.01573	22.5894	1	1	1	32.9	8.0509	0	19.766	31554000	3	S4R341	S4R341
APOL2	1.0164	2.07938	0.000502674	yes			-5.63578	-6.1687	-5.73031	-5.08881	-4.69714	-4.69964	15.5059	2	2	2	7.4	37.092	0	20.68	791040	2	Q9BQE5;E9PM95;B0QYK8;J3KQL8	Q9BQE5;E9PM95;B0QYK8;J3KQL8	Apolipoprotein L2
CPPED1	1.01585	2.76999	0	yes			-3.65906	-4.06608	-3.73226	-2.88514	-2.707	-2.81771	19.3086	2	2	2	8.3	35.548	0	14.397	11039000	2	Q9BRF8	Q9BRF8	Serine/threonine-protein phosphatase CPPED1
SLC25A3	1.01471	4.49908	0	yes		yes	1.04458	0.91408	0.91257	1.9377	1.96562	2.01204	22.0844	4	4	1	17.9	36.161	0	89.299	80044000	8	F8VVM2;F8VWQ0;F8VZL5;F8VWR4	F8VVM2;F8VWQ0;F8VZL5;F8VWR4
IFT81	0.992487	5.07892	0	yes			-1.87067	-1.87795	-1.87697	-0.924323	-0.908625	-0.81518	18.2437	3	3	3	6.7	79.745	0	25.09	12725000	3	Q8WYA0;F8W1J4;H0YHE2	Q8WYA0	Intraflagellar transport protein 81 homolog
IFT46	0.990699	2.9148	0	yes			-2.00543	-2.21654	-2.03128	-1.03837	-1.29007	-0.952702	18.5515	1	1	1	6.6	34.285	0.0025044	8.4128	5762900	2	Q9NQC8;E9PRT0;E9PSB9;E9PR06;A0A5F9ZH13	Q9NQC8;E9PRT0;E9PSB9;E9PR06;A0A5F9ZH13	Intraflagellar transport protein 46 homolog
UBE2A	0.985913	5.20084	0	yes			0.481777	0.407099	0.455611	1.39259	1.43835	1.47128	24.5685	2	2	2	17.8	17.315	0	16.296	74643000	4	P49459;A0A0D9SG71;A0A0R4J2E5;A0A0D9SEZ6	P49459;A0A0D9SG71;A0A0R4J2E5;A0A0D9SEZ6	Ubiquitin-conjugating enzyme E2 A
MT-CO2	0.976896	3.8155	0	yes	yes		-2.27751	-2.31511	-2.32732	-1.45108	-1.32373	-1.21444	20.4356	2	2	2	13.2	25.565	0	13.887	11346000	2	P00403	P00403	Cytochrome c oxidase subunit 2
ANKRD52	0.970879	3.56999	0	yes			-1.25614	-1.53118	-1.38563	-0.397993	-0.43968	-0.422639	19.7159	3	3	3	4.3	115.08	0	19.818	33585000	3	Q8NB46	Q8NB46	Serine/threonine-protein phosphatase 6 regulatory ankyrin repeat subunit C
SCAMP2	0.966272	3.88115	0	yes			0.804752	0.936193	0.921056	1.89708	1.74983	1.91391	22.5263	1	1	1	4	36.648	0.0023821	7.3246	48327000	2	O15127	O15127	Secretory carrier-associated membrane protein 2
ACAA2	0.965132	3.48653	0	yes	yes	yes	-1.61328	-1.51201	-1.78603	-0.664711	-0.719024	-0.632189	19.1111	3	3	3	16.9	41.924	0	26.078	11892000	3	P42765;A0A0B4J2A4;K7EME0	P42765;A0A0B4J2A4;K7EME0	3-ketoacyl-CoA thiolase, mitochondrial
PIP	0.963885	2.25291	0.000544928	yes			-1.84365	-2.3692	-2.07167	-1.21838	-1.22653	-0.94795	18.5211	2	2	2	21.2	16.572	0	15.462	3385600	2	P12273	P12273	Prolactin-inducible protein
Q2M2H8	0.961655	3.23656	0	yes			-1.43407	-1.48511	-1.64432	-0.413114	-0.642699	-0.622719	18.7097	1	1	1	0.7	277.99	0.0025887	10.121	35156000	1	Q2M2H8	Q2M2H8	Probable maltase-glucoamylase-like protein LOC93432;Glucoamylase
MRPL1	0.958529	1.67713	0.00129636	yes	yes	yes	-5.05841	-5.63483	-4.76353	-4.10348	-4.23966	-4.23805	17.939	2	2	2	13.8	36.908	0	14.263	4020700	2	Q9BYD6;H0Y8N7	Q9BYD6;H0Y8N7	39S ribosomal protein L1, mitochondrial
COX7A2	0.958474	3.01365	0	yes	yes	yes	-0.972366	-1.30258	-1.17937	-0.138603	-0.139469	-0.300817	21.9384	1	1	1	15.7	9.3959	0.0025119	8.4428	16076000	2	P14406;D6RIE3;D6RGV5;H0UI06	P14406;D6RIE3;D6RGV5;H0UI06	Cytochrome c oxidase subunit 7A2, mitochondrial
CA8	0.957148	4.78761	0	yes			-1.06192	-1.17826	-1.16652	-0.157116	-0.199741	-0.178402	20.8915	3	3	3	18.3	32.973	0	24.75	27233000	3	P35219	P35219	Carbonic anhydrase-related protein
CEP44	0.949402	3.11165	0	yes			2.69832	2.47626	2.63178	3.39294	3.62344	3.63818	26.8825	2	2	2	5.6	44.139	0.0018277	10.703	2103200000	4	Q9C0F1;D6RBX1;D6RC25;D6RGX6	Q9C0F1;D6RBX1;D6RC25;D6RGX6	Centrosomal protein of 44 kDa
A0A2R8Y5V9	0.945743	1.69066	0.00128966	yes			-3.76296	-4.36366	-4.48592	-3.05464	-3.24856	-3.47211	17.9945	7	1	1	29	28.609	0.0032184	6.7836	3917200	2	A0A2R8Y5V9;A0A2R8YGX3;A0A2R8YH90;A0A2R8YHD2;A0A2R8YEU4;A0A590UJB9;A0A590UK79	A0A2R8Y5V9;A0A2R8YGX3;A0A2R8YH90;A0A2R8YHD2;A0A2R8YEU4
MMP1	0.941456	4.31504	0	yes			-0.961607	-0.828803	-0.900356	-0.0159836	0.0962505	0.0533333	21.6888	1	1	1	4.5	54.006	0.0074317	6.0644	70991000	1	P03956	P03956	Interstitial collagenase;22 kDa interstitial collagenase;27 kDa interstitial collagenase
HIGD1A	0.938352	4.32041	0	yes	yes		-0.324287	-0.311028	-0.429591	0.586395	0.63933	0.524426	23.4623	1	1	1	19.4	10.143	0	19.621	46229000	4	Q9Y241;C9JAW5;C9JNU6	Q9Y241;C9JAW5;C9JNU6	HIG1 domain family member 1A, mitochondrial
PPP1R12C	0.936765	2.39732	0.000622517	yes			-5.83549	-6.06071	-5.98955	-5.2612	-5.0462	-4.76806	18.1356	2	2	2	3.8	84.88	0	13.799	11807000	2	Q9BZL4;K7EL81	Q9BZL4;K7EL81	Protein phosphatase 1 regulatory subunit 12C
IDH2	0.935367	2.8007	0	yes	yes	yes	-2.97544	-3.39913	-3.19651	-2.267	-2.25525	-2.24273	21.1427	3	2	2	7.3	50.909	0	13.098	53251000	2	P48735;H0YL11	P48735;H0YL11	Isocitrate dehydrogenase [NADP], mitochondrial
HLA-B	0.935177	2.01619	0.000648148	yes			-3.66735	-3.64475	-3.51784	-2.28432	-2.88704	-2.85305	18.698	3	2	1	13.3	40.33	0	13.471	7654500	2	Q5SS57;P01889;A0A140TA21;A0A140TA02;A0A140T951;A0A140T9D4;A0A1W2PNR7;S6AU73;Q2L6G2;D5H3J5;A0A140T9H3;A0A140T9A9	Q5SS57;P01889;A0A140TA21;A0A140TA02;A0A140T951;A0A140T9D4;A0A1W2PNR7;S6AU73;Q2L6G2;D5H3J5	HLA class I histocompatibility antigen, B-7 alpha chain
HINT2	0.93405	3.05094	0	yes	yes	yes	-3.41285	-3.77623	-3.58059	-2.66858	-2.64612	-2.65282	18.269	1	1	1	10.4	17.162	0.0025589	9.1049	3474600	1	Q9BX68	Q9BX68	Histidine triad nucleotide-binding protein 2, mitochondrial
PTAR1	0.932868	2.51313	0.000334545	yes	yes		-5.7448	-5.31758	-5.39924	-4.63854	-4.59631	-4.42816	18.3898	3	3	3	10	46.405	0	45.213	8243000	3	Q7Z6K3;X6R9N0;F5GXY1	Q7Z6K3;X6R9N0	Protein prenyltransferase alpha subunit repeat-containing protein 1
SSBP1	0.919927	4.61168	0	yes	yes	yes	-0.346975	-0.439828	-0.46951	0.469524	0.498991	0.534952	22.0489	2	2	2	16.2	17.259	0	15.184	34712000	2	Q04837;A0A0G2JLD8;E7EUY5;C9K0U8	Q04837;A0A0G2JLD8;E7EUY5;C9K0U8	Single-stranded DNA-binding protein, mitochondrial
CAPZB	0.914621	2.53138	0.000322807	yes			-4.05802	-3.91794	-3.65344	-2.85294	-3.11045	-2.92216	23.2419	14	1	1	52.3	31.35	0.0024845	8.2997	168640000	4	P47756;B1AK87;B1AK85;A0A6I8PRV6;A0A6I8PIN8	P47756;B1AK87;B1AK85	F-actin-capping protein subunit beta
DYNC1I2	0.914086	4.79594	0	yes			1.42884	1.42652	1.41504	2.31907	2.28512	2.40848	22.7386	5	5	5	15.8	71.456	0	97.679	139970000	6	Q13409;E9PGG1;E7EUM4;E7ERR6;E7ERH4;E7ET01;E7ETL8;E7EQU2;E7ESD3;E7EMU4;E7EV09;E7EQL5	Q13409	Cytoplasmic dynein 1 intermediate chain 2
ART4	0.908521	3.11811	0	yes			2.45211	2.61793	2.68073	3.55677	3.56888	3.35068	28.5834	1	1	1	2.2	35.877	0.0042373	6.4116	8044400000	31	Q93070;H7C2G2	Q93070;H7C2G2	Ecto-ADP-ribosyltransferase 4;NAD(P)(+)--arginine ADP-ribosyltransferase
SFXN1	0.898601	4.59117	0	yes	yes		-0.68528	-0.735393	-0.598261	0.208332	0.232571	0.235968	21.496	5	5	5	19.9	35.619	0	36.35	47323000	5	Q9H9B4;D6RDG7;S4R2X2;D6RFI0;D6RAE9	Q9H9B4	Sideroflexin-1
UQCRC2	0.894556	3.58748	0	yes	yes	yes	-1.44053	-1.3912	-1.62119	-0.589302	-0.62805	-0.551895	19.1441	1	1	1	3.5	48.442	0.0025031	8.4065	11008000	1	P22695;H3BRG4	P22695;H3BRG4	Cytochrome b-c1 complex subunit 2, mitochondrial
ENO2	0.89248	4.01098	0	yes			0.138815	-0.0343657	0.031743	0.884796	0.96081	0.968025	21.6395	8	5	5	37.1	47.268	0	41.203	65340000	10	P09104;F5H0C8;F5H1C3	P09104;F5H0C8	Gamma-enolase;Enolase
SCAPER	0.888484	1.20526	0.00380973	yes			-5.77584	-6.58055	-6.89787	-5.52869	-5.68986	-5.37027	15.4756	1	1	1	1.3	158.29	0.0023781	7.2956	2961700	1	Q9BY12;H3BT27;H3BPM0;H3BS25	Q9BY12;H3BT27;H3BPM0;H3BS25	S phase cyclin A-associated protein in the endoplasmic reticulum
VDAC1	0.884398	5.3144	0	yes	yes		3.38511	3.33214	3.35872	4.22981	4.21387	4.28549	24.7465	18	18	18	80.6	30.772	0	235.37	478510000	32	P21796;C9JI87	P21796;C9JI87	Voltage-dependent anion-selective channel protein 1
SLC25A6	0.878935	2.63968	0.000329749	yes	yes		-2.11692	-2.47749	-2.45054	-1.36601	-1.51172	-1.53043	19.3071	8	1	1	25.8	32.866	0.0024468	7.9252	12973000	1	P12236	P12236	ADP/ATP translocase 3;ADP/ATP translocase 3, N-terminally processed
CA13	0.877424	3.44101	0	yes			-3.3769	-3.31047	-3.5503	-2.58975	-2.47865	-2.537	19.8179	1	1	1	6.5	29.443	0.0040214	6.441	7393800	1	Q8N1Q1	Q8N1Q1	Carbonic anhydrase 13
CC2D1B	0.875341	1.00969	0.00638743	yes			-5.90947	-6.26084	-7.25418	-5.67525	-5.48562	-5.63759	16.593	1	1	1	4.7	94.223	0.0034286	6.7155	3459900	1	Q5T0F9;H0Y517	Q5T0F9;H0Y517	Coiled-coil and C2 domain-containing protein 1B
ZFHX4;ZFHX3	0.875304	0.990629	0.00685616	yes			1.1155	1.69104	1.81301	2.825	2.71043	1.71003	24.4246	4	4	4	1.2	393.73	0	21.047	3445200000	4	Q86UP3;E7EVZ1;Q15911;A0A494BZV7;E5RI93	Q86UP3;E7EVZ1;Q15911	Zinc finger homeobox protein 4;Zinc finger homeobox protein 3
RAB3B	0.869244	1.93083	0.00147244	yes			-3.28609	-3.94231	-3.70461	-2.80601	-2.68095	-2.83832	18.4539	2	1	1	12.3	24.758	0.0023946	7.4332	4668000	2	P20337	P20337	Ras-related protein Rab-3B
ATP5B	0.868627	4.15812	0	yes	yes	yes	2.34614	2.19658	2.19122	3.1212	3.11261	3.106	23.9463	18	18	18	58.4	56.559	0	227.49	468750000	34	P06576;H0YH81;F8W079;F8W0P7;H0YI37	P06576;H0YH81	ATP synthase subunit beta, mitochondrial;ATP synthase subunit beta
CBX5	0.868579	6.66696	0	yes			3.66291	3.64214	3.65204	4.5017	4.52398	4.53715	25.4068	8	8	7	52.4	22.225	0	63.198	444840000	15	P45973;F8VNY3	P45973	Chromobox protein homolog 5
TXN2	0.864576	1.9393	0.00147535	yes	yes	yes	-2.77186	-3.31625	-3.39133	-2.3162	-2.29476	-2.27476	19.7209	3	3	3	32.5	18.383	0	22.574	6913300	4	Q99757;F8WDN2;M0QXH0	Q99757;F8WDN2	Thioredoxin, mitochondrial
MCCC2	0.864574	2.69179	0.00033213	yes	yes	yes	-2.47862	-2.51008	-2.22628	-1.50838	-1.69427	-1.41862	19.8851	3	3	3	9.6	61.332	0	19.526	27112000	4	Q9HCC0;D6RD67;D6R9R1;D6RDF7	Q9HCC0;D6RD67	Methylcrotonoyl-CoA carboxylase beta chain, mitochondrial
HNRNPH2	0.863475	2.1568	0.000652681	yes			-2.74208	-3.07748	-3.31888	-2.16439	-2.15008	-2.23355	21.031	10	5	5	30.5	49.263	0	49.941	36426000	7	P55795	P55795	Heterogeneous nuclear ribonucleoprotein H2
SHPK;TRPV1	0.85951	3.20017	0	yes			-1.1944	-1.05538	-1.08092	-0.138887	-0.399743	-0.21353	21.1629	2	2	2	6.7	51.49	0	15.87	49304000	2	Q9UHJ6;A0A0B4J2A0	Q9UHJ6;A0A0B4J2A0	Sedoheptulokinase
SMTN	0.859321	2.09022	0.00061674	yes			-6.00865	-6.13599	-5.68245	-5.27892	-5.08149	-4.88872	15.1662	1	1	1	1.5	99.058	0.002416	7.6506	1764900	1	P53814;C9JGQ0;H7C372	P53814;C9JGQ0;H7C372	Smoothelin
LANCL1	0.855909	3.3877	0	yes			-1.30039	-1.5167	-1.54679	-0.574286	-0.598465	-0.623403	21.8077	5	5	5	21.1	45.283	0	47.083	62406000	8	O43813;H7C2E3;E9PHS0	O43813	LanC-like protein 1
DDAH1	0.853175	4.74952	0	yes			0.57918	0.499752	0.534993	1.36872	1.44505	1.35968	22.0433	5	5	4	24.9	31.121	0	40.016	73478000	6	O94760;B4DYP1	O94760;B4DYP1	N(G),N(G)-dimethylarginine dimethylaminohydrolase 1
MAP2K1	0.846158	4.80245	0	yes			2.9109	2.90115	2.93569	3.69692	3.79453	3.79475	26.7502	11	11	6	36.9	43.439	0	84.431	2144700000	19	Q02750;H3BRW9	Q02750;H3BRW9	Dual specificity mitogen-activated protein kinase kinase 1
ACAD9	0.842484	2.97028	0	yes	yes	yes	-2.74386	-2.41548	-2.55622	-1.78845	-1.70274	-1.69692	18.1578	3	3	3	7.2	68.76	0	20.227	10236000	3	Q9H845;H0Y8Z9	Q9H845;H0Y8Z9	Acyl-CoA dehydrogenase family member 9, mitochondrial
MTMR14	0.840413	1.56961	0.00205571	yes			-3.90046	-4.58353	-3.85923	-3.41607	-3.16803	-3.23787	17.4708	3	3	3	12.3	72.203	0	33.64	5631200	3	Q8NCE2;F8WEA3;F8WCC0;B4DQK9;B4DJ23;C9JSR1	Q8NCE2	Myotubularin-related protein 14
SUCLG2	0.839501	3.79056	0	yes	yes	yes	-3.40448	-3.31057	-3.29366	-2.43723	-2.59691	-2.45607	16.7811	1	1	1	5.8	46.51	0.001313	10.998	3153200	1	Q96I99;E9PDQ8	Q96I99;E9PDQ8	Succinyl-CoA ligase [GDP-forming] subunit beta, mitochondrial
TEX30	0.837568	3.36921	0	yes			-2.96561	-3.01014	-3.15346	-2.10408	-2.2258	-2.28663	18.6673	1	1	1	8.4	25.585	0.0024857	8.3011	4579500	1	Q5JUR7;A0A0C4DFW4	Q5JUR7;A0A0C4DFW4	Testis-expressed sequence 30 protein
POLE2	0.83644	2.38197	0.000484536	yes			-5.48806	-5.84307	-5.87143	-4.79123	-5.03049	-4.87152	18.8039	3	3	3	10.8	59.536	0	28.719	11442000	4	P56282	P56282	DNA polymerase epsilon subunit 2
MRPS14	0.833483	2.34146	0.000474747	yes	yes	yes	-5.3096	-5.00798	-4.966	-4.35183	-4.36354	-4.06775	18.5605	1	1	1	11.7	15.139	0.0025151	8.4807	2319600	1	O60783	O60783	28S ribosomal protein S14, mitochondrial
HADHA	0.833345	3.70841	0	yes	yes	yes	0.413511	0.247593	0.217047	1.1104	1.16161	1.10618	20.5161	7	7	7	15.1	82.999	0	64.233	61478000	8	P40939;A0A2R8Y4F5;H0YFD6;A0A2R8YG21;A0A2R8Y688	P40939;A0A2R8Y4F5;H0YFD6	Trifunctional enzyme subunit alpha, mitochondrial;Long-chain enoyl-CoA hydratase;Long chain 3-hydroxyacyl-CoA dehydrogenase
OCIAD1	0.832665	1.96172	0.00140866	yes	yes		-3.19191	-3.01376	-3.60352	-2.32449	-2.44583	-2.54087	17.2934	1	1	1	7.3	27.626	0.002445	7.9223	1766900	1	Q9NX40;D6R918;D6RBC5;D6RDI5;D6RA54;D6RC55;D6RG39;D6RIT9	Q9NX40;D6R918;D6RBC5;D6RDI5;D6RA54;D6RC55;D6RG39;D6RIT9	OCIA domain-containing protein 1
BRCA1	0.822142	1.96517	0.00138776	yes			-1.1748	-1.12467	-1.42917	-0.593693	-0.108179	-0.56033	18.9253	1	1	1	0.5	207.72	0.0057332	6.1804	44804000	3	P38398;H0Y850;H0Y881;H0Y8B8;B7ZA85;E7EUM2;A0A2R8Y7V5	P38398;H0Y850;H0Y881;H0Y8B8;B7ZA85;E7EUM2;A0A2R8Y7V5	Breast cancer type 1 susceptibility protein
MOXD1	0.821439	2.13262	0.00114903	yes			-3.05899	-3.08297	-3.50998	-2.29442	-2.3565	-2.53671	18.3532	2	2	2	6.4	69.652	0	13.947	9376000	3	Q6UVY6	Q6UVY6	DBH-like monooxygenase protein 1
TSFM	0.818971	3.7217	0	yes	yes	yes	-1.19445	-0.981935	-1.08197	-0.278157	-0.249861	-0.27342	18.0066	1	1	1	4.3	35.39	0.002531	8.6388	4740300	1	P43897;C9JT21	P43897;C9JT21	Elongation factor Ts, mitochondrial;Elongation factor Ts
CROT	0.817388	2.57703	0.000534091	yes			-3.30001	-3.49974	-3.36948	-2.44334	-2.48687	-2.78686	18.1031	3	3	3	8.8	70.178	0	22.007	9291900	3	Q9UKG9;C9J3D7	Q9UKG9;C9J3D7	Peroxisomal carnitine O-octanoyltransferase
RASA2	0.816045	1.62057	0.00191773	yes			-5.38272	-5.86215	-5.82649	-4.55879	-4.91761	-5.14681	17.1392	2	2	2	5.9	96.613	0	26.638	7217400	2	Q15283;A0A0A0MSJ9;D6RBA9	Q15283;A0A0A0MSJ9;D6RBA9	Ras GTPase-activating protein 2
UQCRFS1	0.814401	3.09513	0	yes	yes	yes	-2.26957	-2.5531	-2.47494	-1.62146	-1.56659	-1.66636	20.224	3	3	3	15.7	29.668	0	26.313	17145000	5	P47985;P0C7P4	P47985	Cytochrome b-c1 complex subunit Rieske, mitochondrial;Cytochrome b-c1 complex subunit 11
AKAP11	0.814138	1.37548	0.00305471	yes			-4.76412	-4.83609	-5.59024	-4.12256	-4.22549	-4.39999	14.8601	1	1	1	1	210.51	0.0024474	7.9261	2230400	1	Q9UKA4	Q9UKA4	A-kinase anchor protein 11
IMMT	0.81353	3.09579	0	yes	yes	yes	-0.958368	-0.86312	-0.871767	-0.24469	0.0382786	-0.0462551	21.2332	5	5	5	8.6	83.677	0	35.599	108460000	5	Q16891;B9A067;A0A087WYS0;H7C463;C9J406;D6RAW4	Q16891;B9A067;A0A087WYS0;H7C463;C9J406	MICOS complex subunit MIC60
JMY	0.813059	0.52649	0.0352				-6.26083	-8.139	-6.36842	-5.68461	-5.95202	-6.69244	16.4878	2	2	2	4.4	111.44	0	13.095	3951900	2	Q8N9B5	Q8N9B5	Junction-mediating and -regulatory protein
CEP250	0.808079	1.53902	0.00207059	yes			-5.68363	-6.12452	-5.56068	-4.76923	-4.85493	-5.32043	16.7767	2	2	2	0.9	281.13	0.00081213	11.996	15832000	2	Q9BV73	Q9BV73	Centrosome-associated protein CEP250
ATG4A	0.802537	2.97705	0.00034717	yes			-2.33716	-2.52402	-2.62476	-1.69133	-1.76762	-1.61938	17.1461	1	1	1	4	45.377	0.0023764	7.2808	2755800	1	Q8WYN0;A0A0A0MT61;H7BYM2	Q8WYN0;A0A0A0MT61;H7BYM2	Cysteine protease ATG4A
KIAA1468	0.798389	2.09512	0.00150806	yes			-4.90797	-4.39306	-4.56341	-3.88138	-3.70326	-3.88463	18.1053	4	4	4	3.9	134.63	0	26.191	16074000	4	Q9P260;A0A075B785;A0A2R8Y566;A0A075B768	Q9P260;A0A075B785;A0A2R8Y566	LisH domain and HEAT repeat-containing protein KIAA1468
EXOSC5	0.798019	4.02317	0	yes			-3.11125	-3.01614	-3.18199	-2.30887	-2.27567	-2.33078	20.571	3	3	3	25.1	25.249	0	33.604	18692000	3	Q9NQT4;M0R050	Q9NQT4;M0R050	Exosome complex component RRP46
PNPT1	0.795084	3.9815	0	yes	yes		-2.44905	-2.55554	-2.47914	-1.62043	-1.75689	-1.72115	16.1998	2	2	2	4.1	85.95	0	15.551	3161400	2	Q8TCS8;H7C3C5	Q8TCS8;H7C3C5	Polyribonucleotide nucleotidyltransferase 1, mitochondrial
C1orf109	0.790423	3.50501	0	yes			-4.27674	-4.41877	-4.26381	-3.43687	-3.56812	-3.58306	17.2503	1	1	1	9.4	23.373	0.0038306	6.5388	1247200	1	Q9NX04;V9GYQ8	Q9NX04;V9GYQ8	Uncharacterized protein C1orf109
GNG2	0.786364	2.75501	0.000556213	yes			-5.24702	-4.99444	-5.10037	-4.19979	-4.31846	-4.46449	20.6584	2	2	1	18.3	7.8501	0.00081411	12.09	6620100	1	P59768;G3V2C9	P59768;G3V2C9	Guanine nucleotide-binding protein G(I)/G(S)/G(O) subunit gamma-2;Guanine nucleotide-binding protein subunit gamma
PRCC	0.783388	5.91225	0	yes			-1.98012	-1.93067	-1.94937	-1.1771	-1.17955	-1.15335	18.8598	1	1	1	4.1	52.417	0.0015727	10.871	7611700	1	Q92733	Q92733	Proline-rich protein PRCC
GPRASP2	0.783119	4.28344	0	yes			-2.87124	-2.83788	-2.85725	-2.12726	-2.09901	-1.99074	18.4852	2	2	2	3.2	93.772	0	13.655	12109000	2	Q96D09	Q96D09	G-protein coupled receptor-associated sorting protein 2
CTSA	0.782309	2.956	0.000318339	yes			-1.01688	-1.19291	-0.975263	-0.24749	-0.40487	-0.185764	20.3624	3	3	3	10.2	54.465	0	26.708	25611000	4	P10619;A0A7I2V4K5;X6R5C5;X6R8A1;A0A7I2V4D1;A0A7I2YQT8;A0A7I2V3B2;Q5JZH0	P10619;A0A7I2V4K5;X6R5C5;X6R8A1	Lysosomal protective protein;Lysosomal protective protein 32 kDa chain;Lysosomal protective protein 20 kDa chain;Carboxypeptidase
CPQ	0.781644	1.50328	0.00241481	yes			-0.758732	-0.0916061	-0.439174	0.124218	0.618525	0.312677	20.9001	2	2	2	3.8	51.887	0	13.01	35222000	2	Q9Y646;E5RH35;E5RJZ7;E5RJP8;E5RJA8	Q9Y646;E5RH35;E5RJZ7;E5RJP8;E5RJA8	Carboxypeptidase Q
KLHL9;KLHL13	0.781614	2.8594	0.000618421	yes			-4.90032	-4.71785	-4.62241	-3.89196	-4.07488	-3.92891	18.901	4	4	4	8.3	69.428	0	28.673	17622000	4	Q9P2J3;Q9P2N7;A0A0C4DG80	Q9P2J3;Q9P2N7;A0A0C4DG80	Kelch-like protein 9;Kelch-like protein 13
TIMM8A	0.780633	2.78628	0.000561194	yes	yes		-2.09623	-2.44443	-2.34003	-1.51095	-1.51287	-1.51497	20.3786	2	2	2	41.2	10.998	0	20.772	6816000	2	O60220;A0A2R8YDA8	O60220;A0A2R8YDA8	Mitochondrial import inner membrane translocase subunit Tim8 A
VDAC2	0.780321	5.09089	0	yes	yes		2.33677	2.27584	2.27533	3.04408	3.08211	3.10271	23.806	9	9	9	41.2	31.566	0	131.55	234660000	12	P45880;A0A0A0MR02;Q5JSD2;Q5JSD1;A2A3S1	P45880;A0A0A0MR02;Q5JSD2;Q5JSD1	Voltage-dependent anion-selective channel protein 2
KIAA1524	0.779737	3.18323	0	yes			2.39987	2.41409	2.49846	3.10494	3.18697	3.35973	25.9903	18	18	17	24.4	102.18	0	124	3733000000	21	Q8TCG1;A0A087X211;F8WAX6;F8WF26	Q8TCG1;A0A087X211	Protein CIP2A
SOD2	0.776275	2.31866	0.000627803	yes	yes	yes	-2.97187	-3.20401	-3.42922	-2.49938	-2.39282	-2.38407	22.3836	3	3	3	16.7	24.75	0	21.418	60189000	3	P04179;F5H3C5;F5H4R2;F5GYZ5;G8JLJ2	P04179;F5H3C5;F5H4R2;F5GYZ5	Superoxide dismutase [Mn], mitochondrial
ENTHD2	0.775185	1.0272	0.00736598	yes			-5.83498	-6.76616	-6.36602	-5.69843	-5.09569	-5.84748	18.1464	3	3	3	17	55.136	0	17.497	6673100	3	Q96N21;A0A1B0GV70;I3L3R3	Q96N21;A0A1B0GV70	AP-4 complex accessory subunit tepsin
MRPL10	0.774561	0.881803	0.00965007	yes	yes	yes	-4.80148	-6.05734	-4.91884	-4.37495	-4.64902	-4.43	15.6104	1	1	1	7.3	29.282	0.0024085	7.5835	700350	1	Q7Z7H8	Q7Z7H8	39S ribosomal protein L10, mitochondrial
ATG7	0.773419	3.76161	0	yes			-2.99159	-2.89157	-2.91226	-2.25146	-2.1349	-2.0888	19.004	4	4	4	10	77.959	0	30.403	19978000	5	O95352;H7C2R3;H7BZ92;C9JE55;H7C2J8;C9J415;C9JFF4	O95352	Ubiquitin-like modifier-activating enzyme ATG7
PHB2	0.773228	3.98154	0	yes	yes	yes	0.823938	0.840481	0.696195	1.52165	1.5638	1.59485	21.7496	6	6	6	23.1	33.296	0	78.11	77575000	8	Q99623;J3KPX7;A0A7I2V5F0;F5H3X6;F5GWA7;F5GY37;F5H2D2;A0A3G2KQ93;F5H0C5	Q99623;J3KPX7;A0A7I2V5F0;F5H3X6;F5GWA7;F5GY37	Prohibitin-2
DARS2	0.767207	1.98621	0.00129412	yes	yes	yes	-2.78963	-3.14014	-3.2583	-2.4796	-2.20632	-2.20052	17.1866	2	2	2	4.3	73.562	0	18.597	5220900	2	Q6PI48;A0A3B3ITK9;A0A3B3ITS3;A0A3B3IS01;A0A3B3IT01;A0A3B3ISK7	Q6PI48;A0A3B3ITK9;A0A3B3ITS3;A0A3B3IS01;A0A3B3IT01;A0A3B3ISK7	Aspartate--tRNA ligase, mitochondrial
CASP14	0.766736	1.74354	0.00163504	yes			-3.42031	-3.34668	-3.31993	-2.58177	-2.94179	-2.26316	18.8554	2	2	2	12	27.679	0	14.257	7114400	3	P31944	P31944	Caspase-14;Caspase-14 subunit p17, mature form;Caspase-14 subunit p10, mature form;Caspase-14 subunit p20, intermediate form;Caspase-14 subunit p8, intermediate form
GDPGP1	0.766363	2.95671	0.000624585	yes			-1.5246	-1.28277	-1.44904	-0.698909	-0.719266	-0.539135	19.1126	3	3	3	12.5	42.362	0	21.52	9636100	3	Q6ZNW5;H0YN11;A0A286YET3	Q6ZNW5;H0YN11;A0A286YET3	GDP-D-glucose phosphorylase 1
TIAM1	0.76599	2.21021	0.00135258	yes			-4.58855	-4.68199	-4.89465	-4.17426	-3.89821	-3.79475	14.7787	1	1	1	1.1	177.51	0.0030211	6.954	2080000	1	Q13009	Q13009	T-lymphoma invasion and metastasis-inducing protein 1
ATAD1	0.7655	3.54398	0	yes	yes		-3.55678	-3.41406	-3.43896	-2.791	-2.62976	-2.69256	19.1744	2	2	2	8	40.744	0	15.571	11833000	2	Q8NBU5	Q8NBU5	ATPase family AAA domain-containing protein 1
SNX30	0.765137	2.00142	0.00130541	yes			-3.67371	-4.21637	-3.83958	-3.06186	-3.20099	-3.1714	16.201	1	1	1	4.3	49.676	0.0050998	6.2996	1807900	1	Q5VWJ9	Q5VWJ9	Sorting nexin-30
ATP5H	0.764736	2.03661	0.00134532	yes	yes		-2.18095	-2.54594	-2.66981	-1.56716	-1.79696	-1.73837	21.0915	2	2	2	23	18.491	0	17.164	22344000	2	O75947;F5H608	O75947;F5H608	ATP synthase subunit d, mitochondrial
SWAP70	0.759846	1.29189	0.00404077	yes			-6.6687	-6.91669	-6.10629	-6.03734	-5.80911	-5.56571	15.5176	1	1	1	3.1	68.997	0.0023992	7.4885	1782500	1	Q9UH65;E7EMB1	Q9UH65;E7EMB1	Switch-associated protein 70
DLST	0.759216	2.49846	0.000684597	yes	yes	yes	-3.18897	-3.55845	-3.27026	-2.51511	-2.6593	-2.56563	18.3043	1	1	1	4.6	48.755	0.0025478	8.8781	7445000	2	P36957	P36957	Dihydrolipoyllysine-residue succinyltransferase component of 2-oxoglutarate dehydrogenase complex, mitochondrial
GOT2	0.755704	4.9625	0	yes	yes	yes	1.00731	1.00915	1.05602	1.76038	1.75393	1.82528	21.6157	7	7	7	25.1	47.517	0	55.378	83549000	8	P00505	P00505	Aspartate aminotransferase, mitochondrial
NOMO2;NOMO3	0.754903	0.793044	0.0132933				-5.72535	-6.90699	-6.09427	-5.4014	-5.98705	-5.07346	14.482	19	1	1	25.3	139.44	0.0090791	5.9593	1510300	2	Q5JPE7;P69849;A0A7I2V4T6;A0A7I2V6B0;J3KN36;A0A7I2V2Z5;A0A7I2V3P4;A0A7I2V4D7;H3BPS9;I3L1G6	Q5JPE7;P69849;A0A7I2V4T6;A0A7I2V6B0;J3KN36;A0A7I2V2Z5;A0A7I2V3P4;A0A7I2V4D7	Nodal modulator 2;Nodal modulator 3
PIGS	0.754804	1.86524	0.00137975	yes			-4.24006	-4.82112	-4.3656	-3.72672	-3.7739	-3.66176	19.2096	3	3	3	8.6	61.655	0	22.764	13944000	3	Q96S52	Q96S52	GPI transamidase component PIG-S
TTC30A;TTC30B	0.754523	1.78287	0.00165926	yes			-3.96082	-4.14708	-4.19115	-3.07032	-3.29137	-3.67378	14.5113	1	1	1	3	76.135	0.003228	6.8383	840690	1	Q86WT1;Q8N4P2	Q86WT1;Q8N4P2	Tetratricopeptide repeat protein 30A;Tetratricopeptide repeat protein 30B
RNF121	0.753734	2.00104	0.00127645	yes			-3.76209	-4.22839	-3.75449	-3.09051	-3.14318	-3.25009	20.3622	1	1	1	21	9.1644	0.0025595	9.106	4043300	2	E9PLR7;F8WDV7;H0YEH6;Q9H920	E9PLR7;F8WDV7;H0YEH6;Q9H920	RING finger protein 121
SNUPN	0.753517	0.901223	0.00964352	yes			-6.04945	-6.13174	-7.17287	-5.76336	-5.41803	-5.91213	18.5723	2	2	2	10.8	41.142	0	15.233	7405900	2	O95149;H3BRI5;H3BQR0;H3BTA6;H3BSK1;H3BUB4	O95149;H3BRI5;H3BQR0;H3BTA6;H3BSK1;H3BUB4	Snurportin-1
OSBPL2	0.753333	2.15544	0.00142205	yes			-3.4898	-3.75104	-3.99009	-3.03522	-3.00498	-2.93073	19.9024	2	2	2	9.8	55.201	0.001321	11.224	26459000	2	Q9H1P3;E7ET92;A0A2R8YDU7;A0A2R8YEX0;A0A2R8Y362;A0A2R8YD49;A0A2R8YG59;A0A2R8Y5R1	Q9H1P3;E7ET92;A0A2R8YDU7;A0A2R8YEX0;A0A2R8Y362;A0A2R8YD49;A0A2R8YG59;A0A2R8Y5R1	Oxysterol-binding protein-related protein 2;Oxysterol-binding protein
GRPEL1	0.751546	3.40623	0	yes	yes	yes	-0.767376	-0.802545	-0.952364	-0.0186539	-0.150915	-0.0980778	20.9886	4	4	4	23.5	24.279	0	26.462	31211000	7	Q9HAV7	Q9HAV7	GrpE protein homolog 1, mitochondrial
MFN2	0.750724	1.88418	0.00138413	yes	yes		-3.97643	-4.18244	-4.42812	-3.67238	-3.3882	-3.27425	16.426	1	1	1	2.2	86.401	0.0038057	6.4583	3610000	1	O95140;Q5JXC5;A0A6Q8PGR2;A0A6Q8PGA3;A0A6Q8PGV8;A0A6Q8PFJ4	O95140;Q5JXC5;A0A6Q8PGR2;A0A6Q8PGA3;A0A6Q8PGV8;A0A6Q8PFJ4	Mitofusin-2
YLPM1	0.747305	2.67992	0.000485788	yes			-3.06864	-3.06039	-3.06001	-2.21598	-2.2048	-2.52634	17.8807	4	4	4	3	241.64	0	24.651	20514000	4	P49750;H0YIQ2;H0YI23;F8VU51	P49750;H0YIQ2	YLP motif-containing protein 1
ATP5A1	0.746379	4.94207	0	yes	yes	yes	3.10627	3.04167	3.02215	3.82554	3.79201	3.79167	24.147	16	16	16	41	59.75	0	201.93	575890000	32	P25705;K7ERX7;K7EK77;K7EQH4;K7EJP1;K7ENJ4;K7ESA0	P25705;K7ERX7;K7EK77	ATP synthase subunit alpha, mitochondrial
SELO	0.745852	1.64663	0.00208421	yes	yes		-4.4845	-5.0292	-5.08237	-4.20258	-4.19375	-3.96218	15.3265	1	1	1	3	73.488	0	13.865	1232700	1	Q9BVL4;A0A087X0Q9	Q9BVL4;A0A087X0Q9	Selenoprotein O
TPD52L1	0.744016	1.7548	0.00194532	yes			-6.12381	-5.95364	-6.26234	-5.25211	-5.70197	-5.15367	16.5749	2	2	2	12.7	22.449	0	13.14	780950	2	Q16890;E9PNQ9;E9PNK6;E9PPQ1;J3KNE7	Q16890;E9PNQ9;E9PNK6;E9PPQ1;J3KNE7	Tumor protein D53
CHD4;CHD5	0.743108	3.34364	0.000353846	yes			-2.4148	-2.39298	-2.43569	-1.56471	-1.80112	-1.64832	17.4644	5	5	2	3.9	218	0	33.576	16094000	5	Q14839;A0A2R8Y4X2;A0A0C4DGG9;A0A2R8Y521;A0A2R8Y212;F5GWX5;A0A2R8YFD8;A0A2U3TZM0;A0A2R8YFK9;A0A2R8Y5J0;A0A2R8Y425;A0A2R8YDJ9;A0A2R8YD40;A0A2R8Y445;A0A2R8YDW2;A0A2R8YER1;A0A2R8Y8C1;A0A2R8Y685;A0A2R8Y5Z7;A0A2R8Y8B3;Q8TDI0;K7EMY3;A0A2R8Y7I0;A0A2R8Y7M9;F2Z2R5;A0A2R8Y5M9;A0A2R8YE38;H7C3H7;H7C0J3;I3L229	Q14839;A0A2R8Y4X2;A0A0C4DGG9;A0A2R8Y521;A0A2R8Y212;F5GWX5;A0A2R8YFD8;A0A2U3TZM0;A0A2R8YFK9;A0A2R8Y5J0;A0A2R8Y425;A0A2R8YDJ9;A0A2R8YD40;A0A2R8Y445;A0A2R8YDW2;A0A2R8YER1;A0A2R8Y8C1;A0A2R8Y685;A0A2R8Y5Z7;A0A2R8Y8B3;Q8TDI0	Chromodomain-helicase-DNA-binding protein 4;Chromodomain-helicase-DNA-binding protein 5
GPN1	0.739324	3.01982	0.000591195	yes			-2.10046	-2.2035	-1.96364	-1.40669	-1.25292	-1.39001	22.7176	5	5	5	19.8	41.74	0	88.873	82765000	6	Q9HCN4;F8WD09	Q9HCN4	GPN-loop GTPase 1
ACO1	0.737077	4.7956	0	yes			2.50433	2.4541	2.5087	3.19294	3.2122	3.27322	23.969	17	17	16	26.3	98.398	0	140.4	689640000	21	P21399;O00408;F5H2R8;F5H143;F5H3Z7;E9PEF1	P21399	Cytoplasmic aconitate hydratase
ARAP1	0.736884	0.899792	0.00975762	yes			-6.34412	-6.04231	-7.22689	-5.94833	-5.52097	-5.93336	15.7731	1	1	1	1	162.19	0.0025342	8.6562	3639900	1	Q96P48	Q96P48	Arf-GAP with Rho-GAP domain, ANK repeat and PH domain-containing protein 1
ATP5O	0.735506	3.81879	0	yes	yes	yes	-1.14715	-1.04614	-1.17012	-0.432645	-0.314237	-0.410015	21.1972	2	2	2	15	23.277	0	23.107	28852000	3	P48047;H7C068	P48047;H7C068	ATP synthase subunit O, mitochondrial
NDUFB6	0.73173	1.50942	0.00284634	yes	yes		-3.45421	-3.8691	-4.22184	-3.06791	-3.17699	-3.10506	18.4497	1	1	1	14.1	15.489	0.0025138	8.4711	2864200	2	O95139;A0A087WZX2	O95139;A0A087WZX2	NADH dehydrogenase [ubiquinone] 1 beta subcomplex subunit 6
MAPK1IP1L	0.731252	2.30427	0.00133878	yes			-2.46931	-2.74554	-2.70228	-2.09027	-1.75379	-1.87932	23.6161	1	1	1	6.9	24.269	0.0025517	8.9284	25713000	2	Q8NDC0	Q8NDC0	MAPK-interacting and spindle-stabilizing protein-like
DCAKD	0.727275	1.08101	0.00736081	yes			-4.40418	-5.02647	-5.47911	-4.32912	-4.25607	-4.14274	16.447	1	1	1	7.8	26.55	0.0046698	6.349	1161400	1	Q8WVC6;K7ESP4	Q8WVC6;K7ESP4	Dephospho-CoA kinase domain-containing protein
NAA38	0.726491	1.78346	0.00192593	yes			-3.19831	-3.38187	-3.04517	-2.66062	-2.61133	-2.17393	19.8909	2	2	1	15.2	13.514	0.0013175	11.149	9722200	1	Q9BRA0;I3L3Z2;A0A0B4J297;I3L310;I3L4V0	Q9BRA0;I3L3Z2;A0A0B4J297;I3L310;I3L4V0	N-alpha-acetyltransferase 38, NatC auxiliary subunit
PANK2	0.726441	2.64845	0.000461916	yes	yes	yes	-2.27804	-2.45842	-2.5951	-1.64803	-1.69017	-1.81404	17.5609	4	3	3	8.9	62.68	0	18.099	6187500	3	Q9BZ23;A0A2R8YF29;V9GYZ0;A0A2R8YFI4	Q9BZ23;A0A2R8YF29;V9GYZ0	Pantothenate kinase 2, mitochondrial
COX5B	0.726344	4.8234	0	yes	yes	yes	-0.446995	-0.466105	-0.478777	0.31727	0.23354	0.236345	22.8251	4	4	4	24.8	13.696	0	27.142	59446000	4	P10606	P10606	Cytochrome c oxidase subunit 5B, mitochondrial
TAF8	0.725821	1.62514	0.00247909	yes			-5.89758	-5.78077	-5.35686	-5.07638	-4.70998	-5.07139	20.1443	1	1	1	4.8	34.262	0.0024522	7.9758	16225000	1	Q7Z7C8;C9J7M8;A0A0A0MRR3	Q7Z7C8;C9J7M8;A0A0A0MRR3	Transcription initiation factor TFIID subunit 8
ELP5	0.724669	1.48927	0.00303002	yes			-2.83793	-2.95409	-2.9354	-2.61111	-2.08047	-1.86183	19.729	2	2	2	15.8	34.841	0	14.284	10428000	2	Q8TE02;I3L1A8;I3L2A9;I3L2T0;I3L3N8;I3L437;I3L1Q3	Q8TE02;I3L1A8;I3L2A9;I3L2T0;I3L3N8;I3L437;I3L1Q3	Elongator complex protein 5
LRCH1	0.720935	1.10435	0.0068386	yes			-4.66481	-4.15314	-5.20392	-4.03776	-3.87577	-3.94554	17.6535	1	1	1	2.6	80.874	0.0034153	6.662	6804100	1	Q9Y2L9	Q9Y2L9	Leucine-rich repeat and calponin homology domain-containing protein 1
SDSL	0.718587	3.08846	0.000559524	yes			-2.57903	-2.5876	-2.53594	-1.70005	-1.96077	-1.88599	18.4576	2	2	2	13.1	34.674	0	21.284	5399700	3	Q96GA7;H0YID3	Q96GA7;H0YID3	Serine dehydratase-like
RNPC3	0.714917	1.41194	0.00350378	yes			-6.51607	-5.94246	-5.80101	-5.4346	-5.19692	-5.48327	16.4838	1	1	1	2.1	58.574	0.004242	6.4342	2199600	1	Q96LT9;X6RLP6	Q96LT9;X6RLP6	RNA-binding protein 40
AIFM1	0.713265	4.78955	0	yes	yes	yes	-0.511326	-0.446068	-0.522059	0.25173	0.213432	0.195179	19.9316	4	4	4	9.5	66.9	0	30.003	31000000	4	O95831;A0A6Q8PFA7;A0A6Q8PFQ8;A0A6Q8PFS4;A0A6Q8PHC0;A0A7I2PK44;A0A6Q8PHJ9;A0A6Q8PG15;A0A6Q8PFE1;E9PMA0;A0A6Q8PFW2;A0A7I2RLJ8;A0A6Q8PFM5;A0A6Q8PHJ4	O95831;A0A6Q8PFA7;A0A6Q8PFQ8;A0A6Q8PFS4;A0A6Q8PHC0;A0A7I2PK44;A0A6Q8PHJ9;A0A6Q8PG15;A0A6Q8PFE1;E9PMA0;A0A6Q8PFW2;A0A7I2RLJ8;A0A6Q8PFM5;A0A6Q8PHJ4	Apoptosis-inducing factor 1, mitochondrial
PHB	0.712188	3.15019	0.000574924	yes	yes		1.39667	1.33209	1.16334	2.04111	1.95038	2.03718	23.1172	9	9	9	54.8	29.804	0	82.532	163770000	19	P35232;C9JW96;E7ESE2;E9PCW0;C9JZ20	P35232;C9JW96;E7ESE2;E9PCW0;C9JZ20	Prohibitin
CHCHD2	0.711999	3.14854	0.000573171	yes	yes		-0.230293	-0.183164	-0.274045	0.38138	0.619484	0.44763	21.3251	1	1	1	6.6	15.512	0.0023878	7.3881	13136000	1	Q9Y6H1	Q9Y6H1	Coiled-coil-helix-coiled-coil-helix domain-containing protein 2
CPSF1	0.711425	2.37357	0.00134151	yes			-4.48726	-4.8615	-4.8086	-4.06816	-3.95636	-3.99857	17.2644	3	3	3	3.6	160.88	0	23.151	10862000	3	Q10570;A0A087X101	Q10570	Cleavage and polyadenylation specificity factor subunit 1
NIPSNAP1	0.709236	1.88199	0.00165436	yes	yes	yes	-3.03114	-3.47781	-3.03814	-2.47816	-2.33677	-2.60446	18.3199	1	1	1	8.5	33.31	0.0038219	6.5147	5235400	1	Q9BPW8;F8WCR5;H7C2U6	Q9BPW8;F8WCR5;H7C2U6	Protein NipSnap homolog 1
NDUFA4	0.708952	2.36986	0.00152033	yes	yes		-1.14146	-0.749706	-1.05504	-0.309834	-0.227692	-0.281822	21.182	2	2	2	24.7	9.3697	0.00027473	12.412	14275000	3	O00483	O00483	Cytochrome c oxidase subunit NDUFA4
PPP1R35	0.707484	2.19178	0.0013381	yes			-5.3456	-5.30556	-5.25355	-4.80348	-4.63119	-4.3476	17.8421	1	1	1	9.1	27.953	0.002334	10.287	3054400	1	Q8TAP8	Q8TAP8	Protein phosphatase 1 regulatory subunit 35
KDM1A	0.70521	2.26767	0.00138519	yes			-3.12813	-2.80181	-3.06435	-2.18739	-2.23876	-2.45252	19.1542	5	5	5	7.5	92.902	0	32.863	21587000	6	O60341;R4GMQ1;R4GMP9	O60341;R4GMQ1	Lysine-specific histone demethylase 1A
DNAJC10	0.704716	1.7076	0.00205714	yes			-2.22287	-2.38056	-2.15343	-1.41218	-1.89372	-1.33681	18.8648	4	4	4	8.6	91.079	0	29.587	15754000	6	Q8IXB1	Q8IXB1	DnaJ homolog subfamily C member 10
DIS3L	0.704106	5.20833	0	yes		yes	-0.426147	-0.453799	-0.466386	0.284288	0.262367	0.21933	19.0447	4	4	4	4.3	120.79	0	26.861	31905000	6	Q8TF46;E9PIL0;E9PI27;E9PI20	Q8TF46	DIS3-like exonuclease 1
HIBCH	0.703679	0.971217	0.00865729	yes	yes	yes	-4.75094	-5.19357	-5.02823	-3.77321	-4.85642	-4.23207	16.4132	1	1	1	3.1	43.482	0.0090772	5.9532	2181800	1	Q6NVY1;F8W8A6	Q6NVY1;F8W8A6	3-hydroxyisobutyryl-CoA hydrolase, mitochondrial
KIFAP3	0.702018	1.18875	0.00597668	yes			-5.81079	-5.61271	-5.5995	-5.1379	-4.44609	-5.33297	16.9158	1	1	1	2.5	91.204	0.0025	8.3955	4203900	1	Q92845	Q92845	Kinesin-associated protein 3
CRTC2	0.701266	1.01173	0.00795978	yes			-4.62467	-5.45269	-4.44908	-4.31694	-3.96986	-4.13585	16.1581	1	1	1	3.5	51.197	0.0038323	6.5423	1096900	1	H0YDQ8	H0YDQ8
IQCB1	0.69811	1.76684	0.00212332	yes			-3.972	-3.88239	-4.41182	-3.26324	-3.50135	-3.40729	16.9731	3	3	3	5.5	68.928	0	19.103	3730800	3	Q15051;C9JVC4	Q15051	IQ calmodulin-binding motif-containing protein 1
MAPK12	0.698076	1.17086	0.00626102	yes			-3.69095	-4.57953	-3.80926	-3.39024	-3.28822	-3.30705	17.6371	1	1	1	5.2	41.94	0.0042411	6.4341	3669200	2	P53778;B5MDL5	P53778;B5MDL5	Mitogen-activated protein kinase 12
ELMO2	0.696347	2.04694	0.00120645	yes			-5.24164	-5.55015	-5.06944	-4.56629	-4.5342	-4.67169	17.2475	2	2	2	5	82.614	0	14.614	5912700	2	Q96JJ3;Q5JVZ5;Q5JW01;Q5JVZ4	Q96JJ3;Q5JVZ5;Q5JW01;Q5JVZ4	Engulfment and cell motility protein 2
NDUFAF3	0.694969	3.47267	0.000315068	yes	yes	yes	-2.32882	-2.19619	-2.25973	-1.66057	-1.50904	-1.53023	19.5584	1	1	1	6	20.35	0.0038185	6.5004	6948500	1	Q9BU61	Q9BU61	NADH dehydrogenase [ubiquinone] 1 alpha subcomplex assembly factor 3
ALDH1A2	0.694047	1.85736	0.00192045	yes			-2.23206	-2.43129	-2.74494	-1.69258	-1.91978	-1.71379	18.9038	2	2	2	5.2	56.723	0	15.618	11771000	3	O94788;H0YMG7	O94788;H0YMG7	Retinal dehydrogenase 2
RPA3	0.692208	4.70343	0	yes			2.85072	2.79361	2.74854	3.48943	3.49211	3.48796	26.2834	7	7	7	86.8	13.569	0	71.589	653380000	17	P35244;B5MC59	P35244;B5MC59	Replication protein A 14 kDa subunit
ENPP1	0.691241	1.69446	0.0024697	yes			-5.02121	-5.53907	-5.42609	-4.44223	-4.73556	-4.73485	16.3362	2	2	2	3.7	104.92	0	15.177	3475000	2	P22413	P22413	Ectonucleotide pyrophosphatase/phosphodiesterase family member 1;Alkaline phosphodiesterase I;Nucleotide pyrophosphatase
C21orf33	0.688925	3.07461	0.00051087	yes	yes	yes	-3.41533	-3.22373	-3.23776	-2.69365	-2.56435	-2.55204	18.194	2	1	1	13.6	30.376	0	12.752	5397800	1	A0A096LPI6;A0A096LNJ1;A0A096LP73;A0A2R8Y6K9;A0A096LNH5;H7C1F6;A0A2R8YDR7;H7C2G3;F2Z2Q0;A0A096LP12;P0DPI2;A0A0B4J2D5	A0A096LPI6;A0A096LNJ1;A0A096LP73;A0A2R8Y6K9;A0A096LNH5;H7C1F6;A0A2R8YDR7;H7C2G3;F2Z2Q0;A0A096LP12;P0DPI2;A0A0B4J2D5
TPM1	0.687302	3.54087	0.000316151	yes			-0.344578	-0.164803	-0.28354	0.377409	0.43434	0.457237	22.4872	10	4	1	31.3	32.708	0	30.465	94065000	7	P09493;A0A0S2Z4G6;H0YKP3;A0A087WTJ7	P09493;A0A0S2Z4G6;H0YKP3	Tropomyosin alpha-1 chain
ZNF830	0.686935	2.15278	0.00125503	yes			-3.73741	-4.11567	-3.78523	-3.06723	-3.2338	-3.27648	17.4642	1	1	1	5.4	41.998	0.0032059	6.7355	3254700	1	Q96NB3	Q96NB3	Zinc finger protein 830
GCA	0.685286	3.70377	0.000340741	yes			-1.45427	-1.33636	-1.48189	-0.76447	-0.768306	-0.683889	20.9722	4	4	4	24.4	24.01	0	29.805	20571000	4	P28676;H7C2Z6;H7BXD5;C9JIZ3	P28676;H7C2Z6;H7BXD5;C9JIZ3	Grancalcin
RABIF	0.685179	3.58483	0.000320557	yes			-2.03919	-2.08224	-2.22015	-1.45477	-1.42149	-1.40979	21.6335	2	2	2	29.3	13.839	0	20.703	16267000	3	P47224	P47224	Guanine nucleotide exchange factor MSS4
ABHD10	0.684408	3.52894	0.000637288	yes	yes	yes	-3.21429	-3.09289	-3.2342	-2.50168	-2.42821	-2.55827	16.6545	1	1	1	5.6	33.932	0.0025063	8.4259	1753700	1	Q9NUJ1	Q9NUJ1	Mycophenolic acid acyl-glucuronide esterase, mitochondrial
HSPB1	0.683603	6.74301	0	yes			3.50911	3.50865	3.52003	4.19871	4.1809	4.20899	26.2584	11	11	11	76.6	22.782	0	169.91	1123800000	28	P04792;A0A6Q8PGK1;A0A6Q8PFK8;A0A6Q8PHJ6;A0A6Q8PFE7;A0A6Q8PF43;A0A6Q8PHA6;A0A6Q8PH65;A0A6Q8PGY2;C9J3N8	P04792;A0A6Q8PGK1;A0A6Q8PFK8;A0A6Q8PHJ6;A0A6Q8PFE7;A0A6Q8PF43;A0A6Q8PHA6;A0A6Q8PH65;A0A6Q8PGY2	Heat shock protein beta-1
IDH3G	0.683598	2.53234	0.00111297	yes	yes	yes	-3.17387	-3.44563	-3.38328	-2.72099	-2.71289	-2.5181	18.5659	2	2	2	8.1	42.794	0	16.877	6984900	2	P51553;G5E9Q7;H7C1W2;H0Y5Q7;E9PF84;E7EQB8	P51553;G5E9Q7;H7C1W2;H0Y5Q7;E9PF84;E7EQB8	Isocitrate dehydrogenase [NAD] subunit gamma, mitochondrial;Isocitrate dehydrogenase [NAD] subunit, mitochondrial
PARVA	0.683368	2.66636	0.000625	yes			-2.0123	-2.00934	-2.27097	-1.32703	-1.44858	-1.46689	19.5886	2	2	2	8.1	42.243	0	14.678	14192000	2	Q9NVD7;E9PS97	Q9NVD7;E9PS97	Alpha-parvin
TUSC2	0.683076	1.58462	0.00294614	yes			-4.21724	-4.10428	-4.40457	-3.81289	-3.21715	-3.64682	19.5672	2	2	2	19.1	12.074	0.0013358	11.558	4660800	2	O75896	O75896	Tumor suppressor candidate 2
MYCBP2	0.682177	2.12566	0.00122222	yes			0.394726	0.473675	0.408364	0.910826	1.36423	1.04824	20.0727	12	12	12	3.8	513.63	0	83.171	240410000	15	O75592;A0A499FJI4;H7C3U4;A0A0C4DGY7	O75592;A0A499FJI4	E3 ubiquitin-protein ligase MYCBP2
NSL1	0.681115	1.01918	0.00813688	yes			-6.11386	-6.85736	-6.36686	-6.19404	-5.43114	-5.66956	18.3541	2	2	2	9.6	32.162	0.00054705	12.317	4690800	2	Q96IY1;Q5SY76;Q5SY74	Q96IY1;Q5SY76;Q5SY74	Kinetochore-associated protein NSL1 homolog
IFIT5	0.679709	2.01407	0.00133948	yes			-4.60988	-4.64341	-4.45633	-3.6756	-4.13779	-3.8571	18.1745	3	3	3	10.6	55.846	0	19.509	6508600	3	Q13325	Q13325	Interferon-induced protein with tetratricopeptide repeats 5
PLEKHF1	0.675967	1.1132	0.00762737	yes			-4.51693	-3.85382	-3.55157	-3.26579	-3.31209	-3.31654	19.385	2	2	2	11.8	31.194	0	14.435	10270000	2	Q96S99;K7EIX0;K7ELB8	Q96S99;K7EIX0;K7ELB8	Pleckstrin homology domain-containing family F member 1
EPHA4	0.675824	2.28552	0.00132155	yes			-3.30724	-3.03259	-3.40643	-2.56291	-2.66174	-2.49414	15.8574	1	1	1	1.8	109.86	0.0024624	8.1413	3087100	1	P54764;C9JEM6;E9PG71	P54764;C9JEM6;E9PG71	Ephrin type-A receptor 4;Receptor protein-tyrosine kinase
RAP1A	0.675047	4.99696	0	yes			0.536131	0.535408	0.462794	1.18861	1.18574	1.18512	20.8055	6	2	2	48.9	20.987	0	24.006	18326000	3	P62834;A0A075B6Q0	P62834;A0A075B6Q0	Ras-related protein Rap-1A
GLRX	0.673999	1.7421	0.00248539	yes			-2.96795	-3.07752	-3.49768	-2.38901	-2.51402	-2.61812	23.6431	2	2	2	27.4	11.776	0	22.976	65498000	3	P35754	P35754	Glutaredoxin-1
KCTD12	0.673727	4.21803	0	yes			0.544676	0.60416	0.524056	1.27192	1.17356	1.24858	22.9885	5	5	5	27.7	35.7	0	50.589	124830000	11	Q96CX2	Q96CX2	BTB/POZ domain-containing protein KCTD12
NRDE2	0.673605	2.63553	0.00115152	yes			-3.55444	-3.56036	-3.30662	-2.86794	-2.83103	-2.70164	15.6026	2	2	2	2.5	132.67	0.0013161	11.107	2786400	2	Q9H7Z3;H0YJT0	Q9H7Z3;H0YJT0	Protein NRDE2 homolog
LIMD1	0.673463	2.97029	0.00047	yes			-1.08983	-1.35046	-1.23919	-0.512106	-0.547731	-0.599248	19.3855	4	4	4	11.8	72.189	0	48.65	26026000	4	Q9UGP4;C9JRJ5	Q9UGP4;C9JRJ5	LIM domain-containing protein 1
UBE2G2	0.672456	1.58795	0.00303353	yes			-3.57638	-4.00282	-4.20989	-3.2673	-3.34665	-3.15777	21.0047	2	2	2	20	18.566	0	17.476	10520000	4	P60604	P60604	Ubiquitin-conjugating enzyme E2 G2
GLUD1;GLUD2	0.669598	4.34486	0	yes	yes	yes	1.58485	1.61065	1.49604	2.23972	2.22126	2.23936	22.1994	12	12	12	28.7	61.397	0	86.221	158930000	15	P00367;P49448	P00367;P49448	Glutamate dehydrogenase 1, mitochondrial;Glutamate dehydrogenase 2, mitochondrial
CASP8	0.664981	3.03023	0.000471178	yes			-1.70691	-1.94165	-1.90286	-1.19341	-1.14446	-1.21861	19.2861	4	4	4	16.1	55.391	0	35.041	17260000	6	Q14790;E7EQ01;E7EVN1;E7ETB7;E7EQ06;H7C0E2;A0A0A0MS31	Q14790;E7EQ01;E7EVN1;E7ETB7;E7EQ06;H7C0E2;A0A0A0MS31	Caspase-8;Caspase-8 subunit p18;Caspase-8 subunit p10
SAMM50	0.663555	2.49836	0.00144961	yes	yes		-4.76551	-4.91691	-4.58141	-4.0969	-4.15619	-4.02007	15.8677	1	1	1	6.2	51.976	0	12.559	1734100	1	Q9Y512	Q9Y512	Sorting and assembly machinery component 50 homolog
MAP7D2	0.662966	2.34124	0.00132389	yes			-3.22307	-3.2241	-3.23759	-2.36658	-2.76618	-2.5631	16.5809	1	1	1	2.2	81.964	0.0024913	8.3394	3627100	1	Q96T17	Q96T17	MAP7 domain-containing protein 2
FCHO2	0.661397	3.51313	0.000567976	yes			-2.76876	-2.89976	-2.81842	-2.18924	-2.22666	-2.08684	17.0347	3	3	3	8.8	88.923	0	23.884	5236100	4	Q0JRZ9;H7BXJ4;H0YAE2	Q0JRZ9;H7BXJ4	F-BAR domain only protein 2
CORO1C	0.661093	3.81341	0.000319444	yes			1.71984	1.64667	1.57856	2.34812	2.31531	2.26491	23.4235	12	12	12	35	53.248	0	114.1	213780000	20	Q9ULV4;B4E3S0;H0YHL7;F8VV53;F8W1H8;F8VUX3;F8VSA4;F8VRE9;F8VTT6;F8VVB7	Q9ULV4;B4E3S0;H0YHL7	Coronin-1C;Coronin
RDH14	0.66098	3.2938	0.000517906	yes		yes	-2.53353	-2.67333	-2.52316	-1.91786	-1.98815	-1.84107	17.9789	2	2	2	13.1	36.864	0	19.342	5166500	2	Q9HBH5	Q9HBH5	Retinol dehydrogenase 14
RRP9	0.659219	2.48175	0.00141399	yes			-1.0981	-1.08147	-1.40462	-0.537872	-0.52928	-0.539383	18.2278	2	2	2	7.4	51.84	0	12.915	7060900	2	O43818	O43818	U3 small nucleolar RNA-interacting protein 2
VWA9	0.657014	3.5997	0.0005875	yes			-2.56596	-2.60325	-2.63783	-1.92555	-2.03877	-1.87167	18.1982	2	2	2	7.9	57.47	0	16.36	8420800	3	Q96SY0;H3BRY6;B4DVT3;B4DJL6	Q96SY0;H3BRY6;B4DVT3;B4DJL6	von Willebrand factor A domain-containing protein 9
DSC1	0.656969	0.494315	0.0487634				-3.3792	-5.18472	-3.881	-3.78194	-3.62204	-3.07004	18.0391	2	2	2	3.1	99.986	0	15.172	12929000	2	Q08554	Q08554	Desmocollin-1
COX4I1	0.656379	3.38173	0.000523677	yes	yes	yes	0.295317	0.258734	0.0983686	0.875477	0.882099	0.863981	23.2087	3	3	3	19.5	19.576	0	23.529	106640000	4	P13073;Q86WV2;H3BN72;H3BNV9;H3BNI5;H3BPG0	P13073;Q86WV2;H3BN72;H3BNV9	Cytochrome c oxidase subunit 4 isoform 1, mitochondrial
MALRD1	0.656198	0.796207	0.01534				-1.93147	-0.634769	-1.4718	-0.698161	-0.635028	-0.73626	20.5844	2	2	2	0.9	241.01	0.0020779	10.355	135210000	2	Q5VYJ5;U5GXS0	Q5VYJ5;U5GXS0	MAM and LDL-receptor class A domain-containing protein 1
TCEAL4	0.655987	2.53691	0.00145525	yes			-2.34554	-2.17013	-2.16293	-1.43978	-1.55066	-1.72019	21.5963	4	4	4	21.9	24.647	0	23.802	44388000	4	Q96EI5;A2RQR6;D6RD44;J3KQY4;D6RHZ1;D6RIH3;D6RCE9	Q96EI5;A2RQR6;D6RD44	Transcription elongation factor A protein-like 4
SEC61G	0.655982	2.37997	0.00133096	yes			-3.52157	-3.68524	-3.79369	-3.08086	-3.09766	-2.85403	23.0955	2	2	2	36.8	7.7412	0	15.062	26888000	5	P60059	P60059	Protein transport protein Sec61 subunit gamma
PARD6B	0.65571	2.5647	0.00148119	yes			-4.68024	-4.51239	-4.84708	-3.97842	-4.04723	-4.04694	18.4304	2	2	2	7	41.182	0.0005487	12.378	5299100	3	Q9BYG5	Q9BYG5	Partitioning defective 6 homolog beta
ATP5L	0.652224	3.69	0.000602564	yes	yes	yes	-0.453728	-0.357323	-0.491423	0.158279	0.259283	0.236635	22.0402	3	3	3	26.2	11.428	0	18.226	25876000	5	O75964;E9PN17;A0A3B3ITX4	O75964;E9PN17;A0A3B3ITX4	ATP synthase subunit g, mitochondrial
KIAA2013	0.651869	3.63429	0.000582043	yes		yes	-3.20515	-3.12406	-3.30311	-2.56106	-2.56522	-2.55044	17.2632	2	2	2	6	69.156	0	16.952	3618000	2	Q8IYS2	Q8IYS2	Uncharacterized protein KIAA2013
RUSC1;DKFZp761A1822	0.649902	1.51669	0.00358164	yes			-4.84404	-4.77141	-5.28148	-4.08778	-4.37975	-4.47969	16.8145	1	1	1	2.5	96.443	0.0036175	6.5871	4725700	1	Q9BVN2;Q68CX2;A0A087WYB2;A0A087WX95	Q9BVN2;Q68CX2;A0A087WYB2;A0A087WX95	RUN and SH3 domain-containing protein 1
UBQLN2	0.648595	3.38485	0.000513661	yes			0.446461	0.330307	0.331447	1.0247	0.935463	1.09383	21.5806	6	3	3	16.5	65.695	0	24.404	47044000	3	Q9UHD9	Q9UHD9	Ubiquilin-2
BACH1	0.6481	1.8665	0.00207874	yes			-4.19004	-4.61463	-4.27699	-3.62722	-3.63105	-3.87909	17.5878	2	2	2	4.9	81.957	0	13.239	8273700	3	O14867;C9JMP6;C9IYR0	O14867;C9JMP6;C9IYR0	Transcription regulator protein BACH1
JUP	0.648016	1.72236	0.00291173	yes			-0.686584	-1.07168	-0.995909	-0.403593	-0.381642	-0.0248871	22.385	7	7	7	14	81.744	0	59.254	251960000	8	P14923;C9JTX4;C9J826;C9JK18;C9JKY1;C9JPI2;K7ERP3	P14923	Junction plakoglobin
TMOD1	0.64788	1.03805	0.00844745	yes			-4.64939	-5.40218	-5.45898	-4.30144	-4.50244	-4.76304	18.2068	3	2	2	12.8	40.569	0	17.42	5748300	2	P28289	P28289	Tropomodulin-1
ACO2	0.64702	3.14278	0.000468828	yes	yes	yes	-1.84509	-2.05467	-2.00363	-1.36905	-1.32079	-1.27249	21.0513	6	6	6	13.3	85.424	0	41.959	82575000	10	Q99798;A0A7I2V3U0;A0A7I2V586;A0A7I2V5T4;A0A7I2V3F1;A2A274;A0A7I2V5A1;A0A7I2V614;A0A7I2V4I8;A0A7I2V5W7;A0A7I2V3C8;A0A7I2V6A6;A0A7I2V538	Q99798;A0A7I2V3U0;A0A7I2V586;A0A7I2V5T4;A0A7I2V3F1;A2A274;A0A7I2V5A1;A0A7I2V614	Aconitate hydratase, mitochondrial
MORF4L2	0.64628	0.520789	0.0441302				-4.70869	-4.70154	-5.21705	-3.19835	-4.66228	-4.82781	18.3504	1	1	1	6.2	32.307	0.0023804	7.3119	5681700	1	Q15014;Q5JXX1;Q5JXX2	Q15014;Q5JXX1;Q5JXX2	Mortality factor 4-like protein 2
SLC35B2	0.64615	2.96468	0.000649652	yes			-0.515398	-0.312874	-0.352889	0.227221	0.189884	0.340185	20.0386	3	3	3	8.8	47.514	0	20.951	17232000	3	Q8TB61	Q8TB61	Adenosine 3-phospho 5-phosphosulfate transporter 1
CLPB	0.645645	4.31699	0.000356589	yes	yes	yes	-0.962601	-1.07431	-0.989011	-0.374038	-0.366299	-0.348654	17.8824	2	2	2	3.7	78.728	0	14.677	8940100	2	Q9H078;A0A2U3TZY2;A0A2R8Y7E8;A0A2R8Y6R5;H0YGM0	Q9H078;A0A2U3TZY2;A0A2R8Y7E8;A0A2R8Y6R5;H0YGM0	Caseinolytic peptidase B protein homolog
MRPS28	0.645222	1.45986	0.00402437	yes	yes	yes	-3.74303	-3.66694	-4.23593	-3.109	-3.4371	-3.16413	18.4602	1	1	1	12.8	20.843	0.0076419	6.05	3606400	2	Q9Y2Q9;E5RGC7;E5RFH3;H0YAT2	Q9Y2Q9;E5RGC7;E5RFH3;H0YAT2	28S ribosomal protein S28, mitochondrial
TTK	0.644886	0.714951	0.0217824				0.356232	0.328793	0.178322	1.74967	0.525927	0.522406	20.6587	4	4	4	7	97.071	0	25.786	77801000	5	P33981;D6RF82;D6REX1;D6RIC6	P33981	Dual specificity protein kinase TTK
INPP4A	0.64404	1.86591	0.00206789	yes			-3.12039	-2.95591	-3.262	-2.37201	-2.71663	-2.31753	16.6918	2	2	2	3.6	109.95	0	15.005	4657800	2	Q96PE3;B8ZZB2	Q96PE3;B8ZZB2	Type I inositol 3,4-bisphosphate 4-phosphatase
LEPREL4	0.643471	1.37914	0.00497589	yes			-3.96514	-4.70113	-4.4413	-3.72063	-3.6741	-3.78243	15.7865	1	1	1	3.9	50.381	0.0063764	6.128	1243500	2	Q92791	Q92791	Synaptonemal complex protein SC65
IGFBP2	0.64307	3.52144	0.000531073	yes			-2.55033	-2.62848	-2.69242	-1.95385	-2.05236	-1.93581	18.4922	1	1	1	4.9	34.814	0.0024759	8.2454	5162300	1	P18065;C9JMY1	P18065;C9JMY1	Insulin-like growth factor-binding protein 2
HS2ST1	0.641595	3.60944	0.000541787	yes			-0.393637	-0.311384	-0.389647	0.229187	0.365515	0.235416	20.5076	3	3	3	11.2	41.881	0	22.842	25342000	5	Q7LGA3;K7EP71	Q7LGA3;K7EP71	Heparan sulfate 2-O-sulfotransferase 1
AGTRAP	0.64148	2.76567	0.00111765	yes			0.0792408	-0.0643778	-0.162166	0.686848	0.519144	0.571146	22.9073	2	2	2	24.5	17.419	0	25.2	55065000	3	Q6RW13	Q6RW13	Type-1 angiotensin II receptor-associated protein
RABGAP1	0.641145	3.70113	0.000557864	yes			2.02784	1.96674	2.05545	2.57496	2.69374	2.70477	23.4623	11	11	9	14.6	121.74	0	83.483	600980000	15	Q9Y3P9;A0A0U1RQV7;B5MCD9	Q9Y3P9	Rab GTPase-activating protein 1
ATP5D	0.640694	4.23699	0.000342007	yes	yes	yes	-1.67804	-1.57628	-1.59866	-0.956816	-0.960522	-1.01355	23.3673	1	1	1	8.3	17.49	0.0025452	8.8203	54107000	2	P30049	P30049	ATP synthase subunit delta, mitochondrial
GAPVD1	0.640592	1.93006	0.0021319	yes			-1.27289	-1.04436	-1.42684	-0.422105	-0.668941	-0.731263	17.102	21	1	1	19.7	164.98	0.0025813	9.8729	8440300	1	Q14C86;C9IZ08;B4DGD8;H0Y7I9;B0QZ65;A0A0A0MQV8	Q14C86;C9IZ08;B4DGD8;H0Y7I9	GTPase-activating protein and VPS9 domain-containing protein 1
NKRF	0.637262	2.47518	0.00134291	yes			-0.585257	-0.532008	-0.630792	0.217419	-0.121138	0.0674496	19.7907	3	3	3	5.1	77.672	0	21.61	36279000	4	O15226	O15226	NF-kappa-B-repressing factor
MRPL39	0.63689	5.12803	0	yes	yes	yes	-0.175247	-0.162086	-0.196124	0.484894	0.469952	0.422369	19.7398	1	1	1	2.7	38.711	0.0057345	6.1811	20137000	1	Q9NYK5;C9JG87	Q9NYK5;C9JG87	39S ribosomal protein L39, mitochondrial
SMARCC1	0.6368	1.60831	0.00334956	yes			-4.08796	-4.01808	-4.58292	-3.52344	-3.64311	-3.61202	15.4348	3	3	2	5.8	122.87	0	18.265	2170300	2	Q92922;F8WE13	Q92922;F8WE13	SWI/SNF complex subunit SMARCC1
ABCB7	0.635711	3.60258	0.000532578	yes	yes	yes	-3.18493	-3.32467	-3.34467	-2.65829	-2.66325	-2.62559	16.3193	1	1	1	2.3	82.64	0.0024789	8.2525	2780300	1	O75027;A0A590UJS8;B4DGL8;A0A087WW65;A0A5F9ZA98	O75027;A0A590UJS8;B4DGL8;A0A087WW65;A0A5F9ZA98	ATP-binding cassette sub-family B member 7, mitochondrial
ARL6IP5	0.634814	3.22726	0.000465347	yes			0.533373	0.337942	0.361726	1.01296	1.04662	1.07791	23.7984	3	3	3	20.7	21.614	0	28.139	72945000	5	O75915;F8WF90;C9JQU6;F8WF33	O75915;F8WF90;C9JQU6;F8WF33	PRA1 family protein 3
IFT122	0.63377	2.45517	0.00130998	yes			-2.90517	-3.14784	-2.91574	-2.47529	-2.24973	-2.34243	15.2313	2	2	2	2.6	141.82	0.0013337	11.518	2384900	2	Q9HBG6;H0YAG9;H0YAG6;D6RAF7;H0Y9E5;H0Y8I2;H0Y9E1;D6RIB5;H0Y9I6;H0Y978;H0Y9Q2	Q9HBG6;H0YAG9;H0YAG6;D6RAF7;H0Y9E5;H0Y8I2;H0Y9E1;D6RIB5;H0Y9I6;H0Y978;H0Y9Q2	Intraflagellar transport protein 122 homolog
IAH1	0.632409	2.17318	0.00133538	yes			-1.77881	-1.93435	-1.95364	-1.23604	-1.45547	-1.07806	19.7553	3	3	3	25.8	27.598	0	25.271	9735100	4	Q2TAA2;H7C5G1;C9JDY4;C9J5J2;H7BXP8;C9JE02	Q2TAA2;H7C5G1	Isoamyl acetate-hydrolyzing esterase 1 homolog
SLC25A11	0.631769	4.96488	0	yes	yes		-1.90338	-1.94055	-1.86937	-1.29311	-1.26843	-1.25645	19.5514	3	3	3	12.4	34.061	0	23.394	13062000	3	Q02978;I3L1P8	Q02978;I3L1P8	Mitochondrial 2-oxoglutarate/malate carrier protein
PDHB	0.626747	4.77131	0	yes	yes	yes	-0.902285	-0.894972	-0.955926	-0.286344	-0.322742	-0.263855	21.2096	7	7	7	29	39.233	0	52.881	50925000	10	P11177;C9J634;F8WF02	P11177;C9J634	Pyruvate dehydrogenase E1 component subunit beta, mitochondrial
GFM1	0.624149	4.03843	0.000608414	yes	yes	yes	-1.25215	-1.35085	-1.3546	-0.697443	-0.729136	-0.658575	21.0883	5	5	5	11.9	83.471	0	30.707	91409000	5	Q96RP9;C9IZ01;F8WAU4	Q96RP9;C9IZ01	Elongation factor G, mitochondrial
ACAT2	0.621512	4.93641	0	yes			2.76094	2.69455	2.70284	3.35941	3.32444	3.33902	26.2116	13	13	13	62.5	41.35	0	323.31	1321100000	31	Q9BWD1	Q9BWD1	Acetyl-CoA acetyltransferase, cytosolic
WDR44	0.620634	5.30031	0	yes			0.907009	0.878487	0.868655	1.51946	1.52094	1.47565	21.0171	12	12	12	19.5	101.37	0	110.54	116720000	16	Q5JSH3;H7BY83	Q5JSH3;H7BY83	WD repeat-containing protein 44
KIF7	0.618742	0.974589	0.0106268				-5.4969	-5.29692	-6.22953	-5.23582	-4.97358	-4.95772	14.3759	1	1	1	1.6	150.59	0.0025582	9.0775	1594500	1	Q2M1P5	Q2M1P5	Kinesin-like protein KIF7
ATAD3A	0.617618	3.89255	0.000543353	yes	yes		0.634773	0.650974	0.631803	1.17479	1.283	1.31261	20.2199	7	7	3	13.2	71.368	0	49.496	41522000	7	Q9NVI7;Q5SV16	Q9NVI7	ATPase family AAA domain-containing protein 3A
HSD17B10	0.61743	4.396	0.000317241	yes	yes	yes	-0.663004	-0.640735	-0.722896	-0.0689144	-0.0857639	-0.0196667	22.5523	8	8	8	50.2	26.923	0	73.227	86110000	8	Q99714;Q5H928	Q99714;Q5H928	3-hydroxyacyl-CoA dehydrogenase type-2
UQCRC1	0.616819	1.51746	0.00400809	yes	yes	yes	-3.77198	-4.38972	-4.07218	-3.51029	-3.34396	-3.52918	18.5859	2	2	2	6.9	52.645	0	17.933	9443500	2	P31930	P31930	Cytochrome b-c1 complex subunit 1, mitochondrial
PRKAB1	0.616766	1.95199	0.0020625	yes			-3.5434	-3.96266	-3.90194	-3.15283	-3.27481	-3.13005	19.5398	3	3	3	23	30.382	0	26.624	9908400	3	Q9Y478;F5H610;F5H2X8	Q9Y478	5-AMP-activated protein kinase subunit beta-1
TPM3	0.616685	2.86218	0.00134702	yes	yes		-0.521582	-0.708463	-0.687188	-0.0419502	-0.0987568	0.0735302	22.3484	14	3	2	49.5	33.222	0	21.525	90782000	3	J3KN67;A0A2R2Y2Q3;P06753;A0A494C0P6;D6RGJ6;A0A494C034	J3KN67;A0A2R2Y2Q3;P06753;A0A494C0P6	Tropomyosin alpha-3 chain
CBR3	0.615717	2.23157	0.00132725	yes		yes	-2.64705	-2.80339	-3.03706	-2.17493	-2.23789	-2.22754	18.2202	4	2	2	27.4	30.85	0.0013263	11.328	4885800	2	O75828	O75828	Carbonyl reductase [NADPH] 3
CLIP1	0.61568	4.09259	0.00058567	yes			0.675505	0.580564	0.571965	1.19628	1.22197	1.25682	20.2357	10	10	10	8.8	162.24	0	72.942	98778000	10	P30622;J3KP58;F5H6A0;F5H0N7;A0A3B3ITA2;F5H1T5;F5H367;F5H270;Q9UDT6	P30622;J3KP58;F5H6A0;F5H0N7;A0A3B3ITA2	CAP-Gly domain-containing linker protein 1
SCRN2	0.615669	3.72142	0.000515068	yes			-1.61399	-1.54283	-1.49627	-0.934508	-0.9906	-0.880981	19.6095	2	2	2	6.4	46.596	0	15.204	11999000	2	Q96FV2;J3KT79;J3QR84;J3QRJ1;J3QL71;J3KS57	Q96FV2;J3KT79;J3QR84;J3QRJ1;J3QL71;J3KS57	Secernin-2
MZT2B;MZT2A	0.609587	1.08846	0.00846652	yes			-5.14376	-5.23934	-5.30496	-4.13288	-4.7095	-5.01691	20.1717	1	1	1	13.3	16.225	0.0024938	8.3598	8267400	1	Q6NZ67;Q6P582;A0A494C0V9;B8ZZ87	Q6NZ67;Q6P582;A0A494C0V9;B8ZZ87	Mitotic-spindle organizing protein 2B;Mitotic-spindle organizing protein 2A
CRTC2	0.609436	0.681869	0.0259045				-4.14928	-5.34891	-4.85664	-4.39588	-4.37395	-3.7567	19.6857	2	2	2	5.5	73.301	0	28.714	15180000	3	Q53ET0;J3KNE6;Q5T4K5	Q53ET0;J3KNE6;Q5T4K5	CREB-regulated transcription coactivator 2
MOCS2	0.606168	2.50857	0.00126138	yes			-3.35675	-3.29546	-3.57632	-2.75981	-2.88732	-2.7629	18.8702	1	1	1	10.6	20.944	0	12.572	5271100	1	O96007	O96007	Molybdopterin synthase catalytic subunit
SMARCA1	0.604877	3.81027	0.000505376	yes			-2.67477	-2.55209	-2.68395	-2.0147	-2.04567	-2.03582	17.4527	4	2	2	4	122.6	0	14.853	10046000	3	P28370;B7ZLQ5;A0A0A0MRP6	P28370;B7ZLQ5;A0A0A0MRP6	Probable global transcription activator SNF2L1
2005-03-01	0.603601	2.70384	0.00136248	yes	yes		-3.87653	-4.12002	-3.93618	-3.31661	-3.45306	-3.35226	16.2127	1	1	1	6.1	31.231	0.0023793	7.3071	1063200	1	Q9NX47	Q9NX47	E3 ubiquitin-protein ligase MARCH5
ACADM	0.602336	4.35568	0.000596825	yes	yes	yes	-0.49403	-0.467546	-0.521833	0.055481	0.147558	0.12056	20.8257	4	4	4	13.1	46.588	0	28.074	37169000	4	P11310;B7Z9I1;Q5T4U5;H0YDT5;E9PRX4;E9PJM9	P11310;B7Z9I1;Q5T4U5	Medium-chain specific acyl-CoA dehydrogenase, mitochondrial
ZYG11B	0.59971	4.10867	0.000538682	yes			-2.13904	-2.07047	-2.15215	-1.57165	-1.50403	-1.48685	18.7022	4	4	4	9.4	83.92	0	26.861	15780000	4	Q9C0D3;A8DPD7	Q9C0D3;A8DPD7	Protein zyg-11 homolog B
SMARCB1	0.598122	1.60011	0.00398754	yes			-4.40169	-4.41215	-4.78733	-3.75065	-4.14711	-3.90904	18.9641	1	1	1	4.9	44.141	0.002582	9.9067	9205000	2	Q12824;A0A0G2JRV3;G5E975	Q12824;A0A0G2JRV3;G5E975	SWI/SNF-related matrix-associated actin-dependent regulator of chromatin subfamily B member 1
DEK	0.598001	2.50327	0.00123026	yes			-0.504431	-0.808744	-0.757465	-0.094677	-0.0906487	-0.0913124	21.0587	4	4	4	15.2	42.674	0	33.685	45867000	5	P35659;A0A494C198;H0Y993;D6R9L5;H0Y8X0;B4DFG0;A0A494C028;D6RDA2	P35659;A0A494C198;H0Y993;D6R9L5;H0Y8X0;B4DFG0;A0A494C028;D6RDA2	Protein DEK
DGKH	0.597859	2.5616	0.00126565	yes			-3.02715	-3.23194	-3.06339	-2.4974	-2.40339	-2.62812	17.2203	2	2	2	3.8	134.86	0	14.342	8092900	2	Q86XP1;A0A0D9SFR6	Q86XP1;A0A0D9SFR6	Diacylglycerol kinase eta
GEMIN7	0.597719	1.73029	0.00339462	yes			-2.77497	-3.05257	-3.26775	-2.3722	-2.36936	-2.56058	21.6054	2	2	2	45.8	14.536	0	29.338	19144000	3	Q9H840	Q9H840	Gem-associated protein 7
CTBP1	0.597191	3.21621	0.000619469	yes			0.981573	0.819056	0.840976	1.46037	1.54243	1.43037	21.9116	8	5	5	26.8	47.535	0	59.662	82846000	8	Q13363;E7ESU7;D6RAX2;E7EPF8;E9PGB1;E7EUB3;H0Y8W7;H0Y9M9	Q13363;E7ESU7;D6RAX2;E7EPF8;E9PGB1	C-terminal-binding protein 1
BIN1	0.595756	0.59367	0.0361808				-2.32632	-2.47841	-2.48317	-0.942319	-2.27185	-2.28646	18.9253	2	2	2	7.4	64.699	0	16.746	13939000	2	O00499	O00499	Myc box-dependent-interacting protein 1
SLC9A6	0.594632	1.63767	0.0038057	yes		yes	-2.90892	-2.56585	-2.57919	-1.88235	-2.08272	-2.30499	20.0343	1	1	1	9.8	20.955	0.0099138	5.9332	8590500	1	A0A0D9SFM4;A0A6Q8PFS7;A0A6Q8PGY5;A0A0D9SGH0;A0A7I2V2B0	A0A0D9SFM4;A0A6Q8PFS7;A0A6Q8PGY5;A0A0D9SGH0;A0A7I2V2B0
ERGIC1	0.593015	1.66434	0.00348124	yes			-2.50377	-2.96837	-2.82661	-2.01127	-2.20352	-2.3049	20.1737	4	4	4	18.3	32.592	0	41.552	14192000	4	Q969X5;F2Z3Q5;F2Z2U2	Q969X5	Endoplasmic reticulum-Golgi intermediate compartment protein 1
SNRPD1	0.592961	2.15797	0.00203306	yes			2.35814	2.1406	2.11232	2.94562	2.64657	2.79775	26.439	3	3	3	37.8	13.281	0	56.993	363910000	8	P62314;J3QLR7;J3QLI9	P62314	Small nuclear ribonucleoprotein Sm D1
PACSIN3	0.591489	2.99937	0.00151417	yes			0.198156	0.259605	0.13884	0.813763	0.879204	0.678101	23.6915	4	4	4	13.9	48.486	0	33.585	284490000	4	Q9UKS6;A0A0C4DGG1;E9PIY1;E9PJ75;E9PNM9	Q9UKS6;A0A0C4DGG1;E9PIY1	Protein kinase C and casein kinase substrate in neurons protein 3
STAG2	0.591308	2.47411	0.00120257	yes			-2.92492	-3.18517	-3.16911	-2.58731	-2.4717	-2.44627	16.0231	4	4	4	5.8	141.32	0	26.132	4128900	4	Q8N3U4	Q8N3U4	Cohesin subunit SA-2
ACOT2;ACOT1	0.590662	3.27899	0.000620843	yes	yes		-1.54505	-1.5679	-1.5198	-0.992843	-1.0255	-0.842415	18.9546	4	4	4	11.8	53.218	0	27.671	15242000	4	P49753;Q86TX2;G3V4F2;A0A087X0W7;A0A087WT95	P49753;Q86TX2;G3V4F2;A0A087X0W7;A0A087WT95	Acyl-coenzyme A thioesterase 2, mitochondrial;Acyl-coenzyme A thioesterase 1
NEDD1	0.589921	0.906728	0.0137602				-4.63785	-5.64133	-5.10335	-4.39992	-4.70724	-4.5056	15.8081	1	1	1	3.9	71.965	0.002576	9.5435	1721200	1	Q8NHV4	Q8NHV4	Protein NEDD1
CALML3	0.589337	0.387632	0.0818727				-5.64258	-6.22335	-5.54429	-5.31951	-6.20436	-4.11833	16.9639	3	1	1	18.8	16.891	0.0038151	6.4909	1406100	1	P27482	P27482	Calmodulin-like protein 3
GLTSCR2	0.589332	0.903011	0.0138749				-4.35252	-5.14948	-5.13724	-4.48022	-4.40193	-3.9891	19.8522	2	2	2	6.1	54.389	0	14.098	14197000	3	Q9NZM5;M0QZ34;M0QX73	Q9NZM5;M0QZ34;M0QX73	Glioma tumor suppressor candidate region gene 2 protein
PCBP2	0.587333	1.89739	0.00289771	yes			0.226984	-0.234007	-0.0893574	0.565737	0.531153	0.568729	23.6465	14	2	0	67.6	33.8	0	62.901	223230000	6	F8VZX2;F8W0G4;F8VXH9;F8W1G6;J3QT27;H3BND9;F8VTZ0;P57723;C9J0A4;C9JZY3;H3BSP4;C9K0A2;C9J5V4;C9JSA6;C9J7A9;C9IZV9;F8WC71;C9JTY5	F8VZX2;F8W0G4;F8VXH9
OAT	0.58682	4.10971	0.000512262	yes	yes	yes	1.65154	1.60363	1.61254	2.15435	2.2659	2.20792	22.7367	11	11	11	34.9	48.534	0	85.466	139790000	21	P04181	P04181	Ornithine aminotransferase, mitochondrial;Ornithine aminotransferase, hepatic form;Ornithine aminotransferase, renal form
CYC1	0.58574	2.68866	0.00128302	yes	yes	yes	-3.06845	-2.80848	-3.03437	-2.36648	-2.38695	-2.40065	17.8775	1	1	1	3.7	35.422	0.0024882	8.3155	4093600	1	P08574	P08574	Cytochrome c1, heme protein, mitochondrial
SLIT2	0.585112	2.33149	0.0016568	yes			-2.98191	-3.20935	-3.287	-2.66635	-2.53486	-2.52172	14.0363	2	2	2	2.2	169.87	0	13.955	1142500	2	O94813;A0A087WYV5;X6R3P0;E9PCX4	O94813;A0A087WYV5;X6R3P0;E9PCX4	Slit homolog 2 protein;Slit homolog 2 protein N-product;Slit homolog 2 protein C-product
DBR1	0.584507	4.77311	0.00061039	yes			1.97136	2.03465	2.02732	2.61341	2.56963	2.60382	26.1854	9	9	9	21.3	61.554	0	64.794	1755200000	11	Q9UK59;F8WAY1	Q9UK59	Lariat debranching enzyme
RAE1	0.584282	3.6428	0.000682927	yes			0.106194	-0.0289803	0.107759	0.62804	0.648743	0.661034	23.6096	4	4	4	11.7	40.968	0	27.976	166400000	4	P78406;E9PQ57;B0QZ36;E9PPG9	P78406;E9PQ57	mRNA export factor
GCSH	0.583115	3.17852	0.00111065	yes	yes	yes	-2.06404	-2.01629	-1.87745	-1.36207	-1.40149	-1.44487	21.1309	2	2	2	17.3	18.884	0	16.986	18371000	5	P23434;A0A1W2PQV2;H3BUH9	P23434;A0A1W2PQV2;H3BUH9	Glycine cleavage system H protein, mitochondrial
TOLLIP	0.581948	2.99099	0.00143846	yes			-2.89152	-2.96523	-3.05535	-2.37039	-2.48081	-2.31506	21.0465	4	4	4	21.5	30.281	0	29.288	30322000	8	Q9H0E2;E9PP67;E9PQ25;E7EN89;F2Z2Y8;E9PNS3	Q9H0E2;E9PP67;E9PQ25;E7EN89;F2Z2Y8	Toll-interacting protein
FAM21C	0.579112	2.44747	0.00134361	yes			-2.13899	-2.46057	-2.33565	-1.75569	-1.71742	-1.72476	17.8768	13	2	2	17.4	144.91	0	19.506	15163000	3	Q9Y4E1;J3KP36;A0A0A0MR88;A0A096LPC5	Q9Y4E1;J3KP36;A0A0A0MR88;A0A096LPC5	WASH complex subunit FAM21C
PDLIM5	0.577959	0.320812	0.119593				0.557251	0.776463	0.246945	2.55005	0.375895	0.388596	22.7915	10	10	10	22.1	63.944	0	81.24	239570000	11	Q96HC4;H0Y8Y3;H0YBI4;A0A0A0MSP3;A0A0D9SFR4;H0Y929	Q96HC4;H0Y8Y3	PDZ and LIM domain protein 5
USP13	0.576801	2.42527	0.00132322	yes			-0.736336	-0.737087	-0.928473	-0.331414	-0.0907269	-0.249352	18.6278	5	4	4	10.5	97.326	0	31.892	16202000	6	Q92995;H7C5J3	Q92995	Ubiquitin carboxyl-terminal hydrolase 13
MDH2	0.575831	3.02063	0.00141667	yes	yes	yes	3.34199	3.26451	3.31825	3.83397	3.811	4.00727	25.0902	13	13	13	52.4	35.503	0	141.54	750100000	30	P40926;G3XAL0	P40926;G3XAL0	Malate dehydrogenase, mitochondrial;Malate dehydrogenase
PRDX3	0.575296	3.4964	0.000629213	yes	yes	yes	1.4762	1.63168	1.57741	2.09765	2.16194	2.15158	24.3764	7	7	7	46.5	27.692	0	87.375	326670000	14	P30048	P30048	Thioredoxin-dependent peroxide reductase, mitochondrial
C19orf25	0.574368	2.57581	0.00120064	yes			-4.58583	-4.67212	-4.82309	-4.20734	-4.12167	-4.02893	20.082	1	1	1	18.6	12.878	0.0025426	8.7722	7769500	1	Q9UFG5;K7EK56	Q9UFG5;K7EK56	UPF0449 protein C19orf25
HECTD4	0.573051	2.76354	0.00127428	yes			-4.65148	-4.56581	-4.47198	-3.89049	-3.99292	-4.08671	14.1582	2	2	2	1	439.34	0	13.45	3217700	2	Q9Y4D8;F8VWT9;J3KPF0;A0A494C150	Q9Y4D8;F8VWT9;J3KPF0;A0A494C150	Probable E3 ubiquitin-protein ligase HECTD4
TMCO1	0.572864	1.74444	0.00341495	yes			-2.4547	-2.33471	-2.73914	-1.77437	-2.07147	-1.96412	19.3748	1	1	1	6.3	27.079	0.0027966	6.9977	5438400	1	Q9UM00;J3QQY2;J3KS45	Q9UM00;J3QQY2;J3KS45	Transmembrane and coiled-coil domain-containing protein 1
COX7C	0.572598	2.13041	0.00205982	yes	yes	yes	-2.53926	-2.88564	-2.54769	-2.0826	-2.09288	-2.07932	20.3265	1	1	1	14.3	7.2454	0.0025725	7.0324	6574700	1	P15954;D6R9Z7	P15954;D6R9Z7	Cytochrome c oxidase subunit 7C, mitochondrial
BCL2L13	0.571907	2.2431	0.00202469	yes	yes		-4.43935	-4.65572	-4.3952	-4.03072	-3.94856	-3.79527	18.1245	1	1	1	5.4	52.723	0	15.799	6286900	4	Q9BXK5;A0A087WTL4;A0A087WX97	Q9BXK5;A0A087WTL4;A0A087WX97	Bcl-2-like protein 13
TIMM10	0.569567	3.75705	0.000661939	yes	yes		-2.76732	-2.7054	-2.71286	-2.1006	-2.14747	-2.22882	20.4541	1	1	1	7.8	10.333	0.0034294	6.7155	10056000	2	P62072	P62072	Mitochondrial import inner membrane translocase subunit Tim10
CLASP1	0.568855	3.45142	0.000610022	yes			-3.49893	-3.66294	-3.59473	-3.01108	-2.99055	-3.04841	12.8271	12	1	1	10.3	169.45	0.0023635	7.1892	675830	1	Q7Z460	Q7Z460	CLIP-associating protein 1
PSMD10	0.567107	4.50884	0.000516484	yes			3.18696	3.16773	3.14787	3.77376	3.68901	3.74111	25.9728	7	7	7	42	24.428	0	94.477	790270000	22	O75832;B1AJY7;B1AJY5;B1AJY6	O75832;B1AJY7;B1AJY5	26S proteasome non-ATPase regulatory subunit 10
DIP2A	0.566664	1.19954	0.00789071	yes			-4.48105	-4.95152	-5.18459	-4.19128	-4.46111	-4.26478	14.7799	2	1	1	1.7	170.37	0.0024679	8.1954	2194200	1	Q14689;A0A494C143	Q14689;A0A494C143	Disco-interacting protein 2 homolog A
CAMK4	0.566132	1.42499	0.00589039	yes			-4.37114	-4.115	-4.67217	-3.69005	-3.995	-3.77487	17.1258	2	2	2	7.8	51.925	0	13.309	4004300	2	Q16566;D6RCD6;D6REY7;D6RE65	Q16566;D6RCD6;D6REY7;D6RE65	Calcium/calmodulin-dependent protein kinase type IV
TTI2	0.560608	1.1578	0.00850224	yes			-3.86994	-4.08229	-4.58015	-3.67995	-3.72551	-3.4451	17.5347	3	3	3	7.7	56.914	0	20.915	4367200	4	Q6NXR4;E5RIH5;E5RHM7	Q6NXR4;E5RIH5	TELO2-interacting protein 2
S100A11	0.559967	3.53112	0.00115401	yes			2.67623	2.51697	2.5889	3.16683	3.13141	3.16377	26.013	4	4	4	64.8	11.74	0	64.933	338570000	13	P31949	P31949	Protein S100-A11;Protein S100-A11, N-terminally processed
KIF1A	0.559545	3.75564	0.000634921	yes			-0.399452	-0.329	-0.438426	0.223465	0.143652	0.144638	19.7713	10	10	5	8.5	191.06	0	69.084	78749000	12	Q12756;A0A3F2YNW9;A0A3B3IUA1;A0A3B3IU40;A0A3B3IT28;A0A3B3ITE5;A0A3B3ITF7;A0A3B3ITW6;A0A3B3ITK3;H7C3Y8;A0A6Q8PGE4;H7C0K6;A0A0U1RQL3	Q12756;A0A3F2YNW9;A0A3B3IUA1;A0A3B3IU40;A0A3B3IT28;A0A3B3ITE5;A0A3B3ITF7;A0A3B3ITW6;A0A3B3ITK3	Kinesin-like protein KIF1A
SDF2L1	0.559269	1.4606	0.00565217	yes			-4.85536	-5.30887	-5.15715	-4.342	-4.55233	-4.74924	19.1808	1	1	1	10.9	23.598	0.00132	11.179	7131300	1	Q9HCN8	Q9HCN8	Stromal cell-derived factor 2-like protein 1
IARS2	0.55794	3.52716	0.00113675	yes	yes	yes	-1.4117	-1.48613	-1.32515	-0.856304	-0.832105	-0.860747	18.4549	3	3	3	4.4	113.79	0	29.606	15451000	3	Q9NSE4	Q9NSE4	Isoleucine--tRNA ligase, mitochondrial
DPF2	0.55639	3.9945	0.000673077	yes			-0.69556	-0.729975	-0.63067	-0.0870171	-0.148264	-0.151752	18.8567	3	3	3	12.3	44.155	0	19.318	10444000	3	Q92785;J3KMZ8	Q92785;J3KMZ8	Zinc finger protein ubi-d4
ACAT1	0.555694	5.23139	0.000546512	yes	yes	yes	0.632196	0.571905	0.603923	1.15737	1.15593	1.1618	21.5202	6	6	6	23.4	45.199	0	54.238	69178000	10	P24752;A0A5F9ZHJ7;A0A5F9ZHL1;A0A5F9ZHJ0;A0A5F9ZHD4;A0A5F9ZI66;A0A5F9ZHH9;H0YEL7;A0A5F9ZHL7;E9PRQ6	P24752;A0A5F9ZHJ7;A0A5F9ZHL1;A0A5F9ZHJ0;A0A5F9ZHD4;A0A5F9ZI66;A0A5F9ZHH9	Acetyl-CoA acetyltransferase, mitochondrial
SCAF4	0.555319	2.65394	0.00137107	yes			-3.39429	-3.23813	-3.50953	-2.83112	-2.84298	-2.8019	17.146	4	1	1	5.4	125.87	0	24.497	4640900	1	O95104	O95104	Splicing factor, arginine/serine-rich 15
SRR	0.554971	3.0518	0.00135018	yes			-3.00774	-2.96291	-3.09623	-2.55465	-2.46093	-2.38639	20.5458	2	2	2	10	36.566	0	14.169	22961000	3	Q9GZT4;I3L3N0;V9GYE8;I3L4B4	Q9GZT4;I3L3N0;V9GYE8;I3L4B4	Serine racemase
SGOL1	0.552549	1.87353	0.00335698	yes			-3.85966	-3.54506	-3.74742	-2.99891	-3.31952	-3.17605	16.8507	1	1	1	2.9	64.189	0.0025208	8.5296	3191000	1	Q5FBB7	Q5FBB7	Shugoshin-like 1
GPATCH1	0.551976	0.71246	0.026286				-5.60959	-5.26558	-5.93222	-5.63007	-4.87356	-4.64782	15.2864	2	2	2	4.8	103.34	0.0020806	10.442	1598600	2	Q9BRR8	Q9BRR8	G patch domain-containing protein 1
ALDH3A2	0.550568	3.34697	0.00146955	yes			0.139622	-0.0379219	0.0446339	0.585781	0.597416	0.61484	22.1877	6	6	6	19.4	45.518	0	43.988	95540000	10	A0A5F9ZHI5;A0A5F9ZHN9;J3QRD1;P51648;A0A5F9ZGX4;A0A5F9ZI12;A0A5K1VW72;J3QS00;I3L1M4;A0A5F9ZHP6;A0A5F9ZHZ9;C9JMC5;E9PNN6;A8MYB8;I3L3I9;I3L2W1;P30838;I3L0X1;E9PJV0;J3KTG1;K7EN73;A0A0D9SGC3;C9JKT2;P48448;P43353;J3QKK9	A0A5F9ZHI5;A0A5F9ZHN9;J3QRD1;P51648;A0A5F9ZGX4;A0A5F9ZI12;A0A5K1VW72;J3QS00;I3L1M4	Fatty aldehyde dehydrogenase
NAGK	0.550554	2.81081	0.00122023	yes			0.534521	0.459652	0.553632	1.00609	0.995619	1.19776	22.3819	7	7	7	29.1	37.375	0	70.284	98376000	9	Q9UJ70;H7C286;C9JEV6;H7C3G9;E9PPU6;H0YF44;H0YC94;H7C1L7;H0YEB7	Q9UJ70;H7C286;C9JEV6;H7C3G9	N-acetyl-D-glucosamine kinase
SHC1	0.550224	2.53823	0.00164948	yes			-3.76007	-3.68343	-3.81664	-3.07563	-3.19726	-3.33659	19.223	2	2	2	4.8	62.821	0.0018286	10.727	17746000	2	P29353;H0Y539;X6R6D0	P29353;H0Y539;X6R6D0	SHC-transforming protein 1
NUDT4	0.550047	3.31617	0.00144402	yes			-2.85156	-2.87535	-2.74827	-2.28675	-2.20811	-2.33018	21.2905	4	2	2	33.3	20.306	0	18.411	17954000	4	Q9NZJ9;A0A024RBG1;F8VRL4;F8VRR0;A0A0C4DGJ4	Q9NZJ9;A0A024RBG1	Diphosphoinositol polyphosphate phosphohydrolase 2
L3HYPDH	0.549407	3.39999	0.00149004	yes			0.263313	0.1365	0.295711	0.756184	0.788239	0.799322	20.8538	5	5	5	22	38.137	0	45.156	32214000	7	Q96EM0;D6RC46;E9PKK7	Q96EM0;D6RC46;E9PKK7	Trans-3-hydroxy-L-proline dehydratase
EXOC8	0.547334	1.77809	0.00376594	yes			-2.87197	-2.84035	-3.11406	-2.30413	-2.27069	-2.60955	18.9271	5	5	5	11.2	81.798	0	44.096	21932000	5	Q8IYI6	Q8IYI6	Exocyst complex component 8
PRKD2	0.547058	3.64954	0.00112712	yes			0.368919	0.487303	0.361911	0.982206	0.939688	0.937414	23.4806	6	6	4	9.2	96.721	0	38.54	397970000	7	Q9BZL6;M0QZ82;Q9NRP7;Q92772;Q8IVW4;Q00532;A0A5H1ZRP5;H0Y5M6;O76039;M0R2Z8;A0A1B0GTX4;J3KNE8;E7ET86;A0A096LNR9;A0A1B0GUM4;A0A669KBC2;C9JDA4	Q9BZL6	Serine/threonine-protein kinase D2
MLLT11	0.546564	2.44043	0.00207303	yes	yes		-1.35697	-1.55558	-1.63613	-1.02479	-0.909452	-0.974747	23.1732	2	2	2	41.1	10.061	0	20.439	47292000	7	Q13015	Q13015	Protein AF1q
NGLY1	0.545476	2.46185	0.00208475	yes			-1.6424	-1.80989	-1.92164	-1.18253	-1.29991	-1.25507	19.9128	4	4	4	12.4	74.389	0	32.059	34547000	4	Q96IV0;A0A6Q8PF23;A0A6Q8PFQ1;A0A6Q8PHH7;A0A6Q8PGC8;A0A6Q8PHJ3;A0A0C4DFP4;H0Y2P2	Q96IV0;A0A6Q8PF23;A0A6Q8PFQ1;A0A6Q8PHH7;A0A6Q8PGC8;A0A6Q8PHJ3;A0A0C4DFP4	Peptide-N(4)-(N-acetyl-beta-glucosaminyl)asparagine amidase
DDX46	0.544503	1.93854	0.00342147	yes			-2.62593	-2.64027	-2.90457	-2.01217	-2.26856	-2.25653	16.6137	32	1	1	36.9	117.36	0.00027503	12.445	5314600	1	Q7L014	Q7L014	Probable ATP-dependent RNA helicase DDX46
PPP1R21	0.544116	2.62777	0.0014955	yes			-3.972	-3.78929	-4.0073	-3.29704	-3.40777	-3.43144	15.5194	1	1	1	2.4	88.313	0.0024552	8.0108	2160500	1	Q6ZMI0	Q6ZMI0	Protein phosphatase 1 regulatory subunit 21
NOC2L	0.54354	0.408642	0.0789092				-6.12412	-5.76239	-7.49033	-6.31437	-5.79741	-5.63445	17.9178	3	3	3	5.1	84.918	0	18.693	6933600	3	Q9Y3T9	Q9Y3T9	Nucleolar complex protein 2 homolog
NCKIPSD	0.54211	3.12901	0.00131922	yes			-2.28382	-2.13775	-2.15976	-1.70714	-1.58296	-1.6649	20.1965	5	5	5	8.4	78.959	0	31.981	33644000	6	Q9NZQ3;H7C2K2;C9JSC3;C9JC20;C9JMQ4	Q9NZQ3;H7C2K2;C9JSC3	NCK-interacting protein with SH3 domain
GPSM1	0.542054	3.12658	0.0013169	yes			-1.48479	-1.49111	-1.44732	-1.01794	-0.825052	-0.954057	20.5363	6	6	6	17.2	74.481	0	53.706	57787000	8	A0A0A0MSK4;Q86YR5;A0A0A0MRC4;A0A087WVF5;P81274;B0QZC9;B0QZD0;A0A2R8Y896;A0A2R8Y673;Q5T1N9;A0A6Q8PGS6;A0A6Q8PGU2;A0A6Q8PFD2;A0A6Q8PGW7;H0Y4A4;A0A6Q8PF02	A0A0A0MSK4;Q86YR5;A0A0A0MRC4;A0A087WVF5	G-protein-signaling modulator 1
AATF	0.541886	2.02327	0.00294269	yes			-3.08681	-3.24682	-3.45422	-2.77022	-2.62873	-2.76325	18.1981	2	2	2	6.4	63.132	0	13.364	6916500	2	Q9NY61;A0A087WTH8;A0A087WWS8	Q9NY61;A0A087WTH8;A0A087WWS8	Protein AATF
GLS	0.541562	1.30861	0.00757963	yes	yes	yes	-4.77071	-4.14113	-4.48674	-3.94216	-3.80137	-4.03036	17.4625	2	2	2	5.7	73.46	0	16.393	6321200	2	O94925;H7BZD1	O94925;H7BZD1	Glutaminase kidney isoform, mitochondrial
ZMYM1	0.541399	1.37714	0.00720472	yes			-4.09305	-4.64929	-4.61088	-3.84136	-3.91176	-3.9759	15.8026	3	3	3	3.2	128.72	0	18.971	2915000	3	Q5SVZ6	Q5SVZ6	Zinc finger MYM-type protein 1
SUCLG1	0.540285	3.46456	0.0014638	yes	yes	yes	0.473167	0.580442	0.490016	1.00002	1.11705	1.04741	21.7163	4	4	4	14.5	36.249	0	30.461	48238000	5	P53597;A0A494C0D1;H7C233	P53597;A0A494C0D1	Succinyl-CoA ligase [ADP/GDP-forming] subunit alpha, mitochondrial
CSTF1	0.538911	1.7761	0.00395876	yes			-1.98323	-1.81172	-2.26313	-1.41961	-1.47927	-1.54246	19.4809	1	1	1	4.2	48.357	0.00080928	11.881	13170000	1	Q05048	Q05048	Cleavage stimulation factor subunit 1
PTPN1	0.538296	4.34099	0.000671463	yes			0.326538	0.282108	0.378329	0.85737	0.867159	0.877335	21.6206	5	5	5	15.6	49.966	0	36.545	93506000	7	P18031;B4DSN5	P18031	Tyrosine-protein phosphatase non-receptor type 1
TBL3	0.538191	3.15297	0.00131228	yes			-0.780165	-0.952966	-0.891023	-0.379186	-0.288208	-0.342188	19.9509	9	9	9	20.5	89.034	0	77.296	45608000	14	Q12788;J3KNP2;A0A087WYP7	Q12788;J3KNP2	Transducin beta-like protein 3
NDUFS1	0.537587	2.84247	0.00139297	yes	yes	yes	-2.39715	-2.27038	-2.37967	-1.78393	-1.91936	-1.73115	16.9824	3	3	3	7.4	79.467	0	19.884	5308900	5	P28331;B4DJ81	P28331;B4DJ81	NADH-ubiquinone oxidoreductase 75 kDa subunit, mitochondrial
FIGNL1	0.536393	2.26527	0.00248855	yes			-3.11307	-2.98578	-2.98442	-2.31492	-2.57483	-2.58435	17.7093	4	3	3	11.7	74.076	0	25.033	8786800	3	Q6PIW4	Q6PIW4	Fidgetin-like protein 1
ZAK	0.535516	1.6169	0.00519165	yes			-2.86088	-3.27777	-3.18741	-2.73922	-2.47834	-2.50195	17.2029	3	3	3	7.2	91.154	0	20.867	6336300	4	Q9NYL2;C9J3F7	Q9NYL2	Mitogen-activated protein kinase kinase kinase MLT
ATP6V1D	0.535035	2.56871	0.00194813	yes			-1.09931	-1.25935	-1.15145	-0.694187	-0.5039	-0.706922	19.244	2	2	2	8.9	28.262	0	12.977	8071900	2	Q9Y5K8;G3V2S6;H0YJ55;G3V5S7;G3V3T8;H0YJS0;G3V2V6;H0YJH8;G3V559	Q9Y5K8;G3V2S6;H0YJ55;G3V5S7;G3V3T8;H0YJS0;G3V2V6;H0YJH8;G3V559	V-type proton ATPase subunit D
IDH3A	0.533899	4.38145	0.000655738	yes	yes	yes	-0.0809097	-0.160103	-0.104356	0.390694	0.427931	0.437704	20.7002	4	4	4	14.8	39.591	0	30.977	35776000	5	P50213;H0YL72;H0YM46;H0YNF5;H0YLI6;H0YMU3;H0YM64;H0YKD0	P50213;H0YL72;H0YM46;H0YNF5;H0YLI6;H0YMU3	Isocitrate dehydrogenase [NAD] subunit alpha, mitochondrial
TVP23B;TVP23C;TVP23C-CDRT4	0.532761	0.487889	0.0587367				-7.05863	-5.6338	-6.27184	-5.34725	-5.85935	-6.15939	19.2362	1	1	1	13.2	23.576	0	22.247	6175500	2	Q9NYZ1;Q96ET8;E5RIS5;I3L376;E5RGC5;A0A0A6YYB9;J3KS67;C9JYS5	Q9NYZ1;Q96ET8;E5RIS5;I3L376;E5RGC5;A0A0A6YYB9;J3KS67;C9JYS5	Golgi apparatus membrane protein TVP23 homolog B;Golgi apparatus membrane protein TVP23 homolog C;Golgi apparatus membrane protein TVP23 homolog
RALGAPA1	0.532465	0.100132	0.624074				0.956915	-5.63406	-2.01102	-1.55422	-1.63877	-1.89778	21.9631	2	2	2	1	229.83	0	12.59	372050000	4	Q6GYQ0;A0A1B0GUI1	Q6GYQ0;A0A1B0GUI1	Ral GTPase-activating protein subunit alpha-1
MOB4	0.531316	0.536306	0.0499292				-5.13243	-5.46128	-6.57103	-5.16543	-5.13825	-5.26711	18.6954	5	1	1	40.9	26.032	0	15.598	4669600	3	Q9Y3A3	Q9Y3A3	MOB-like protein phocein
DR1	0.531151	3.40035	0.00137753	yes			0.449146	0.335072	0.385926	0.935915	0.853386	0.974297	23.4748	3	3	3	34.7	19.443	0	48.138	81604000	6	Q01658	Q01658	Protein Dr1
CETN2	0.530603	2.41986	0.00210919	yes			-0.145605	-0.417465	-0.371321	0.178333	0.211512	0.267574	21.9766	5	5	5	43.6	19.738	0	45.7	37142000	5	P41208	P41208	Centrin-2
CTTNBP2NL	0.529109	0.799991	0.0223655				-1.8203	-1.31933	-1.41061	-1.51516	-0.704091	-0.743675	19.5198	3	3	3	7	70.157	0	19.292	27813000	3	Q9P2B4	Q9P2B4	CTTNBP2 N-terminal-like protein
SLC12A9	0.527496	1.97827	0.00347903	yes			-2.52361	-2.67885	-2.87461	-2.06281	-2.25815	-2.17362	15.9046	1	1	1	1.8	96.109	0.0057471	6.2149	2024300	2	Q9BXP2	Q9BXP2	Solute carrier family 12 member 9
NDUFAB1	0.523453	2.66721	0.00179769	yes	yes	yes	-0.800858	-0.591956	-0.630833	-0.217825	-0.148182	-0.0872803	23.703	1	1	1	5.8	17.417	0.0036166	6.5864	95592000	2	O14561;I3L505	O14561;I3L505	Acyl carrier protein, mitochondrial;Acyl carrier protein
EFHD1;PP1187	0.522447	1.93084	0.00348872	yes			-3.15338	-2.80804	-3.16719	-2.48909	-2.55115	-2.52104	18.6263	4	2	2	25.9	26.927	0	16.368	5665100	2	Q9BUP0;A0A087X1Z2;C9JTV4;Q8WYH2;H7C0I0	Q9BUP0;A0A087X1Z2;C9JTV4;Q8WYH2	EF-hand domain-containing protein D1
COASY	0.522266	2.33253	0.00246038	yes	yes	yes	-1.9264	-2.0807	-2.08565	-1.46619	-1.65454	-1.40521	19.7048	3	3	3	11.3	62.328	0	33.556	18800000	3	Q13057	Q13057	Bifunctional coenzyme A synthase;Phosphopantetheine adenylyltransferase;Dephospho-CoA kinase
ANAPC1	0.520587	2.5136	0.00212617	yes			-1.2413	-1.32305	-1.47911	-0.889776	-0.844233	-0.747684	18.3789	10	10	10	8.1	216.5	0	67.358	31020000	10	Q9H1A4;H0Y564;F8WAS1	Q9H1A4;H0Y564	Anaphase-promoting complex subunit 1
CGGBP1	0.520524	0.767755	0.0249835				-5.02927	-5.52639	-5.96221	-5.2629	-4.7178	-4.97561	18.0491	1	1	1	11.4	18.82	0.003427	6.7122	3254700	1	Q9UFW8	Q9UFW8	CGG triplet repeat-binding protein 1
ARPC1A	0.520495	1.1867	0.00957061	yes			3.6893	3.68066	3.68451	4.61395	3.95309	4.04892	24.195	18	18	0	38.7	75.872	0	181.54	633760000	28	A0A1W2PNV4;E9PF58;F8WFD3	A0A1W2PNV4;E9PF58
NEK1	0.520456	3.06512	0.00121232	yes			-2.90842	-3.07614	-3.05913	-2.50754	-2.44894	-2.52585	14.9738	2	2	2	2.4	142.83	0.0013179	11.153	2123800	2	Q96PY6	Q96PY6	Serine/threonine-protein kinase Nek1
CCDC28B	0.519893	1.82458	0.00409697	yes			-5.28299	-5.42285	-5.28864	-4.59604	-5.00518	-4.83359	19.8657	2	2	2	14.5	22.036	0.00080884	11.862	5732300	2	Q9BUN5	Q9BUN5	Coiled-coil domain-containing protein 28B
PRKCA;PRKCB	0.518759	4.79356	0.000657277	yes			0.231812	0.167927	0.205955	0.736506	0.723129	0.702335	20.6705	6	6	6	14.9	76.749	0	53.123	55072000	9	P17252;P05771;J3KRN5;P05129;J3KN97	P17252;P05771;J3KRN5	Protein kinase C alpha type;Protein kinase C beta type
ANGEL2	0.518502	1.57749	0.0057148	yes	yes		-4.23016	-4.66999	-4.22376	-3.90139	-3.79544	-3.87157	17.078	2	2	2	6.6	62.338	0.0013362	11.564	4288700	2	Q5VTE6	Q5VTE6	Protein angel homolog 2
TAX1BP3	0.518354	2.52259	0.00211765	yes			0.27858	0.0723095	0.236795	0.621462	0.794188	0.727097	22.56	2	2	2	25	13.735	0	17.796	30917000	2	O14907;A0A087X282	O14907;A0A087X282	Tax1-binding protein 3
MRPS10	0.51782	4.62836	0.000637813	yes	yes	yes	-3.32604	-3.37322	-3.30063	-2.83361	-2.80638	-2.80643	17.4535	1	1	1	7.5	22.999	0.0024661	8.1728	2153800	1	P82664	P82664	28S ribosomal protein S10, mitochondrial
PPP1R3D	0.5172	1.88061	0.0039834	yes			-3.64955	-3.3474	-3.71958	-3.09641	-2.97075	-3.09777	18.3981	2	2	2	9.4	32.559	0.0013316	11.493	6218100	2	O95685	O95685	Protein phosphatase 1 regulatory subunit 3D
WDTC1	0.516635	2.55187	0.00213477	yes			-3.12377	-3.0654	-3.23435	-2.51384	-2.72573	-2.63404	17.6519	2	2	2	3.4	75.919	0	13.59	7413800	2	Q8N5D0	Q8N5D0	WD and tetratricopeptide repeats protein 1
MKRN2	0.516118	3.00681	0.00137323	yes			-2.15452	-2.24865	-2.18653	-1.65626	-1.78177	-1.60332	17.7236	2	2	2	11.3	46.94	0	21.592	4761700	2	Q9H000;A0A7I2YQI0;C9J494;A0A7I2V5D2	Q9H000;A0A7I2YQI0;C9J494;A0A7I2V5D2	Probable E3 ubiquitin-protein ligase makorin-2
DNAJB4	0.515189	2.88557	0.0015	yes			-1.7064	-1.71744	-1.89044	-1.21855	-1.29982	-1.25035	20.0587	2	2	2	8.9	37.806	0	13.081	19658000	3	Q9UDY4;C9JUL4	Q9UDY4;C9JUL4	DnaJ homolog subfamily B member 4
C5orf45	0.512304	2.57181	0.00212048	yes		yes	-4.07207	-4.10119	-4.30097	-3.68627	-3.65928	-3.59176	16.9143	1	1	1	5.8	37.743	0.0024685	8.198	2470100	2	Q6NTE8;E7EMV9;E5RJC6;B7Z1T6	Q6NTE8;E7EMV9;E5RJC6;B7Z1T6	UPF0544 protein C5orf45
CSTF2	0.511772	3.82644	0.00141935	yes			-0.53215	-0.596209	-0.559696	-0.0820694	0.0118103	-0.0824814	21.6727	8	8	4	18.7	60.959	0	61.821	80231000	10	P33240;E7EWR4;E9PID8;A0A0A0MT56	P33240;E7EWR4;E9PID8	Cleavage stimulation factor subunit 2
CRCP	0.511055	0.65236	0.0355257				-5.40789	-6.41619	-5.31978	-5.11798	-5.2415	-5.25122	20.4789	2	2	2	29.1	16.871	0	14.622	11691000	2	O75575;H7C0S8	O75575;H7C0S8	DNA-directed RNA polymerase III subunit RPC9
HADHB	0.510369	2.76822	0.00194253	yes	yes	yes	-0.530611	-0.605028	-0.568316	-0.186237	0.0194302	-0.00604057	21.0221	5	5	5	11.8	51.294	0	36.048	55367000	6	P55084;B5MD38;C9JEY0;C9JE81;F5GZQ3;C9K0M0	P55084;B5MD38;C9JEY0;C9JE81;F5GZQ3	Trifunctional enzyme subunit beta, mitochondrial;3-ketoacyl-CoA thiolase
NFYA	0.506626	2.01449	0.00349623	yes			-4.07433	-3.89968	-4.109	-3.56618	-3.35178	-3.64517	19.8017	1	1	1	5.5	36.876	0.0076353	6.0355	1827800	1	P23511	P23511	Nuclear transcription factor Y subunit alpha
KNSTRN	0.505656	1.36359	0.0078959	yes			-3.445	-3.9691	-3.85577	-3.33207	-3.11525	-3.30558	18.8455	3	3	3	17.4	35.438	0	21.031	8007600	3	Q9Y448;V9GY01;H0YKF8;H0YLA7;H0YM11	Q9Y448;V9GY01	Small kinetochore-associated protein
STK11IP	0.504912	1.55086	0.00639301	yes			-4.85694	-4.68474	-5.08308	-4.48219	-4.44853	-4.1793	16.849	1	1	1	1.7	120.26	0.0024894	8.3189	5194100	1	Q8N1F8	Q8N1F8	Serine/threonine-protein kinase 11-interacting protein
ATG16L1	0.503476	3.90421	0.00139033	yes			-1.16429	-1.16182	-1.06429	-0.61404	-0.620822	-0.645108	19.9536	6	6	6	19.3	68.264	0	53.106	31476000	8	Q676U5;E7EVC7;C9J1B2;C9JAY7;C9JK97;C9J8C6	Q676U5;E7EVC7;C9J1B2	Autophagy-related protein 16-1
USP19	0.502296	0.851719	0.0212902				-4.59061	-5.2304	-5.0284	-4.05906	-4.71301	-4.57045	18.2531	2	1	1	8.8	60.626	0.0025484	8.8803	8435100	2	A0A0A0MR08;H0YB23	A0A0A0MR08;H0YB23
AMDHD2	0.501578	1.23579	0.00945297	yes			-4.53172	-4.63373	-4.95447	-3.96174	-4.45296	-4.20049	16.7942	1	1	1	5.1	43.747	0.003406	6.6326	1818500	1	Q9Y303;H3BQ15;A0A3B3IU33	Q9Y303;H3BQ15;A0A3B3IU33	Putative N-acetylglucosamine-6-phosphate deacetylase
ATP6AP2	0.500881	1.47566	0.00738436	yes			-4.58765	-4.81428	-4.6707	-4.12897	-3.97894	-4.46208	17.4886	1	1	1	6	39.008	0.0025549	8.9752	2758600	1	O75787;A0A1B0GWD6;A0A1B0GVI9;A0A1B0GVC7;B7Z1I9;A0A1B0GU12;B7Z413;A0A1B0GTU8;A0A1B0GVB9;A0A1B0GUT7;A0A1B0GVW0;A0A1C7CYW4	O75787;A0A1B0GWD6;A0A1B0GVI9;A0A1B0GVC7;B7Z1I9;A0A1B0GU12;B7Z413;A0A1B0GTU8;A0A1B0GVB9;A0A1B0GUT7;A0A1B0GVW0;A0A1C7CYW4	Renin receptor
ADD2	0.500129	1.36277	0.00790305	yes			-3.20147	-2.7414	-3.12019	-2.3294	-2.63648	-2.59679	16.7996	2	2	2	6.1	80.853	0.0020774	10.346	3992500	2	P35612	P35612	Beta-adducin
ADA	0.500032	1.46514	0.00755629	yes			-5.93497	-5.75392	-5.96856	-5.66633	-5.29918	-5.19185	19.3653	2	2	2	10.7	40.764	0.0018315	10.791	15534000	4	P00813;F5GXW0;F5GWI4	P00813;F5GXW0;F5GWI4	Adenosine deaminase
SUCLA2	0.499113	1.88435	0.0046004	yes	yes	yes	-2.74781	-2.45098	-2.63204	-2.18639	-1.95292	-2.19418	18.8508	1	1	1	2.6	50.317	0.0037989	6.4459	12765000	1	Q9P2R7;A0A0U1RQL1;A0A2R8YDQ9;A0A2R8Y6Y7	Q9P2R7;A0A0U1RQL1;A0A2R8YDQ9;A0A2R8Y6Y7	Succinyl-CoA ligase [ADP-forming] subunit beta, mitochondrial
TXNRD2	0.497717	2.66436	0.00209524	yes	yes	yes	-0.669291	-0.77926	-0.592546	-0.0931816	-0.243471	-0.211294	18.8469	2	1	0	5.5	56.506	0.0024649	8.1587	12259000	1	Q9NNW7;A0A182DWF2;D3YTF8;A0A182DWF3;A0A096LPH4;A0A096LPB7;A0A096LP96	Q9NNW7;A0A182DWF2;D3YTF8;A0A182DWF3;A0A096LPH4;A0A096LPB7;A0A096LP96	Thioredoxin reductase 2, mitochondrial
CPT1A	0.497255	1.25946	0.00895391	yes	yes		-5.27356	-5.87805	-5.48157	-5.0047	-4.98268	-5.15403	16.8294	1	1	1	1.3	88.367	0.006375	6.1277	4308500	1	P50416	P50416	Carnitine O-palmitoyltransferase 1, liver isoform
EPS8	0.496334	0.772911	0.026027				-3.4456	-3.48664	-4.14693	-2.81844	-3.40302	-3.36871	15.4456	1	1	1	1.9	91.88	0.0023441	7.0721	1562000	1	Q12929;F5H0R8;A0A2R8Y4W2;A0A2R8YE63	Q12929;F5H0R8;A0A2R8Y4W2;A0A2R8YE63	Epidermal growth factor receptor kinase substrate 8
LIMA1	0.495748	1.89628	0.00459583	yes			-0.30291	-0.462686	-0.672672	0.0553932	0.0633926	-0.069809	19.3261	4	4	4	8.4	85.225	0	29.759	34178000	4	Q9UHB6;F8VS07;F8VQE1;F8VRN8	Q9UHB6;F8VS07;F8VQE1;F8VRN8	LIM domain and actin-binding protein 1
PGBD5	0.491026	2.04793	0.00376987	yes			-3.47073	-3.25823	-3.38109	-2.84855	-3.03545	-2.75297	16.1471	1	1	1	2.3	58.463	0.0023585	7.1608	1959400	1	Q8N414	Q8N414	PiggyBac transposable element-derived protein 5
KBTBD2	0.490459	0.809223	0.0241853				-4.134	-4.76643	-4.06864	-3.56736	-4.15112	-3.77922	16.126	1	1	1	2.2	71.33	0.0024038	7.5348	2217100	1	Q8IY47;A0A087WXP9	Q8IY47;A0A087WXP9	Kelch repeat and BTB domain-containing protein 2
TSR2	0.490228	1.84665	0.00498551	yes			-2.3739	-2.73837	-2.49935	-2.09862	-2.09555	-1.94676	20.6968	3	3	3	28.3	20.894	0	19.609	11898000	6	Q969E8	Q969E8	Pre-rRNA-processing protein TSR2 homolog
TIMM50	0.490213	3.9811	0.00134775	yes	yes	yes	-2.43272	-2.48417	-2.43555	-1.96309	-2.00636	-1.91236	20.4285	2	2	2	7.6	39.646	0	14.165	19756000	2	Q3ZCQ8;M0R003;M0R0C3;M0QXC3;M0R2Z3;M0R303;M0R2D2;M0R2F8;M0R047;M0R1Y4	Q3ZCQ8;M0R003;M0R0C3;M0QXC3;M0R2Z3;M0R303;M0R2D2;M0R2F8;M0R047;M0R1Y4	Mitochondrial import inner membrane translocase subunit TIM50
ABRACL	0.489793	1.90293	0.00455512	yes			0.419249	0.105707	0.108904	0.649595	0.661699	0.791945	25.8229	3	3	3	46.9	9.0564	0	23.264	178070000	6	Q9P1F3;Q5SZC9	Q9P1F3	Costars family protein ABRACL
NOC3L	0.489564	3.54788	0.00122824	yes			-0.915789	-0.944609	-1.00458	-0.40513	-0.478933	-0.512219	19.1473	5	5	5	9.2	92.547	0	32.864	19742000	5	Q8WTT2	Q8WTT2	Nucleolar complex protein 3 homolog
THOC1	0.48863	0.88214	0.0206713				-4.69012	-4.41637	-5.25506	-4.14885	-4.37364	-4.37316	18.613	3	3	3	10.4	75.665	0	19.202	14433000	3	Q96FV9;A0A087WWS1;A0A087WY84	Q96FV9;A0A087WWS1	THO complex subunit 1
DNMBP	0.488541	2.19047	0.00345993	yes			-3.30461	-3.32156	-3.355	-2.72075	-3.02097	-2.77384	16.2526	2	2	2	2.6	177.35	0	14.048	6558500	2	Q6XZF7;A0A1C7CYY6;A0A1B0GTX1	Q6XZF7;A0A1C7CYY6;A0A1B0GTX1	Dynamin-binding protein
ALDH2	0.487307	2.9849	0.00209065	yes	yes		-0.306885	-0.111024	-0.208149	0.272078	0.294651	0.269135	20.9929	4	4	4	12.8	56.381	0	24.092	47999000	5	P05091;S4R3S4;F8VP50	P05091	Aldehyde dehydrogenase, mitochondrial
SQLE	0.48708	2.47801	0.00291525	yes			-3.54288	-3.46502	-3.65136	-3.03775	-2.98623	-3.17405	17.297	1	1	1	2.6	63.922	0.0024802	8.2631	4025700	1	Q14534;H0YBN7;E7EVQ6	Q14534;H0YBN7;E7EVQ6	Squalene monooxygenase
INPP5B	0.487051	0.42302	0.0808248				-4.43378	-5.76679	-5.87462	-5.1752	-4.82205	-4.61678	15.2228	2	2	2	3.7	112.85	0	15.063	2026700	2	P32019;E7ESY0	P32019;E7ESY0	Type II inositol 1,4,5-trisphosphate 5-phosphatase
CASP2	0.48669	2.74603	0.0020733	yes			-2.05211	-1.93985	-2.11504	-1.53496	-1.48517	-1.6268	19.6294	3	3	3	9.3	50.685	0	25.148	20276000	4	P42575;A0A087WYM1;C9JRR9	P42575	Caspase-2;Caspase-2 subunit p18;Caspase-2 subunit p13;Caspase-2 subunit p12
CSRP2	0.48619	2.62672	0.00246658	yes			-1.45354	-1.45791	-1.34269	-0.836245	-1.04244	-0.916895	22.7471	4	4	4	34.2	20.954	0	29.928	77438000	4	Q16527;F8VQR7;F8VW96	Q16527;F8VQR7;F8VW96	Cysteine and glycine-rich protein 2
FHL1	0.484804	5.05131	0.00110833	yes			3.33023	3.30996	3.36064	3.80167	3.82754	3.82603	26.3527	11	11	11	54.5	29.16	0	111.78	1199700000	26	Q5JXI8;Q13642;A0A494C0D6;Q5JXI3;Q5JXH7;Q5JXH8;A0A0D9SFZ9;Q5JXI2;Q5JXH9;A0A0D9SFB0;A0A0D9SFI6;Q5JXI0;A0A0D9SGB2;A0A0D9SGD1;A0A494C0J3;A0A0D9SEY7;A0A494C1G1;A0A0D9SGC5	Q5JXI8;Q13642;A0A494C0D6;Q5JXI3;Q5JXH7;Q5JXH8;A0A0D9SFZ9;Q5JXI2;Q5JXH9;A0A0D9SFB0;A0A0D9SFI6	Four and a half LIM domains protein 1
ATL2	0.48467	2.14473	0.00349247	yes			-1.6949	-1.91485	-1.95231	-1.4137	-1.26547	-1.42888	18.4862	4	4	4	10.8	66.228	0	27.773	9914500	4	Q8NHH9;C9JQQ5;B5MCN0;C9JC25;H7C3A2	Q8NHH9;C9JQQ5;B5MCN0	Atlastin-2
NPTN;DKFZp566H1924	0.483778	3.27074	0.00150909	yes			-1.45647	-1.32848	-1.3299	-0.860584	-0.931374	-0.871547	18.5097	1	1	1	2.5	44.387	0.0048845	6.3119	7464800	1	Q9Y639;H3BQ94;Q9UFM8	Q9Y639;H3BQ94;Q9UFM8	Neuroplastin
PPM1B	0.48377	3.73775	0.00125293	yes			-0.727324	-0.765759	-0.662285	-0.268728	-0.236219	-0.19911	20.3861	5	4	4	15.2	52.642	0	30.311	30147000	4	O75688;C9JIR6;A0A3B3IS24;B8ZZF0	O75688;C9JIR6;A0A3B3IS24;B8ZZF0	Protein phosphatase 1B
SPDL1	0.482203	2.94532	0.00202747	yes			0.477638	0.335154	0.51484	0.950779	0.888369	0.935093	20.1178	7	7	7	15.5	70.171	0	53.489	37546000	10	Q96EA4;D6RC83;H0YBG5;D6RDK5;D6RCL1;D6REZ1;D6R936;D6RIF7;D6RIB8	Q96EA4;D6RC83;H0YBG5	Protein Spindly
PPP1R14C	0.482155	1.63769	0.00637631	yes			-1.61903	-1.88352	-1.5585	-1.08357	-1.38085	-1.15016	22.9085	2	2	2	24.2	17.843	0	30.302	47237000	3	Q8TAE6	Q8TAE6	Protein phosphatase 1 regulatory subunit 14C
NOP2	0.480737	2.75934	0.00221244	yes			-0.812017	-0.761066	-0.945166	-0.424875	-0.311678	-0.339485	20.083	2	2	2	3.7	89.301	0	14.916	35541000	3	P46087	P46087	Probable 28S rRNA (cytosine(4447)-C(5))-methyltransferase
UHRF1BP1	0.480425	1.88101	0.00494253	yes			-4.10408	-3.81671	-3.84421	-3.47734	-3.31273	-3.53366	14.7206	1	1	1	1.3	159.48	0.0025846	10.022	1808900	1	Q6BDS2;H7C1J4	Q6BDS2;H7C1J4	UHRF1-binding protein 1
SENP3;SENP3-EIF4A1	0.477949	1.50003	0.00758576	yes			-4.7302	-4.24284	-4.44845	-3.98798	-3.92703	-4.07263	16.6859	3	3	3	10.3	65.009	0	24.77	2214100	3	Q9H4L4;A0A087X0R7;J3KSF5;J3QRE4;A0A087WV50;J3QL36	Q9H4L4;A0A087X0R7	Sentrin-specific protease 3
SH3BP1	0.477891	1.74475	0.00571996	yes		yes	-2.98525	-2.89078	-3.28611	-2.54827	-2.64061	-2.53958	18.9262	4	4	1	8.1	75.712	0	28.426	16937000	5	Q9Y3L3	Q9Y3L3	SH3 domain-binding protein 1
B4GAT1	0.476286	0.92963	0.0184959				-3.24143	-4.0368	-3.57407	-3.01668	-3.23249	-3.17427	17.1193	2	2	2	7.5	47.119	0	15.062	2705000	2	O43505	O43505	Beta-1,4-glucuronyltransferase 1
SAMHD1	0.476208	3.42369	0.00133333	yes			2.45939	2.32685	2.3915	2.85658	2.84274	2.90705	22.7425	14	14	14	28.8	72.2	0	106.49	245600000	18	Q9Y3Z3;A0A2R8YCS7;A0A2R8YD90;A0A2R8YF51;A0A2R8Y5D2;A0A2R8YG48;A0A2R8Y7R5;A0A2R8Y755;A0A2R8Y586;A0A2R8YFV6;A0A2R8YDI8;A0A2R8Y6J9	Q9Y3Z3;A0A2R8YCS7;A0A2R8YD90	Deoxynucleoside triphosphate triphosphohydrolase SAMHD1
ANK3	0.474332	2.51615	0.00285986	yes			-0.55014	-0.702551	-0.612566	-0.150387	-0.248703	-0.0431728	16.4444	8	8	7	3	480.4	0	58.165	20511000	10	Q12955;A0A087WZ65;A0A087WTF3;H0YA66;A0A087WTE8;A0A087WVC2;H0Y3A4;A0A087WWI5;H0YAH5;H0Y9E9	Q12955;A0A087WZ65;A0A087WTF3	Ankyrin-3
ATG101	0.472958	0.991081	0.0161518				-4.54474	-5.26819	-4.92091	-4.33146	-4.59537	-4.38814	18.1554	1	1	1	7.3	25.002	0.0034262	6.7111	3211500	1	Q9BSB4;F8VVA0;F8VQD9	Q9BSB4;F8VVA0;F8VQD9	Autophagy-related protein 101
CD99L2	0.472187	2.21146	0.00357783	yes			-2.86824	-2.81417	-2.65224	-2.18328	-2.36528	-2.36952	20.3136	1	1	1	7.3	27.986	0.00081433	12.098	14335000	2	Q8TCZ2;A0A0U1RQT8	Q8TCZ2;A0A0U1RQT8	CD99 antigen-like protein 2
NDUFS3	0.471784	1.7754	0.00564195	yes	yes	yes	-5.07474	-5.38268	-5.10118	-4.59003	-4.82127	-4.73194	20.546	2	2	2	7.6	30.241	0	12.76	26027000	2	O75489;E9PJE7;E9PKL8;G3V194;E9PS48	O75489;E9PJE7;E9PKL8;G3V194;E9PS48	NADH dehydrogenase [ubiquinone] iron-sulfur protein 3, mitochondrial
GLRX5	0.47162	1.87729	0.00543474	yes	yes	yes	-2.89589	-2.6722	-2.83032	-2.26106	-2.5046	-2.21789	20.7881	1	1	1	8.9	16.628	0.0024027	7.5184	12675000	2	Q86SX6	Q86SX6	Glutaredoxin-related protein 5, mitochondrial
CD109	0.470148	1.43764	0.00797211	yes			-4.66944	-4.17089	-4.27928	-3.91777	-3.87459	-3.91681	12.9854	1	1	1	1	161.69	0.005531	6.2453	535220	1	Q6YHK3	Q6YHK3	CD109 antigen
FAM219A	0.470029	1.96459	0.00500485	yes			-4.41145	-4.19969	-4.05662	-3.78361	-3.75058	-3.72348	18.0767	1	1	1	8.6	20.399	0.0023866	7.3719	2764500	1	Q8IW50;A0A0A0MRW1;A0A0A0MRW2;Q5T593;A0A0A0MRW0;A0A0A0MRW3	Q8IW50;A0A0A0MRW1;A0A0A0MRW2;Q5T593;A0A0A0MRW0;A0A0A0MRW3	Protein FAM219A
VAMP7	0.469913	5.64006	0.00134979	yes			1.06891	1.04081	1.05109	1.53227	1.53141	1.50687	22.1783	7	7	7	44.1	24.935	0	49.556	61701000	10	P51809;E5RH06	P51809	Vesicle-associated membrane protein 7
C1QBP	0.469279	4.73675	0.001375	yes	yes	yes	2.45664	2.39884	2.40103	2.87912	2.88735	2.89789	25.5818	8	8	8	50	31.362	0	100.57	652890000	24	Q07021;I3L3Q7;I3L3B0	Q07021;I3L3Q7;I3L3B0	Complement component 1 Q subcomponent-binding protein, mitochondrial
WDR1	0.467942	5.13099	0.00143021	yes			4.34111	4.37737	4.37681	4.81549	4.85015	4.83348	25.6885	25	25	25	60.1	66.193	0	323.31	1622400000	47	O75083;D6RD66	O75083	WD repeat-containing protein 1
MRPS21	0.466182	4.45017	0.00129861	yes	yes	yes	-3.51014	-3.51785	-3.5484	-3.08214	-3.01962	-3.07608	19.2767	1	1	1	13.8	10.688	0.0024295	7.7903	2540500	1	P82921	P82921	28S ribosomal protein S21, mitochondrial
ISY1	0.466095	3.70545	0.00136037	yes			-0.178007	-0.269911	-0.28057	0.251095	0.216188	0.202513	21.0184	3	3	3	16.1	32.992	0	21.879	29736000	5	Q9ULR0;D6RC18;A8MVI5	Q9ULR0	Pre-mRNA-splicing factor ISY1 homolog
FAF2	0.464513	5.40865	0.00145243	yes			0.427359	0.412283	0.408442	0.903452	0.863626	0.874544	22.1085	8	8	8	33.3	52.623	0	59.139	104010000	9	Q96CS3;D6RBG6	Q96CS3	FAS-associated factor 2
NKAP;NKAPL	0.461528	3.43546	0.0018029	yes			-1.19694	-1.23588	-1.33393	-0.802305	-0.780097	-0.79976	20.5359	2	2	2	6	47.138	0.00081967	12.272	25844000	2	Q8N5F7;A0A494C050;Q5M9Q1	Q8N5F7;A0A494C050;Q5M9Q1	NF-kappa-B-activating protein;NKAP-like protein
GDI1	0.461411	4.21431	0.00124667	yes			3.16412	3.08273	3.14425	3.58894	3.5773	3.60909	24.5189	22	13	13	62.4	50.582	0	143.28	601000000	33	P31150;G5E9U5	P31150	Rab GDP dissociation inhibitor alpha
MECR	0.460307	3.13185	0.00211482	yes	yes	yes	-2.51305	-2.42862	-2.51062	-2.09169	-1.95043	-2.02925	19.3839	1	1	1	3.8	40.461	0.0025413	8.7488	9577900	2	Q9BV79;H3BM30	Q9BV79;H3BM30	Trans-2-enoyl-CoA reductase, mitochondrial
GSTCD	0.459337	0.515187	0.0611431				-0.384859	-0.350954	-0.472531	0.833145	-0.383128	-0.28035	19.6712	3	3	3	5.8	71.078	0	19.391	20037000	3	Q8NEC7;D6RCC4;D6RCC9;D6R9W2	Q8NEC7;D6RCC4;D6RCC9	Glutathione S-transferase C-terminal domain-containing protein
FAM129B	0.458443	2.23973	0.00397516	yes			1.2362	1.02846	1.00812	1.49834	1.63714	1.51262	21.6307	7	7	7	15	84.137	0	62.889	113650000	10	Q96TA1	Q96TA1	Niban-like protein 1
CORO1A	0.458246	0.868361	0.0231047				-5.27429	-5.62966	-5.86179	-5.13155	-5.43519	-4.82427	15.6395	1	1	1	7.4	51.026	0.0076469	6.057	969860	1	P31146;H3BTU6;H3BRY3	P31146;H3BTU6;H3BRY3	Coronin-1A;Coronin
FEZ2	0.458185	0.205489	0.309706				-5.42205	-8.17436	-5.94662	-5.83135	-6.4	-5.93712	17.0819	2	2	2	11.9	39.666	0	14.167	2081000	2	Q9UHY8;G3V0F5	Q9UHY8;G3V0F5	Fasciculation and elongation protein zeta-2
TRIM23	0.457424	0.470773	0.0713215				-1.04287	-0.99815	-1.01325	0.278006	-1.03855	-0.921448	20.8249	2	2	2	3.8	64.066	0.0010727	11.684	48295000	3	P36406	P36406	E3 ubiquitin-protein ligase TRIM23
CYFIP2	0.455167	2.57341	0.00324658	yes			-3.1623	-3.2529	-3.24825	-2.69031	-2.88868	-2.71896	15.0715	8	2	2	8.6	148.4	0	14.223	2341400	3	Q96F07;H7C229;E7EVJ5;E7EW33	Q96F07;H7C229;E7EVJ5;E7EW33	Cytoplasmic FMR1-interacting protein 2
PXMP2	0.455072	1.36897	0.00963283	yes		yes	-4.95752	-4.83975	-5.22057	-4.6803	-4.63356	-4.33876	18.7074	1	1	1	10.3	22.252	0.0023419	7.0611	4708400	1	Q9NR77;F5H4N4	Q9NR77;F5H4N4	Peroxisomal membrane protein 2
MRPL44	0.454877	3.4505	0.00207887	yes	yes	yes	-2.77946	-2.69069	-2.77893	-2.33683	-2.3048	-2.24281	18.5321	2	2	2	9	37.535	0	14.766	6444200	4	Q9H9J2	Q9H9J2	39S ribosomal protein L44, mitochondrial
MOB3A	0.454184	2.86926	0.00239706	yes			-0.511723	-0.354685	-0.531557	-0.0338459	-0.0052681	0.00370026	20.0471	2	2	2	10.6	25.464	0	14.319	13001000	2	Q96BX8	Q96BX8	MOB kinase activator 3A
NAA20	0.453512	2.01155	0.00518182	yes			-2.08894	-1.82839	-1.78929	-1.40079	-1.49291	-1.45238	20.9786	3	3	3	26.4	20.368	0	20.685	18597000	3	P61599;A8MZB2	P61599;A8MZB2	N-alpha-acetyltransferase 20
L1RE1	0.452969	3.79915	0.00167164	yes			-1.1062	-1.11125	-1.20119	-0.706623	-0.668532	-0.684575	18.8133	3	3	3	10.9	40.055	0	20.225	7370300	3	Q9UN81	Q9UN81	LINE-1 retrotransposable element ORF1 protein
TAF15	0.451737	1.33794	0.0100296				-1.83848	-2.28289	-2.03171	-1.73081	-1.42302	-1.64404	21.1554	4	2	2	14.2	61.829	0	30.381	72406000	7	Q92804;A0A075B7D9;A0A075B7F2	Q92804;A0A075B7D9	TATA-binding protein-associated factor 2N
C9orf40	0.451364	1.56524	0.00793344	yes			-1.99698	-2.23189	-2.32943	-1.70431	-1.90126	-1.59865	20.9166	2	2	2	28.9	21.063	0	25.017	21773000	5	Q8IXQ3	Q8IXQ3	Uncharacterized protein C9orf40
TP53I3	0.450227	3.92057	0.00132523	yes			0.437147	0.473225	0.495652	0.968416	0.901321	0.886969	21.7603	4	4	4	15.7	35.536	0	31.214	53285000	6	Q53FA7;H7BZH6	Q53FA7	Quinone oxidoreductase PIG3
SCCPDH	0.449872	2.6855	0.00305116	yes	yes		-1.73634	-1.65377	-1.86841	-1.29013	-1.2971	-1.32166	17.8573	1	1	1	3.3	47.151	0.002451	7.9644	4749300	1	Q8NBX0	Q8NBX0	Saccharopine dehydrogenase-like oxidoreductase
LMAN1	0.448406	2.35892	0.003762	yes			-3.06	-2.88306	-3.13647	-2.61257	-2.571	-2.55074	22.4887	6	6	6	21.4	57.548	0	47.337	117710000	7	P49257	P49257	Protein ERGIC-53
RAD54B	0.447829	1.12684	0.0144686				-3.6031	-3.40945	-3.47999	-3.10897	-3.32426	-2.71581	15.7938	2	2	2	4.1	102.97	0	12.591	2670000	2	Q9Y620	Q9Y620	DNA repair and recombination protein RAD54B
ITGA2	0.447745	1.70653	0.00740284	yes			-2.32426	-2.19261	-2.05793	-1.56842	-1.87115	-1.79199	17.9447	3	3	3	2.6	129.29	0	18.857	11353000	3	P17301;E7EMF1;E7ESP4;E9PB77	P17301;E7EMF1;E7ESP4;E9PB77	Integrin alpha-2
CRABP2	0.447043	3.32821	0.00210359	yes			2.13336	2.15115	2.17781	2.67497	2.53461	2.59386	23.6903	5	5	5	44.2	15.693	0	42.965	108290000	8	P29373;Q5SYZ4	P29373;Q5SYZ4	Cellular retinoic acid-binding protein 2
MRPL4	0.445153	1.34486	0.0100952		yes	yes	-4.97204	-4.59319	-4.86236	-4.2493	-4.57634	-4.26649	16.3412	1	1	1	6.1	34.919	0.0024492	7.9511	1245300	1	Q9BYD3;K7EKI4;K7ELF1;K7ELQ0;K7ES61;X6RAY8	Q9BYD3;K7EKI4;K7ELF1;K7ELQ0;K7ES61;X6RAY8	39S ribosomal protein L4, mitochondrial
RNF41	0.444369	1.71443	0.00737209	yes			-3.84906	-3.95019	-3.57051	-3.29104	-3.39255	-3.35307	17.1567	1	1	1	6.9	35.905	0.0036191	6.5927	1899500	1	Q9H4P4	Q9H4P4	E3 ubiquitin-protein ligase NRDP1
SEC24D	0.443695	3.2412	0.00220672	yes			-0.441227	-0.418929	-0.556293	-0.0362282	-0.0467091	-0.00242805	18.6719	3	3	3	5.9	113.01	0	26.414	16706000	3	O94855;E9PDM8;E9PC44	O94855;E9PDM8	Protein transport protein Sec24D
ALKBH5	0.44307	2.4051	0.00375808	yes			-2.01333	-2.1818	-2.25885	-1.71504	-1.73091	-1.67882	19.6534	3	3	3	16.5	44.255	0	29.364	14018000	5	Q6P6C2	Q6P6C2	RNA demethylase ALKBH5
CHD1L	0.443052	1.04804	0.0167049				-5.20622	-5.39284	-5.20489	-5.19391	-4.57315	-4.70774	16.601	2	2	2	4.1	101	0.00027541	12.471	4274200	2	Q86WJ1;A0A494C179;A0A0A0MRH8;A0A0A0MSH9;A0A494C1F7;A0A494C1P7	Q86WJ1;A0A494C179;A0A0A0MRH8;A0A0A0MSH9;A0A494C1F7;A0A494C1P7	Chromodomain-helicase-DNA-binding protein 1-like
TRA2A	0.441586	1.69805	0.00770419	yes			0.100719	-0.115623	-0.306515	0.317892	0.341223	0.344225	20.3726	3	3	3	13.1	32.688	0	21.689	20364000	4	Q13595	Q13595	Transformer-2 protein homolog alpha
MLLT4	0.441025	3.63854	0.00203586	yes			3.43809	3.44546	3.41693	3.91531	3.90125	3.807	22.618	34	34	34	27.3	207.62	0	317.65	592240000	54	J3KN01;P55196;A8MQ02;Q5TIG5;H0Y7R8;H0Y8L4;H0YA98;H0Y8U8;H0Y9I0;H0Y948;F8W9I4;E9PFY5	J3KN01;P55196;A8MQ02;Q5TIG5	Afadin
HMMR	0.440882	1.05998	0.0163714				-3.15774	-3.73234	-3.65997	-2.95864	-3.05453	-3.21423	18.302	2	2	2	5.2	84.099	0	17.904	14544000	2	O75330	O75330	Hyaluronan mediated motility receptor
C11orf54	0.439804	1.90688	0.00617892	yes			0.15126	0.0604029	0.0916805	0.41358	0.733892	0.475283	21.4271	2	2	2	9.2	35.117	0	15.67	42296000	2	Q9H0W9;E9PJU8;E9PQS1;A0A087WT99;A0A1W2PRB8;E9PPB5	Q9H0W9;E9PJU8;E9PQS1;A0A087WT99;A0A1W2PRB8;E9PPB5	Ester hydrolase C11orf54
SEC24B	0.437683	1.55098	0.00814928	yes			0.275925	0.29175	0.655372	0.767385	0.891842	0.876869	20.0228	9	9	9	10.1	137.42	0	62.093	37286000	9	O95487	O95487	Protein transport protein Sec24B
GMNN	0.437622	4.67241	0.00138633	yes			1.12713	1.08045	1.09638	1.51353	1.55806	1.54523	22.8502	4	4	4	27.3	23.565	0	32.015	52928000	5	O75496;E2QRF9;H7C608	O75496;E2QRF9;H7C608	Geminin
INPP1	0.437584	2.75728	0.00323182	yes			-1.93329	-2.01197	-1.81051	-1.48609	-1.47022	-1.4867	20.02	1	1	1	3.5	43.998	0.0025349	8.6657	15948000	1	P49441;C9J173;B8ZZF6;E7ET59;E7EUX4;E7ENF2	P49441;C9J173;B8ZZF6;E7ET59;E7EUX4;E7ENF2	Inositol polyphosphate 1-phosphatase
HSDL2	0.437324	1.93961	0.00611368	yes	yes		-1.87828	-2.16673	-2.08598	-1.54439	-1.5716	-1.70302	17.891	2	2	2	9.6	45.394	0	15.741	6806000	2	Q6YN16	Q6YN16	Hydroxysteroid dehydrogenase-like protein 2
TFDP1	0.436948	1.55798	0.00808848	yes			-2.68088	-2.42764	-2.77066	-2.33991	-2.07705	-2.15137	17.1028	1	1	1	3.7	45.07	0.0024125	7.6237	2111200	1	Q14186;Q5JSB5	Q14186;Q5JSB5	Transcription factor Dp-1
RPP40	0.436398	3.50185	0.00208971	yes		yes	-0.876303	-0.894293	-0.992822	-0.467462	-0.484299	-0.502462	21.3146	5	5	5	20.1	41.833	0	35.048	49556000	7	O75818;A0A087X1N3;F8WC38;X6RLL4	O75818;A0A087X1N3;F8WC38;X6RLL4	Ribonuclease P protein subunit p40
PEF1	0.436198	1.83551	0.00675578	yes			0.131336	-0.200742	-0.0544634	0.457623	0.309072	0.41803	22.8514	5	5	5	33.8	30.381	0	57.434	60542000	11	Q9UBV8	Q9UBV8	Peflin
DOHH	0.435739	4.29194	0.00149102	yes			-0.33853	-0.313165	-0.269352	0.10569	0.147675	0.132805	21.4524	8	8	7	47.7	32.904	0	63.924	43043000	9	Q9BU89;A0A5F9ZGM7	Q9BU89	Deoxyhypusine hydroxylase
NUTF2	0.432492	3.2836	0.00244195	yes			1.9576	1.91166	1.95505	2.32043	2.34988	2.45147	26.6592	6	6	6	89	14.478	0	100.34	741870000	17	P61970;H3BRV9	P61970;H3BRV9	Nuclear transport factor 2
ENPP4	0.430713	2.00639	0.00597133	yes			-1.43578	-1.28353	-1.57742	-0.930601	-1.01135	-1.06264	18.8795	3	3	3	7.3	51.641	0	18.371	8681100	3	Q9Y6X5	Q9Y6X5	Bis(5-adenosyl)-triphosphatase ENPP4
GTPBP2	0.428642	1.5191	0.00885946	yes			-2.42358	-2.73189	-2.63796	-2.34918	-2.03794	-2.12038	17.2385	2	2	2	5.3	65.768	0	14.688	4020500	3	Q9BX10;H0Y4M5;H0Y5J1	Q9BX10;H0Y4M5;H0Y5J1	GTP-binding protein 2
CTPS2	0.427505	3.82898	0.0021551	yes	yes		0.551205	0.500748	0.512946	0.912592	0.934599	1.00022	20.9041	9	8	8	20.5	65.677	0	60.465	66718000	10	Q9NRF8;H0Y5S6	Q9NRF8	CTP synthase 2
COL4A3BP	0.425399	3.41081	0.00243284	yes			-1.53507	-1.53322	-1.43747	-1.11147	-1.03772	-1.08037	19.9919	3	3	3	8.8	70.834	0	31.509	34408000	3	Q9Y5P4;A0A2R8Y5H3;A0A2U3TZL3;A0A2R8Y7Q9;A0A2R8YEK8;A0A2R8YE18;A0A2R8Y5S9;A0A2R8Y7C5;A0A2R8YFA1;A0A2R8YE59;A0A2R8Y773;H0Y9J1;A0A2R8YCI0;A0A2R8YFI2;A0A2R8YEA4	Q9Y5P4;A0A2R8Y5H3;A0A2U3TZL3;A0A2R8Y7Q9;A0A2R8YEK8;A0A2R8YE18;A0A2R8Y5S9;A0A2R8Y7C5;A0A2R8YFA1;A0A2R8YE59	Collagen type IV alpha-3-binding protein
GYG1	0.425377	1.9258	0.00657709	yes			1.08469	1.037	1.30433	1.46946	1.58883	1.64387	22.1697	4	4	4	13.4	39.383	0	55.293	66049000	5	P46976;C9JQ42;G5E9W8;C9J8R8;C9J7C7	P46976;C9JQ42;G5E9W8	Glycogenin-1
TRMT11	0.424668	1.23537	0.0135293		yes		-2.42186	-2.96778	-2.71461	-2.25084	-2.34496	-2.23443	19.7895	3	3	3	8.6	53.42	0	20.442	16312000	4	Q7Z4G4;K7ENP1;K7EPZ4;Q5JY01;Q5JY02	Q7Z4G4;K7ENP1	tRNA (guanine(10)-N2)-methyltransferase homolog
PHF10	0.424233	0.7336	0.0366835				-2.3576	-2.2758	-2.39796	-2.18563	-2.17859	-1.39445	19.1967	3	3	3	10.6	56.05	0	20.895	12618000	3	Q8WUB8;S5FZ81	Q8WUB8;S5FZ81	PHD finger protein 10
RAP2C;RAP2A	0.423648	2.11022	0.00567273	yes			-1.89152	-1.93985	-2.13763	-1.51153	-1.6456	-1.54092	17.8277	4	1	1	33.9	20.745	0.0025025	8.4053	2791600	1	Q9Y3L5;P10114;F6U784	Q9Y3L5;P10114;F6U784	Ras-related protein Rap-2c;Ras-related protein Rap-2a
TMEM115	0.422006	1.77881	0.0075919	yes			-3.15131	-3.40685	-3.12362	-2.69186	-2.8617	-2.86221	20.202	2	2	2	11.7	38.197	0	17.985	12062000	3	Q12893	Q12893	Transmembrane protein 115
RPRD2	0.422006	1.4102	0.0106194				-2.54165	-2.33919	-2.4994	-1.79068	-2.1303	-2.19324	18.3884	3	3	3	3.4	156.02	0	21.831	22646000	3	Q5VT52	Q5VT52	Regulation of nuclear pre-mRNA domain-containing protein 2
CDC27	0.421702	2.47428	0.00460956	yes			-0.544836	-0.666833	-0.742756	-0.180876	-0.298098	-0.210346	20.3489	11	11	11	28.5	91.866	0	87.894	52084000	12	P30260;G5EA36;F6QPS0;I3L3H6;K7EMA6;I3L3G1;I3L2Z8;E9PRZ6;I3L225;I3L328;I3L394	P30260;G5EA36;F6QPS0	Cell division cycle protein 27 homolog
SMAD3	0.419704	0.86682	0.0269639				-4.34452	-4.45258	-5.05095	-4.23603	-4.25544	-4.09746	16.6287	4	1	1	11.5	48.08	0.0032214	6.8091	1925400	1	P84022	P84022	Mothers against decapentaplegic homolog 3
ACAA1	0.419119	2.78398	0.00351135	yes			-0.836878	-0.950444	-0.848124	-0.498833	-0.50403	-0.375227	20.0511	4	4	4	22.6	44.292	0	44.717	20641000	6	P09110;H7C131;C9JDE9;B4DVF4	P09110;H7C131;C9JDE9;B4DVF4	3-ketoacyl-CoA thiolase, peroxisomal
ABHD12	0.418831	1.39432	0.0111863				-3.91346	-3.68511	-4.03963	-3.42359	-3.31923	-3.63888	17.8002	1	1	1	5.3	45.096	0.0020812	10.453	4793000	1	Q8N2K0;I3L380	Q8N2K0;I3L380	Monoacylglycerol lipase ABHD12
CORO1B	0.418771	3.5581	0.0024389	yes			2.28463	2.25687	2.1892	2.62224	2.6887	2.67607	23.4631	10	10	10	24.1	54.234	0	79.196	231280000	14	Q9BR76;A0A087WW53;F5H390;F5H0D2	Q9BR76	Coronin-1B
ECH1	0.418554	3.41721	0.0026472	yes	yes	yes	-0.943651	-0.94486	-1.04021	-0.533195	-0.598075	-0.541793	20.2689	4	3	3	26.5	35.816	0	38.714	22741000	3	Q13011;M0R248	Q13011;M0R248	Delta(3,5)-Delta(2,4)-dienoyl-CoA isomerase, mitochondrial
DEGS1	0.418477	2.31993	0.00511893	yes			-1.24442	-1.49287	-1.39423	-0.946543	-0.940096	-0.989452	20.7661	2	2	2	9.9	37.866	0	14.934	17833000	2	O15121	O15121	Sphingolipid delta(4)-desaturase DES1
EIF4G3	0.418028	2.38276	0.005	yes			0.876566	0.637825	0.708558	1.15281	1.16662	1.1576	19.9357	13	9	9	12.9	176.65	0	79.633	84248000	12	O43432;A0A0U1RQK7;A0A0A0MSA7	O43432;A0A0U1RQK7;A0A0A0MSA7	Eukaryotic translation initiation factor 4 gamma 3
DMXL2	0.41711	0.358727	0.123104				-5.89262	-7.03351	-7.09555	-6.77206	-5.78417	-6.21412	14.8507	1	1	1	0.6	339.64	0.0023929	7.4077	3929700	1	Q8TDJ6;H0YLM8	Q8TDJ6;H0YLM8	DmX-like protein 2
DUSP3	0.416696	2.80866	0.00348498	yes			0.862902	0.704885	0.835614	1.18813	1.20013	1.26523	22.958	5	5	5	37.8	20.478	0	42.469	73331000	7	P51452;K7ES89;K7ELG5	P51452;K7ES89	Dual specificity protein phosphatase 3
APPBP2	0.416195	1.9084	0.0074214	yes			-3.51115	-3.6039	-3.32814	-2.97081	-3.14916	-3.07464	16.5806	1	1	1	2.7	66.853	0.004675	6.3699	2940200	1	Q92624;K7EN61;K7EIZ9	Q92624;K7EN61;K7EIZ9	Amyloid protein-binding protein 2
TMX3	0.416175	2.27581	0.00549953	yes			-2.52106	-2.52239	-2.38186	-1.96446	-2.04362	-2.1687	17.4259	1	1	1	3.1	51.871	0.0032081	6.7413	3873700	1	Q96JJ7;H3BT89;H3BVI1;H3BPB3;B4DIE3	Q96JJ7;H3BT89;H3BVI1;H3BPB3;B4DIE3	Protein disulfide-isomerase TMX3
ECE1	0.414214	2.07249	0.00623902	yes			-3.49292	-3.38715	-3.61722	-3.01568	-3.19168	-3.04728	19.2759	3	3	3	7.3	87.163	0	28.139	26661000	3	P42892;B4DKB2;A0A3B3ISF9	P42892;B4DKB2;A0A3B3ISF9	Endothelin-converting enzyme 1
RNF20	0.413652	2.78795	0.00380169	yes			0.764032	0.775944	0.618365	1.17267	1.12204	1.10459	20.1886	10	9	9	12.4	113.66	0	61.389	63334000	10	Q5VTR2;C9J0A5;C9JXC9;C9JWJ4	Q5VTR2	E3 ubiquitin-protein ligase BRE1A
MRPS2	0.413442	1.18931	0.0147677		yes	yes	-2.9065	-3.26305	-3.35939	-2.59319	-2.80767	-2.88776	19.7106	1	1	1	6.4	33.249	0.0030058	6.885	15444000	2	Q9Y399	Q9Y399	28S ribosomal protein S2, mitochondrial
NVL	0.413147	1.5644	0.00948041	yes			-2.50125	-2.51673	-2.57896	-1.88153	-2.22253	-2.25344	16.3421	3	3	3	5.8	95.05	0	20.288	3904600	4	O15381	O15381	Nuclear valosin-containing protein-like
PRTFDC1	0.412908	1.70147	0.00800308	yes			0.397425	0.104689	0.264434	0.808928	0.594498	0.601847	23.0018	4	3	3	20.9	25.673	0	23.897	75593000	4	Q9NRG1	Q9NRG1	Phosphoribosyltransferase domain-containing protein 1
CCDC91	0.411775	0.466724	0.0799467				-3.80916	-3.92047	-3.96108	-2.77172	-4.06371	-3.61995	19.3933	1	1	1	2.5	49.971	0.0023563	7.154	14460000	1	Q7Z6B0;F5GWR1;A0A0A0MTP0;A0A0A0MTK0	Q7Z6B0;F5GWR1;A0A0A0MTP0;A0A0A0MTK0	Coiled-coil domain-containing protein 91
FAM63A	0.410701	1.2771	0.0137335				-4.18305	-4.31285	-4.41473	-4.10433	-3.64141	-3.93279	19.155	1	1	1	6	51.777	0	14.9	8756100	1	Q8N5J2	Q8N5J2	Protein FAM63A
FMR1	0.410356	0.993733	0.0223788				1.604	1.66339	1.53236	1.80091	1.84051	2.38941	22.5282	14	13	12	28	71.174	0	91.357	199600000	15	Q06787;A8MQB8;G3V0J0;A0A087WXI3;R9WNI0;Q8IXW7;A0A087WY29;A0A087WWR6;A0A087X1M7;A0A087WWU4	Q06787;A8MQB8;G3V0J0;A0A087WXI3;R9WNI0;Q8IXW7;A0A087WY29	Fragile X mental retardation protein 1
SLC25A10	0.409679	1.01749	0.0217699		yes		-2.90917	-3.38865	-2.76862	-2.65005	-2.57352	-2.61383	19.0586	1	1	1	3.5	31.282	0.0080557	6.0126	8190600	1	Q9UBX3;F6RGN5	Q9UBX3;F6RGN5	Mitochondrial dicarboxylate carrier
HECTD3	0.407597	1.73133	0.00799077	yes			-3.32293	-3.42251	-3.64172	-2.95821	-3.12098	-3.08518	18.5145	5	5	5	7.5	97.112	0	33.651	16852000	6	Q5T447	Q5T447	E3 ubiquitin-protein ligase HECTD3
SDHA	0.407133	3.27208	0.00325029	yes	yes	yes	-0.567896	-0.481062	-0.536006	-0.0634689	-0.170479	-0.129616	20.5547	6	6	6	12.5	72.691	0	44.477	47746000	6	P31040;D6RFM5;A0A494C1T6;A0A087X1I3;H0Y8X1	P31040;D6RFM5;A0A494C1T6;A0A087X1I3	Succinate dehydrogenase [ubiquinone] flavoprotein subunit, mitochondrial
APLP2	0.406059	1.06329	0.0201003				-4.69891	-4.42823	-4.49993	-3.83191	-4.20205	-4.37494	18.8178	2	2	2	3.4	86.955	0	15.026	16172000	2	Q06481;E9PQS3	Q06481;E9PQS3	Amyloid-like protein 2
POP5	0.406056	2.34575	0.00568363	yes			-1.60246	-1.61882	-1.80069	-1.24467	-1.23054	-1.32859	19.2009	1	1	1	7.4	18.819	0.009901	5.9252	5423700	2	Q969H6	Q969H6	Ribonuclease P/MRP protein subunit POP5
TMF1	0.405686	1.07414	0.0198594				-2.38192	-2.48415	-2.90215	-2.03262	-2.29746	-2.22107	18.5364	5	5	5	5.7	122.84	0	32.95	22812000	5	P82094;A0A2R8Y7M0;F8WF45	P82094;A0A2R8Y7M0;F8WF45	TATA element modulatory factor
C1orf122	0.405424	0.855909	0.028932				-3.98121	-4.20391	-4.26023	-3.52248	-4.14851	-3.55809	19.4773	2	2	2	22.7	11.471	0	12.566	6568800	2	Q6ZSJ8	Q6ZSJ8	Uncharacterized protein C1orf122
STAMBP	0.405415	1.08131	0.0192817				0.365047	0.184914	0.295667	1.02107	0.483164	0.557636	21.4394	5	5	5	16	48.076	0	46.085	65407000	5	O95630;C9JK83;F5H5B9;C9JEK5	O95630;C9JK83	STAM-binding protein
HMGB2	0.405058	2.9459	0.00369427	yes			2.45671	2.54021	2.50856	2.89604	2.84005	2.98456	27.6044	6	5	5	25.4	24.033	0	34.157	1224400000	8	P26583;D6R9A6	P26583;D6R9A6	High mobility group protein B2
CEBPZ	0.405036	1.13607	0.0173366				-4.56514	-4.43809	-4.885	-4.35874	-4.02389	-4.29048	15.2334	1	1	1	2.1	120.97	0.0023815	7.317	1849100	1	Q03701;C9J9W7	Q03701;C9J9W7	CCAAT/enhancer-binding protein zeta
C1orf50	0.404337	3.01818	0.00351515	yes			-0.73329	-0.781364	-0.674306	-0.339723	-0.259447	-0.376779	20.8908	2	2	2	15.6	21.876	0	15.994	21387000	2	Q9BV19	Q9BV19	Uncharacterized protein C1orf50
VAMP2	0.403549	2.42949	0.00553558	yes			-0.623299	-0.771625	-0.557878	-0.271375	-0.206556	-0.264223	22.9587	3	2	2	53.4	12.663	0	21.798	40759000	4	P63027;J3QRU4;F8WCA0;L7N2F9	P63027;J3QRU4;F8WCA0;L7N2F9	Vesicle-associated membrane protein 2
PLCB3	0.402972	2.0201	0.00732998	yes			-2.05973	-2.05121	-1.82022	-1.63933	-1.51465	-1.56826	15.5431	1	1	1	1.5	138.8	0.0024808	8.2666	2578200	1	Q01970	Q01970	1-phosphatidylinositol 4,5-bisphosphate phosphodiesterase beta-3
MID1	0.402327	1.92717	0.00760422	yes			-3.2429	-3.24598	-3.30389	-2.99922	-2.69362	-2.89295	17.6135	2	2	2	4.8	75.25	0	13.494	5815500	2	O15344;A0A6Q8PF94;A0A6Q8PGA5	O15344;A0A6Q8PF94;A0A6Q8PGA5	E3 ubiquitin-protein ligase Midline-1
ETFA	0.402291	3.12292	0.00342982	yes	yes	yes	-1.19712	-1.06982	-1.0672	-0.700377	-0.722357	-0.704527	21.6449	6	6	6	33	35.079	0	48.459	65583000	8	P13804;H0YLU7;H0YL12;H0YNX6;H0YKF0;H0YK49;H0YL83;H0YM12	P13804;H0YLU7;H0YL12;H0YNX6;H0YKF0;H0YK49	Electron transfer flavoprotein subunit alpha, mitochondrial
RB1	0.401542	1.80396	0.00793774	yes			-0.463978	-0.387132	-0.357626	0.153793	0.0142155	-0.172117	19.2278	6	6	6	8	106.16	0	40.361	30699000	7	P06400;A0A3B3IS71;A0A2R8YFL6;A0A2R8Y743	P06400;A0A3B3IS71	Retinoblastoma-associated protein
ARFGEF2	0.400827	2.40507	0.00567837	yes			-3.76992	-3.87667	-3.89555	-3.4344	-3.35889	-3.54637	16.3242	4	2	2	3.1	202.04	0	13.996	8123000	2	Q9Y6D5	Q9Y6D5	Brefeldin A-inhibited guanine nucleotide-exchange protein 2
BBS2	0.400494	0.754916	0.0387019			yes	-3.57399	-3.03699	-3.79042	-2.90544	-3.05564	-3.23884	18.185	1	1	1	1.9	79.87	0.0024396	7.8812	9834400	1	Q9BXC9;H3BRL0	Q9BXC9;H3BRL0	Bardet-Biedl syndrome 2 protein
DDX18	0.40037	2.23866	0.0061844	yes			-1.02034	-1.07206	-1.21844	-0.614972	-0.732615	-0.762148	19.7024	7	7	7	19.6	75.406	0	54.533	29006000	7	Q9NVP1;H7C452	Q9NVP1	ATP-dependent RNA helicase DDX18
TRIO	0.40027	0.834799	0.0315179				-5.69675	-5.02903	-5.57889	-4.89309	-5.1851	-5.02568	14.7268	2	2	1	1	262.68	0.002574	9.4449	3226600	1	E7EWP2;O75962;F5H228;E7EPJ7	E7EWP2;O75962;F5H228;E7EPJ7	Triple functional domain protein
TWF2	0.399673	3.62118	0.00283294	yes			2.11603	2.00649	2.07522	2.46899	2.45969	2.46808	24.1159	11	9	9	43.8	39.548	0	137.87	363610000	15	Q6IBS0;A0A7I2V2U8;A0A7I2V5D3;A0A7I2V5B1;D6RG15;H0Y858;H7C5I2;A0A7I2YQM6;A0A7I2V3T5	Q6IBS0;A0A7I2V2U8;A0A7I2V5D3;A0A7I2V5B1;D6RG15	Twinfilin-2
RCOR1;RCOR3	0.398701	1.24784	0.0148141				-2.71268	-3.19827	-2.99607	-2.52251	-2.67354	-2.51488	18.5115	1	1	1	4.1	53.327	0	13.337	8968500	1	Q9UKL0;Q9P2K3;E9PQE5;B4DV59	Q9UKL0;Q9P2K3;E9PQE5;B4DV59	REST corepressor 1;REST corepressor 3
U2AF2	0.398489	2.2956	0.00595	yes			2.21964	2.00298	2.02538	2.44301	2.5049	2.49556	25.5924	15	15	15	46.9	53.5	0	157.18	758900000	27	P26368;K7ENG2;K7ELP8	P26368;K7ENG2	Splicing factor U2AF 65 kDa subunit
CEP97	0.398338	2.37739	0.00560584	yes			-1.94671	-1.84628	-2.07134	-1.58775	-1.52219	-1.55937	18.1444	3	3	3	6.2	96.98	0	23.978	11879000	3	Q8IW35;E9PG22;F8WF91	Q8IW35;E9PG22	Centrosomal protein of 97 kDa
TUBA4A	0.397681	2.69094	0.00462684	yes			-1.58035	-1.48117	-1.61707	-1.11223	-1.23689	-1.13643	19.1061	22	2	2	53.3	49.924	0	14.08	11850000	3	P68366;C9JEV8;C9JQ00;C9JJQ8;C9JDL2	P68366	Tubulin alpha-4A chain
ILVBL	0.396664	1.67176	0.00909489	yes			-2.19719	-2.51833	-2.22211	-1.87414	-1.97827	-1.89523	20.4209	3	3	3	8.7	67.867	0	26.961	35095000	3	A1L0T0;E9PL44;E9PJS0;M0R026;M0R1B5	A1L0T0;E9PL44;E9PJS0;M0R026	Acetolactate synthase-like protein
IRF2BP1	0.395914	1.37915	0.0132535				-1.92501	-1.99222	-2.32495	-1.69275	-1.77	-1.59169	19.0798	3	3	3	8	61.687	0	18.562	19948000	3	Q8IU81	Q8IU81	Interferon regulatory factor 2-binding protein 1
PPP1R18	0.395629	0.620638	0.0536309				-4.94232	-4.73532	-5.67451	-4.67022	-4.7768	-4.71826	14.5885	1	1	1	6.4	67.942	0.0038142	6.4892	714450	1	Q6NYC8;A0A0G2JHC2	Q6NYC8;A0A0G2JHC2	Phostensin
FOXK1	0.395054	0.97712	0.0253297				-3.82098	-4.38388	-3.89633	-3.51391	-3.64969	-3.75244	18.7411	2	2	2	3.5	75.456	0.0013186	11.159	14898000	3	P85037;U3KQ26	P85037;U3KQ26	Forkhead box protein K1
USP34	0.392404	2.97428	0.00402846	yes			-2.77634	-2.88481	-2.73389	-2.3838	-2.41815	-2.41588	15.676	4	4	4	1.7	404.23	0	29.998	9580800	4	Q70CQ2;A0A0C4DG73;H7C150;H7C183	Q70CQ2;A0A0C4DG73	Ubiquitin carboxyl-terminal hydrolase 34;Ubiquitin carboxyl-terminal hydrolase
DPH2	0.392287	3.21851	0.00347009	yes			-2.32093	-2.37717	-2.28728	-1.9879	-1.88338	-1.93725	19.4953	5	5	5	22.1	52.082	0	42.557	16998000	5	Q9BQC3;E9PLL2;E9PMH7;E9PJH6;H0YCR5	Q9BQC3	Diphthamide biosynthesis protein 2
YIPF5	0.389575	1.66215	0.00963636	yes			-1.7468	-1.54352	-1.70151	-1.1444	-1.43993	-1.23878	23.8724	3	3	2	22.2	27.989	0	18.815	30714000	3	Q969M3;E5RGR9;E5RHH4	Q969M3	Protein YIPF5
C4orf46	0.389467	0.546326	0.0661235				-4.76889	-4.53689	-5.46709	-4.24538	-4.65082	-4.70827	20.1368	1	1	1	22.1	11.899	0.0025701	7.0227	3458700	2	Q504U0	Q504U0	Renal cancer differentiation gene 1 protein
NNT	0.389143	0.944551	0.0265522		yes	yes	-3.32972	-2.71194	-2.97073	-2.60302	-2.49815	-2.74379	17.1916	1	1	1	0.8	113.89	0.0034091	6.6413	7185200	1	Q13423;E9PCX7;A0A590UK15	Q13423;E9PCX7;A0A590UK15	NAD(P) transhydrogenase, mitochondrial
MEGF8	0.388777	1.17943	0.0176455				-5.50807	-5.09444	-5.5891	-4.96344	-5.01876	-5.04308	13.8798	1	1	1	0.7	303.1	0.0024832	8.2843	1567600	1	Q7Z7M0;F5GZG7	Q7Z7M0;F5GZG7	Multiple epidermal growth factor-like domains protein 8
EIF4E2	0.388578	1.51689	0.0117541				0.413345	0.151794	0.0104675	0.5686	0.598267	0.574474	21.5101	4	4	4	22.4	28.362	0	31.277	38827000	7	O60573;C9JEL3;B9A044;B8ZZ50;B8ZZL3;B4E1E4;B9A023	O60573;C9JEL3;B9A044;B8ZZ50;B8ZZL3	Eukaryotic translation initiation factor 4E type 2
OIP5	0.388348	2.68044	0.00510921	yes			-3.28068	-3.43501	-3.28028	-2.9677	-2.95613	-2.9071	20.8081	2	2	2	12.7	24.691	0	13.792	22031000	3	O43482;H0YKL4	O43482;H0YKL4	Protein Mis18-beta;Protein yippee-like
LAMP2	0.386997	1.7168	0.00957751	yes			-1.02456	-0.768955	-0.706559	-0.502198	-0.440278	-0.396602	20.998	3	3	2	7.3	44.96	0	21.701	39792000	4	P13473	P13473	Lysosome-associated membrane glycoprotein 2
DCUN1D1	0.386962	2.22232	0.00690909	yes			-1.54062	-1.78172	-1.6186	-1.26456	-1.28424	-1.23126	20.0747	2	2	2	10.8	30.124	0	16.327	14355000	3	Q96GG9;C9JVE2;C9JRU6;C9J0B2;C9J8R4	Q96GG9;C9JVE2;C9JRU6;C9J0B2;C9J8R4	DCN1-like protein 1;DCN1-like protein
EEFSEC	0.385511	2.13351	0.00763997	yes			0.122902	0.00198078	-0.105005	0.470591	0.358505	0.347315	21.7302	9	9	9	22.5	65.304	0	67.843	100890000	9	P57772;C9J8T0	P57772;C9J8T0	Selenocysteine-specific elongation factor
RHOG	0.385092	2.12406	0.00760855	yes			-0.97143	-0.776799	-1.03036	-0.551457	-0.524088	-0.547771	20.6167	4	3	3	29.8	21.308	0	21.816	17686000	4	P84095	P84095	Rho-related GTP-binding protein RhoG
ARHGAP17	0.384899	2.49874	0.00570965	yes			-0.0369816	-0.175338	-0.220949	0.245037	0.194984	0.281408	20.5111	6	6	6	11.8	95.436	0	55.193	50809000	8	Q68EM7;C9IZD3;I3L4P0;I3L4P6;I3L1S9	Q68EM7;C9IZD3	Rho GTPase-activating protein 17
SPTAN1	0.384644	4.18383	0.00285647	yes			4.84248	4.7892	4.80722	5.16883	5.20073	5.22328	23.182	71	71	71	40.4	284.54	0	323.31	1360900000	104	Q13813;A0A0D9SF54;A0A0D9SGF6;A0A0D9SFH4;A0A0D9SFF6;A0A1B0GTB7;A0A1B0GUH3;A0A1B0GV13;A0A5F9ZHC3	Q13813;A0A0D9SF54;A0A0D9SGF6	Spectrin alpha chain, non-erythrocytic 1
GPC4;GPC6	0.382953	2.19369	0.00737822	yes			-2.04467	-1.82792	-2.00637	-1.63365	-1.56544	-1.53102	18.8742	2	2	2	5.9	62.411	0	14.79	13455000	2	O75487;Q9Y625;A0A087WT82	O75487;Q9Y625;A0A087WT82	Glypican-4;Secreted glypican-4;Glypican-6;Secreted glypican-6
ADD3	0.382814	1.51753	0.0118895				-2.50547	-2.81249	-2.74636	-2.37325	-2.16558	-2.37704	18.5634	1	1	1	2.8	79.154	0.0025893	10.167	10847000	1	Q9UEY8	Q9UEY8	Gamma-adducin
PFKP	0.382548	3.72451	0.00336071	yes			2.10129	2.09071	2.14035	2.49143	2.53696	2.4516	23.5466	22	19	19	38	85.595	0	180.67	392110000	29	Q01813;A0A7I2V3Z0;B1APP6;Q5VSR5;H0Y757;V9GYV7;V9GY25;A0A7I2V5S1;H0Y3Y3	Q01813;A0A7I2V3Z0;B1APP6	ATP-dependent 6-phosphofructokinase, platelet type
METTL14	0.382174	2.32528	0.00666667	yes			-1.24211	-1.40626	-1.34823	-0.979508	-1.01261	-0.857959	19.7535	5	5	5	18.2	52.15	0	36.53	15909000	5	Q9HCE5;A0A0D9SF88;A0A0D9SFW0;D6RBL4;D6RD73	Q9HCE5	N6-adenosine-methyltransferase subunit METTL14
PATL1	0.382106	1.4749	0.0127793				-2.02359	-2.14005	-2.37081	-1.67116	-1.87749	-1.83948	19.7268	6	6	6	13.1	86.849	0	45.214	37311000	7	Q86TB9	Q86TB9	Protein PAT1 homolog 1
HSPH1	0.381065	5.5497	0.00220957	yes			5.00059	5.02359	5.01278	5.38619	5.38566	5.4083	25.5796	44	42	41	63.4	96.864	0	323.31	2356800000	87	Q92598;A0A0A0MSM0;R4GN69;Q5TBM3	Q92598;A0A0A0MSM0	Heat shock protein 105 kDa
QKI	0.379838	3.01074	0.00463137	yes			0.549765	0.533247	0.424148	0.851046	0.917179	0.878448	21.2246	4	4	4	17.9	37.67	0	30.37	34305000	4	Q96PU8;F5H5U6;F5H8C8;F5GXS8;F5GYM3;H0YG47;H0YFB7;F5GYT7;H0YGD6	Q96PU8;F5H5U6;F5H8C8;F5GXS8;F5GYM3;H0YG47	Protein quaking
SCO2	0.37977	1.29007	0.0157016		yes	yes	-4.22328	-4.37855	-4.29884	-3.65948	-4.05613	-4.04576	18.2151	1	1	1	3	29.81	0.0055408	6.2826	4260100	1	O43819	O43819	Protein SCO2 homolog, mitochondrial
FERMT2	0.379317	3.75932	0.00345235	yes			2.05688	2.1498	2.1208	2.49987	2.48589	2.47967	22.0042	15	15	15	31.9	77.86	0	123.62	155650000	22	Q96AC1;H0YJ34;A0A0U1RRM8;G3V3J0;H0YJB6;G3V5R2;G3V281;Q9BQL6;G3V1L6	Q96AC1;H0YJ34;A0A0U1RRM8	Fermitin family homolog 2
MIOS	0.378369	1.47415	0.0132884				-1.77942	-2.14258	-1.93584	-1.5487	-1.68095	-1.49308	18.5302	3	3	3	6.4	98.583	0	20.244	20443000	4	Q9NXC5;C9JTV2;C9JAQ1	Q9NXC5	WD repeat-containing protein mio
STAT3	0.378117	3.90053	0.00337194	yes			1.37902	1.43339	1.42025	1.7534	1.79137	1.82224	20.901	11	11	11	20	88.067	0	80.101	76366000	11	P40763;A0A7I2V395;A0A7I2YQD2;A0A7I2V4R2;A0A7I2V4R3;A0A7I2V4C8;A0A7I2YQI1;A0A7I2YQR5;A0A7I2V444;A0A7I2V2G1;A0A7I2V5N9;A0A7I2V3V0;A0A7I2V2T1;G8JLH9;A0A7I2V552;A0A7I2V4F6	P40763;A0A7I2V395;A0A7I2YQD2;A0A7I2V4R2;A0A7I2V4R3;A0A7I2V4C8;A0A7I2YQI1;A0A7I2YQR5;A0A7I2V444;A0A7I2V2G1;A0A7I2V5N9;A0A7I2V3V0;A0A7I2V2T1;G8JLH9;A0A7I2V552;A0A7I2V4F6	Signal transducer and activator of transcription 3;Signal transducer and activator of transcription
NPM3	0.377681	4.65272	0.00289423	yes			2.10256	2.13069	2.13295	2.48552	2.52663	2.48709	25.1766	7	7	7	60.1	19.343	0	65.303	303380000	18	O75607	O75607	Nucleoplasmin-3
PRMT9	0.377375	1.26278	0.0169046				-3.86343	-4.26178	-3.85276	-3.62658	-3.54212	-3.67714	17.6157	2	2	2	4.7	94.5	0	19.423	7631900	3	Q6P2P2	Q6P2P2	Putative protein arginine N-methyltransferase 9
RAB6C	0.377052	4.09767	0.00324287	yes			-2.88724	-2.90306	-2.94986	-2.52856	-2.51855	-2.56189	19.6349	2	1	1	13	28.242	0	13.703	9769400	1	Q53S08;Q9H0N0	Q53S08;Q9H0N0	Ras-related protein Rab-6C
ARPIN;C15orf38-AP3S2	0.37697	2.5005	0.00625551	yes			0.885485	1.05745	0.952611	1.33637	1.40027	1.28981	29.2511	4	4	4	25.2	24.943	0	29.926	8306100000	4	Q7Z6K5;A0A0A6YYH1	Q7Z6K5;A0A0A6YYH1	Arpin
XIAP	0.376718	2.40938	0.00642832	yes			-1.28174	-1.19888	-1.41096	-0.916644	-0.942743	-0.902045	18.7129	3	3	3	8	56.684	0	21.092	14179000	4	P98170;B1AKU2	P98170	E3 ubiquitin-protein ligase XIAP
NDUFS2	0.376453	0.735673	0.0443203		yes	yes	-6.56273	-6.7351	-6.04378	-6.24195	-5.86856	-6.10173	17.2726	1	1	1	2.6	52.545	0.0023657	7.2004	3958300	2	O75306;A0A7I2V5E2;A0A7I2V5G4;A0A7I2V630;A0A7I2V410;A0A7I2V4W5;A0A7I2V2B9;A0A7I2V3J6;A0A7I2V4X8;A0A7I2V596;A0A7I2YQG7	O75306;A0A7I2V5E2;A0A7I2V5G4;A0A7I2V630;A0A7I2V410;A0A7I2V4W5;A0A7I2V2B9;A0A7I2V3J6;A0A7I2V4X8;A0A7I2V596;A0A7I2YQG7	NADH dehydrogenase [ubiquinone] iron-sulfur protein 2, mitochondrial
SNRPE	0.375982	2.091	0.00793973	yes		yes	0.451014	0.265303	0.197551	0.706419	0.662745	0.672649	26.0805	4	4	4	65.2	10.803	0	39.785	283830000	11	P62304;A6NHK2	P62304;A6NHK2	Small nuclear ribonucleoprotein E
MED23	0.375615	1.89973	0.00863095	yes			-2.54709	-2.62418	-2.61218	-2.36915	-2.07907	-2.20839	16.4662	4	4	4	4.5	156.47	0	25.032	6337500	4	Q9ULK4;Q5JWT2	Q9ULK4;Q5JWT2	Mediator of RNA polymerase II transcription subunit 23
NOL9	0.374914	2.68855	0.00559054	yes		yes	-0.178257	-0.273563	-0.348	0.120457	0.133062	0.0714035	19.7332	7	7	6	14.8	79.322	0	51.539	22661000	7	Q5SY16	Q5SY16	Polynucleotide 5-hydroxyl-kinase NOL9
KLHL26	0.374801	2.13988	0.00776	yes			0.212114	0.335732	0.443223	0.763264	0.701361	0.650846	20.4596	2	2	2	7.5	68.139	0	17.093	53356000	2	Q53HC5;M0R1P3;M0R1N0	Q53HC5;M0R1P3;M0R1N0	Kelch-like protein 26
CARHSP1	0.373957	2.06052	0.00789687	yes			-0.032774	-0.238523	-0.21783	0.245956	0.260588	0.126202	24.1293	4	4	4	59.2	15.892	0	57.749	128450000	9	Q9Y2V2;H3BSW7;H3BUY4;H3BPY5;H3BNU9;H3BTK3;I3L3X8	Q9Y2V2;H3BSW7;H3BUY4;H3BPY5;H3BNU9	Calcium-regulated heat stable protein 1
ARPC4;ARPC4-TTLL3	0.373411	3.34286	0.00420947	yes			2.64583	2.62417	2.66987	3.00641	3.08239	2.97129	24.4942	5	5	5	33.9	19.667	0	47.36	212690000	7	P59998;F8WCF6;F8WDD7;H7C0A3;A0A0A6YYG9;R4GN08;F8WDW3;F8WE39	P59998;F8WCF6;F8WDD7;H7C0A3;A0A0A6YYG9	Actin-related protein 2/3 complex subunit 4
HSPA4L	0.372832	4.11048	0.00337946	yes			2.91132	2.8712	2.93197	3.25057	3.29466	3.28775	23.5896	26	23	23	43.5	94.511	0	189.43	656390000	38	O95757;E9PDE8;D6RJ96	O95757;E9PDE8;D6RJ96	Heat shock 70 kDa protein 4L
KATNAL1	0.372774	1.22927	0.018399				-2.6677	-3.10724	-2.73525	-2.38534	-2.48873	-2.51781	17.7027	1	1	1	3.3	55.392	0.0024056	7.548	5973300	3	Q9BW62	Q9BW62	Katanin p60 ATPase-containing subunit A-like 1
GTPBP4	0.372442	2.36826	0.00721079	yes			-0.146833	-0.117404	-0.267454	0.107197	0.231146	0.247292	20.4097	8	8	8	16.2	73.964	0	63.036	45965000	8	Q9BZE4;Q5T3R7	Q9BZE4	Nucleolar GTP-binding protein 1
OSCP1	0.37214	0.653749	0.0535516				-4.79293	-5.17215	-4.43362	-4.20308	-4.38209	-4.69711	15.8623	1	1	1	5.1	44.586	0.00249	8.3207	1608400	1	Q8WVF1;H7C0S2;C9JF58	Q8WVF1;H7C0S2;C9JF58	Protein OSCP1
FAM208A	0.371431	1.728	0.0102805				-3.62909	-3.88062	-3.86473	-3.43965	-3.31987	-3.50062	16.6517	2	2	2	2.7	189.03	0	18.334	9266500	2	Q9UK61;A0A087X0F1	Q9UK61;A0A087X0F1	Protein FAM208A
UFD1L	0.371138	4.74345	0.00283628	yes		yes	0.9564	0.977446	0.988265	1.32162	1.36344	1.35047	22.3625	6	6	6	33.2	34.5	0	61.703	75496000	10	Q92890;C9JNP9;C9IZG3;C9J6N9	Q92890;C9JNP9;C9IZG3	Ubiquitin fusion degradation protein 1 homolog
TOP1	0.371004	0.817022	0.0382166				-4.13925	-3.93471	-4.50523	-4.0594	-3.786	-3.62079	18.3988	2	2	2	4.2	90.725	0	14.375	13133000	2	P11387	P11387	DNA topoisomerase 1
DLAT	0.369106	1.33289	0.0159018		yes	yes	-4.89285	-4.47694	-4.59963	-4.28326	-4.22095	-4.35789	17.7117	3	3	3	4.8	68.996	0	18.313	7298400	3	P10515;H0YDD4;E9PEJ4	P10515;H0YDD4;E9PEJ4	Dihydrolipoyllysine-residue acetyltransferase component of pyruvate dehydrogenase complex, mitochondrial;Acetyltransferase component of pyruvate dehydrogenase complex
ZNRF2	0.368278	1.17073	0.0213272				-5.42944	-5.88858	-5.56552	-5.30544	-5.32851	-5.14476	19.0741	1	1	1	8.3	24.115	0.0025387	8.72	6071100	1	Q8NHG8	Q8NHG8	E3 ubiquitin-protein ligase ZNRF2
EIF6	0.367504	2.54605	0.00643945	yes			0.043829	-0.0751915	0.094758	0.36257	0.364372	0.438965	24.9131	7	7	7	48.6	26.599	0	103.05	284350000	15	P56537;B7ZBH1;A0A0U1RQV5	P56537	Eukaryotic translation initiation factor 6
LRPPRC	0.367092	3.18547	0.00499033	yes	yes	yes	0.533142	0.590456	0.485951	0.946861	0.896984	0.86698	20.136	13	13	13	12.6	157.9	0	95.519	103690000	14	P42704;B8ZZ38;A0A0C4DG06;C9JCA9	P42704	Leucine-rich PPR motif-containing protein, mitochondrial
SPR	0.365709	1.54409	0.0133631		yes		0.94722	1.1498	1.31872	1.5145	1.46636	1.532	22.0847	6	6	6	32.2	28.048	0	46.897	62270000	7	P35270	P35270	Sepiapterin reductase
DTL	0.364666	2.42963	0.00739667	yes			-1.40892	-1.41423	-1.39485	-0.932501	-1.05286	-1.13865	18.5931	3	3	3	7.1	79.467	0	22.94	12654000	4	Q9NZJ0;F5GZ90	Q9NZJ0;F5GZ90	Denticleless protein homolog
TRIM3	0.364069	1.3466	0.0162006				-5.01948	-4.79497	-4.66442	-4.54323	-4.5255	-4.31794	14.3645	2	1	1	3.6	80.829	0.0042401	6.4297	780450	1	O75382;A0A1W2PPI7	O75382;A0A1W2PPI7	Tripartite motif-containing protein 3
RAB6B	0.363966	1.42657	0.0148795				-4.30169	-4.40434	-4.23217	-3.91045	-3.7844	-4.15145	18.8115	6	2	1	42.3	23.461	0	14.549	5980700	2	Q9NRW1;C9JU14;J3KR73;C9J0I2	Q9NRW1;C9JU14;J3KR73	Ras-related protein Rab-6B
NRBP1	0.363841	2.66953	0.00632574	yes			-0.739428	-0.793384	-0.908764	-0.47444	-0.429344	-0.446268	20.2782	3	3	3	8.4	59.844	0	21.882	21617000	3	Q9UHY1;F8W6G1;C9JHZ6	Q9UHY1;F8W6G1	Nuclear receptor-binding protein
MXRA7	0.363804	1.98361	0.00882127	yes			-2.66383	-2.77825	-2.84246	-2.28783	-2.40904	-2.49626	22.1133	1	1	1	45.5	2.6259	0.0030219	6.9552	9074000	2	K7EPS4	K7EPS4
FAR1	0.363625	1.7975	0.0102877				-0.963531	-0.979978	-1.09073	-0.657654	-0.783416	-0.502293	19.2259	3	3	3	8.5	59.356	0	22.48	17781000	4	Q8WVX9;E9PNW8	Q8WVX9;E9PNW8	Fatty acyl-CoA reductase 1
BROX	0.363593	2.37142	0.00767895	yes			1.55548	1.37867	1.37428	1.81366	1.76544	1.82012	22.5311	6	6	6	23.1	46.476	0	52.332	103030000	13	Q5VW32;F5GXQ0;Q5VW33	Q5VW32;F5GXQ0;Q5VW33	BRO1 domain-containing protein BROX
AK6;TAF9	0.363371	3.06394	0.00549442	yes			0.878439	0.807865	0.760133	1.21896	1.17291	1.14468	22.6751	5	5	5	45.9	20.061	0	44.786	73668000	6	Q9Y3D8;A0A087WVD7;D6RDH4	Q9Y3D8;A0A087WVD7;D6RDH4	Adenylate kinase isoenzyme 6
TBC1D5	0.363008	3.13345	0.00536475	yes			-0.880505	-0.905535	-1.00373	-0.583625	-0.548967	-0.568157	18.7804	4	4	4	8.2	89.003	0	27.894	17561000	4	Q92609;C9J3F6;C9JMP7;C9JIU4;F2Z3I5;C9JNM0;C9JED7;F2Z3C3;C9K0P2;C9J397;C9JWX0;C9JW04;C9JDR8	Q92609;C9J3F6	TBC1 domain family member 5
ALDH1B1	0.362803	1.15925	0.0223401		yes	yes	-3.72619	-3.92509	-4.20586	-3.64308	-3.4939	-3.63175	17.9554	2	2	2	6.2	57.206	0	13.261	5591500	2	P30837	P30837	Aldehyde dehydrogenase X, mitochondrial
HSPBP1	0.360644	3.70125	0.00418418	yes			1.90485	1.84039	1.89474	2.27867	2.21952	2.22372	23.4029	9	9	9	42.3	39.302	0	120.91	210720000	14	Q9NZL4;K7EL16;K7EN20;K7ERT9;K7EKM6;K7EMM7	Q9NZL4	Hsp70-binding protein 1
CBFB	0.360554	2.43996	0.00762109	yes			0.323614	0.507792	0.342322	0.766844	0.743917	0.744629	25.3253	2	2	2	30	6.8585	0	15.389	42042000	3	J3KTD8	J3KTD8
ZBTB21	0.360478	0.947754	0.030836				-3.5128	-3.90031	-3.90402	-3.61499	-3.42672	-3.19398	14.2971	1	1	1	1.6	118.87	0.0024516	7.9673	1046800	1	Q9ULJ3;E7EVF9	Q9ULJ3;E7EVF9	Zinc finger and BTB domain-containing protein 21
KIAA1429	0.359192	0.663298	0.0549863				-4.26537	-5.05975	-4.68346	-4.34339	-4.44193	-4.1457	16.985	4	4	4	3.6	202.02	0	28.941	12712000	4	Q69YN4;H0YBN5	Q69YN4	Protein virilizer homolog
TRAP1	0.359044	1.28499	0.0184312		yes	yes	0.872753	0.913111	1.27663	1.35437	1.35355	1.4317	20.1098	5	5	5	10.4	80.109	0	47.394	45259000	6	Q12931;I3L0K7;I3L239;I3L253;I3L2D5	Q12931;I3L0K7;I3L239	Heat shock protein 75 kDa, mitochondrial
HAGH	0.358433	2.47711	0.00763366	yes	yes	yes	-1.56605	-1.50807	-1.64876	-1.27769	-1.14036	-1.22954	21.8628	2	2	2	8.4	33.805	0	12.914	64835000	3	Q16775;H3BPK3;H3BV79;H3BPQ4	Q16775;H3BPK3;H3BV79;H3BPQ4	Hydroxyacylglutathione hydrolase, mitochondrial
CPD	0.357977	2.00326	0.00894737	yes			0.0855293	0.212166	0.163836	0.627205	0.390974	0.517284	19.0032	5	5	5	4.2	152.93	0	31.109	37307000	5	O75976;J3QRJ9	O75976	Carboxypeptidase D
EMC10	0.357709	1.08004	0.0259326				-1.78282	-1.93895	-2.28306	-1.69335	-1.69255	-1.5458	19.3822	1	1	1	6.5	27.347	0.0025873	10.092	5466600	1	Q5UCC4;M0R2A0	Q5UCC4;M0R2A0	ER membrane protein complex subunit 10
LCHN;KIAA1147	0.357356	2.64121	0.00691497	yes			-3.24532	-3.11728	-3.27089	-2.87455	-2.87337	-2.8135	16.9722	2	2	2	5.5	51.445	0	14.583	3471500	2	A4D1U4;C9J7X6	A4D1U4;C9J7X6	Protein LCHN
SEC61B	0.357237	2.73551	0.0064562	yes			1.48654	1.43975	1.45419	1.81973	1.89708	1.73538	24.2782	3	3	3	37.5	9.9743	0	20.895	122070000	9	P60468;S4R3B5	P60468	Protein transport protein Sec61 subunit beta
WDR11	0.356549	2.20837	0.00801543	yes			0.788397	0.776934	0.66579	1.03122	1.20922	1.06033	19.7308	11	11	11	14.2	136.68	0	85.312	56556000	11	Q9BZH6;S4R3Z0;S4R3P9	Q9BZH6	WD repeat-containing protein 11
ADPRHL2	0.356352	1.88804	0.0100478		yes	yes	-1.87148	-1.81731	-1.89326	-1.35318	-1.62703	-1.5328	23.0783	5	5	5	23.4	38.946	0	36.076	132850000	5	Q9NX46	Q9NX46	Poly(ADP-ribose) glycohydrolase ARH3
MOCS2	0.356238	2.21291	0.00802162	yes			-1.53298	-1.70872	-1.50466	-1.26868	-1.20692	-1.20205	21.4376	1	1	1	12.5	9.7552	0.0025195	8.5108	17042000	1	O96033;E9PKT9	O96033;E9PKT9	Molybdopterin synthase sulfur carrier subunit
RAB27A	0.355254	1.34036	0.0174157				-4.04887	-3.84761	-4.0499	-3.8082	-3.62496	-3.44746	17.7263	1	1	1	4.5	24.868	0.0092893	5.9493	3035800	1	P51159;H3BU81;H3BUD9;H3BS49;H3BVH7;H3BN55	P51159;H3BU81;H3BUD9;H3BS49;H3BVH7;H3BN55	Ras-related protein Rab-27A
GTF2E2	0.355136	1.3572	0.017347				-5.87454	-5.79366	-6.114	-5.44404	-5.70551	-5.56725	19.207	2	2	2	10.3	33.043	0.00081323	12.022	10893000	2	P29084;E5RH41	P29084;E5RH41	Transcription initiation factor IIE subunit beta
TMX2	0.355123	2.45978	0.00761039	yes			-1.25813	-1.32638	-1.1951	-0.845461	-0.988591	-0.880196	20.1311	2	2	2	12.2	34.037	0	18.86	20670000	2	Q9Y320;A0A669KB09;E9PSF0;E9PRL5;E9PLR1;A0A669KBH8;G3V155	Q9Y320;A0A669KB09;E9PSF0;E9PRL5;E9PLR1;A0A669KBH8;G3V155	Thioredoxin-related transmembrane protein 2
COPRS	0.355044	0.760481	0.0456684				-1.92084	-2.48328	-2.59532	-1.89834	-1.96392	-2.07205	20.9176	4	4	4	32.1	20.066	0	32.569	15846000	4	Q9NQ92;H9KV77;J3QRX6;J3QRX9;J3QRX4	Q9NQ92;H9KV77;J3QRX6	Coordinator of PRMT5 and differentiation stimulator
PACSIN2	0.354746	2.21906	0.00796015	yes			1.46048	1.33033	1.29398	1.72779	1.63567	1.78557	22.6235	6	6	6	18.9	55.738	0	49.443	148630000	9	Q9UNF0;A0A0U1RR22;B0QYG7;B0QYG8;H0Y923	Q9UNF0;A0A0U1RR22;B0QYG7;B0QYG8	Protein kinase C and casein kinase substrate in neurons protein 2
PHKA1	0.354701	2.3168	0.00785871	yes		yes	-0.290234	-0.168169	-0.183333	0.193233	0.0416412	0.187492	19.1589	6	6	5	6.3	137.31	0	40.32	33364000	8	P46020;A6NIT2;A6NMN0	P46020;A6NIT2;A6NMN0	Phosphorylase b kinase regulatory subunit alpha, skeletal muscle isoform
MCTS1	0.354585	3.48503	0.00494727	yes			1.21966	1.11999	1.1973	1.52126	1.54237	1.53707	23.8859	6	6	6	44.2	20.555	0	48.876	155010000	11	Q9ULC4;A0A3B3IRV3	Q9ULC4	Malignant T-cell-amplified sequence 1
UBQLN4	0.354527	2.96612	0.00592883	yes			-1.06943	-1.1439	-1.09392	-0.719593	-0.819104	-0.704972	23.1237	5	3	3	14.1	63.852	0	27.675	155370000	4	Q9NRR5	Q9NRR5	Ubiquilin-4
TRIP4	0.354328	0.667324	0.0556634				-3.18766	-3.30023	-3.41478	-2.48568	-3.21863	-3.13538	19.1977	3	3	3	6.4	66.145	0	22.558	16837000	3	Q15650;H0YL91	Q15650;H0YL91	Activating signal cointegrator 1
WDR55	0.353965	2.00699	0.00961898	yes			-2.54475	-2.69345	-2.80232	-2.31336	-2.35961	-2.30566	20.1632	3	3	3	9.1	42.07	0	20.022	23484000	3	Q9H6Y2;G3V1J0;D6RGJ8	Q9H6Y2;G3V1J0	WD repeat-containing protein 55
NUBP1	0.352178	4.03954	0.00419679	yes			-0.438848	-0.49309	-0.460121	-0.0941067	-0.142794	-0.0986252	21.3518	5	5	5	34.1	34.534	0	47.654	32114000	6	P53384;I3L531;I3L3A0	P53384;I3L531	Cytosolic Fe-S cluster assembly factor NUBP1
MSH2	0.351808	3.51275	0.00512381	yes			1.73182	1.80141	1.70429	2.1124	2.08304	2.09751	22.1195	17	17	17	26.6	104.74	0	123.44	205040000	24	P43246;A0A2R8YFH0;E9PHA6;A0A2R8Y6P0;A0A2R8YG02;A0A2R8Y7S8;A0A2R8Y713	P43246;A0A2R8YFH0;E9PHA6;A0A2R8Y6P0;A0A2R8YG02;A0A2R8Y7S8	DNA mismatch repair protein Msh2
ATP6V0D2	0.351647	1.74826	0.0118247				-1.99907	-2.27606	-2.20409	-1.88105	-1.77358	-1.76964	18.6339	1	1	1	4.3	40.426	0.0025013	8.3964	6915300	2	Q8N8Y2	Q8N8Y2	V-type proton ATPase subunit d 2
PMPCA	0.351413	2.01766	0.00969143	yes	yes	yes	-2.38655	-2.35072	-2.2001	-1.95864	-2.04756	-1.87693	15.4511	2	2	2	4.2	58.252	0	12.678	1388700	2	Q10713	Q10713	Mitochondrial-processing peptidase subunit alpha
CORO7;CORO7-PAM16	0.351337	3.46433	0.00526276	yes			2.19966	2.25774	2.1756	2.52777	2.56569	2.59355	22.6797	14	14	14	27.1	100.6	0	145.17	221700000	22	P57737;A0A0A6YYL4;I3L167;E7EP81;I3L2Y6;I3L1M1;I3NI06;I3L1G9;I3L359;I3L351;I3L0X8;I3L442;I3L212;I3L426	P57737;A0A0A6YYL4	Coronin-7;Coronin
LARP6	0.350745	1.7211	0.0122964				-3.74964	-3.82874	-3.94239	-3.51654	-3.60067	-3.35132	16.0498	1	1	1	4.5	54.736	0.0025439	8.7776	2035100	2	Q9BRS8	Q9BRS8	La-related protein 6
CDC5L	0.350669	3.24737	0.00563153	yes			3.36479	3.41236	3.29371	3.69763	3.72045	3.70477	25.0616	15	15	15	27.2	92.25	0	145.87	1330700000	21	Q99459	Q99459	Cell division cycle 5-like protein
EP300;CREBBP	0.350569	1.51222	0.0148701				-4.46151	-4.74438	-4.75939	-4.37944	-4.2215	-4.31264	17.4297	2	2	2	1	264.16	0	12.519	12535000	2	Q09472;Q92793;A0A669KB12;I3L466	Q09472;Q92793;A0A669KB12;I3L466	Histone acetyltransferase p300;CREB-binding protein
SH3GLB2	0.35047	1.02389	0.0281251				-4.66119	-5.12297	-4.79847	-4.67426	-4.39526	-4.46171	18.7562	3	3	3	11.1	43.973	0	20.631	7969900	3	Q9NR46;B7ZC39;B7ZC38;H7C1Z6;F8WFB9	Q9NR46;B7ZC39;B7ZC38	Endophilin-B2
AQR	0.349942	1.45201	0.0157766				-2.46324	-2.51848	-2.56825	-2.20812	-2.32917	-1.96285	18.197	6	6	6	6.1	171.29	0	41.831	20434000	6	O60306;H0YH15	O60306;H0YH15	Intron-binding protein aquarius
COG1	0.349183	1.59802	0.0140219				-2.55431	-2.61628	-2.76392	-2.37191	-2.3765	-2.13854	18.1918	3	3	3	5.1	108.98	0	19.671	15570000	4	Q8WTW3;A0A087WVI0;E9PBL8	Q8WTW3;A0A087WVI0;E9PBL8	Conserved oligomeric Golgi complex subunit 1
VDAC3	0.348587	3.86548	0.00462231	yes	yes		0.310431	0.380739	0.3847	0.70359	0.705875	0.712166	22.8126	6	6	6	27.6	30.658	0	49.683	103130000	10	Q9Y277;E5RHE1;E5RJN6;E5RHZ6;E5RFL1;E5RFP6	Q9Y277;E5RHE1;E5RJN6;E5RHZ6	Voltage-dependent anion-selective channel protein 3
UBFD1	0.348164	2.89291	0.00658276	yes			-0.0637569	-0.0273571	-0.0660744	0.33283	0.341108	0.213364	22.6347	4	4	4	23.9	33.382	0	43.197	71636000	5	O14562;H3BRL3;H3BUM8	O14562;H3BRL3;H3BUM8	Ubiquitin domain-containing protein UBFD1
TXNDC17	0.347765	2.81363	0.00689737	yes			1.07519	1.09932	0.96127	1.41579	1.36416	1.39912	24.7379	3	3	3	30.9	13.941	0	25.24	223840000	8	Q9BRA2;I3L0K2;I3L3M7;I3L2R6	Q9BRA2;I3L0K2;I3L3M7	Thioredoxin domain-containing protein 17
NAGLU	0.347659	1.39152	0.017383				-2.38169	-2.65491	-2.71053	-2.12324	-2.31127	-2.26965	18.1733	3	3	3	7	82.265	0	22.341	9459200	3	P54802	P54802	Alpha-N-acetylglucosaminidase;Alpha-N-acetylglucosaminidase 82 kDa form;Alpha-N-acetylglucosaminidase 77 kDa form
NAF1	0.345899	1.91932	0.010892				-3.01204	-2.80184	-2.77603	-2.47242	-2.56414	-2.51566	19.471	2	2	2	6.3	53.716	0	15.153	7993400	3	Q96HR8	Q96HR8	H/ACA ribonucleoprotein complex non-core subunit NAF1
CAND2	0.344792	3.21956	0.00594469	yes			-2.30072	-2.36543	-2.37598	-1.95292	-2.01369	-2.04115	18.8947	9	7	7	10.4	135.25	0	53.074	28267000	7	O75155	O75155	Cullin-associated NEDD8-dissociated protein 2
GAK	0.344522	3.86249	0.00495677	yes			-0.418903	-0.390991	-0.462111	-0.0710239	-0.0638828	-0.103533	18.6802	9	9	9	12.3	143.19	0	64.016	24782000	9	O14976;A0A087X1U9;H0Y8H5;D6RF16;D6RAQ7;D6RE78;D6RAW3;H0YA39	O14976	Cyclin-G-associated kinase
NDUFB10	0.343239	1.12619	0.025929		yes		-2.38175	-1.96651	-2.29629	-1.98446	-1.75193	-1.87844	20.0437	1	1	1	6.4	20.776	0.0023496	7.1059	11889000	1	O96000;H3BV16;H3BPJ9	O96000;H3BV16;H3BPJ9	NADH dehydrogenase [ubiquinone] 1 beta subcomplex subunit 10
ATP2C1	0.343046	1.06504	0.0277922				-4.18001	-4.22371	-4.38298	-3.76269	-4.19483	-3.80005	15.6653	1	1	1	2.5	100.58	0.0024931	8.3522	2130600	1	P98194;H0Y9V7;B4E2Q0	P98194;H0Y9V7;B4E2Q0	Calcium-transporting ATPase type 2C member 1;Calcium-transporting ATPase
TUFM	0.342651	2.85872	0.00734228	yes	yes	yes	1.55725	1.62324	1.67243	1.90872	2.00339	1.96877	22.7772	9	9	9	26.3	49.541	0	78.075	215650000	13	P49411	P49411	Elongation factor Tu, mitochondrial
TSC1	0.341637	0.564227	0.0737338				-3.21718	-2.79513	-3.337	-2.35012	-2.96228	-3.012	15.9772	2	2	2	3.1	129.77	0.001832	10.803	3612500	2	Q92574;A0A2R8YFV7;A0A2R8Y5N2;A0A2R8Y5S3;A0A2R8Y6S8;A0A2R8Y5J1;A0A2R8Y5Q4;A0A2R8Y6N1;A0A2R8YEH9;A0A2R8YGL0;A0A2R8Y5F8;Q86WV8;A0A2R8Y7E9;A0A2R8Y6W1;Q59IT9;A0A2R8Y6S1	Q92574;A0A2R8YFV7;A0A2R8Y5N2;A0A2R8Y5S3;A0A2R8Y6S8;A0A2R8Y5J1;A0A2R8Y5Q4;A0A2R8Y6N1;A0A2R8YEH9;A0A2R8YGL0;A0A2R8Y5F8;Q86WV8;A0A2R8Y7E9;A0A2R8Y6W1;Q59IT9;A0A2R8Y6S1	Hamartin
C11orf84	0.341349	0.969055	0.033291				-4.09886	-4.10954	-4.42812	-3.76411	-3.72889	-4.11946	19.1462	2	2	2	11.8	41.036	0	13.047	11024000	3	Q9BUA3	Q9BUA3	Uncharacterized protein C11orf84
TRPC4AP	0.340815	1.65726	0.0142476				-3.83549	-3.64766	-3.95223	-3.4677	-3.42049	-3.52475	18.8417	3	3	3	4.1	90.851	0	17.23	20202000	3	Q8TEL6	Q8TEL6	Short transient receptor potential channel 4-associated protein
STX18	0.340033	2.05268	0.010235				-3.95904	-3.98773	-3.93317	-3.73868	-3.49778	-3.62338	17.0152	1	1	1	3.6	38.673	0.0023691	7.2209	2649200	2	Q9P2W9;D6RC71;D6RF48	Q9P2W9;D6RC71;D6RF48	Syntaxin-18
OTUD6B	0.339912	2.27844	0.00880826	yes			-0.598824	-0.751988	-0.741131	-0.395419	-0.393137	-0.283651	22.236	7	7	5	34.1	33.812	0	53.475	69156000	7	Q8N6M0;A0A087X0W9;A0A0C4DH76	Q8N6M0;A0A087X0W9	OTU domain-containing protein 6B
PLS3	0.339907	4.99074	0.00407819	yes			6.24556	6.21979	6.24364	6.55807	6.58615	6.58449	27.3464	37	37	34	69.5	70.81	0	323.31	6313800000	117	P13797;A0A0A0MSQ0;U3KQI3;H7C4N2;P13796;F2Z2Z9;Q5TBN3	P13797;A0A0A0MSQ0	Plastin-3
CAP1	0.339609	0.850988	0.042318				-3.58022	-3.77669	-4.19832	-3.57148	-3.50964	-3.45529	18.973	10	1	1	54.2	28.634	0.0032243	6.8222	6689300	3	Q5T0R9	Q5T0R9	Adenylyl cyclase-associated protein
PTPRS	0.339597	0.352202	0.154398				-5.45001	-4.49724	-4.84452	-4.53026	-4.125	-5.11771	13.4332	2	1	1	1.5	217.04	0.0038117	6.4829	951270	1	Q13332	Q13332	Receptor-type tyrosine-protein phosphatase S
ZGPAT	0.33943	1.15384	0.0259816				-4.29271	-4.29073	-4.61429	-4.22444	-3.92849	-4.02651	16.7236	2	2	2	5.3	57.358	0	13.316	3030200	2	Q8N5A5;X6RGY1	Q8N5A5;X6RGY1	Zinc finger CCCH-type with G patch domain-containing protein
MRPL12	0.339095	2.20115	0.00949495	yes	yes	yes	-1.34255	-1.54192	-1.50258	-1.11251	-1.16431	-1.09295	20.9603	3	3	3	28.3	21.348	0	21.283	16322000	4	P52815;B4DLN1	P52815;B4DLN1	39S ribosomal protein L12, mitochondrial
APBB1	0.337731	2.34693	0.00867656	yes			-0.942499	-1.0156	-1.002	-0.636198	-0.748465	-0.562245	18.8793	3	3	3	7.2	77.243	0	26.058	13020000	3	O00213;A0A075B7G8;J3KPL8;A0A087X0V7;A0A087WYH9;V9GYR7;V9GY97	O00213;A0A075B7G8;J3KPL8;A0A087X0V7;A0A087WYH9	Amyloid beta A4 precursor protein-binding family B member 1
SARS2	0.337468	1.54829	0.0157392		yes	yes	-1.48871	-1.45105	-1.64695	-1.0336	-1.29805	-1.24265	19.3303	2	2	2	5.8	58.282	0	13.702	20434000	2	Q9NP81;M0QWZ7;M0R2C6;M0QX29;B4DJM9;M0R259	Q9NP81;M0QWZ7;M0R2C6;M0QX29;B4DJM9;M0R259	Serine--tRNA ligase, mitochondrial
OGT	0.337278	4.48811	0.00464503	yes			0.318462	0.335526	0.311055	0.647125	0.68807	0.641682	20.6511	9	9	9	12.5	116.92	0	69.945	82334000	10	O15294;C9JZL3	O15294	UDP-N-acetylglucosamine--peptide N-acetylglucosaminyltransferase 110 kDa subunit
OSTM1	0.33708	1.33103	0.0213149				-2.5259	-2.68654	-2.86695	-2.26815	-2.48502	-2.31498	17.4069	1	1	1	4.5	37.256	0.0072337	6.0947	1911600	1	Q86WC4	Q86WC4	Osteopetrosis-associated transmembrane protein 1
HSF1	0.335297	0.662817	0.0601947				-3.24017	-3.96796	-3.83508	-3.43107	-3.2588	-3.34744	17.1043	2	2	2	11.3	57.26	0.000819	12.254	2958900	2	Q00613;E9PMQ6	Q00613;E9PMQ6	Heat shock factor protein 1
DDX42	0.334905	2.5067	0.00814307	yes			1.57688	1.71872	1.63799	1.93118	2.04207	1.96505	23.6839	9	9	9	12.3	102.97	0	63.84	592950000	9	Q86XP3;A0A0A0MSJ0;J3KRE3;J3QRI2;J3KTK9	Q86XP3;A0A0A0MSJ0	ATP-dependent RNA helicase DDX42
OCRL	0.334803	3.85314	0.0056679	yes			-0.669415	-0.72898	-0.675941	-0.329443	-0.375738	-0.364746	19.8467	7	7	7	10.8	104.2	0	45.866	42429000	8	Q01968;A0A2R8YG38;A0A2R8YCN4	Q01968;A0A2R8YG38	Inositol polyphosphate 5-phosphatase OCRL-1
LNPEP	0.33473	2.04524	0.0108769				-0.748833	-0.704929	-0.934735	-0.45935	-0.45545	-0.469509	18.6042	3	3	3	3.9	117.35	0	23.296	20324000	4	Q9UIQ6	Q9UIQ6	Leucyl-cystinyl aminopeptidase;Leucyl-cystinyl aminopeptidase, pregnancy serum form
CAMK2G	0.334587	1.03837	0.0310164				-2.89218	-3.39797	-3.06867	-2.72574	-2.82789	-2.80143	19.1577	3	2	2	7.9	62.606	0.00054735	12.338	14621000	3	Q13555;Q5SWX3;A0A2Q3DQE3;Q8WU40;H0Y6G2	Q13555;Q5SWX3;A0A2Q3DQE3;Q8WU40	Calcium/calmodulin-dependent protein kinase type II subunit gamma
UQCRB	0.334461	1.58018	0.0156072		yes		-1.88593	-1.71008	-1.66258	-1.30199	-1.41065	-1.54256	21.484	2	2	2	22.5	13.53	0	14.11	17599000	2	P14927;E5RHG9;B7Z2R2	P14927;E5RHG9;B7Z2R2	Cytochrome b-c1 complex subunit 7
USP16	0.333971	3.16802	0.00693265	yes			-0.803839	-0.786304	-0.868167	-0.460821	-0.460678	-0.534899	19.9618	3	3	3	6	93.569	0	24.589	43912000	6	Q9Y5T5;H9KVB6	Q9Y5T5	Ubiquitin carboxyl-terminal hydrolase 16
PIH1D1	0.333087	2.94885	0.00769787	yes			1.15694	1.13218	1.04155	1.47431	1.40874	1.44688	21.3929	4	4	4	29	32.363	0	38.686	46812000	4	Q9NWS0;M0QXD5;M0R3A8;M0QYF4;M0QYA2;M0R0J2;M0R1R3;M0R2P8;M0QZM3;M0R3A4	Q9NWS0;M0QXD5;M0R3A8;M0QYF4;M0QYA2;M0R0J2	PIH1 domain-containing protein 1
ARRB2;DKFZp686L0365	0.33154	1.17283	0.0262719				-3.05382	-2.96242	-2.92479	-2.74712	-2.3963	-2.80297	18.195	2	1	1	6.6	46.105	0.0025297	8.613	6301900	1	P32121;K7EL17;Q68DZ5	P32121;K7EL17;Q68DZ5	Beta-arrestin-2
ARSA	0.33097	1.69031	0.0145622				-2.08427	-2.07102	-1.81245	-1.67427	-1.64618	-1.65438	18.2675	1	1	1	3.3	53.806	0.0025681	9.2445	5364400	1	A0A0C4DFZ2;P15289	A0A0C4DFZ2;P15289	Arylsulfatase A;Arylsulfatase A component B;Arylsulfatase A component C
GNL1	0.330838	1.97394	0.0118567				0.455553	0.623404	0.385726	0.837074	0.780552	0.839571	21.8841	10	10	10	23.6	68.66	0	82.433	119990000	12	P36915;A0A140T8Y2;A2AB27	P36915;A0A140T8Y2	Guanine nucleotide-binding protein-like 1
TTC33	0.329814	1.3582	0.0218743				-4.00749	-3.86222	-3.99038	-3.82266	-3.47309	-3.5749	18.0252	2	2	2	13.4	29.411	0	14.898	3734700	2	Q6PID6	Q6PID6	Tetratricopeptide repeat protein 33
POLE	0.328928	1.66848	0.014945				-0.760742	-1.00447	-1.03606	-0.585174	-0.580704	-0.64861	19.8621	8	8	8	5.2	261.51	0	58.567	105780000	9	Q07864;F5H1D6;A0A5F9ZHA7	Q07864;F5H1D6	DNA polymerase epsilon catalytic subunit A;DNA polymerase
PLK1	0.328876	4.60511	0.00501049	yes			-0.779898	-0.778856	-0.796848	-0.443739	-0.483682	-0.441553	19.688	6	6	6	12.6	68.254	0	40.357	30408000	7	P53350;I3L309;I3L2H5;I3L387	P53350	Serine/threonine-protein kinase PLK1
DTD1	0.328025	2.87821	0.00778378	yes	yes		-1.28379	-1.42176	-1.35453	-1.02874	-1.04021	-1.00705	21.3126	3	3	3	23.4	23.423	0	19.323	20837000	3	Q8TEA8;A0A2R8YCT7;A0A2R8Y6X2;A0A087WZV9	Q8TEA8;A0A2R8YCT7;A0A2R8Y6X2;A0A087WZV9	D-tyrosyl-tRNA(Tyr) deacylase 1;D-tyrosyl-tRNA(Tyr) deacylase
RPIA	0.326719	1.70262	0.0147955		yes		-2.60965	-2.73696	-2.79337	-2.4862	-2.25683	-2.41679	19.3956	3	3	3	16.7	33.269	0	20.181	13104000	3	P49247	P49247	Ribose-5-phosphate isomerase
HMGB3	0.326649	1.40508	0.021278				-1.37871	-1.24847	-1.59057	-0.994495	-1.124	-1.1193	21.6277	2	2	2	13.5	22.98	0	13.595	19441000	2	O15347;E9PES6;E7ES08;E7EQU1	O15347;E9PES6;E7ES08;E7EQU1	High mobility group protein B3
CCDC6	0.326624	2.83723	0.00787726	yes			1.26903	1.24079	1.14196	1.55316	1.51207	1.56643	21.9515	8	8	7	28.3	53.29	0	56.845	93278000	11	Q16204	Q16204	Coiled-coil domain-containing protein 6
PNN	0.325997	2.64676	0.00839849	yes			-0.427639	-0.284704	-0.326499	-0.021946	0.015234	-0.0541401	19.4904	4	4	4	8.5	81.627	0	27.418	25043000	5	Q9H307	Q9H307	Pinin
GPCPD1	0.32563	1.43668	0.0208265				-3.4983	-3.55996	-3.61519	-3.14252	-3.43153	-3.12251	19.2784	4	4	4	8.3	76.034	0	24.254	23528000	4	Q9NPB8;H0Y565	Q9NPB8;H0Y565	Glycerophosphocholine phosphodiesterase GPCPD1
MTOR	0.324567	3.47169	0.00692675	yes			0.595284	0.509844	0.593047	0.883797	0.889065	0.899014	18.6723	11	11	11	6.8	288.89	0	87.069	54728000	12	P42345;B1AKP8	P42345	Serine/threonine-protein kinase mTOR
G6PD	0.324454	3.35546	0.00733613	yes			3.44167	3.48215	3.53336	3.7829	3.81296	3.83467	24.8462	22	22	22	52	59.256	0	184.65	1055600000	43	P11413;E7EUI8;E7EM57;E9PD92	P11413;E7EUI8	Glucose-6-phosphate 1-dehydrogenase
PDHA1	0.323859	1.93591	0.013236		yes	yes	0.560339	0.61326	0.644122	0.810295	1.05008	0.928919	21.705	7	7	7	26.7	43.295	0	49.948	75211000	7	P08559;Q5JPT9;Q5JPU0;Q5JPU1;Q5JPU3;Q5JPU2	P08559;Q5JPT9	Pyruvate dehydrogenase E1 component subunit alpha, somatic form, mitochondrial
PQBP1	0.323531	0.526669	0.0879605				-2.6317	-3.16329	-3.41246	-2.46976	-2.82841	-2.93869	23.2545	3	3	3	25.7	30.472	0	25.341	100070000	5	O60828;A0A5H1ZRR1;H7C053	O60828;A0A5H1ZRR1	Polyglutamine-binding protein 1
NUDT19	0.32334	0.940747	0.039685		yes	yes	-4.68417	-4.41403	-4.90957	-4.29516	-4.48978	-4.25282	18.5027	2	2	2	14.4	42.233	0.0013284	11.362	6314100	3	A8MXV4	A8MXV4	Nucleoside diphosphate-linked moiety X motif 19, mitochondrial
DYNC1LI1	0.322753	2.787	0.00797237	yes			1.67443	1.66808	1.60046	2.02434	1.98335	1.90354	22.4918	11	11	11	31.5	56.578	0	81.212	176940000	14	Q9Y6G9;E9PHI6;C9JGM7;C9JLW1	Q9Y6G9;E9PHI6	Cytoplasmic dynein 1 light intermediate chain 1
MANF	0.322684	3.18202	0.00762276	yes			2.00202	2.06986	2.06923	2.36633	2.32829	2.41454	22.5538	5	5	5	28.6	20.7	0	39.094	61569000	6	P55145;H7C2D6	P55145	Mesencephalic astrocyte-derived neurotrophic factor
MEX3B;MEX3C	0.322581	1.0577	0.0329175				-1.53597	-1.1716	-1.21991	-1.15874	-0.885684	-0.915317	19.0202	3	3	3	7	58.832	0	20.058	9570200	4	Q6ZN04;Q5U5Q3;A0A6Q8PG18;A1L020;Q86XN8;S4R446	Q6ZN04;Q5U5Q3;A0A6Q8PG18	RNA-binding protein MEX3B;RNA-binding E3 ubiquitin-protein ligase MEX3C
TTC26	0.3218	1.81466	0.0145676				-1.97343	-2.01903	-2.06286	-1.60039	-1.84417	-1.64538	20.5397	5	5	5	15.7	64.177	0	35.237	51825000	5	A0AVF1;B7Z2T3;B7Z6R6;F8WEZ4;Q96CU4	A0AVF1;B7Z2T3;B7Z6R6	Intraflagellar transport protein 56
RAB6A	0.32178	2.3624	0.010069				0.427773	0.294857	0.46308	0.719807	0.679602	0.751642	25.2381	8	8	4	54.8	23.593	0	68.277	514490000	15	P20340;F5H3K7;F5GX61;Q14964;C9JB90	P20340	Ras-related protein Rab-6A
DPYD	0.321611	2.23149	0.0109206				-0.978302	-0.825194	-0.913158	-0.629478	-0.50317	-0.619174	19.9797	2	2	2	3	111.4	0.0020801	10.424	55831000	2	Q12882	Q12882	Dihydropyrimidine dehydrogenase [NADP(+)]
CD276	0.321472	1.04222	0.0338984				-3.55639	-3.9489	-3.70509	-3.36137	-3.29559	-3.58901	19.1545	1	1	1	4.9	57.235	0.0013277	11.344	11671000	2	Q5ZPR3;A0A0C4DGH0	Q5ZPR3;A0A0C4DGH0	CD276 antigen
EIF3K	0.321102	3.09384	0.00774142	yes			3.93023	3.8578	3.96503	4.213	4.23628	4.26708	26.0602	9	9	9	61	25.059	0	84.833	769630000	21	Q9UBQ5;K7ERF1;K7ES31;A0A087WVB9;K7EQM4;K7EK53;B4DQ48	Q9UBQ5;K7ERF1;K7ES31;A0A087WVB9;K7EQM4	Eukaryotic translation initiation factor 3 subunit K
FKBP1B	0.321012	2.46273	0.00968451	yes			-2.3034	-2.23312	-2.39589	-1.96288	-2.03222	-1.97428	21.2833	1	1	1	22.8	6.117	0.002359	7.1621	10208000	2	G5E9U6;P68106	G5E9U6;P68106	Peptidyl-prolyl cis-trans isomerase FKBP1B
NRAS	0.320808	1.56173	0.0182272				-1.35014	-1.46093	-1.4391	-0.946187	-1.2517	-1.08986	22.51	5	5	1	40.2	21.229	0	36.13	59727000	7	P01111;G3V4K2;G3V5T7	P01111	GTPase NRas
FABP1	0.320259	0.847935	0.046037				4.95777	5.38837	5.5341	5.67146	5.58251	5.58705	31.0861	1	1	1	11	14.208	0.0034301	6.7157	15957000000	5	P07148;A8MW49	P07148;A8MW49	Fatty acid-binding protein, liver
GPX8	0.320168	1.76959	0.0147862				-2.35692	-2.15519	-2.18557	-1.98834	-1.93509	-1.81374	18.0785	1	1	1	4.8	23.881	0.0023708	7.2401	3321600	1	Q8TED1;J3KNB5;E7ETY7	Q8TED1;J3KNB5;E7ETY7	Probable glutathione peroxidase 8;Glutathione peroxidase
DYNLT1	0.32002	2.32551	0.0102734				0.214413	0.0276928	0.111897	0.464588	0.409502	0.439972	22.9866	2	2	2	35.4	12.452	0	23.686	49867000	3	P63172	P63172	Dynein light chain Tctex-type 1
ATP5F1	0.319841	1.6102	0.017404		yes	yes	-1.37595	-1.13861	-1.08347	-0.890939	-0.849822	-0.897744	21.6766	2	2	2	7.8	28.908	0	14.83	53632000	3	P24539;Q5QNZ2	P24539;Q5QNZ2	ATP synthase F(0) complex subunit B1, mitochondrial
GNA11;GNAQ	0.319694	0.810384	0.0495698				-3.1914	-2.58744	-2.91396	-2.47672	-2.59891	-2.65809	18.1257	3	3	3	11.4	42.123	0	18.004	5434100	3	P29992;K7EL62;P50148;O95837;A0A087WVZ3	P29992;K7EL62;P50148	Guanine nucleotide-binding protein subunit alpha-11;Guanine nucleotide-binding protein G(q) subunit alpha
UBXN4	0.31948	1.78231	0.0148234				-1.04061	-1.29744	-1.19655	-0.913062	-0.852707	-0.810381	22.0455	5	5	5	23	56.777	0	50.418	77916000	7	Q92575;F8WB86;Q6PJ80;C9JLR4	Q92575	UBX domain-containing protein 4
SMC1A	0.318814	2.38718	0.0100266				2.45681	2.51044	2.35115	2.81014	2.74422	2.72048	21.8816	19	19	19	19.4	143.23	0	144.35	278180000	23	Q14683;G8JLG1;A0A6Q8PHC3;V9GY57	Q14683;G8JLG1;A0A6Q8PHC3	Structural maintenance of chromosomes protein 1A;Structural maintenance of chromosomes protein
ACYP1	0.318254	3.76835	0.0068503	yes			-1.8854	-1.82691	-1.89034	-1.54154	-1.53422	-1.57211	21.285	3	3	3	33.3	11.261	0	20.773	20441000	3	P07311;G3V3F8;G3V597;G3V2U7	P07311;G3V3F8;G3V597;G3V2U7	Acylphosphatase-1;Acylphosphatase
VAMP3	0.317628	1.89181	0.014419				-0.39834	-0.429955	-0.406501	-0.225157	-0.0860958	0.0293407	23.6916	3	3	2	45	11.309	0	27.522	67738000	5	Q15836;K7ENK9;K7EKX0	Q15836	Vesicle-associated membrane protein 3
TMED7;TMED7-TICAM2	0.317524	2.46479	0.00995336	yes			0.738718	0.67907	0.827615	1.04897	1.02925	1.11976	23.7734	5	5	5	28.6	25.171	0	45.323	172070000	8	Q9Y3B3;A0A0A6YYA0;G3V2Y2	Q9Y3B3;A0A0A6YYA0	Transmembrane emp24 domain-containing protein 7
LHCGR	0.317436	0.324309	0.187345				-1.29396	-1.11678	-0.0255442	-0.382957	-0.610456	-0.490562	17.3911	1	1	1	1.6	78.642	0.0080347	5.995	6016000	1	P22888;R4GN57;E7EQB5;E7ESK4;E7ENI1	P22888;R4GN57;E7EQB5;E7ESK4;E7ENI1	Lutropin-choriogonadotropic hormone receptor
GOLIM4	0.317368	1.56505	0.0187422				-2.68501	-2.96835	-2.82862	-2.51563	-2.42959	-2.58466	20.2571	4	4	4	8	81.879	0	27.077	48870000	5	O00461;F8W785	O00461;F8W785	Golgi integral membrane protein 4
VPS41	0.317155	1.38571	0.0227517				-4.99652	-4.97865	-5.2778	-4.8006	-4.67824	-4.82267	17.4368	2	2	2	4	98.565	0.00081367	12.026	8693500	2	P49754;C9JU58;C9J3F8;H7BXH3	P49754;C9JU58;C9J3F8;H7BXH3	Vacuolar protein sorting-associated protein 41 homolog
BCAT1	0.317083	1.93864	0.0139163				-0.252596	-0.26207	-0.418913	-0.0362644	-0.0464249	0.100361	22.248	7	7	7	26.4	42.966	0	58.088	89660000	14	P54687;F5H2F2;A0A087WYF2	P54687	Branched-chain-amino-acid aminotransferase, cytosolic
ATP6AP1	0.316917	1.59691	0.0182735				0.943474	0.934967	0.925073	1.43201	1.14375	1.1785	20.7803	3	3	3	10.4	52.025	0	24.135	34218000	5	Q15904;A0A0C4DGX8;A0A7I2YQA5;A0A7I2V3T8;H7C2Y8;A6QRJ1;A6NLC6	Q15904;A0A0C4DGX8;A0A7I2YQA5;A0A7I2V3T8	V-type proton ATPase subunit S1
AAGAB	0.316663	2.37408	0.0104763				0.766579	0.60495	0.626418	0.94533	0.999485	1.00312	23.2731	6	6	6	29.5	34.593	0	54.907	121650000	11	Q6PD74;H0YL49	Q6PD74	Alpha- and gamma-adaptin-binding protein p34
UBE2S	0.316519	2.10949	0.0123438				0.388126	0.556559	0.351512	0.769119	0.738749	0.737886	22.9107	6	6	6	44.6	23.845	0	55.753	86738000	6	Q16763;K7EPJ1	Q16763;K7EPJ1	Ubiquitin-conjugating enzyme E2 S
ARMC1	0.316216	0.421409	0.123544		yes		-1.51997	-2.53707	-2.31944	-1.66062	-1.94462	-1.82259	19.6413	3	3	3	8.9	31.28	0	19.216	8995200	3	Q9NVT9;E5RJ86	Q9NVT9	Armadillo repeat-containing protein 1
CEP131	0.316156	1.07576	0.0333387				-4.43613	-4.38672	-4.12793	-4.19509	-3.94278	-3.86444	17.2705	3	3	3	3.2	122.15	0	21.837	9802500	3	Q9UPN4;I3L2J8;I3L2X7;I3L316;I3L4M5	Q9UPN4;I3L2J8;I3L2X7	Centrosomal protein of 131 kDa
IMPACT	0.31575	0.779723	0.0529398				-2.51629	-2.24271	-2.76203	-1.96958	-2.28684	-2.31736	20.8098	3	3	3	15.3	36.476	0	22.768	31247000	4	Q9P2X3;A0A3B3ITH3;J3KT25;J3QRS6	Q9P2X3;A0A3B3ITH3;J3KT25	Protein IMPACT
EMD	0.3154	1.48105	0.0215448				-2.03855	-1.76425	-1.95465	-1.5852	-1.70898	-1.51707	20.5545	2	2	2	9.8	28.994	0	13.84	18480000	2	P50402;Q5HY57	P50402;Q5HY57	Emerin
C9orf78	0.314768	2.16186	0.0120991				-0.103384	0.0774107	0.0336943	0.306305	0.371353	0.274366	22.0618	4	4	4	23.5	33.688	0	34.567	65669000	5	Q9NZ63	Q9NZ63	Uncharacterized protein C9orf78
TBC1D23	0.314496	1.12799	0.0313675				-1.38972	-1.43799	-1.45219	-1.26168	-0.853703	-1.22103	19.937	5	5	5	9.6	78.321	0	33.983	31119000	5	Q9NUY8;C9IZ32;C9JAM5;E9PGE5	Q9NUY8;C9IZ32;C9JAM5	TBC1 domain family member 23
IRGQ	0.313958	2.36659	0.0108694				-0.577833	-0.571734	-0.702108	-0.260134	-0.281511	-0.368157	21.0391	10	10	10	33.9	62.717	0	109.45	58177000	15	Q8WZA9;M0QZP8	Q8WZA9	Immunity-related GTPase family Q protein
CECR5	0.311716	4.30986	0.00646742	yes	yes	yes	-0.614895	-0.629716	-0.608636	-0.323915	-0.319091	-0.275093	20.7698	2	2	2	5.7	46.321	0	14.291	37543000	3	Q9BXW7;A8MYZ9	Q9BXW7;A8MYZ9	Cat eye syndrome critical region protein 5
CCDC43	0.31081	1.43401	0.022739				-2.06366	-2.30077	-2.04856	-1.94501	-1.76649	-1.76906	19.8777	2	2	2	7.1	25.248	0	13.176	10597000	2	Q96MW1;Q86WV7	Q96MW1;Q86WV7	Coiled-coil domain-containing protein 43
HMGCS1	0.31059	5.18548	0.00564706	yes			3.71488	3.73693	3.737	4.04922	4.02679	4.04458	24.3729	19	19	18	58.1	57.293	0	163.5	586570000	43	Q01581;D6RIW1	Q01581	Hydroxymethylglutaryl-CoA synthase, cytoplasmic
PCYT2	0.310572	1.85383	0.0151034				-1.69853	-1.82109	-1.70083	-1.3091	-1.46118	-1.51844	18.0036	1	1	1	3.9	43.835	0.0025221	8.5495	6044400	1	Q99447;I3L3V9;I3L2Q1;I3L1L9;I3L1R7	Q99447;I3L3V9;I3L2Q1;I3L1L9;I3L1R7	Ethanolamine-phosphate cytidylyltransferase
KIF21A	0.310493	1.61853	0.0190894				-1.85529	-1.85682	-1.59874	-1.49449	-1.45422	-1.43067	17.6594	4	4	4	4	187.18	0	29.055	13664000	4	Q7Z4S6;A0A1B0GV47;H0YHT2;H0YI78;H0YIM7	Q7Z4S6;A0A1B0GV47;H0YHT2;H0YI78	Kinesin-like protein KIF21A
GRSF1	0.310446	2.25802	0.0120081		yes		-1.97295	-1.92541	-1.80812	-1.60106	-1.63688	-1.5372	20.3972	5	5	5	18.5	53.126	0	43.683	37283000	6	Q12849;H0Y8R1;F5H5I6;H0YAK1;H0YAM1	Q12849;H0Y8R1;F5H5I6;H0YAK1	G-rich sequence factor 1
TRAPPC9	0.31028	0.831934	0.0500344				-3.52885	-3.40166	-3.94526	-3.21198	-3.33593	-3.39701	14.2741	1	1	1	1.4	128.53	0.0023742	7.2575	1050100	1	Q96Q05;H0YBR0	Q96Q05;H0YBR0	Trafficking protein particle complex subunit 9
RPRD1B	0.309644	1.23318	0.0279478				-0.771084	-0.378256	-0.615058	-0.221798	-0.320674	-0.292994	22.0463	6	5	5	31.9	36.899	0	39.053	60633000	8	Q9NQG5;A2A2M0;A0A087X2D2	Q9NQG5;A2A2M0	Regulation of nuclear pre-mRNA domain-containing protein 1B
ADCY6	0.3096	0.76494	0.0561724				-6.26458	-6.68679	-6.36768	-6.40195	-6.00807	-5.98023	14.2575	1	1	1	1.5	130.61	0.0038288	6.534	861730	1	O43306	O43306	Adenylate cyclase type 6
SCAMP3	0.30951	4.34642	0.00667814	yes			0.289062	0.298191	0.261195	0.581226	0.579689	0.616064	23.1692	5	5	5	22.2	38.287	0	50.746	94325000	7	O14828	O14828	Secretory carrier-associated membrane protein 3
SMC3	0.308702	3.13108	0.00825777	yes			0.73539	0.733858	0.645215	0.996603	1.0016	1.04237	19.8738	11	11	11	11.8	141.54	0	80.387	62449000	13	Q9UQE7	Q9UQE7	Structural maintenance of chromosomes protein 3
MIER3	0.307682	1.92657	0.0148048				-3.58847	-3.80394	-3.67475	-3.31791	-3.41289	-3.41331	17.4477	1	1	1	3.5	61.436	0.0024851	8.3001	2860300	1	Q7Z3K6	Q7Z3K6	Mesoderm induction early response protein 3
ECHS1	0.306575	1.03731	0.0381403		yes	yes	1.88732	1.53031	1.43412	1.95549	1.90206	1.91391	21.8444	3	3	3	14.1	31.387	0	23.431	67780000	3	P30084	P30084	Enoyl-CoA hydratase, mitochondrial
MIS12	0.306419	2.03127	0.0144561				-3.44065	-3.45258	-3.38624	-3.08649	-3.24008	-3.03365	18.2582	1	1	1	5.4	24.14	0.0023849	7.3599	3762400	1	Q9H081	Q9H081	Protein MIS12 homolog
AAR2	0.306403	3.2532	0.00802446	yes			-0.746634	-0.728894	-0.794477	-0.410268	-0.448911	-0.491618	22.0494	7	7	7	28.6	43.472	0	52.019	73789000	9	Q9Y312;A2A2Q9	Q9Y312;A2A2Q9	Protein AAR2 homolog
MDN1	0.306383	3.60542	0.00771679	yes			1.51842	1.51597	1.52417	1.82895	1.86711	1.78165	19.2705	31	31	31	8.6	632.81	0	249.92	178330000	36	Q9NU22;Q5T795;M0QXR3	Q9NU22	Midasin
LASP1	0.306334	1.13612	0.0331379				-0.140335	0.248209	0.208071	0.35984	0.461298	0.413807	22.7111	6	6	6	22.6	29.717	0	37.819	96128000	7	Q14847;C9J9W2;F6S2S5;K7ESD6	Q14847;C9J9W2	LIM and SH3 domain protein 1
CPNE1	0.306109	3.72622	0.00770394	yes			2.3476	2.39498	2.40148	2.65611	2.70272	2.70357	23.6551	11	11	11	30.7	59.058	0	90.969	237770000	18	Q99829;A6PVH9;B0QZ18;F2Z2V0;Q5JX44;E7ENH5;Q5JX58;Q5JX59;Q5JX60;Q5JX56;Q5JX45;Q5JX52;Q5JX61;Q5JX55;Q5JX54;E7EV27;Q5JX57;Q5JX53;H0Y524	Q99829;A6PVH9;B0QZ18;F2Z2V0;Q5JX44;E7ENH5;Q5JX58;Q5JX59;Q5JX60;Q5JX56;Q5JX45;Q5JX52;Q5JX61;Q5JX55	Copine-1
AAK1	0.305892	2.9017	0.00907502	yes			-0.947498	-0.99841	-1.00579	-0.630334	-0.741225	-0.662462	18.6173	4	4	4	7.4	125.88	0	39.331	17693000	4	A0A096LP25;Q2M2I8;E9PG46;Q6ZSR9;A0A096LNZ0	A0A096LP25;Q2M2I8;E9PG46	AP2-associated protein kinase 1
EIF2B5	0.305096	1.76517	0.0173935				-0.520132	-0.671187	-0.749054	-0.402617	-0.353581	-0.268887	20.4048	7	7	7	16.4	80.379	0	58.935	40258000	9	Q13144;A0A3B3IUB1;A0A3B3ITG6;A0A3B3ISX3;A0A3B3IRP4;A0A3B3ISM8;A0A3B3IUF2;A0A3B3ISS1;A0A3B3IS56;A0A3B3ITQ2;A0A3B3ISV1;A0A3B3ISI2;A0A3B3IST9;C9JRD9;A0A3B3ITK8;A0A3B3IT53;H7C2X0	Q13144;A0A3B3IUB1;A0A3B3ITG6;A0A3B3ISX3	Translation initiation factor eIF-2B subunit epsilon
PEX3	0.305069	0.51667	0.0970166			yes	-2.40689	-2.54754	-1.74989	-1.77658	-2.05679	-1.95574	19.5178	3	3	3	9.9	42.139	0	17.476	13512000	3	P56589	P56589	Peroxisomal biogenesis factor 3
NOP14	0.304241	1.44539	0.024159				0.186403	0.446314	0.420051	0.625412	0.75703	0.583048	21.9418	5	5	5	6.7	97.667	0	34.124	153080000	7	P78316;E9PFK5	P78316;E9PFK5	Nucleolar protein 14
CAMK1	0.303781	2.07515	0.0144225				-0.143887	-0.252406	-0.267834	0.165779	-0.00456619	0.0860023	21.2884	4	4	4	16.8	41.337	0	29.684	38419000	5	Q14012;C9JES6;Q8IU85;F8W6S9;H7C071;A0A087WUR6	Q14012;C9JES6	Calcium/calmodulin-dependent protein kinase type 1
ADD1	0.303625	3.91776	0.00759806	yes			0.783054	0.836147	0.84715	1.13453	1.11612	1.12658	21.7841	8	8	8	20.6	80.954	0	66.959	97508000	10	P35611;E7EV99;E7ENY0;H0Y9H2;A0A0A0MSR2;D6RJE2;H0YG19;D6RAH3;D6RF25	P35611;E7EV99;E7ENY0;H0Y9H2;A0A0A0MSR2	Alpha-adducin
SPATA5L1	0.302514	0.494437	0.104011				-3.56688	-3.50338	-4.1602	-3.77213	-3.28779	-3.26299	17.7443	4	4	4	11.4	80.709	0	25.974	9441400	4	Q9BVQ7;H0YCA5	Q9BVQ7	Spermatogenesis-associated protein 5-like protein 1
FAM134C	0.301763	0.765325	0.0583039				-3.93316	-3.83323	-3.95105	-3.90318	-3.2882	-3.62077	19.9026	3	3	3	14.2	51.396	0	25.419	14702000	3	Q86VR2;K7EQI9;K7ENZ6;K7EMF4;K7ELM8;K7EJ34;K7ENF4	Q86VR2;K7EQI9	Protein FAM134C
ARF5	0.300507	3.04405	0.00946667	yes			0.860092	0.945976	0.966924	1.23307	1.23523	1.20622	23.7049	9	3	3	67.2	20.529	0	32.621	150410000	8	P84085;C9J1Z8	P84085;C9J1Z8	ADP-ribosylation factor 5
PAIP2B	0.299609	1.5156	0.023079				-2.92695	-2.77916	-2.99766	-2.48485	-2.61133	-2.70876	20.5181	1	1	1	11.4	14.237	0.00251	8.4392	12012000	2	Q9ULR5	Q9ULR5	Polyadenylate-binding protein-interacting protein 2B
SH3GLB1	0.299306	2.98021	0.00966382	yes			0.418585	0.50132	0.430964	0.774303	0.7017	0.772783	22.1746	7	7	7	25.5	40.796	0	54.461	71010000	10	Q9Y371;A0A087WW40	Q9Y371;A0A087WW40	Endophilin-B1
ACP2	0.299304	1.96802	0.0156919				-2.52994	-2.59729	-2.68887	-2.21967	-2.31364	-2.38487	17.179	1	1	1	2.6	48.344	0.0038331	6.5453	2819300	1	P11117;A0A5F9ZH82;E9PHY0;B7Z7D2;E9PQY3;A0A5F9ZHR7	P11117;A0A5F9ZH82;E9PHY0;B7Z7D2;E9PQY3;A0A5F9ZHR7	Lysosomal acid phosphatase
HSD17B7	0.299154	1.77318	0.0184421		yes		-1.2341	-1.11791	-1.35776	-0.996481	-0.892698	-0.923131	18.2146	2	2	2	9.4	38.206	0	14.633	4562700	2	P56937;Q5T249;F2Z2C2	P56937;Q5T249;F2Z2C2	3-keto-steroid reductase
POLR1E	0.298712	0.904966	0.0486728				-4.64017	-4.68427	-4.25295	-4.14086	-4.17391	-4.36649	18.7817	2	2	2	7.2	47.26	0	15.699	10366000	2	Q9GZS1;E7EX70	Q9GZS1;E7EX70	DNA-directed RNA polymerase I subunit RPA49
MYO6	0.29865	3.58431	0.00797849	yes			1.54228	1.58645	1.50634	1.83707	1.83433	1.85961	21.3125	19	19	19	21.1	149.69	0	173.93	164080000	23	Q9UM54;A0A0A0MRM8;A0A1Y0BRN3;A0A590UJ40;E7EW20;A0A590UKB0;A0A590UJ75;A0A0D9SGC1;A0A590UK22;A0A590UK86;A0A590UK71;A0A5F9ZI03;A0A590UJY4;Q5JVM0;A0A590UJW9	Q9UM54;A0A0A0MRM8;A0A1Y0BRN3;A0A590UJ40;E7EW20;A0A590UKB0;A0A590UJ75;A0A0D9SGC1;A0A590UK22;A0A590UK86;A0A590UK71;A0A5F9ZI03;A0A590UJY4	Unconventional myosin-VI
ZFYVE16	0.298498	2.05833	0.0147769				0.329279	0.194495	0.390323	0.556612	0.629025	0.623953	20.2349	9	9	9	12.3	168.9	0	101.35	72806000	13	Q7Z3T8	Q7Z3T8	Zinc finger FYVE domain-containing protein 16
SCRN3	0.298329	3.34743	0.00862454	yes			-0.454229	-0.495256	-0.453813	-0.179728	-0.205919	-0.122665	20.994	3	3	3	12.3	48.544	0	25.407	39682000	7	Q0VDG4;F8WBX0;C9JNS3;F8W0M9;C9JID8;H9KVC8	Q0VDG4;F8WBX0;C9JNS3;F8W0M9;C9JID8	Secernin-3
CHMP6	0.298173	2.32225	0.0133107				-3.04619	-2.99038	-3.01401	-2.72659	-2.62839	-2.80107	20.0949	1	1	1	6.5	23.485	0.00246	8.1262	10079000	1	Q96FZ7;I3L3E4;I3L4G8;I3L4A1	Q96FZ7;I3L3E4;I3L4G8;I3L4A1	Charged multivesicular body protein 6
RNH1	0.297847	3.07007	0.00965043	yes			3.11782	3.13565	3.08407	3.46459	3.40347	3.36303	25.2064	20	20	20	74.4	49.973	0	277.82	1006600000	51	P13489;H0YCR7;E9PIM9;E9PMJ3;E9PLZ3;E9PIK5;E9PMN0;E9PR82;E9PMI1;E9PMA9	P13489;H0YCR7	Ribonuclease inhibitor
SYNJ2BP;SYNJ2BP-COX16	0.297559	1.35379	0.0273214		yes		-3.74996	-3.90937	-3.6086	-3.35545	-3.47718	-3.54262	19.2893	1	1	1	9.7	15.928	0.0034231	6.6917	5125600	2	P57105;A0A087WTA2;A0A087X1F5;A0A087WYV9	P57105;A0A087WTA2;A0A087X1F5;A0A087WYV9	Synaptojanin-2-binding protein
WRNIP1	0.296925	1.73071	0.0201608				-1.36687	-1.54626	-1.60001	-1.14371	-1.2314	-1.24726	20.5554	6	6	6	13.8	72.132	0	50.864	44688000	8	Q96S55	Q96S55	ATPase WRNIP1
EPN1	0.296429	2.32899	0.0135469				-0.790129	-0.791125	-0.928423	-0.540848	-0.582079	-0.497464	21.053	3	3	3	11.6	60.293	0	28.842	32634000	4	Q9Y6I3	Q9Y6I3	Epsin-1
INTS3	0.295547	0.98913	0.0439055				-2.61876	-2.60711	-2.92427	-2.27117	-2.59446	-2.39786	19.0525	7	7	7	11.2	118.07	0	63.372	28816000	7	Q68E01;A0A096LNW8	Q68E01	Integrator complex subunit 3
VAPB	0.293348	3.32827	0.009152	yes			0.685751	0.693544	0.611163	0.944372	0.950096	0.976034	21.2555	3	2	2	17.3	27.228	0	16.761	37552000	2	O95292;E5RK64	O95292;E5RK64	Vesicle-associated membrane protein-associated protein B/C
KIF16B;KIF13B;KIF13A;STARD9	0.293283	0.505078	0.104737				-3.73359	-3.23015	-4.07682	-3.51064	-3.35236	-3.29772	15.1883	2	1	1	1.7	152.01	0.0024361	7.8503	2688200	2	Q96L93;A0A1B0GTU3;Q9NQT8;Q9H1H9;Q9P2P6;E7ERX9;A0A1B0GUA8	Q96L93;A0A1B0GTU3;Q9NQT8;Q9H1H9;Q9P2P6;E7ERX9;A0A1B0GUA8	Kinesin-like protein KIF16B;Kinesin-like protein KIF13B;Kinesin-like protein KIF13A;StAR-related lipid transfer protein 9;Kinesin-like protein
YARS2	0.292768	1.80344	0.0198478		yes	yes	-1.79486	-1.99982	-1.84435	-1.59815	-1.64681	-1.51575	18.4297	3	3	3	10.5	53.198	0	22.318	9180500	5	Q9Y2Z4;H0YHS6	Q9Y2Z4;H0YHS6	Tyrosine--tRNA ligase, mitochondrial;Tyrosine--tRNA ligase
COMMD1	0.291411	0.720356	0.0659882				-1.91774	-2.49682	-2.04184	-1.76006	-1.95741	-1.86469	21.3921	4	4	4	33.7	21.178	0	33.09	24769000	6	Q8N668;H7C377;H0Y7J4;E9PE85	Q8N668	COMM domain-containing protein 1
COPE	0.291148	3.96623	0.0080306	yes			2.44762	2.43431	2.43659	2.70294	2.72288	2.76615	24.555	14	14	14	71.8	34.482	0	144.87	369710000	26	O14579;M0QXB4;M0R061	O14579;M0QXB4	Coatomer subunit epsilon
CD59	0.291056	3.24897	0.00964321	yes			0.504093	0.513376	0.475204	0.759129	0.842047	0.764666	22.2681	2	2	2	15.6	14.177	0	14.167	30304000	2	P13987;E9PNW4;A0A2U3TZL5;H0YET2	P13987;E9PNW4;A0A2U3TZL5;H0YET2	CD59 glycoprotein
OCLN	0.290874	2.62158	0.012352				-2.62395	-2.74862	-2.6699	-2.41228	-2.41158	-2.34598	19.1335	2	2	2	7.1	59.143	0	17.499	10927000	2	Q16625;A0A0G2JMZ8	Q16625;A0A0G2JMZ8	Occludin
COG3	0.289799	1.51757	0.0259185				-1.13931	-1.34144	-1.26111	-0.936767	-1.08043	-0.855269	19.7039	6	6	6	11.7	94.095	0	52.524	41848000	7	Q96JB2;A0A087WYY9	Q96JB2	Conserved oligomeric Golgi complex subunit 3
GTF2B	0.289728	3.62626	0.00886598	yes			-0.128277	-0.16943	-0.142724	0.108309	0.176966	0.143478	21.5897	4	4	4	18	34.833	0	31.809	56807000	4	Q00403;B1APE1;B1APE2	Q00403;B1APE1	Transcription initiation factor IIB
ARPC5	0.289117	1.88178	0.0190782				0.259979	0.0903301	0.0794277	0.467125	0.467028	0.362934	22.699	3	3	3	43.7	16.32	0	45.727	68091000	4	O15511;B1ALC0	O15511;B1ALC0	Actin-related protein 2/3 complex subunit 5
QRICH1	0.289053	3.22627	0.0100761				-0.0491009	-0.110291	-0.14493	0.199415	0.192671	0.170752	21.1887	6	6	6	9.7	86.435	0	49.851	45415000	9	Q2TAL8	Q2TAL8	Glutamine-rich protein 1
ERCC4	0.288748	1.97109	0.0176244				-1.89523	-1.98487	-1.90945	-1.59731	-1.57078	-1.75521	17.826	3	3	3	4.9	104.48	0	18.203	11850000	3	Q92889	Q92889	DNA repair endonuclease XPF
SERPINB1	0.288597	1.3682	0.028921				-1.67569	-1.93545	-1.7439	-1.56127	-1.55244	-1.37554	19.8735	4	4	3	12.7	42.741	0	26.596	18251000	4	P30740	P30740	Leukocyte elastase inhibitor
ALCAM	0.288079	1.72175	0.0223528				-2.05945	-2.21678	-2.23925	-1.83348	-1.83351	-1.98424	17.8795	3	3	3	10.5	65.102	0	21.733	7233800	4	Q13740;F5GXJ9;H7C543	Q13740;F5GXJ9	CD166 antigen
TDRD7	0.287695	0.999352	0.0455698				-0.780527	-0.320638	-0.52025	-0.209249	-0.264473	-0.284607	20.5729	4	4	4	5.2	123.58	0	27.934	106070000	4	Q8NHU6	Q8NHU6	Tudor domain-containing protein 7
FAM50A	0.287135	3.96786	0.00852135	yes			3.0171	3.02231	3.00233	3.27024	3.33206	3.30084	25.1573	9	9	9	31.6	40.241	0	68.807	598720000	12	Q14320;B0S8I6;Q9Y247	Q14320;B0S8I6	Protein FAM50A
RALA;RALB	0.286918	2.7865	0.0119678				1.6484	1.55199	1.61588	1.88819	1.85089	1.93795	26.9697	5	5	5	41.3	23.567	0	42.074	1182900000	6	P11233;H7C3P7;P11234;C9JPE8;C9JYR1;C9J6B1;C9JQB3;F8WEQ6	P11233;H7C3P7;P11234;C9JPE8;C9JYR1;C9J6B1;C9JQB3	Ras-related protein Ral-A;Ras-related protein Ral-B
PCNT	0.286364	1.87448	0.0201491				-1.1169	-1.03215	-1.17444	-0.716256	-0.856398	-0.891745	17.1206	6	6	6	2.9	378.03	0	48.62	26363000	7	O95613	O95613	Pericentrin
PMM2	0.285974	2.00299	0.0180609				-0.654158	-0.682612	-0.591874	-0.394135	-0.429591	-0.246998	21.1443	4	4	4	23.2	28.082	0	23.82	37084000	4	O15305;H3BRM0;H3BV55;H3BR08;H3BM92;H3BV34;H3BT06;H3BNY9	O15305;H3BRM0;H3BV55	Phosphomannomutase 2;Phosphomannomutase
SMPDL3B	0.285815	3.85344	0.00880177	yes			-0.362158	-0.321257	-0.322125	-0.0674438	-0.0606384	-0.0200138	20.1353	3	3	3	9.9	50.813	0	25.406	20731000	3	Q92485;F8VWW8;Q5T0Y8	Q92485;F8VWW8;Q5T0Y8	Acid sphingomyelinase-like phosphodiesterase 3b
CLASP2	0.284885	0.353773	0.182446				-5.561	-5.6285	-5.45287	-4.661	-5.80232	-5.32439	14.0402	13	1	1	11.8	165.63	0.0027979	7.0054	1448800	2	E7ERI8;E7EW49	E7ERI8;E7EW49
HUS1	0.284147	1.0322	0.044876				-1.02476	-0.617299	-0.947392	-0.591523	-0.516284	-0.629201	21.74	2	2	2	12.9	31.691	0	17.394	45532000	4	O60921;H7C272;C9JA95;C9JCK8	O60921;H7C272;C9JA95;C9JCK8	Checkpoint protein HUS1
HSD17B12	0.283984	2.02712	0.018249				-0.436037	-0.45802	-0.60288	-0.23333	-0.256237	-0.155418	21.9889	4	4	4	26.6	34.324	0	96.439	62435000	7	Q53GQ0;A0A1B0GV93;A0A1B0GVY6;E9PI21	Q53GQ0;A0A1B0GV93;A0A1B0GVY6	Very-long-chain 3-oxoacyl-CoA reductase
GLB1	0.283126	0.866434	0.0556333				-4.51072	-4.36409	-4.73073	-4.0397	-4.32015	-4.39631	17.9924	2	2	2	3.5	76.074	0	13.403	7040700	2	P16278;E7EQ29;F8WF40;C9JF15;C9JWX1	P16278;E7EQ29;F8WF40;C9JF15;C9JWX1	Beta-galactosidase
ANKLE2	0.282948	1.92818	0.0201374				-2.87132	-2.75165	-2.92569	-2.59486	-2.48966	-2.6153	15.5262	3	3	3	6.1	104.11	0	19.676	2642600	3	Q86XL3;F5H6J0;F5H1D4	Q86XL3	Ankyrin repeat and LEM domain-containing protein 2
SF3B4	0.281762	2.73555	0.0133456				1.31744	1.19664	1.21506	1.51153	1.52382	1.53907	23.2555	4	4	4	19.1	44.385	0	42.425	160220000	6	Q15427;Q5SZ64	Q15427;Q5SZ64	Splicing factor 3B subunit 4
ME1	0.281048	3.03956	0.0118727				-0.873575	-0.856588	-0.935087	-0.64768	-0.598326	-0.576102	19.6002	6	6	6	15.7	64.149	0	43.557	22254000	7	P48163	P48163	NADP-dependent malic enzyme
RAVER2	0.280928	0.899099	0.0537938				-1.73334	-1.4159	-1.82952	-1.30974	-1.29778	-1.52846	18.8555	2	2	2	8.1	74.338	0	29.028	11858000	3	Q9HCJ3	Q9HCJ3	Ribonucleoprotein PTB-binding 2
PURB	0.280389	1.34424	0.032416				-0.327349	-0.608047	-0.530002	-0.215254	-0.291174	-0.117804	21.4686	5	5	5	33.3	33.24	0	49.6	26117000	6	Q96QR8	Q96QR8	Transcriptional activator protein Pur-beta
ARPC1B	0.280099	1.59689	0.0259452				-2.39768	-2.49855	-2.60366	-2.22156	-2.31282	-2.12521	18.4039	10	2	1	42.5	40.949	0.0005475	12.339	6242900	1	O15143;C9JEY1;C9K057;F8VXW2;C9JTT6;C9JBJ7;C9JM51;F8WEB3	O15143;C9JEY1;C9K057;F8VXW2	Actin-related protein 2/3 complex subunit 1B
AHNAK	0.279588	2.05734	0.0188042				1.77205	1.72718	1.5882	2.00967	1.94461	1.9719	18.4251	12	12	12	11.1	629.09	0	114.57	132340000	14	Q09666	Q09666	Neuroblast differentiation-associated protein AHNAK
HSPA9	0.279398	4.71146	0.00847928	yes	yes	yes	3.62482	3.66278	3.64762	3.9158	3.92722	3.9304	23.9551	21	20	20	44.6	73.68	0	176.18	618000000	36	P38646;D6RCD7;A0A7I2V3F7;A0A7I2V2G2;A0A7I2V2S7;A0A7I2YQB2;H0Y8K0;A0A3B3ITI4;H0Y8S0	P38646;D6RCD7;A0A7I2V3F7;A0A7I2V2G2;A0A7I2V2S7;A0A7I2YQB2;H0Y8K0	Stress-70 protein, mitochondrial
FAM175B	0.279317	1.69211	0.0250378				-2.38482	-2.5366	-2.28767	-2.08768	-2.13079	-2.15266	19.4878	2	2	2	6.5	46.9	0	14.821	11764000	2	Q15018	Q15018	BRISC complex subunit Abro1
NEURL4	0.279179	1.54457	0.0271707				-3.93552	-3.92608	-4.05317	-3.5481	-3.75088	-3.77826	16.1214	1	1	1	1.2	166.9	0.0025202	8.5135	4134600	2	Q96JN8;I3L100;I3L2W2	Q96JN8;I3L100;I3L2W2	Neuralized-like protein 4
NEO1	0.278883	0.770635	0.0649536				-4.57887	-4.914	-5.14809	-4.56468	-4.64129	-4.59834	14.0553	1	1	1	1	160.01	0.0059511	6.1665	1072500	1	Q92859	Q92859	Neogenin
INIP	0.278368	1.59313	0.026362				-2.44663	-2.25412	-2.19264	-2.06166	-2.01778	-1.97885	21.0274	1	1	1	11.5	11.425	0.0025602	9.1132	8549800	1	Q9NRY2	Q9NRY2	SOSS complex subunit C
OSTF1	0.278023	2.06462	0.0191826				-0.128641	-0.268465	-0.292809	0.0536346	-0.00134277	0.0918636	22.7079	5	5	5	40.7	23.787	0	47.916	82213000	7	Q92882	Q92882	Osteoclast-stimulating factor 1
HERC4	0.277934	1.25805	0.0363342				-2.08587	-2.35046	-2.29397	-1.8641	-2.08779	-1.94459	17.7967	5	5	5	6.9	118.56	0	32.993	11157000	5	Q5GLZ8;D6RCL5;H0Y6K7	Q5GLZ8	Probable E3 ubiquitin-protein ligase HERC4
DNAJC9	0.277308	2.4575	0.0149757				0.210005	0.115178	0.0608149	0.389286	0.402704	0.425932	23.0388	7	7	7	36.9	29.909	0	80.333	112030000	7	Q8WXX5	Q8WXX5	DnaJ homolog subfamily C member 9
SUPT5H	0.276067	3.12514	0.0122299				2.7249	2.71821	2.7642	2.98756	3.06391	2.98404	22.8669	18	18	18	25.7	121	0	194.33	390110000	31	O00267;M0QYL9	O00267	Transcription elongation factor SPT5
SETD2	0.275301	1.80574	0.02331				-2.00427	-2.02539	-2.08464	-1.71142	-1.68733	-1.88966	16.7954	3	3	3	1.6	287.59	0	19.376	12967000	4	Q9BYW2;H7BZ93;H7C3H4;C9JG86;H7BXT4;A0A1W2PPX9	Q9BYW2;H7BZ93;H7C3H4;C9JG86;H7BXT4	Histone-lysine N-methyltransferase SETD2
UBAP1	0.274844	2.92483	0.0134749				-2.4043	-2.33116	-2.40713	-2.10575	-2.14478	-2.06753	18.8454	3	3	3	9	55.083	0	21.646	10833000	3	Q9NZ09;A0A0D9SG79	Q9NZ09;A0A0D9SG79	Ubiquitin-associated protein 1
SPAST	0.274656	1.16823	0.0418433				-3.63901	-3.55643	-3.66796	-3.22863	-3.25407	-3.55672	17.4205	2	2	2	7.5	67.196	0	20.132	7192000	2	Q9UBP0;A0A2R8YFW8;A0A2R8YGN6;A0A2R8YCL5;A0A2R8Y4I8;A0A2U3TZR0;A0A2R8Y7W6;A0A2R8YEA0;A0A2R8YFC9;A0A2R8Y7K2;A0A2R8Y5N9;A0A2R8Y481	Q9UBP0;A0A2R8YFW8;A0A2R8YGN6;A0A2R8YCL5;A0A2R8Y4I8;A0A2U3TZR0;A0A2R8Y7W6;A0A2R8YEA0;A0A2R8YFC9;A0A2R8Y7K2;A0A2R8Y5N9;A0A2R8Y481	Spastin
USP11	0.274499	3.87728	0.0101749				2.56683	2.50494	2.53938	2.82317	2.80167	2.80981	21.8299	17	17	16	28.2	109.82	0	139.51	190110000	22	P51784;G5E9A6;Q5JXD3	P51784;G5E9A6	Ubiquitin carboxyl-terminal hydrolase 11;Ubiquitin carboxyl-terminal hydrolase
CAST	0.274242	2.95689	0.0134308				-0.32526	-0.369502	-0.291136	-0.0992336	-0.0443573	-0.0195808	21.604	6	6	6	17.4	76.572	0	71.536	105190000	9	P20810;A0A6Q8PFF6;A0A6Q8PH20;A0A0C4DGB5;A0A6Q8PGN6;B7Z574;E7EVY3;A0A6Q8PG72;E9PCH5;A0A6Q8PGG5;A0A6Q8PFE5;E7ES10;E9PDE4;H0Y9H6;H0Y7F0;E7EQA0;H0YD33;E7EQ12;A0A6Q8PFL0;F8W7E0;A0A0C4DGD1;A0A6Q8PFR3;E9PSG1;H0YA91;H0Y944;E7EQK6;D6RC54	P20810;A0A6Q8PFF6;A0A6Q8PH20;A0A0C4DGB5;A0A6Q8PGN6;B7Z574;E7EVY3;A0A6Q8PG72;E9PCH5;A0A6Q8PGG5;A0A6Q8PFE5;E7ES10;E9PDE4;H0Y9H6;H0Y7F0;E7EQA0;H0YD33;E7EQ12;A0A6Q8PFL0	Calpastatin
MSH6	0.274032	2.58209	0.0147492				2.27248	2.40324	2.33422	2.59344	2.64284	2.59576	21.1292	18	18	18	17.8	152.78	0	133.3	162850000	24	P52701;A0A494C0M1;A0A087WWJ1;A0A087WYT6;F8WAX8	P52701;A0A494C0M1;A0A087WWJ1	DNA mismatch repair protein Msh6
KRR1	0.273221	1.99459	0.0218284				1.07456	1.01639	0.9763	1.27718	1.21573	1.394	21.9469	6	6	6	25.7	43.664	0	47.508	68727000	6	Q13601	Q13601	KRR1 small subunit processome component homolog
OXSR1	0.272779	3.14279	0.0127201				1.01699	0.970541	1.06835	1.29946	1.27763	1.29713	21.8595	6	6	5	14.2	58.022	0	50.401	95130000	10	O95747;C9JIG9;F8WBK9	O95747;C9JIG9	Serine/threonine-protein kinase OSR1
TSPAN6	0.272582	3.38937	0.0118486				0.520973	0.505644	0.552129	0.802916	0.760508	0.833069	22.051	3	3	3	14.3	27.563	0	22.241	52143000	4	O43657;A0A087WYV6;A0A087WZU5	O43657;A0A087WYV6;A0A087WZU5	Tetraspanin-6
TSPAN13	0.272355	3.46212	0.0118558				0.132551	0.0844879	0.145527	0.364145	0.415718	0.399769	22.3282	2	2	2	14.2	22.147	0	16.724	36860000	3	O95857	O95857	Tetraspanin-13
CDC25C	0.272082	1.75618	0.0255969				-1.84445	-1.73809	-1.96959	-1.54784	-1.57264	-1.6154	18.4926	4	4	4	12.1	53.364	0	31.82	8852200	4	P30307;A0A3B3IT42;D6RJC2;D6RD20;H0Y999	P30307;A0A3B3IT42;D6RJC2	M-phase inducer phosphatase 3
ATP5J	0.271565	1.07306	0.0467357		yes	yes	-2.16962	-1.92175	-1.84897	-1.59275	-1.83076	-1.70214	22.0749	1	1	1	17.6	12.587	0	56.374	22089000	2	P18859;A8MUH2	P18859;A8MUH2	ATP synthase-coupling factor 6, mitochondrial
ALDH18A1	0.271162	1.92924	0.0227204		yes	yes	-0.354334	-0.250481	-0.20997	0.0760441	-0.0774956	0.000152588	19.9408	6	6	6	13	87.301	0	41.753	45287000	6	P54886	P54886	Delta-1-pyrroline-5-carboxylate synthase;Glutamate 5-kinase;Gamma-glutamyl phosphate reductase
TM9SF4	0.27086	2.92079	0.0141337				0.457251	0.365271	0.407294	0.643942	0.687956	0.710497	21.2673	3	3	3	5.8	74.518	0	20.198	53005000	3	Q92544;A0A0C4DFM1	Q92544;A0A0C4DFM1	Transmembrane 9 superfamily member 4
PROZ	0.270687	1.66649	0.0266525				-0.00633812	0.0804977	-0.0302029	0.415104	0.239782	0.201132	24.6121	1	1	1	2.2	44.743	0.00804	6.0009	538520000	4	P22891	P22891	Vitamin K-dependent protein Z
CDS2	0.270587	1.18575	0.0423625				-2.96526	-3.0928	-2.82441	-2.6231	-2.83837	-2.60924	20.165	1	1	1	4.3	51.417	0.0008199	12.278	19986000	1	O95674	O95674	Phosphatidate cytidylyltransferase 2
EMC3	0.270503	1.67806	0.0265098				-2.55894	-2.76393	-2.57196	-2.39326	-2.39147	-2.29859	18.3298	1	1	1	4.6	29.952	0.003828	6.5317	4283200	1	Q9P0I2;C9JLM9	Q9P0I2;C9JLM9	ER membrane protein complex subunit 3
GPC1	0.269907	1.6042	0.027977				-4.75435	-4.89844	-4.85504	-4.60427	-4.65309	-4.44075	15.3938	1	1	1	3	61.68	0.0076269	6.0227	1205400	1	P35052;H7BZL4;H7C410	P35052;H7BZL4;H7C410	Glypican-1;Secreted glypican-1
ITCH	0.269183	2.30901	0.0184967				-1.41773	-1.35625	-1.41013	-1.05444	-1.11684	-1.20528	19.2883	5	5	4	7.1	102.8	0	32.927	30732000	6	Q96J02;A0A590UK44;A0A590UJW8;A0A590UJQ1;A0A590UK95;A0A590UIY0;A0A1W2PR79;H0YBA4	Q96J02;A0A590UK44;A0A590UJW8;A0A590UJQ1;A0A590UK95	E3 ubiquitin-protein ligase Itchy homolog
TIA1	0.269173	1.75438	0.0259849				-0.809565	-1.04479	-0.958629	-0.680201	-0.670112	-0.655156	21.0206	6	4	2	19.2	42.963	0	35.947	31910000	5	P31483;F8W8I6;E5RGV5;E5RG67	P31483;F8W8I6;E5RGV5;E5RG67	Nucleolysin TIA-1 isoform p40
KIF2C	0.269148	4.3491	0.0100337				-1.97343	-1.98725	-1.99974	-1.69466	-1.73457	-1.72374	19.6414	6	6	6	15.9	81.312	0	40.118	30259000	6	Q99661;Q5JR91;Q5JR89	Q99661;Q5JR91	Kinesin-like protein KIF2C;Kinesin-like protein
PSMC3	0.268946	0.588808	0.0965046				-4.47388	-4.4181	-4.43515	-4.20846	-4.50673	-3.8051	16.8875	24	1	1	65.1	49.203	0.006162	6.1428	3273400	1	P17980;E9PM69;E9PMD8;E9PKD5;E9PLG2	P17980;E9PM69;E9PMD8;E9PKD5	26S protease regulatory subunit 6A
ERO1LB	0.26881	1.19425	0.0424866				-2.71188	-2.82127	-3.02748	-2.65655	-2.61234	-2.48532	17.0677	2	2	2	6.4	53.543	0	15.013	3571600	2	Q86YB8;Q5TAE8	Q86YB8;Q5TAE8	ERO1-like protein beta
ALDOC	0.268463	3.29449	0.01307				1.3538	1.39235	1.34894	1.65698	1.58901	1.65449	23.3009	6	3	3	20.1	39.455	0	107.31	237690000	8	P09972;C9J8F3;J3KSV6;J3QKP5;A8MVZ9;K7EKH5;J3QKK1	P09972;C9J8F3;J3KSV6;J3QKP5;A8MVZ9	Fructose-bisphosphate aldolase C;Fructose-bisphosphate aldolase
USP19	0.268449	1.78163	0.0259675				0.632698	0.581856	0.459207	0.908274	0.812412	0.758421	20.0592	10	10	9	15.3	145.65	0	99.043	66641000	11	O94966;E7ESU0;A0A590UK03	O94966;E7ESU0	Ubiquitin carboxyl-terminal hydrolase 19;Ubiquitin carboxyl-terminal hydrolase
DYNLL2	0.268179	1.36575	0.0361254				-2.34019	-2.45012	-2.63717	-2.15	-2.2506	-2.22235	21.8855	3	1	1	49.4	10.35	0	13.731	19371000	4	Q96FJ2	Q96FJ2	Dynein light chain 2, cytoplasmic
NCAPD3	0.26786	1.02802	0.0502027				-2.21439	-2.43171	-2.52932	-2.27778	-2.01287	-2.0812	18.0112	2	2	2	3.1	168.89	0	20.987	17964000	5	P42695;G3V1A9	P42695;G3V1A9	Condensin-2 complex subunit D3
ZWINT	0.267706	1.2017	0.042485				-0.811102	-0.481098	-0.760088	-0.396098	-0.394562	-0.45851	19.6376	2	2	2	8.3	31.293	0.001327	11.334	12235000	2	O95229;A6NH27	O95229;A6NH27	ZW10 interactor
SHCBP1	0.267537	0.820697	0.0645543				-4.4967	-4.06962	-4.43612	-4.15584	-4.117	-3.92698	18.6391	4	4	4	7.9	75.69	0	23.742	15105000	4	Q8NEM2;I3L3Z1	Q8NEM2	SHC SH2 domain-binding protein 1
ANAPC16	0.267319	1.85768	0.025474				-5.95321	-5.87538	-5.98349	-5.76446	-5.57332	-5.67234	18.3203	1	1	1	12.7	11.667	0.002474	8.2217	1963800	1	Q96DE5;A0A087WUN5	Q96DE5;A0A087WUN5	Anaphase-promoting complex subunit 16
ARHGEF7	0.267243	1.7839	0.0259709				-1.31562	-1.50193	-1.35078	-1.12682	-1.05878	-1.18099	19.1141	4	4	4	6.8	90.011	0	24.1	23832000	4	Q14155;E9PDQ5;B1ALK7;A0A2R8YG42;E7EUY6;Q15052;F6SJA5	Q14155;E9PDQ5;B1ALK7;A0A2R8YG42;E7EUY6	Rho guanine nucleotide exchange factor 7
CRBN	0.267116	1.81242	0.0258764				-2.76445	-2.64684	-2.7413	-2.34721	-2.53582	-2.46821	19.6513	3	3	3	7.7	50.545	0	20.697	18116000	4	Q96SW2;J3QT87;A0A1W2PPJ5;J3QT51	Q96SW2;J3QT87;A0A1W2PPJ5	Protein cereblon
MOCS3	0.267099	1.33377	0.0372952				-3.02183	-2.85766	-3.06394	-2.59097	-2.7199	-2.83125	18.919	4	4	4	11.7	49.669	0	28.155	13879000	6	O95396	O95396	Adenylyltransferase and sulfurtransferase MOCS3;Molybdopterin-synthase adenylyltransferase;Molybdopterin-synthase sulfurtransferase
CCDC12	0.266873	2.43782	0.0176349				0.303432	0.370708	0.224034	0.582829	0.546087	0.56988	22.158	4	4	4	30.7	19.181	0	30.575	42119000	5	Q8WUD4;J3KR35	Q8WUD4;J3KR35	Coiled-coil domain-containing protein 12
SACS	0.266762	0.796373	0.0673328				-3.59275	-3.43563	-3.81516	-3.37033	-3.52378	-3.14915	17.5289	4	4	4	1.2	521.12	0	23.306	48414000	4	Q9NZJ4	Q9NZJ4	Sacsin
LPIN1	0.266684	0.246499	0.320454				-5.45035	-4.95945	-5.92765	-4.58986	-5.70714	-5.2404	14.6259	1	1	1	3.1	98.663	0.0023535	7.1457	1163000	1	Q14693;A0A0A0MS66	Q14693;A0A0A0MS66	Phosphatidate phosphatase LPIN1
DHX8	0.266151	1.19122	0.0435566				-1.61006	-1.84797	-1.60025	-1.53458	-1.42228	-1.30296	18.8682	6	6	6	7.2	139.31	0	43.716	30147000	6	Q14562;F5H658	Q14562;F5H658	ATP-dependent RNA helicase DHX8
CASP9	0.266035	1.65891	0.027956				-3.97011	-4.17616	-4.09493	-3.89144	-3.74786	-3.80378	19.1786	1	1	1	7.7	46.28	0	22.866	8307400	2	P55211;Q5JRU2;F8VVS7	P55211;Q5JRU2;F8VVS7	Caspase-9;Caspase-9 subunit p35;Caspase-9 subunit p10;Caspase
FAM91A1	0.265885	0.583291	0.0994266				-4.48274	-4.33785	-4.79191	-4.44693	-4.40111	-3.9668	18.4161	2	2	2	3.5	93.908	0.00081878	12.252	13991000	2	Q658Y4;E7ER68;G3V120	Q658Y4;E7ER68;G3V120	Protein FAM91A1
SSSCA1	0.265585	2.08129	0.0223305				1.63062	1.58766	1.62749	1.79693	1.86701	1.97859	24.8717	5	5	4	52.3	21.474	0	70.006	368400000	8	O60232;G3V1B8;H0YEB6;E9PN57;E9PK41;H0YEK1	O60232;G3V1B8;H0YEB6	Sjoegren syndrome/scleroderma autoantigen 1
LAS1L	0.265205	3.4367	0.0132447				-0.172367	-0.214386	-0.246925	0.0439186	0.0442295	0.0737896	19.6977	8	8	8	18.9	83.064	0	80.986	34015000	10	Q9Y4W2;A0A7I2V3Q3;A0A7I2V3R6;A0A7I2V653;A0A7I2YQI7;A0A7I2V5R7;A0A7I2V4E5;A0A7I2V4V0	Q9Y4W2;A0A7I2V3Q3;A0A7I2V3R6;A0A7I2V653;A0A7I2YQI7;A0A7I2V5R7;A0A7I2V4E5	Ribosomal biogenesis protein LAS1L
SNRPA1	0.264426	3.62017	0.012735				3.18843	3.12517	3.12583	3.40556	3.41722	3.40993	25.6916	9	9	9	33.3	28.415	0	71.838	541930000	17	P09661;H0YMA0;H0YLR3;H0YKK0	P09661;H0YMA0;H0YLR3	U2 small nuclear ribonucleoprotein A
RABEP2	0.264273	1.69768	0.0277417				-1.02336	-0.84525	-1.01452	-0.773805	-0.678855	-0.63765	18.8195	3	3	3	6.3	63.542	0	21.661	15267000	3	Q9H5N1;B4DHR0;H3BNR8;H3BU67;H3BNR2;H3BT64	Q9H5N1;B4DHR0	Rab GTPase-binding effector protein 2
KCTD10	0.263823	0.848004	0.0636524				-2.08714	-1.59751	-1.76303	-1.57182	-1.52462	-1.55978	18.1451	2	2	2	8	35.432	0	12.707	5507800	2	Q9H3F6;F5H6V0;F5H497;F5GWA4	Q9H3F6;F5H6V0;F5H497;F5GWA4	BTB/POZ domain-containing adapter for CUL3-mediated RhoA degradation protein 3
FAM136A	0.263514	2.5815	0.0173607		yes		0.293688	0.236035	0.176116	0.498272	0.464098	0.53401	20.6399	2	2	2	11.6	15.641	0.00080515	11.72	17973000	3	Q96C01;E7EQY1;C9JF51	Q96C01;E7EQY1;C9JF51	Protein FAM136A
NCSTN	0.262467	1.70074	0.0281398				-0.804302	-0.894147	-0.908467	-0.680674	-0.655269	-0.483574	20.1744	6	6	6	10.7	78.41	0	52.263	36682000	9	Q92542;Q5T205;H0Y6T7;H0Y3Z4;Q5T209	Q92542;Q5T205;H0Y6T7;H0Y3Z4	Nicastrin
OGFOD1	0.262149	2.2347	0.0217948				1.52938	1.36051	1.44785	1.71178	1.71054	1.70186	22.3952	10	10	10	23.2	63.245	0	92.326	132390000	19	Q8N543;A0A0A0MTR2;H3BR79;H3BUA6;H3BR02	Q8N543;A0A0A0MTR2;H3BR79;H3BUA6	Prolyl 3-hydroxylase OGFOD1
GBF1	0.26206	3.02387	0.0148327				1.52402	1.4989	1.59821	1.79603	1.80375	1.80754	20.4807	15	15	15	11.1	206.44	0	114.28	131690000	21	Q92538;A0A669KBG8;A0A669KB10;A0A7I2V452;A0A7I2YQM2;A0A7I2V2L5;A0A7I2YQ65;A0A7I2V529;A0A7I2V514;A0A7I2V4K2;A0A7I2V2L4;A0A7I2V3Y5;A0A7I2V5C9;A0A7I2V4H1;A0A7I2V2I0;A0A7I2V329;A0A7I2V4F9;A0A7I2YQN3;A0A7I2V3J0;A0A7I2YQP6;A0A7I2YQB8;A0A7I2V541;A0A7I2V4M6;A0A7I2YQE0;A0A7I2V4E0;A0A7I2YQ79;A0A7I2V622;A0A7I2V3E5;A0A7I2V470;A0A7I2V4N5;A0A7I2V5V9	Q92538;A0A669KBG8;A0A669KB10;A0A7I2V452;A0A7I2YQM2;A0A7I2V2L5;A0A7I2YQ65;A0A7I2V529;A0A7I2V514;A0A7I2V4K2;A0A7I2V2L4;A0A7I2V3Y5	Golgi-specific brefeldin A-resistance guanine nucleotide exchange factor 1
RBSN	0.261911	1.69899	0.0283458				-2.67435	-2.50588	-2.66326	-2.36677	-2.42051	-2.27047	17.7261	1	1	1	1.5	88.869	0.0024426	7.8908	7371500	2	Q9H1K0	Q9H1K0	Rabenosyn-5
CAP2	0.261825	1.94171	0.0255245				-0.380215	-0.407156	-0.233832	-0.0526409	-0.127369	-0.0557194	19.6524	7	6	6	19.9	52.823	0	41.77	23075000	7	P40123;E9PDI2;B7Z385;A0A087X0J3;A0A087WZ15;F8WDB9;F8WEW0	P40123;E9PDI2;B7Z385;A0A087X0J3;A0A087WZ15;F8WDB9	Adenylyl cyclase-associated protein 2;Adenylyl cyclase-associated protein
IGBP1	0.261688	3.20537	0.0145073				-2.09803	-2.14962	-2.11983	-1.88834	-1.81658	-1.87749	22.1017	3	3	3	11.5	39.221	0	23.976	81009000	5	P78318	P78318	Immunoglobulin-binding protein 1
TLE1	0.261502	1.55159	0.0324483				0.329897	0.207407	0.260449	0.634825	0.398525	0.548908	20.2957	8	3	2	16.5	83.2	0	45.092	46334000	5	Q04724;A0A669KBK8	Q04724	Transducin-like enhancer protein 1
ABI1	0.261195	0.823207	0.067151				-3.69396	-3.72611	-3.43623	-3.1636	-3.34797	-3.56115	20.5939	4	4	4	12.2	55.08	0	24.714	30069000	4	Q8IZP0;B6VEX4;A0A0A0MRT6	Q8IZP0;B6VEX4;A0A0A0MRT6	Abl interactor 1
ARPC3	0.260945	1.34987	0.0393298				1.14946	1.20469	1.17281	1.60876	1.31173	1.38931	24.3074	6	6	6	45.5	20.546	0	44.62	207610000	12	O15145;C9JZD1;F8VR50	O15145;C9JZD1	Actin-related protein 2/3 complex subunit 3
NCAPG2	0.260703	1.59491	0.0314788				-0.608706	-0.520738	-0.748701	-0.302082	-0.422355	-0.371599	19.0181	7	7	7	9.1	130.96	0	50.891	34509000	10	Q86XI2;H0Y6U5;F8WE06	Q86XI2;H0Y6U5	Condensin-2 complex subunit G2
IVNS1ABP	0.259828	1.15106	0.0472962				-3.37114	-3.669	-3.69226	-3.36528	-3.28745	-3.30019	17.6891	2	2	2	6.1	71.729	0	13.489	6551100	2	Q9Y6Y0	Q9Y6Y0	Influenza virus NS1A-binding protein
DHRS4;DHRS4L1	0.259789	2.18528	0.0225573		yes	yes	0.0673218	0.198707	0.20973	0.400229	0.396294	0.458605	20.6937	3	3	3	9.7	29.537	0	18.023	22047000	3	Q9BTZ2;P0CG22;H0YNP7	Q9BTZ2;P0CG22	Dehydrogenase/reductase SDR family member 4;Putative dehydrogenase/reductase SDR family member 4-like 1
RUFY1	0.259281	2.96201	0.0157489				1.14214	1.16057	1.17816	1.45722	1.43896	1.36254	21.6909	10	10	9	19.8	79.817	0	77.075	138810000	14	Q96T51;H0YAC8;H0YA47;J3KPP6;Q8WXA3;H0Y9Y8;H0YD93	Q96T51	RUN and FYVE domain-containing protein 1
MTX1	0.258971	1.54334	0.0335932		yes		-2.77801	-2.81456	-2.67878	-2.61111	-2.50033	-2.383	19.0488	4	4	4	11.2	51.462	0	23.763	13558000	4	Q13505	Q13505	Metaxin-1
CCDC97	0.258657	3.80589	0.0133114				-0.413469	-0.435342	-0.37796	-0.145931	-0.166203	-0.138668	21.6821	5	5	5	21.6	38.946	0	39.221	50473000	7	Q96F63	Q96F63	Coiled-coil domain-containing protein 97
NOL10	0.25816	1.02296	0.0540328				-4.63978	-4.49812	-4.39299	-4.06331	-4.34112	-4.35198	17.0619	2	2	2	5.1	80.301	0.0013235	11.262	4651800	3	Q9BSC4;H7C1Z3	Q9BSC4;H7C1Z3	Nucleolar protein 10
UBQLN1	0.258133	3.09929	0.0152313				2.22145	2.13069	2.15228	2.41244	2.43458	2.4318	24.2946	11	11	6	39.6	62.518	0	103.64	267520000	20	Q9UMX0;H0YDS0;H0YEZ9	Q9UMX0	Ubiquilin-1
SAMD4B	0.257372	1.75305	0.028936				-0.424791	-0.631088	-0.52985	-0.290803	-0.308191	-0.214619	20.9732	8	8	8	18.9	75.483	0	66.933	53521000	9	Q5PRF9;M0QZ22;A0A087WZT0;M0QY61;M0R0X3;M0QXV2;Q9UPU9;M0QX45	Q5PRF9;M0QZ22;A0A087WZT0;M0QY61;M0R0X3	Protein Smaug homolog 2
GNAI2	0.257195	3.16582	0.014985				-0.445196	-0.386006	-0.406884	-0.163277	-0.186939	-0.116285	20.678	10	6	5	45.6	40.45	0	62.929	28520000	9	P04899;A0A3B3ITM0	P04899	Guanine nucleotide-binding protein G(i) subunit alpha-2
CS	0.257052	3.56673	0.0142042		yes	yes	2.56738	2.59303	2.56357	2.86658	2.82824	2.80033	23.8575	11	11	10	25.1	51.712	0	71.693	288780000	23	O75390;B4DJV2;A0A0C4DGI3;H0YIC4;F8VPA1;F8VR34;H0YH82;F8W4S1;F8W1S4;F8VRI6;F8VPF9;F8VTT8;F8W642;F8VWQ5;F8VX68;F8VRP1;F8VX07;F8VZK9;F8W0J2;F8VU34	O75390;B4DJV2;A0A0C4DGI3	Citrate synthase, mitochondrial;Citrate synthase
SGPL1	0.256563	0.430749	0.155139				-3.87501	-4.54643	-4.0421	-3.58704	-4.0462	-4.06061	16.783	1	1	1	2.6	63.523	0.0023474	7.091	3044800	1	O95470	O95470	Sphingosine-1-phosphate lyase 1
PRKAR2A	0.25649	1.44633	0.0372914				2.41887	2.34775	2.37737	2.79738	2.55703	2.55906	24.8187	15	15	13	52	45.518	0	165.44	710200000	30	P13861;H7C1L0;H7C330;H7C4A9;C9J830	P13861	cAMP-dependent protein kinase type II-alpha regulatory subunit
MAPK8	0.256012	0.985003	0.0575328				-2.80181	-3.1285	-3.08875	-2.62367	-2.78671	-2.84064	16.7431	1	1	1	3	48.295	0.0023674	7.203	2084200	1	P45983;C9J762;A0A3B3IRW7	P45983;C9J762;A0A3B3IRW7	Mitogen-activated protein kinase 8
DPM1	0.254914	1.69152	0.0313514				-0.212181	-0.446885	-0.349974	-0.0842781	-0.0907669	-0.0692539	21.6184	5	5	5	23.1	29.634	0	30.955	51510000	6	O60762;Q5QPK2;H0Y368;Q5QPJ9	O60762;Q5QPK2;H0Y368	Dolichol-phosphate mannosyltransferase subunit 1
JPH1	0.254787	1.16223	0.0491724				-4.67088	-4.50752	-4.66156	-4.53248	-4.29933	-4.2438	16.787	1	1	1	3.5	71.685	0.0034122	6.6508	3505600	1	Q9HDC5	Q9HDC5	Junctophilin-1
MAPRE1	0.254195	3.28243	0.0153495				4.64248	4.7013	4.64296	4.92499	4.88634	4.93799	27.0276	16	16	14	68.7	29.999	0	275.4	2052100000	37	Q15691	Q15691	Microtubule-associated protein RP/EB family member 1
MLF2	0.253999	1.15945	0.0493802				-1.51245	-1.38029	-1.49323	-1.02168	-1.2746	-1.32769	21.1045	3	3	3	21.4	28.147	0	23.824	20292000	5	Q15773;F5H7L5;F5H800;F5H0Y3	Q15773	Myeloid leukemia factor 2
C15orf40	0.253915	0.783583	0.0742745		yes	yes	-5.54708	-5.30402	-5.03631	-4.99991	-5.04207	-5.08367	18.7167	1	1	1	20.3	16.353	0	17.85	2154000	1	Q8WUR7;H3BMR1	Q8WUR7;H3BMR1	UPF0235 protein C15orf40
STRN3	0.253532	2.04628	0.0259989				-0.458813	-0.520738	-0.370166	-0.169714	-0.257622	-0.161785	20.9334	8	7	7	16.2	87.208	0	48.855	58074000	8	Q13033;G3V340;G3V3G7	Q13033;G3V340	Striatin-3
PIBF1	0.25223	1.31571	0.0437294				-2.1913	-2.08512	-2.27211	-1.80801	-2.05603	-1.9278	17.8733	1	1	1	1.8	89.804	0.0025246	8.5856	11765000	1	Q8WXW3;A0A087WUI6	Q8WXW3;A0A087WUI6	Progesterone-induced-blocking factor 1
CCNB1	0.251436	1.27838	0.0454703				-1.57119	-1.79207	-1.77961	-1.46802	-1.56082	-1.35972	19.7835	2	2	2	9	48.337	0	14.574	17147000	2	P14635;H0YA62;D6RHI0;E9PC90	P14635;H0YA62;D6RHI0;E9PC90	G2/mitotic-specific cyclin-B1
TEX264	0.250862	1.22353	0.0478087				-3.08719	-3.31761	-3.25345	-2.97992	-3.07947	-2.84628	18.1879	1	1	1	7.7	34.188	0	14.854	4180400	1	Q9Y6I9;C9JUC3;C9J7N0;C9JXQ7;C9JHH5	Q9Y6I9;C9JUC3;C9J7N0;C9JXQ7;C9JHH5	Testis-expressed sequence 264 protein
QSOX2	0.249843	1.7517	0.0320957				-1.50585	-1.47268	-1.51544	-1.28621	-1.33301	-1.12521	19.8513	5	5	5	10.7	77.528	0	37.589	37835000	5	Q6ZRP7;H0Y430	Q6ZRP7	Sulfhydryl oxidase 2
SARM1	0.249688	1.81058	0.0307881		yes		-1.42892	-1.35779	-1.46113	-1.06918	-1.25398	-1.17562	18.4764	5	5	5	9	79.387	0	37.154	16412000	6	Q6SZW1;J3KSG7	Q6SZW1	Sterile alpha and TIR motif-containing protein 1
NBEA	0.249143	1.41658	0.0419069				-3.72869	-3.77426	-3.91673	-3.48081	-3.51764	-3.6738	14.917	5	2	2	3	327.82	0	23.737	4547500	2	Q8NFP9;Q5T321;A0A0D9SF28;F5GXV7	Q8NFP9;Q5T321;A0A0D9SF28;F5GXV7	Neurobeachin
SLTM	0.24893	0.899476	0.0660563				-3.95635	-4.20685	-3.80573	-3.76196	-3.63738	-3.82279	16.1412	2	2	2	3	117.15	0	18.603	3035500	2	Q9NWH9;H7BXE3;H0YLW7;H0YMW8;H0YNF3;H0YMR6;H0YLE6;H0YL55;H7C3F4	Q9NWH9;H7BXE3;H0YLW7;H0YMW8;H0YNF3;H0YMR6;H0YLE6;H0YL55;H7C3F4	SAFB-like transcription modulator
CPSF2	0.248697	1.02702	0.0579014				0.279587	-0.032177	-0.0586424	0.373999	0.25853	0.30233	19.8655	9	9	9	17	88.486	0	60.529	41076000	11	Q9P2I0;H0YJF4	Q9P2I0	Cleavage and polyadenylation specificity factor subunit 2
KIF5A	0.248625	0.983907	0.0602428				-3.45263	-3.78059	-3.4229	-3.33564	-3.33108	-3.24354	16.2774	6	2	1	9	117.38	0	25.34	4607000	3	Q12840;J3KNA1;A0A6Q8PEZ8;A0A6Q8PGJ3	Q12840;J3KNA1;A0A6Q8PEZ8;A0A6Q8PGJ3	Kinesin heavy chain isoform 5A;Kinesin-like protein
UBTF	0.24855	2.57365	0.0223169				2.4926	2.40324	2.4575	2.75351	2.6716	2.67388	23.2966	15	15	15	25.2	87.435	0	116.28	360590000	19	E9PKP7;P17480;E9PMM2;E9PLT2;H0YDH7	E9PKP7;P17480	Nucleolar transcription factor 1
ZNF428	0.246923	1.36445	0.0441284		yes		-0.906065	-0.879149	-0.770578	-0.466747	-0.718389	-0.629888	23.5869	2	2	2	14.9	20.48	0	16.686	50401000	3	Q96B54;M0QXZ5	Q96B54;M0QXZ5	Zinc finger protein 428
SPG21	0.24618	2.70252	0.0221588				-0.857883	-0.850838	-0.926874	-0.588304	-0.671633	-0.637119	20.2805	5	5	5	26	34.96	0	38.413	21651000	5	Q9NZD8;H0YMB7;H0YKB0;H0YLT5;H0YKM6;H3BRR0;H0YLW1	Q9NZD8;H0YMB7;H0YKB0	Maspardin
TSEN2	0.245991	0.752323	0.0815525				-4.75426	-4.92878	-5.11495	-4.8333	-4.75137	-4.47535	17.6802	3	3	2	8.8	53.246	0	18.356	6510800	2	Q8NCE0;C9J7Z4	Q8NCE0;C9J7Z4	tRNA-splicing endonuclease subunit Sen2
RTCA	0.245856	1.15109	0.0525029				1.16013	0.827826	0.924933	1.24393	1.22606	1.18046	22.1819	8	8	8	38.8	39.336	0	102.9	90399000	13	O00442;A6NIC1	O00442	RNA 3-terminal phosphate cyclase
RAB1B	0.245428	1.17797	0.051591				1.7219	1.96521	2.01118	2.06902	2.16527	2.20028	25.1924	9	4	4	62.2	22.171	0	42.696	575110000	12	Q9H0U4;E9PLD0;Q92928	Q9H0U4;E9PLD0	Ras-related protein Rab-1B
TIMM13	0.245099	0.772832	0.0798901		yes		-1.74379	-1.99409	-2.1814	-1.61438	-1.7064	-1.8632	20.8448	2	2	2	28.4	10.5	0	14.87	11300000	2	Q9Y5L4;K7EIT2	Q9Y5L4;K7EIT2	Mitochondrial import inner membrane translocase subunit Tim13
HSPD1	0.244864	3.54069	0.0169354		yes	yes	4.98592	4.97731	5.00797	5.20307	5.26712	5.23561	26.3507	26	26	26	61.6	61.054	0	301.94	2738300000	101	P10809;A0A7I2V599;A0A7I2V2X6;A0A7I2YQK6;A0A7I2V5M1;A0A7I2V5K3;A0A7I2YQ71;A0A7I2V369;E7EXB4;E7ESH4;C9JL25;C9JL19;C9JCQ4;C9J0S9;F8WBB1	P10809;A0A7I2V599;A0A7I2V2X6;A0A7I2YQK6	60 kDa heat shock protein, mitochondrial
ALDOA	0.244559	2.97399	0.0203047				5.63912	5.70191	5.69002	5.87895	5.93818	5.9476	28.8991	27	27	24	79.1	39.42	0	323.31	11514000000	98	P04075;J3KPS3;H3BQN4;H3BPS8;H3BUH7;H3BR04;H3BMQ8;H3BR68;H3BU78;P05062;A0A087WXX2;A0A3B3IS80	P04075;J3KPS3;H3BQN4;H3BPS8	Fructose-bisphosphate aldolase A;Fructose-bisphosphate aldolase
HERC5	0.24399	1.51684	0.0410401				-1.72232	-1.8573	-1.66774	-1.44088	-1.60014	-1.47436	19.2592	6	6	6	9.5	116.85	0	43.184	33884000	7	Q9UII4;E9PBL0	Q9UII4;E9PBL0	E3 ISG15--protein ligase HERC5
NFKB2	0.243941	1.2963	0.0478437				-2.86702	-3.12707	-3.09336	-2.77336	-2.73427	-2.848	17.9405	2	2	2	4.1	96.748	0	16.201	10314000	2	Q00653	Q00653	Nuclear factor NF-kappa-B p100 subunit;Nuclear factor NF-kappa-B p52 subunit
PI4KA	0.243327	2.59558	0.0229665				-0.306337	-0.328673	-0.406083	-0.0923157	-0.142305	-0.0764904	17.464	9	9	9	6.9	236.83	0	66.643	21333000	10	P42356;A8MTF1;A4QPH2	P42356	Phosphatidylinositol 4-kinase alpha
PGM2L1	0.241919	0.926101	0.0674393				-0.505644	-0.471447	-0.361299	-0.325301	-0.31104	0.0237083	18.9349	3	3	3	5.8	70.441	0	20.242	16538000	3	Q6PCE3	Q6PCE3	Glucose 1,6-bisphosphate synthase
RFC2	0.240959	2.52441	0.0252318				1.3398	1.30458	1.29365	1.56754	1.48776	1.60561	21.452	8	8	7	39	39.157	0	64.688	63114000	10	P35250;A0A087WVY3;F8WC37;H7C5G4;H7C596;H7C5P4;H7C5S7;F8WDC9;H7C5P1;H7C5Q7;H7C5A0	P35250;A0A087WVY3	Replication factor C subunit 2
HTT	0.240866	2.8333	0.0223431				1.78586	1.74938	1.8218	2.06528	1.98632	2.02804	20.3157	25	25	25	12.4	347.6	0	199.49	190540000	28	P42858;A0A3B3ISR3	P42858	Huntingtin
CHRAC1	0.240745	1.59966	0.0399495				-1.79167	-1.76745	-1.86869	-1.56635	-1.67677	-1.46246	19.8489	2	2	1	19.1	14.71	0	14.136	5665700	1	Q9NRG0;E5RGS9	Q9NRG0;E5RGS9	Chromatin accessibility complex protein 1
IFRD2	0.239743	3.6604	0.0175243				-0.369307	-0.331394	-0.317471	-0.082655	-0.0969276	-0.11936	20.2489	3	3	3	12.1	54.813	0	30.412	26165000	5	Q12894;A0A0R4J2F6;H7C2Z4	Q12894;A0A0R4J2F6	Interferon-related developmental regulator 2
SETMAR	0.239463	1.03124	0.0617915				-3.26812	-2.91587	-3.10515	-2.84404	-2.79651	-2.93021	18.1184	2	2	2	3.5	78.033	0	15.741	11952000	2	Q53H47;B9ZVV8	Q53H47;B9ZVV8	Histone-lysine N-methyltransferase SETMAR;Histone-lysine N-methyltransferase;Transposon Hsmar1 transposase
CADM4	0.239011	1.1222	0.0573193				-3.09722	-2.79935	-2.87358	-2.71832	-2.59535	-2.73945	18.5144	1	1	1	4.6	42.785	0.0025214	8.549	5242400	1	Q8NFZ8	Q8NFZ8	Cell adhesion molecule 4
EIF1B	0.238883	1.54706	0.0423571				-0.508087	-0.72036	-0.688881	-0.452697	-0.373307	-0.374674	23.8277	9	4	4	81.4	12.823	0	50.706	74446000	9	O60739	O60739	Eukaryotic translation initiation factor 1b
GGA3	0.238775	2.04276	0.0308201				-2.41119	-2.57283	-2.51263	-2.29189	-2.23028	-2.25817	19.388	4	4	4	10.1	78.314	0	31.254	19210000	5	Q9NZ52;J3QRS8;B7Z1E9;J3KSS7;J3KSG3;J3QRP3	Q9NZ52;J3QRS8;B7Z1E9;J3KSS7	ADP-ribosylation factor-binding protein GGA3
FBXO3	0.238396	2.03072	0.0312004				-1.0874	-0.980441	-1.13896	-0.843573	-0.791508	-0.856536	20.5925	4	4	4	14.4	54.56	0	34.003	28460000	5	Q9UK99;G3V1E0;E9PJM3;Q49AF1;B4E3U2	Q9UK99;G3V1E0;E9PJM3	F-box only protein 3
USP8	0.23826	0.447617	0.162652				-4.34754	-4.01458	-3.96214	-3.50178	-3.94456	-4.16315	15.239	2	2	2	3	127.52	0.0013217	11.232	2127000	2	P40818	P40818	Ubiquitin carboxyl-terminal hydrolase 8
CTH	0.237474	2.52852	0.0259394				0.260258	0.271193	0.237887	0.555357	0.432571	0.493832	21.7921	5	5	5	18	44.508	0	44.104	79888000	8	P32929	P32929	Cystathionine gamma-lyase
GOLGA3	0.237361	1.55801	0.0425052				-1.29178	-1.50659	-1.39464	-1.18399	-1.09563	-1.20131	20.5986	11	11	11	11.5	167.35	0	111.99	131790000	15	Q08378	Q08378	Golgin subfamily A member 3
ZC3HAV1	0.236332	3.0731	0.0223669				1.97023	1.99424	1.94567	2.24747	2.1712	2.20047	22.2052	15	15	15	27.2	101.43	0	139.5	275630000	20	Q7Z2W4;C9J6P4;H7C5K1	Q7Z2W4;C9J6P4	Zinc finger CCCH-type antiviral protein 1
RANBP10	0.235846	1.59206	0.0424474				-3.53707	-3.55088	-3.70067	-3.32084	-3.31339	-3.44686	15.3348	1	1	1	2.7	67.256	0.0024272	7.7598	785220	1	Q6VN20;A0A0D9SEU5;R4GMX8	Q6VN20;A0A0D9SEU5;R4GMX8	Ran-binding protein 10
VAT1	0.235787	4.02657	0.0174262				1.29351	1.25747	1.264	1.49369	1.50172	1.52692	23.8845	9	9	9	37.2	41.92	0	82.446	247780000	17	Q99536;K7ESA3;K7ERT7;K7EJM4;K7ENX2;K7EM19	Q99536	Synaptic vesicle membrane protein VAT-1 homolog
BRE	0.235728	2.8979	0.0231175				1.07845	1.04537	1.09281	1.35876	1.28625	1.27881	21.2838	5	5	5	16.4	43.551	0	40.049	45954000	7	Q9NXR7;F8W733;C9J2G0	Q9NXR7;F8W733	BRCA1-A complex subunit BRE
RNMT	0.235609	1.19525	0.055361				-1.81768	-2.09222	-1.83983	-1.67639	-1.73304	-1.63346	19.2115	2	2	2	5.3	54.843	0	16.084	15177000	2	O43148;K7EP06;K7ERH6	O43148;K7EP06;K7ERH6	mRNA cap guanine-N7 methyltransferase
RBM25	0.235416	3.93624	0.0180501				1.45482	1.40413	1.44158	1.66084	1.67206	1.67388	23.2445	12	12	12	15.3	100.18	0	98.288	327940000	12	P49756;E9PQU5;E9PSE8;H0YE46	P49756;E9PQU5	RNA-binding protein 25
SMARCA5	0.23512	2.07325	0.032112				-0.00834656	-0.0322037	-0.138497	0.186216	0.217106	0.122992	19.3453	5	5	3	5.5	121.9	0	36.659	36634000	7	O60264	O60264	SWI/SNF-related matrix-associated actin-dependent regulator of chromatin subfamily A member 5
SNX7	0.234955	1.05056	0.0628966				-1.00893	-0.671311	-0.789475	-0.653848	-0.532095	-0.578905	19.0775	1	1	1	2.8	45.302	0.0097046	5.9387	11618000	1	Q9UNH6;B7ZC83;E9PNL2	Q9UNH6;B7ZC83;E9PNL2	Sorting nexin-7
KDM8	0.234852	0.205132	0.419813				-5.81654	-5.80701	-6.82359	-6.22516	-5.34269	-6.17473	19.8742	1	1	1	3.1	47.27	0.0025628	9.1721	22104000	1	Q8N371;H3BM39;H3BR76	Q8N371;H3BM39;H3BR76	Lysine-specific demethylase 8
ENDOD1	0.234683	1.02822	0.0643251				-5.02873	-4.77498	-4.72079	-4.59613	-4.69786	-4.52646	16.2431	1	1	1	2.6	55.016	0.0024631	8.1424	1861500	1	O94919	O94919	Endonuclease domain-containing 1 protein
PCBD1	0.234231	0.981848	0.0674676				0.233982	-0.0900507	-0.0630255	0.329973	0.186335	0.26729	22.1913	2	2	2	25	11.999	0.0008058	11.744	33522000	2	P61457	P61457	Pterin-4-alpha-carbinolamine dehydratase
LSS	0.234173	1.09178	0.0606867				-2.74349	-2.94315	-2.87789	-2.46303	-2.73831	-2.66068	18.6376	5	5	5	8.2	83.308	0	31.111	15089000	5	P48449;A0A0G2JQD0;C9J315	P48449;A0A0G2JQD0	Lanosterol synthase
TMED4	0.234133	1.18636	0.0566339				-1.26791	-1.0575	-1.34924	-0.981474	-0.939778	-1.05099	21.0165	2	1	1	12.3	25.943	0.0024219	7.6989	25455000	1	Q7Z7H5	Q7Z7H5	Transmembrane emp24 domain-containing protein 4
CCNL1	0.233902	0.746983	0.0908524				-4.85466	-4.45985	-4.50917	-4.35583	-4.50749	-4.25866	19.0437	4	4	4	11.2	59.633	0	27.772	11889000	4	Q9UK58;Q96S94	Q9UK58	Cyclin-L1
STRIP1	0.233836	3.84014	0.0190465				0.474606	0.525295	0.508245	0.733847	0.750051	0.725754	20.1398	7	7	7	11	95.575	0	45.895	46213000	8	Q5VSL9;Q9ULQ0	Q5VSL9	Striatin-interacting protein 1
BANF1	0.23375	1.95174	0.034995				1.28511	1.12143	1.227	1.48733	1.42732	1.42014	24.7199	3	3	3	48.3	10.058	0	34.863	165800000	6	O75531	O75531	Barrier-to-autointegration factor;Barrier-to-autointegration factor, N-terminally processed
PAWR	0.232892	3.17176	0.0227071				0.604876	0.591425	0.548093	0.834904	0.779802	0.828363	22.3342	7	7	7	31.2	36.567	0	77.696	63452000	8	Q96IZ0;H0YI16;A0A0B4J260;H0YHP5;F8W1M8	Q96IZ0;H0YI16	PRKC apoptosis WT1 regulator protein
TMEM230	0.232203	3.06443	0.0232138				-2.05552	-2.12075	-2.14006	-1.87841	-1.87674	-1.86457	21.7519	2	2	2	21.7	13.188	0	13.557	21190000	3	Q96A57;Q5JWB9;A0A087WTT2	Q96A57;Q5JWB9;A0A087WTT2	Transmembrane protein 230
PDS5A	0.231993	1.21158	0.0566043				-2.94795	-2.71087	-2.70432	-2.58886	-2.60393	-2.47436	16.9268	2	2	2	2.9	150.83	0	23.318	9344500	2	Q29RF7	Q29RF7	Sister chromatid cohesion protein PDS5 homolog A
CXorf56	0.231531	0.86868	0.0771607				-2.90085	-3.00676	-3.00992	-2.76381	-2.52488	-2.93425	20.7142	3	3	3	18.5	25.624	0	23.487	20644000	4	Q9H5V9	Q9H5V9	UPF0428 protein CXorf56
TTF2	0.230397	2.81604	0.0259697				-0.0803223	-0.0367451	-0.0186634	0.207981	0.209621	0.137857	18.8217	6	6	6	6.5	129.59	0	41.045	32433000	6	Q9UNY4;X6RI15	Q9UNY4	Transcription termination factor 2
NUCB1	0.230187	0.760335	0.0917074				-1.69648	-2.01071	-1.97826	-1.49262	-1.82874	-1.67353	21.0342	7	7	7	20	53.879	0	48.35	60126000	7	Q02818;H7BZI1;C9JKZ2	Q02818;H7BZI1;C9JKZ2	Nucleobindin-1
RAB7A	0.230006	3.72452	0.0213026				2.80828	2.7852	2.84103	3.02889	3.04733	3.0483	25.5251	12	12	12	65.2	23.489	0	103.41	676000000	25	P51149;A0A6Q8PG52;A0A6Q8PH84;C9J592;A0A6Q8PGE6;C9IZZ0;C9J8S3;C9J4V0;C9J4S4;C9J7D1	P51149;A0A6Q8PG52;A0A6Q8PH84;C9J592;A0A6Q8PGE6;C9IZZ0;C9J8S3;C9J4V0	Ras-related protein Rab-7a
CDC23	0.22998	1.83065	0.0394177				-2.69979	-2.68879	-2.8225	-2.4758	-2.46641	-2.57893	17.7744	2	2	2	5.9	68.833	0.0018305	10.765	7174400	2	Q9UJX2	Q9UJX2	Cell division cycle protein 23 homolog
NAE1	0.229969	3.57643	0.0221083				1.99137	1.9977	2.03836	2.26265	2.23097	2.22372	24.6359	14	14	14	44.2	60.246	0	156.47	599630000	25	Q13564;H3BMR3;J3QRA5;J3KRK3;J3QLH4;J3KTE3;H3BSS8;H3BQW6	Q13564	NEDD8-activating enzyme E1 regulatory subunit
FLCN	0.229312	0.793029	0.0881468				-3.66693	-3.58609	-3.77032	-3.21273	-3.62807	-3.4946	18.3169	2	2	2	5.4	64.473	0.0013312	11.49	9796300	2	Q8NFG4;C9J4C4	Q8NFG4;C9J4C4	Folliculin
MACF1	0.229288	2.80567	0.0262337				1.2578	1.18853	1.16885	1.43413	1.41192	1.45699	17.9374	22	21	20	4.2	838.3	0	149.53	106430000	25	Q9UPN3;H3BQK9;H3BPE1;A0A590UJG2;H0Y390;A0A5F9ZGX0;E9PLY5;E9PNZ4;E9PLY0;A0A0A6YYJ5;A0A494C073;A0A669KBB0;A0A494C1U5;A0A669KB06;H0Y7I1;H0Y6T5;H0YC65;E9PS75	Q9UPN3;H3BQK9;H3BPE1;A0A590UJG2;H0Y390	Microtubule-actin cross-linking factor 1, isoforms 1/2/3/5
RPS10;RPS10-NUDT3	0.229154	0.820614	0.0845575				0.591312	0.490538	0.592107	0.945808	0.540789	0.874823	19.8539	6	1	0	23	33.14	0.0030162	6.93	13267000	1	A0A1W2PQS6;A0A2R8Y6L3;F6U211;A0A2R8Y7H1;S4R435;A0A2R8YFH6	A0A1W2PQS6;A0A2R8Y6L3;F6U211;A0A2R8Y7H1;S4R435;A0A2R8YFH6
TIMM44	0.228638	1.83333	0.0399301		yes	yes	-0.935265	-0.868968	-1.00959	-0.667374	-0.675533	-0.785004	18.3626	2	2	2	5.8	51.355	0	14.972	9774100	3	O43615;M0QXU7	O43615;M0QXU7	Mitochondrial import inner membrane translocase subunit TIM44
FRYL	0.228619	0.632109	0.112614				-2.95395	-3.51097	-3.24088	-3.01483	-2.95756	-3.04756	12.9271	2	2	2	0.8	339.59	0.00081037	11.948	1051500	2	O94915;A0A669KB90;A0A6E1XQM6;H0Y9X0;F2Z2S2;A0A286YEZ9;A0A2C9F2R7	O94915;A0A669KB90;A0A6E1XQM6;H0Y9X0;F2Z2S2;A0A286YEZ9;A0A2C9F2R7	Protein furry homolog-like
KIF2A	0.228442	0.698524	0.101409				-1.68791	-1.97674	-1.92892	-1.41862	-1.82991	-1.65971	19.9388	8	8	8	15.9	79.954	0	55.144	35176000	9	O00139;A0A6Q8PGH7;A0A6Q8PFA6;A0A6Q8PG37;A0A6Q8PH57;D6R9M0;A0A6Q8PGG1;D6RD93	O00139;A0A6Q8PGH7;A0A6Q8PFA6;A0A6Q8PG37;A0A6Q8PH57;D6R9M0;A0A6Q8PGG1	Kinesin-like protein KIF2A
AK4	0.228158	0.976325	0.071351		yes	yes	-1.17628	-0.852485	-0.97516	-0.662083	-0.829358	-0.828005	19.8	2	2	2	9.4	25.268	0	15.094	13693000	2	P27144;F8VS11	P27144;F8VS11	Adenylate kinase 4, mitochondrial
	0.22733	1.64906	0.0444735				-3.88012	-3.93539	-3.86549	-3.54803	-3.72646	-3.72452	21.4507	7	1	1	71.3	17.471	0.0048856	6.313	20064000	2	A0A2R8YEA7	A0A2R8YEA7
RAB18	0.226525	2.9125	0.0263093				0.972212	1.03827	0.95654	1.20862	1.23874	1.19924	22.5195	8	8	8	46.1	22.977	0	56.606	78162000	11	Q9NP72;A0A087X163;H0Y6T8;Q5W0J0	Q9NP72;A0A087X163;H0Y6T8;Q5W0J0	Ras-related protein Rab-18
BLOC1S3	0.226475	1.72714	0.0433722				-2.78856	-2.64751	-2.71035	-2.44625	-2.57494	-2.4458	18.5595	1	1	1	6.9	21.255	0.0028018	7.0162	4636100	1	Q6QNY0	Q6QNY0	Biogenesis of lysosome-related organelles complex 1 subunit 3
AGPS	0.226249	2.7471	0.0274138				2.68392	2.60732	2.60897	2.85831	2.89028	2.83036	22.9007	17	17	17	41.2	72.911	0	173.27	274070000	24	O00116;A0A1B0GWA2;A0A2R8YEL0;B8ZZ81	O00116;A0A1B0GWA2;A0A2R8YEL0	Alkyldihydroxyacetonephosphate synthase, peroxisomal
PSME4	0.226153	1.36209	0.0533517				-2.17522	-2.03712	-2.28934	-1.92499	-1.90545	-1.99278	18.3145	4	4	4	3.4	211.33	0	31.957	30643000	5	Q14997;F8WBH5	Q14997;F8WBH5	Proteasome activator complex subunit 4
RIOK2	0.226116	2.06965	0.0363701				0.25794	0.207994	0.154994	0.499056	0.373909	0.426313	21.2526	6	6	6	19.2	63.282	0	50.343	54964000	8	Q9BVS4;H0Y919;H0Y8R4	Q9BVS4	Serine/threonine-protein kinase RIO2
PAFAH1B1	0.225481	3.93481	0.0222844				3.59087	3.60028	3.63241	3.84094	3.81675	3.84231	24.7941	15	15	15	46.1	46.637	0	113.62	669080000	23	P43034;A0A6Q8PFU3;A0A6Q8PFT2;A0A6Q8PG63;A0A6Q8PH33;I3L3N5;I3L495	P43034;A0A6Q8PFU3;A0A6Q8PFT2;A0A6Q8PG63	Platelet-activating factor acetylhydrolase IB subunit alpha
C14orf1	0.225312	2.68812	0.0280981			yes	-0.0495605	0.024106	-0.0413494	0.232441	0.215208	0.161484	21.6243	1	1	1	10.7	15.864	0.0024771	8.25	19396000	1	Q9UKR5	Q9UKR5	Probable ergosterol biosynthetic protein 28
AMPH	0.225299	0.799316	0.0900354				-3.17848	-3.38838	-3.50762	-2.99845	-3.10218	-3.29795	18.0944	3	3	3	13.1	61.476	0	26.608	4758000	3	H0Y7T8;P49418	H0Y7T8;P49418	Amphiphysin
EPB41L3	0.224879	2.76753	0.0276891				0.908075	0.872374	0.938838	1.08689	1.14234	1.1647	20.4068	10	6	6	10.9	120.68	0	44.741	76455000	7	Q9Y2J2;A8K968;A0A0A0MRA8;A0A0A0MSA4;A0A1B0GTF8;A0A0J9YY18;J3KT37;A0A0J9YW31;J3QS83;J3QS55;A0A0J9YW26;A0A0J9YWN0;A0A0J9YWE1;A0A0J9YWS4	Q9Y2J2;A8K968;A0A0A0MRA8;A0A0A0MSA4;A0A1B0GTF8	Band 4.1-like protein 3;Band 4.1-like protein 3, N-terminally processed
SERPINH1	0.224874	3.34646	0.0249973				3.66317	3.60975	3.66748	3.85184	3.87668	3.88651	25.056	18	18	18	55.7	46.44	0	203.63	802280000	33	P50454;E9PJH8;E9PPV6;E9PR70;E9PKH2;E9PK86;E9PMI5;E9PNX1;E9PIG2;E9PRS3;E9PQ34;H0YEP8;E9PLA6	P50454;E9PJH8;E9PPV6;E9PR70;E9PKH2	Serpin H1
HIRIP3	0.224822	2.40776	0.0318675				-0.168745	-0.109589	-0.228161	0.0824337	0.0565319	0.029007	18.6561	2	2	2	5.4	61.956	0	22.645	11979000	2	Q9BW71	Q9BW71	HIRA-interacting protein 3
WDHD1	0.224189	2.20726	0.0351473				2.51881	2.39473	2.49939	2.70631	2.65996	2.71923	22.1313	18	18	18	24.3	125.97	0	153.38	271050000	22	O75717;C9JYB3	O75717	WD repeat and HMG-box DNA-binding protein 1
IMPA1	0.223827	2.01081	0.0387662				-0.0770397	-0.201342	-0.0933304	0.126144	0.130512	0.0431118	21.0619	4	4	4	21.7	30.188	0	31.973	35025000	4	P29218;E5RI82;E5RG94;E5RIF4;E5RHE9;E5RG13;E5RIP7;E5RGY4;H0YBL1	P29218;E5RI82;E5RG94;E5RIF4;E5RHE9;E5RG13;E5RIP7;E5RGY4;H0YBL1	Inositol monophosphatase 1
LONP1	0.223324	1.77233	0.0437087		yes	yes	-1.52207	-1.51834	-1.40108	-1.18098	-1.31822	-1.27233	18.5771	6	6	6	10.2	106.49	0	35.208	16034000	6	P36776;K7EJE8;K7EKE6;K7ER27	P36776;K7EJE8;K7EKE6	Lon protease homolog, mitochondrial
CTBP2	0.223187	3.41815	0.0254201				2.58984	2.63075	2.62617	2.81552	2.86819	2.83261	23.6256	10	10	7	35.1	48.944	0	94.727	245910000	14	P56545;A0A087WYL1	P56545	C-terminal-binding protein 2
HPRT1	0.222837	3.40685	0.0254986				3.81313	3.7794	3.81392	4.00476	4.01182	4.05838	26.6491	11	11	10	68.3	24.579	0	181.71	1368100000	27	P00492	P00492	Hypoxanthine-guanine phosphoribosyltransferase
EXOC2	0.221808	2.74083	0.02911				-1.01787	-0.959849	-0.915485	-0.748425	-0.747662	-0.731688	18.5334	5	5	5	6.2	104.07	0	32.435	19350000	5	Q96KP1	Q96KP1	Exocyst complex component 2
MTHFD2	0.221715	0.899657	0.0811709		yes	yes	-3.76765	-3.85477	-3.95423	-3.53693	-3.53435	-3.84022	19.8349	2	2	2	9.7	37.895	0	22.319	21509000	2	P13995;A0A7I2V482;A0A7I2V2U6;A0A7I2YQD4;B9A062	P13995;A0A7I2V482;A0A7I2V2U6;A0A7I2YQD4;B9A062	Bifunctional methylenetetrahydrofolate dehydrogenase/cyclohydrolase, mitochondrial;NAD-dependent methylenetetrahydrofolate dehydrogenase;Methenyltetrahydrofolate cyclohydrolase
SF3B1	0.221391	3.33628	0.0259914				4.87165	4.83223	4.81546	5.07292	5.0355	5.07509	25.2076	41	41	41	41.3	145.83	0	323.31	2402300000	86	O75533;H7C341;B4DGZ4;A0A494C1M2;F8WC19	O75533	Splicing factor 3B subunit 1
UFC1	0.220549	1.66914	0.0473889				1.80694	1.84831	1.82966	1.93726	2.07185	2.13745	25.0243	6	6	6	38.9	19.458	0	60.651	273000000	8	Q9Y3C8	Q9Y3C8	Ubiquitin-fold modifier-conjugating enzyme 1
SPTBN1	0.219762	2.13722	0.0387435				3.53902	3.64548	3.5003	3.78999	3.77667	3.77742	22.1255	47	47	46	27.4	274.61	0	323.31	649700000	68	Q01082;A0A087WUZ3;F8W6C1;P11277	Q01082;A0A087WUZ3	Spectrin beta chain, non-erythrocytic 1
ANKRD28	0.21907	2.02117	0.0414677				-1.11976	-1.10249	-1.14941	-0.991632	-0.881105	-0.84171	19.4962	5	5	5	7.9	112.96	0	42.99	26623000	5	O15084;B4DIW9	O15084;B4DIW9	Serine/threonine-protein phosphatase 6 regulatory ankyrin repeat subunit A
DCP2	0.218918	2.05291	0.04094				-0.714428	-0.801998	-0.811017	-0.496099	-0.613856	-0.560733	20.0584	2	2	2	6	48.423	0	13.792	22929000	2	Q8IU60;B7Z3U5	Q8IU60;B7Z3U5	m7GpppN-mRNA hydrolase
GALE	0.218225	0.970413	0.077192				-1.76358	-1.72105	-1.52289	-1.31988	-1.579	-1.45397	19.8492	2	2	2	9.5	38.281	0	15.942	15112000	4	Q14376;Q5QPP3;Q5QPP4;Q5QPP9;Q5QPP1	Q14376;Q5QPP3;Q5QPP4;Q5QPP9;Q5QPP1	UDP-glucose 4-epimerase
ERCC6L	0.217873	2.6702	0.0323066				-1.29687	-1.29673	-1.32996	-1.11419	-1.03248	-1.12328	18.6297	7	7	7	10.6	141.1	0	59.688	26769000	7	Q2NKX8;B5MDQ0	Q2NKX8;B5MDQ0	DNA excision repair protein ERCC-6-like
NDUFA5	0.217758	2.03137	0.0418751		yes		-0.737576	-0.688275	-0.830408	-0.495708	-0.543116	-0.564162	21.5794	3	3	3	30.2	13.459	0	20.91	15668000	4	Q16718;A0A7I2V2W4;A0A087X1G1;H7BYD0;A0A7I2V3L8;F8WAS3;C9IZN5;A0A024R772;A0A087WXR5	Q16718;A0A7I2V2W4;A0A087X1G1;H7BYD0;A0A7I2V3L8;F8WAS3;C9IZN5	NADH dehydrogenase [ubiquinone] 1 alpha subcomplex subunit 5
FANCD2	0.217683	1.69211	0.0488289				0.583853	0.717804	0.750766	0.850842	0.948765	0.905865	20.6588	13	13	13	11.6	164.13	0	86.904	112570000	20	Q9BXW9;A0A6Q8PFY3;H7BZJ7	Q9BXW9;A0A6Q8PFY3	Fanconi anemia group D2 protein
GIT2	0.217643	0.536885	0.14651				-2.55692	-3.03712	-3.05114	-2.60089	-2.57834	-2.81302	16.0553	1	1	1	3.3	84.542	0.0025407	8.74	2315400	1	Q14161;F8W822;R4GNG3;F8WAK2;F8VXI9	Q14161;F8W822;R4GNG3;F8WAK2;F8VXI9	ARF GTPase-activating protein GIT2
PLA2G4A	0.217223	2.38452	0.0362721				-1.33483	-1.40149	-1.42592	-1.18534	-1.20348	-1.12175	18.8493	3	3	3	8.1	85.238	0	23.175	16057000	3	P47712	P47712	Cytosolic phospholipase A2;Phospholipase A2;Lysophospholipase
FLNB	0.216578	3.44335	0.0268104				5.22971	5.21059	5.26521	5.43014	5.46356	5.46155	23.9453	76	70	68	44.6	278.16	0	323.31	2293700000	103	O75369;E7EN95;A0A0A0MT44;A0A0C4DGA1;H7C5L4	O75369;E7EN95	Filamin-B
SNX4	0.216312	1.96501	0.043536				0.478117	0.465406	0.359906	0.710257	0.612406	0.629704	21.4555	6	6	6	15.6	51.908	0	40.308	74770000	8	O95219;F8W9T3	O95219;F8W9T3	Sorting nexin-4
TPD52L2	0.215854	2.18195	0.0399613				2.56846	2.67459	2.69985	2.84354	2.87955	2.86738	24.8259	12	12	12	67.5	22.237	0	113.51	356880000	25	O43399;A0A087WYR3;A0A087WZ51	O43399;A0A087WYR3;A0A087WZ51	Tumor protein D54
CEP85	0.21568	1.31185	0.0606664				-3.98335	-3.77223	-3.88492	-3.57047	-3.71126	-3.71173	18.5937	2	2	2	4.9	85.638	0	24.664	12264000	2	Q6P2H3;H7BZW2	Q6P2H3;H7BZW2	Centrosomal protein of 85 kDa
MAPRE2	0.215013	1.73197	0.0492358				0.258404	0.197115	0.265899	0.365149	0.544071	0.457237	23.5159	6	5	4	31.8	37.031	0	39.085	191920000	9	Q15555;K7EL66;K7ERD8;M0QX52;K7ENB3	Q15555;K7EL66;K7ERD8	Microtubule-associated protein RP/EB family member 2
ARHGEF12	0.214682	1.37533	0.0591563				-2.89556	-2.90044	-2.84827	-2.71359	-2.75932	-2.52732	17.1042	3	3	3	3.3	173.23	0	22.732	10848000	3	Q9NZN5;E9PMR6	Q9NZN5;E9PMR6	Rho guanine nucleotide exchange factor 12
FGFR1OP	0.213949	1.62361	0.0520863				-0.363728	-0.429569	-0.378234	-0.140493	-0.287984	-0.101206	22.536	6	6	6	24.3	43.064	0	60.429	97307000	7	O95684;A0A087WV25	O95684;A0A087WV25	FGFR1 oncogene partner
LSM10	0.213915	0.457187	0.182735				-4.39292	-4.62811	-5.05566	-4.55936	-4.50419	-4.3714	16.4578	1	1	1	13.8	14.08	0.0024956	8.364	630080	1	Q969L4	Q969L4	U7 snRNA-associated Sm-like protein LSm10
ZC3H7A	0.213906	2.52098	0.0363373				-0.677895	-0.684875	-0.72702	-0.42832	-0.48989	-0.52986	19.7001	4	4	3	6.1	110.54	0	31.399	40034000	5	Q8IWR0;I3L2K5;I3L3S2;I3L3F9;I3L1Y3;I3L382;I3L2N8	Q8IWR0;I3L2K5	Zinc finger CCCH domain-containing protein 7A
GALM	0.213808	1.0732	0.0738144				0.0542355	0.302893	0.338588	0.420074	0.415855	0.501209	21.5121	4	4	4	16.7	37.765	0	30.419	50842000	7	Q96C23;H7C320;B8ZZ75;H7C1B5	Q96C23;H7C320	Aldose 1-epimerase
UBL4A	0.213469	1.60756	0.0525264				0.721727	0.817339	0.919806	0.995031	1.03796	1.06629	23.3192	4	4	4	33.1	17.776	0	26.567	83728000	5	P11441;Q5HY81;F8WB70	P11441;Q5HY81	Ubiquitin-like protein 4A
MTHFD1L	0.213256	1.11557	0.071595		yes	yes	-2.10169	-2.04927	-2.30133	-2.01246	-1.85165	-1.94841	18.5463	4	4	4	6.1	105.79	0	29.102	19524000	4	Q6UB35;A0A087WVM4;B7ZM99;Q4VXV2	Q6UB35;A0A087WVM4;B7ZM99	Monofunctional C1-tetrahydrofolate synthase, mitochondrial
GNE	0.213028	1.1395	0.0706827				-0.0784454	-0.287439	-0.116263	0.0934334	0.12932	-0.0658169	20.6962	8	8	8	16.6	79.274	0	59.018	61162000	11	Q9Y223;A0A7I2SU25	Q9Y223;A0A7I2SU25	Bifunctional UDP-N-acetylglucosamine 2-epimerase/N-acetylmannosamine kinase;UDP-N-acetylglucosamine 2-epimerase (hydrolyzing);N-acetylmannosamine kinase
DONSON	0.212881	0.253853	0.36247				-3.95224	-3.76903	-4.80287	-3.77692	-4.10557	-4.003	16.9951	2	2	2	6.4	62.746	0.0018339	10.847	3919000	2	Q9NYP3;F8WD19;C9J4K5;C9JSP0;F8W8A5;F8WC22;H7C304;H7C006;H7C1M7;H7C0C1;H7C1C1	Q9NYP3;F8WD19;C9J4K5;C9JSP0;F8W8A5;F8WC22;H7C304;H7C006;H7C1M7;H7C0C1;H7C1C1	Protein downstream neighbor of Son
TOM1L1	0.21266	1.12696	0.0713154				-1.14234	-1.25057	-1.02699	-0.812439	-1.01979	-0.949697	18.7744	1	1	1	2.7	52.988	0.0032295	6.8385	6725700	1	O75674;I3L3T4;I3L367;I3L1G1;I3NI44;J3KQU4;I3L4I4	O75674;I3L3T4;I3L367;I3L1G1;I3NI44;J3KQU4;I3L4I4	TOM1-like protein 1
ACOX1	0.212623	1.75515	0.0495684				-0.841822	-1.01186	-0.987344	-0.710028	-0.740826	-0.752307	20.3931	5	5	5	13.8	74.423	0	40.205	41310000	7	Q15067;K7ELT1;I3L0T4;I3L4S5;K7ESC7	Q15067	Peroxisomal acyl-coenzyme A oxidase 1
MAP1B	0.212551	1.52182	0.055713				2.83508	3.02009	2.98203	3.09608	3.19542	3.18336	22.0853	32	32	31	23	270.63	0	323.31	449430000	49	P46821;D6RA32;D6RA40;D6RCL2;D6RGJ3	P46821	Microtubule-associated protein 1B;MAP1B heavy chain;MAP1 light chain LC1
GIPC3	0.212348	1.13165	0.071292				-3.89993	-3.66992	-3.66866	-3.504	-3.61919	-3.47828	17.8786	2	1	1	9	33.981	0.0057446	6.2028	3855900	1	Q8TF64;A0A2R8Y651	Q8TF64;A0A2R8Y651	PDZ domain-containing protein GIPC3
DYNLRB1	0.212262	1.73866	0.0500798				0.296221	0.295877	0.250504	0.58061	0.39769	0.501089	24.2152	5	5	5	74	10.921	0	40.722	116860000	6	Q9NP97;B1AKR6;Q8TF09;H3BQI1	Q9NP97;B1AKR6	Dynein light chain roadblock-type 1
OTUD5	0.211954	1.42231	0.0590867				-0.956774	-0.8635	-0.848833	-0.797585	-0.633173	-0.602486	21.2899	5	5	5	15.6	60.625	0	39.044	61530000	7	Q96G74;H7BZQ3;A0A087WXV6	Q96G74;H7BZQ3;A0A087WXV6	OTU domain-containing protein 5
CCDC132	0.211953	2.12142	0.0432524				-2.33189	-2.33748	-2.38336	-2.07046	-2.13999	-2.20642	19.321	4	4	4	7.8	111.17	0	37.683	33401000	5	Q96JG6;H7BZP1;H0Y7Q2	Q96JG6	Coiled-coil domain-containing protein 132
AAAS	0.211775	0.638432	0.124561				-3.23452	-3.42332	-3.34429	-2.89993	-3.37872	-3.08817	17.7665	2	2	2	6.8	59.573	0	15.18	6466100	2	Q9NRG9;H3BU82;F8VZ44;F8VUB6	Q9NRG9;H3BU82;F8VZ44;F8VUB6	Aladin
PARN	0.211537	0.467657	0.180308				1.20014	1.20594	1.17211	1.79443	1.23077	1.1876	21.3775	5	5	5	9.5	73.45	0	34.857	79003000	6	O95453;A0A494C0Q6;A0A494C0K5;A0A494C0W0;A0A494C002;A0A494C156;A0A494C1G3;A0A494BZW7;A0A494C0P9;A0A494C1K5;A0A494C0Q2;A0A494C1N1;A0A494BZU6;F5H1Z4;H3BRK1	O95453;A0A494C0Q6;A0A494C0K5;A0A494C0W0;A0A494C002;A0A494C156;A0A494C1G3;A0A494BZW7;A0A494C0P9;A0A494C1K5;A0A494C0Q2;A0A494C1N1	Poly(A)-specific ribonuclease PARN
ARIH2	0.211472	3.7411	0.0275954				1.19603	1.16314	1.20005	1.41828	1.38226	1.39309	23.0383	12	12	12	29.4	57.818	0	89.347	215360000	21	O95376	O95376	E3 ubiquitin-protein ligase ARIH2
FADD	0.21106	0.971117	0.0826464				-1.86254	-2.00661	-2.03741	-1.58603	-1.82756	-1.85979	21.7115	4	4	4	37	23.279	0	31.546	24039000	4	Q13158	Q13158	FAS-associated death domain protein
ARPC1A	0.210316	1.1696	0.0708491				-0.775768	-0.969726	-1.05236	-0.737438	-0.68133	-0.748142	20.493	14	3	3	50	41.569	0	56.428	30989000	3	Q92747	Q92747	Actin-related protein 2/3 complex subunit 1A
GOLGB1	0.210231	2.8507	0.0348737				1.62289	1.6814	1.59195	1.85074	1.8331	1.8431	19.8108	25	25	25	12	376.01	0	196.34	173820000	26	Q14789;E7EU81;H0Y867	Q14789;E7EU81	Golgin subfamily B member 1
HPCAL1;HPCA;NCALD	0.210087	2.02402	0.0456063				-0.889009	-0.90573	-0.895462	-0.630591	-0.774865	-0.654484	20.6507	2	2	2	11.4	22.313	0	15.828	24692000	2	P37235;E9PC71;P84074;E5RIA5;E5RIZ1;E5RIG4;E5RFL9;E5RHC8;E5RHE8;E5RK89;E5RI95;E5RGZ0;E5RJJ6;E5RJT1;E5RGA9;E5RI78;P61601;A0A1B0GXG3	P37235;E9PC71;P84074;E5RIA5;E5RIZ1;E5RIG4;E5RFL9;E5RHC8;E5RHE8;E5RK89;E5RI95;E5RGZ0;E5RJJ6;E5RJT1;E5RGA9;E5RI78;P61601;A0A1B0GXG3	Hippocalcin-like protein 1;Neuron-specific calcium-binding protein hippocalcin;Neurocalcin-delta
PPP2R5E	0.209205	0.874623	0.094094				-1.07041	-1.10422	-0.858944	-0.649819	-0.924553	-0.831587	19.9221	5	4	4	13.1	54.699	0	25.806	20863000	4	Q16537	Q16537	Serine/threonine-protein phosphatase 2A 56 kDa regulatory subunit epsilon isoform
SPRR2B;SPRR2D;SPRR2E;SPRR2A;SPRR2G	0.208931	0.138554	0.580994				-3.03614	-4.48767	-3.1134	-3.76073	-3.48632	-2.76336	22.0945	2	2	2	36.1	7.9754	0	13.303	26869000	2	P35325;P22532;P22531;P35326;Q9BYE4	P35325;P22532;P22531;P35326;Q9BYE4	Small proline-rich protein 2B;Small proline-rich protein 2D;Small proline-rich protein 2E;Small proline-rich protein 2A;Small proline-rich protein 2G
TRIP12	0.208602	2.47657	0.04				0.358397	0.417116	0.326135	0.540854	0.576117	0.610483	19.3606	12	12	12	9.5	220.43	0	93.357	65969000	13	Q14669;A0A6Q8PHK0;A0A6Q8PGG9;H7C2Y1	Q14669;A0A6Q8PHK0;A0A6Q8PGG9	E3 ubiquitin-protein ligase TRIP12
SLC27A4	0.207842	0.463375	0.187089				-3.8722	-3.82707	-3.58427	-3.27071	-3.86454	-3.52477	18.3533	4	4	4	7.6	72.063	0	26.386	11721000	4	Q6P1M0	Q6P1M0	Long-chain fatty acid transport protein 4
SMU1	0.207779	2.46888	0.0409598				1.22968	1.18223	1.21234	1.37748	1.47585	1.39426	23.5568	13	13	13	36.6	57.543	0	114.07	320840000	18	Q2TAY7	Q2TAY7	WD40 repeat-containing protein SMU1;WD40 repeat-containing protein SMU1, N-terminally processed
NDUFAF2	0.207594	1.01423	0.0818999		yes		-2.91577	-3.12638	-2.90837	-2.6519	-2.86665	-2.80918	19.3791	1	1	1	6.5	19.856	0.0038228	6.5173	7500400	1	Q8N183;D6RA56;A0A7I2V3X5;A0A7I2V4Z7;A0A7I2YQX2	Q8N183;D6RA56;A0A7I2V3X5;A0A7I2V4Z7;A0A7I2YQX2	Mimitin, mitochondrial
ATP6V0D1	0.206882	2.07756	0.0461951				1.13336	1.08168	1.2045	1.39379	1.32536	1.32104	22.835	5	5	5	23.4	40.329	0	59.176	119710000	10	P61421;F5GYQ1;J3QL14;R4GN72;H3BQB4;H3BSG7;H3BQJ1	P61421;F5GYQ1;J3QL14;R4GN72	V-type proton ATPase subunit d 1
HYPK	0.20676	0.4958	0.174528				0.489149	-0.0460854	0.0318203	0.490417	0.239689	0.365057	23.625	4	4	4	36.4	14.665	0	34.186	77619000	11	Q9NX55	Q9NX55	Huntingtin-interacting protein K
PKN2	0.206473	2.94576	0.0361988				2.11685	2.13325	2.08417	2.27863	2.32972	2.34534	21.2385	12	12	11	22.7	112.03	0	121.18	138550000	18	Q16513;B1AL79;H0Y5V5;Q6P5Z2;H0Y429;K7EL10	Q16513	Serine/threonine-protein kinase N2
CUTA	0.206196	0.904331	0.0937287		yes		-0.390186	-0.747384	-0.538445	-0.375927	-0.377337	-0.304165	24.0467	6	6	6	48.6	19.116	0	61.519	103980000	14	O60888;C9IZG4;C9IZQ5	O60888;C9IZG4	Protein CutA
IFT52	0.205589	1.45402	0.0618984				-2.67364	-2.65116	-2.84142	-2.50555	-2.56708	-2.47683	18.9817	3	3	3	11.2	49.706	0	17.576	9835900	3	Q9Y366	Q9Y366	Intraflagellar transport protein 52 homolog
ZPR1	0.20546	1.53478	0.0592898				-0.4856	-0.569449	-0.387411	-0.328864	-0.217094	-0.280121	21.6704	8	8	8	24.2	50.925	0	57.484	86778000	11	O75312;H7C0E5;H7BZM7	O75312;H7C0E5;H7BZM7	Zinc finger protein ZPR1
PTDSS2	0.204682	1.70761	0.0553545				-2.33699	-2.42441	-2.47342	-2.19675	-2.14885	-2.27518	19.9184	3	3	3	15	56.252	0	20.116	16846000	3	Q9BVG9;E9PS47;E9PLE4;A0A0J9YWQ2	Q9BVG9;E9PS47;E9PLE4	Phosphatidylserine synthase 2
MFAP1	0.204063	0.549901	0.158763				0.540485	0.41778	0.397378	0.971994	0.500551	0.495287	20.8161	3	3	3	13.2	51.958	0	44.963	31386000	3	P55081	P55081	Microfibrillar-associated protein 1
GRIPAP1	0.203966	2.89652	0.0379843				0.715523	0.714788	0.642491	0.89871	0.904665	0.881327	21.1532	11	11	11	18.7	96.004	0	117.86	109610000	13	Q4V328;A0A087WT45;A0A087WXA6;A0A087WW92	Q4V328;A0A087WT45	GRIP1-associated protein 1
HOMER1	0.203886	1.78225	0.0538989				-2.36113	-2.31901	-2.39437	-2.22751	-2.16723	-2.06811	19.7163	3	3	3	11.3	40.276	0	19.888	18089000	3	Q86YM7;Q86YM6;Q9NSB8	Q86YM7;Q86YM6	Homer protein homolog 1
LSM14A	0.203644	1.2634	0.0709196				0.0238838	0.162507	0.265353	0.371149	0.393356	0.29817	22.9083	5	5	5	13.6	50.529	0	36.036	157440000	7	Q8ND56;A0A140TA76;A0A0G2JQ95;A0A096LP11;K7EMZ9;A0A140TA66;I3L4Q1	Q8ND56;A0A140TA76	Protein LSM14 homolog A
OSBPL3	0.203437	0.863456	0.100336				-1.1251	-1.37582	-1.0862	-0.992036	-0.886024	-1.09875	18.8879	4	4	3	6.3	101.22	0	32.196	21344000	4	Q9H4L5	Q9H4L5	Oxysterol-binding protein-related protein 3
FBXO30	0.203036	0.937736	0.0933723				-5.53149	-5.74341	-5.82638	-5.55454	-5.54078	-5.39685	17.8025	2	2	2	4	82.303	0	12.943	7086800	2	Q8TB52	Q8TB52	F-box only protein 30
HDDC2	0.203031	0.946586	0.0927179				2.17958	2.19703	2.35372	2.33546	2.3935	2.61048	25.1044	8	8	8	51.5	23.39	0	81.093	396790000	21	Q7Z4H3;V9GYS5;V9GZ04	Q7Z4H3	HD domain-containing protein 2
TCERG1	0.202456	0.993471	0.088669				-0.586506	-0.75322	-0.900455	-0.503688	-0.603176	-0.525947	19.8745	7	7	7	8.7	123.9	0	50.342	39409000	8	O14776;G3V220	O14776;G3V220	Transcription elongation regulator 1
ASCC1	0.202423	1.21937	0.0738448				-1.20933	-1.22066	-1.44503	-1.06841	-1.11561	-1.08373	20.3081	5	5	5	15.8	36.876	0	30.753	22070000	5	A0A5F9ZH79;A0A5F9ZHP1;Q8N9N2;H0YE76;H0YCB3;H0YER2;A0A5F9ZI10;A0A5K1VW55;A0A5F9ZI37;E9PM82;E9PR40;E9PQZ6	A0A5F9ZH79;A0A5F9ZHP1;Q8N9N2;H0YE76;H0YCB3	Activating signal cointegrator 1 complex subunit 1
PGRMC1	0.202383	2.72471	0.0413153				2.55088	2.51601	2.57798	2.70834	2.77398	2.76971	26.3224	10	10	9	52.3	21.671	0	117.33	671320000	20	O00264	O00264	Membrane-associated progesterone receptor component 1
KIAA1279;KIF1BP	0.202211	2.94264	0.0387473				1.56863	1.60483	1.6374	1.79188	1.83387	1.79175	22.6612	7	7	7	18	71.813	0	70.05	218890000	13	Q96EK5;A0A1B0GUA3;A0A6Q8PGG2;A0A1B0GUH6;A0A6Q8PHL8;A0A6Q8PH45;A0A0D9SFK7;A0A6Q8PH08;A0A1B0GTE6;A0A1B0GW21;A0A1B0GTX3	Q96EK5;A0A1B0GUA3;A0A6Q8PGG2;A0A1B0GUH6;A0A6Q8PHL8;A0A6Q8PH45;A0A0D9SFK7	KIF1-binding protein
GOLGA4	0.201128	1.96678	0.0521097				-0.648615	-0.536162	-0.552668	-0.381466	-0.424129	-0.328466	17.7141	7	7	7	4.8	261.14	0	57.267	29242000	7	Q13439;H0Y6I0;C9JHJ5	Q13439;H0Y6I0	Golgin subfamily A member 4
TEX10	0.20112	2.38261	0.0455911				-2.39365	-2.42497	-2.36187	-2.13477	-2.22408	-2.21829	17.7891	3	3	3	5.5	105.67	0	23.821	9965600	3	Q9NXF1	Q9NXF1	Testis-expressed sequence 10 protein
PPM1A	0.200847	1.55517	0.0618719				-0.114275	-0.0359421	0.0859509	0.202175	0.161728	0.174372	21.7598	7	7	6	23	42.447	0	51.227	78119000	7	P35813;E9PKB5;E9PL75;E9PJN3	P35813;E9PKB5	Protein phosphatase 1A
SLU7	0.200132	1.51104	0.0635723				-2.88028	-2.9515	-2.99376	-2.83453	-2.65663	-2.73399	17.3349	2	2	2	7	68.386	0	20.022	5290100	2	O95391	O95391	Pre-mRNA-splicing factor SLU7
RABEP1	0.199602	1.04842	0.0871788				-1.97361	-1.96906	-2.22592	-1.81539	-1.91063	-1.84376	20.0143	6	6	6	11.6	99.289	0	43.79	58243000	7	Q15276;K7ENJ9;I3L456	Q15276	Rab GTPase-binding effector protein 1
CLK3	0.19947	0.692704	0.126277				-4.12327	-4.40412	-4.22518	-3.86117	-4.21166	-4.08133	16.3686	1	1	1	1.4	73.514	0.0032095	6.742	3046100	1	P49761;H3BUL5;H3BVF8;H3BQG1	P49761;H3BUL5;H3BVF8;H3BQG1	Dual specificity protein kinase CLK3
LAMTOR5	0.198571	1.42799	0.0676453				0.937809	0.734282	0.759311	1.00673	1.02555	0.994833	24.3307	5	5	5	96.7	9.6138	0	52.912	105500000	8	O43504;R4GMU8;E9PLX3;A0A0C4DGV4	O43504;R4GMU8;E9PLX3;A0A0C4DGV4	Ragulator complex protein LAMTOR5
THOC2	0.198418	0.887921	0.102275				-3.20444	-3.50036	-3.41531	-3.11411	-3.28628	-3.12447	18.801	7	7	6	4.7	182.77	0	39.921	34256000	6	Q8NI27;A0A0C4DG98;H0Y815;F2Z2V2	Q8NI27;A0A0C4DG98	THO complex subunit 2
SIN3A	0.198088	1.2756	0.0743456				-2.26812	-2.49093	-2.47666	-2.22475	-2.19189	-2.22482	18.0758	6	6	6	8.1	145.17	0	45.928	15748000	7	Q96ST3	Q96ST3	Paired amphipathic helix protein Sin3a
APEX2	0.197873	1.97694	0.0537772		yes		-4.47228	-4.60336	-4.60288	-4.36101	-4.3646	-4.35929	17.0105	1	1	1	3.1	57.4	0.0068057	6.1075	3168600	1	Q9UBZ4	Q9UBZ4	DNA-(apurinic or apyrimidinic site) lyase 2
PRDX5	0.197342	2.81142	0.0431818		yes		2.11119	2.04663	2.04327	2.29048	2.24957	2.25307	24.7972	8	8	8	48.6	22.086	0	71.758	379000000	21	P30044	P30044	Peroxiredoxin-5, mitochondrial
PPIA	0.197254	2.21959	0.0500118				6.66883	6.59424	6.61994	6.84863	6.76536	6.86079	30.4953	14	14	11	78.2	18.012	0	176.32	15136000000	108	P62937;F8WE65;C9J5S7;A0A7I2V5J5;F5H284;Q9Y536;E5RIZ5;P0DN26;A0A0H2UH34;A0A0B4J2A2;A0A075B767;A0A075B759;P0DN37	P62937;F8WE65;C9J5S7	Peptidyl-prolyl cis-trans isomerase A;Peptidyl-prolyl cis-trans isomerase A, N-terminally processed;Peptidyl-prolyl cis-trans isomerase
EIF2D	0.196852	1.2536	0.0761107				0.377914	0.312817	0.412356	0.680418	0.445993	0.567232	21.4767	7	7	7	24.3	64.706	0	60.95	93390000	8	P41214;Q5SY38	P41214;Q5SY38	Eukaryotic translation initiation factor 2D
MAP2K2	0.196732	1.56658	0.0644569				1.85608	1.79999	1.89113	2.11474	1.94552	2.07714	22.8478	10	5	5	35.8	44.424	0	97.451	150980000	7	P36507;G5E9C7;A0A1B0GUL7;M0R1B6	P36507;G5E9C7;A0A1B0GUL7	Dual specificity mitogen-activated protein kinase kinase 2
MORF4L1	0.196574	0.840009	0.109305				-3.49092	-3.64504	-3.77473	-3.51684	-3.50602	-3.29812	18.1653	1	1	1	3.9	41.473	0.0025687	9.2533	4703600	1	Q9UBU8;H0YNX3;H0YLV1;H0YMT8;H0YM21;H0YNE0;H0YMJ0;H0YLJ3;B3KTM8	Q9UBU8;H0YNX3;H0YLV1;H0YMT8;H0YM21;H0YNE0;H0YMJ0;H0YLJ3;B3KTM8	Mortality factor 4-like protein 1
LRRFIP2	0.196135	1.18631	0.08039				-2.23635	-2.4289	-2.28716	-2.2232	-2.05084	-2.08997	18.5232	3	2	2	5.7	82.17	0	16.438	13563000	4	Q9Y608;C9JSU1;H7C3N9	Q9Y608;C9JSU1	Leucine-rich repeat flightless-interacting protein 2
EDARADD	0.195251	2.59425	0.0462165				-0.793394	-0.886364	-0.848785	-0.668839	-0.63537	-0.63858	20.6906	3	3	3	19.5	24.802	0	25.763	20309000	5	Q8WWZ3;A0A1B0GV26;A0A2R8Y5E0;B1AL55	Q8WWZ3;A0A1B0GV26	Ectodysplasin-A receptor-associated adapter protein
NSUN5	0.195229	0.318017	0.308736				-4.96939	-4.71971	-4.74052	-4.49	-5.07547	-4.27847	17.4468	2	2	2	8.9	46.691	0	12.736	4644800	2	Q96P11	Q96P11	Probable 28S rRNA (cytosine-C(5))-methyltransferase
C16orf58	0.195093	0.195332	0.47479				-6.26466	-6.66797	-7.381	-6.45709	-6.3022	-6.96907	17.4378	2	2	2	6.4	51.017	0	19.514	3018200	2	Q96GQ5;H3BR29;H3BSM7;I3L2V0;H3BTA0;H3BS97	Q96GQ5;H3BR29;H3BSM7;I3L2V0;H3BTA0;H3BS97	RUS1 family protein C16orf58
PAIP1	0.195075	1.70871	0.0617785				-0.576822	-0.664887	-0.597188	-0.35568	-0.394297	-0.503696	21.0012	5	5	5	15.9	53.524	0	35.017	41979000	6	Q9H074;D6REB4;D6RJF2;D6R9H8	Q9H074;D6REB4	Polyadenylate-binding protein-interacting protein 1
DDX39A	0.195048	2.22147	0.0514015				-0.346411	-0.350522	-0.419685	-0.223326	-0.181257	-0.126892	23.2608	15	7	6	47.3	49.129	0	56.504	190960000	8	O00148;K7EQN7;K7EPJ3;K7EN69;K7ENP6;K7EL56;K7EIL8;A0A0D9SEM9	O00148;K7EQN7	ATP-dependent RNA helicase DDX39A
RTFDC1	0.194604	0.783411	0.118079				-3.1016	-3.33208	-2.956	-3.00223	-2.9098	-2.89384	18.6007	4	4	4	21.2	33.886	0	21.475	6758200	4	Q9BY42;A2A2L6;A2A2L5;A0A0A0MQR2	Q9BY42;A2A2L6;A2A2L5;A0A0A0MQR2	Protein RTF2 homolog
RALGAPB	0.194419	1.13165	0.0860016				-1.87262	-2.03991	-2.1252	-1.86895	-1.759	-1.82652	18.0079	4	4	4	4	166.8	0	31.599	19242000	4	Q86X10;A0A0J9YW54;A2A2F0	Q86X10;A0A0J9YW54;A2A2F0	Ral GTPase-activating protein subunit beta
CDKN2A	0.194307	2.76492	0.045597				1.22276	1.21248	1.1989	1.40643	1.36187	1.44876	25.5815	6	6	6	66.7	16.532	0	79.581	451910000	17	P42771;J3QRG6;K7ES20;K7ENC6;P42772	P42771;J3QRG6;K7ES20;K7ENC6	Cyclin-dependent kinase inhibitor 2A
APOA1BP	0.194098	1.97637	0.0567196		yes	yes	1.22708	1.08217	1.15311	1.36565	1.33458	1.34443	24.2996	5	5	5	25.3	31.674	0	42.302	309750000	10	Q8NCW5;Q5T3I4;Q5T3I3	Q8NCW5	NAD(P)H-hydrate epimerase
CAPN1	0.193919	2.19889	0.0524794				2.61858	2.5161	2.5829	2.76525	2.72968	2.80441	23.1422	20	20	20	37	81.889	0	224.35	333270000	26	P07384;E9PL37;E9PRM1;E9PLX0;E9PJJ3;E9PLC9;E9PMC6;E9PJA6;E9PSA6;E9PQB3;E9PIA9	P07384	Calpain-1 catalytic subunit
CD97	0.193546	0.284719	0.347539				-5.19094	-5.98217	-5.1522	-5.18362	-5.33465	-5.2264	14.5804	1	1	1	2.4	91.868	0.0032273	6.8383	734980	1	P48960	P48960	CD97 antigen;CD97 antigen subunit alpha;CD97 antigen subunit beta
DGCR14	0.193377	0.936567	0.102348				-3.13143	-3.24412	-3.3947	-3.03691	-2.97665	-3.17656	20.4047	4	4	4	16	52.567	0	34.49	33314000	4	Q96DF8;F8WEF8	Q96DF8;F8WEF8	Protein DGCR14
FH	0.193347	2.30681	0.0510821		yes	yes	1.29228	1.1797	1.2688	1.43488	1.44113	1.44481	22.7794	11	11	11	37.5	54.636	0	97.804	179980000	15	P07954	P07954	Fumarate hydratase, mitochondrial
CUTC	0.193234	0.799668	0.117245				-2.47147	-2.73939	-2.55254	-2.40591	-2.52467	-2.25311	18.0812	1	1	1	6.6	29.341	0.0023998	7.4898	3882500	1	Q9NTM9;Q5TCZ7;A0A0B4J226	Q9NTM9;Q5TCZ7;A0A0B4J226	Copper homeostasis protein cutC homolog
SNRPC	0.193116	1.53124	0.0681469				1.64421	1.83258	1.74889	1.89549	1.94567	1.96387	24.5509	3	3	3	24.5	17.394	0	36.131	147470000	7	P09234;A0A0A0MRR7;Q5TAL2	P09234;A0A0A0MRR7	U1 small nuclear ribonucleoprotein C
DSP	0.192779	1.24687	0.0800533				2.75438	2.54535	2.58229	2.79526	2.77871	2.88639	20.9282	37	37	37	17.9	331.77	0	277.34	325240000	46	P15924	P15924	Desmoplakin
APIP	0.192608	1.02852	0.0949857				0.330074	0.217806	0.326804	0.641579	0.428478	0.382452	21.0666	5	5	5	27.7	27.125	0	33.625	37338000	7	Q96GX9;S4R3D6	Q96GX9;S4R3D6	Methylthioribulose-1-phosphate dehydratase
URGCP	0.192551	1.04347	0.0941093				-2.03696	-2.33156	-2.2301	-2.00098	-1.99921	-2.02078	18.232	3	3	3	4.4	104.99	0	25.372	14778000	3	Q8TCY9;C9J0W2;C9JKA8;F8WCC3	Q8TCY9	Up-regulator of cell proliferation
CLASP2	0.191714	0.473742	0.205652				1.26368	1.52306	1.00929	1.61792	1.46003	1.29323	20.124	13	13	1	14	141.06	0	91.2	86844000	16	O75122;E3W994;J3KR49;A0A0U1RQI6;B3KR06;E7ENG2;C9J668;H7C4M5;H7C4X8;H7C4I5;D6RBU8	O75122;E3W994;J3KR49;A0A0U1RQI6	CLIP-associating protein 2
UBE2V1;TMEM189-UBE2V1	0.190606	2.0341	0.0579319				0.484873	0.403259	0.448699	0.698145	0.624382	0.586123	21.3729	6	2	2	43.5	16.495	0.000815	12.122	27158000	2	Q13404;I3L0A0;G3V2F7;A0A0A0MSL3	Q13404;I3L0A0;G3V2F7;A0A0A0MSL3	Ubiquitin-conjugating enzyme E2 variant 1
RPAP1	0.190207	2.01746	0.0586023				-1.47831	-1.61027	-1.537	-1.34834	-1.32834	-1.37829	19.4525	8	8	8	11.3	152.75	0	73.596	46633000	8	Q9BWH6;H3BRE8;H3BPM3;H3BPY8	Q9BWH6;H3BRE8	RNA polymerase II-associated protein 1
ENOPH1	0.190103	3.67444	0.0417979				0.0539131	0.00616837	0.0215063	0.21553	0.225952	0.210415	21.9233	3	3	3	20.7	28.932	0	40.36	51702000	4	Q9UHY7;A0A0C4DGY8;D6RA00	Q9UHY7	Enolase-phosphatase E1
ECI2	0.189753	1.38969	0.0760701		yes		-0.892569	-1.01286	-0.957302	-0.856104	-0.671252	-0.766121	20.297	3	3	3	14.2	43.585	0	29.161	24478000	4	O75521;A0A0C4DGA2;F8WAW4;F1LLU7;C9JB63	O75521;A0A0C4DGA2	Enoyl-CoA delta isomerase 2, mitochondrial
NDRG2	0.189664	2.14555	0.0568558				-0.930244	-0.907197	-0.978312	-0.697891	-0.743839	-0.805031	20.6611	5	5	5	29.6	40.798	0	39.142	26529000	6	Q9UN36;G3V5H8;G3V4S9;G3V5L7;A0A0A0MS87;G3V578;H0YJT9;G3V2I9;G3V5G0;A0A0U1RR50;G3V5S0;G3V2A6;G3V392;G3V5B5;G3V285;G3V383;H7C0X0;G3V5B7;G3V358;G3V271;G3V4S2;G3V4X3;G3V5G7;G3V3D5;G3V5V9;G3V239;G3V5P9;G3V5D7;G3V420;G3V2S0;G3V3C3;G3V2Y3;G3V552;G3V3X3;G3V3P6;G3V237;G3V4T9;G3V2T2;G3V5A6;G3V280;G3V3P1;G3V3X2	Q9UN36;G3V5H8;G3V4S9;G3V5L7;A0A0A0MS87;G3V578;H0YJT9;G3V2I9	Protein NDRG2
NQO2	0.189184	1.0757	0.0949373				0.406496	0.598057	0.464717	0.768036	0.564354	0.704432	21.0885	4	4	4	28.6	25.918	0	36.069	31217000	6	P16083;Q5TD07;A2A2U4;Q5TD05	P16083;Q5TD07	Ribosyldihydronicotinamide dehydrogenase [quinone]
GLG1	0.188614	1.29336	0.0816122				-0.0398293	0.175014	0.00503349	0.256632	0.19582	0.253607	19.2894	8	8	8	9.8	134.55	0	85.733	39086000	8	Q92896;H3BM42;H3BQT1	Q92896	Golgi apparatus protein 1
EDC4	0.187784	2.5416	0.0523592				2.81517	2.71979	2.74588	2.94106	2.95703	2.9461	23.0115	24	24	24	28.6	151.66	0	295.01	515810000	35	Q6P2E9;I3L0V0;I3L3M2;I3L2F4	Q6P2E9	Enhancer of mRNA-decapping protein 4
STOML2	0.187549	1.85772	0.0635454		yes	yes	1.53804	1.43175	1.44332	1.71532	1.61559	1.64485	22.5547	3	3	3	14.3	38.534	0	21.901	110900000	4	Q9UJZ1;A0A087WYB4;F2Z2I8	Q9UJZ1;A0A087WYB4	Stomatin-like protein 2, mitochondrial
TRMT13	0.187189	0.255399	0.393776				-2.57598	-2.45027	-2.54692	-2.62538	-1.75969	-2.62654	19.4562	3	3	2	8.5	54.246	0	19.272	20859000	2	Q9NUP7;Q5VVL2;Q5VVK9	Q9NUP7;Q5VVL2	tRNA:m(4)X modification enzyme TRM13 homolog
ARHGEF1	0.186955	2.8602	0.0495712				0.694418	0.704805	0.683085	0.92177	0.878403	0.843002	20.3391	10	10	10	15.5	102.43	0	71.92	59687000	14	Q92888;M0QZR4;M0QYC1;M0R2C7;M0QYS3;M0QZH8	Q92888;M0QZR4;M0QYC1	Rho guanine nucleotide exchange factor 1
CUL4B	0.184987	2.43689	0.0557765				3.43275	3.53103	3.50366	3.66344	3.68958	3.66938	23.7386	36	36	25	44.9	103.98	0	288.43	783850000	48	Q13620;A0A669KAX4;K4DI93;A0A669KAU9	Q13620;A0A669KAX4;K4DI93	Cullin-4B
DCTN6	0.184944	1.79867	0.0673951				-0.0330009	0.0603523	-0.00436687	0.150658	0.266026	0.161133	21.8998	5	5	5	44.2	20.747	0	43.778	27390000	6	O00399;E5RK00;E5RFU3;E5RIK5;E5RGW9	O00399;E5RK00	Dynactin subunit 6
VPS37B	0.184083	1.14159	0.0958053				-2.1056	-2.28747	-2.30925	-2.0287	-1.99429	-2.12708	18.7404	2	2	2	13	31.307	0	16.769	7007000	2	Q9H9H4;F5H1F6;F5H4M0	Q9H9H4;F5H1F6;F5H4M0	Vacuolar protein sorting-associated protein 37B
CALCOCO1	0.183488	0.734301	0.140124				-2.91979	-2.74459	-3.08698	-2.84457	-2.64981	-2.70653	16.8523	1	1	1	2	77.335	0.0025278	8.6077	4023000	1	Q9P1Z2	Q9P1Z2	Calcium-binding and coiled-coil domain-containing protein 1
GSKIP	0.183482	1.56729	0.0750188				-1.77133	-1.91131	-1.76222	-1.65963	-1.58395	-1.65083	20.2419	1	1	1	10.1	12.32	0.0023602	7.1733	4960000	1	G3V4I5;Q9P0R6	G3V4I5;Q9P0R6	GSK3-beta interaction protein
PRPSAP1	0.182624	0.952824	0.112439				-0.160288	-0.271452	-0.283604	0.0954895	-0.0829945	-0.179968	21.0033	7	6	6	28.7	39.393	0	53.026	44141000	7	Q14558;B4DP31;C9J168;C9JKT9;C9JUN4	Q14558;B4DP31;C9J168	Phosphoribosyl pyrophosphate synthase-associated protein 1
VIM	0.182526	3.23752	0.0495924			yes	6.75355	6.76679	6.7201	6.9454	6.90575	6.93688	28.9697	36	36	34	71.5	53.651	0	323.31	17875000000	148	P08670;B0YJC4;B0YJC5;A0A1B0GTT5;A0A1B0GVG8;P17661;P41219;H7C5W5;Q9NSB2;F8W835;P08729;CON__Q9DCV7;P12036;CON__Q3KNV1;CON__P08729;CON__Q9NSB2;CON__Q6ISB0	P08670;B0YJC4;B0YJC5	Vimentin
SESN2;SESN3	0.182386	1.28635	0.0888985				-1.80208	-1.81355	-1.62458	-1.51311	-1.58191	-1.59803	18.9122	2	2	2	10.8	54.493	0	14.804	11346000	3	P58004;P58005	P58004;P58005	Sestrin-2;Sestrin-3
AP2A2	0.182184	2.11725	0.062843				2.15687	2.04859	2.07091	2.28496	2.24306	2.2949	22.0476	17	17	11	27.5	103.96	0	154.5	212420000	21	O94973;A0A0G2JS82;A0A0G2JQM1;E9PR62;A0A0G2JRF9;A0A0G2JQA4;E9PNC4;A0A0G2JRS3	O94973;A0A0G2JS82;A0A0G2JQM1	AP-2 complex subunit alpha-2
ODR4	0.181847	0.836605	0.12513				-2.26337	-2.46186	-2.18223	-2.13049	-2.01703	-2.2144	19.4693	2	2	2	6.8	51.103	0.00081855	12.23	16695000	3	Q5SWX8	Q5SWX8	Protein odr-4 homolog
COMMD7	0.181689	1.25067	0.0921624				-1.74204	-1.76682	-1.68461	-1.62697	-1.5983	-1.42314	20.1365	1	1	1	7.5	22.54	0.0025107	8.4396	11526000	1	Q86VX2;V9GY66;A0A2R8Y620;A0A2R8Y7U2;A0A2R8Y600;A0A2R8Y455	Q86VX2;V9GY66;A0A2R8Y620;A0A2R8Y7U2;A0A2R8Y600;A0A2R8Y455	COMM domain-containing protein 7
DYNC2H1	0.181657	3.7539	0.0469469				1.44642	1.42146	1.45218	1.63536	1.62665	1.60303	20.5542	21	21	21	6.7	492.62	0	144.33	366450000	23	Q8NCM8;A0A3B3ISP9;A0A3B3IT36;H0YEX1;H0YDE0	Q8NCM8	Cytoplasmic dynein 2 heavy chain 1
UPF2	0.181255	2.60526	0.0566947				-1.42189	-1.48175	-1.46417	-1.24813	-1.31392	-1.26201	19.346	4	4	4	4	147.81	0	28.298	43314000	5	Q9HAU5	Q9HAU5	Regulator of nonsense transcripts 2
PAXBP1	0.180209	1.49541	0.0807923				-1.34683	-1.32894	-1.45385	-1.17368	-1.14141	-1.27389	18.523	2	2	2	3.3	104.8	0	18.324	16197000	2	Q9Y5B6	Q9Y5B6	PAX3- and PAX7-binding protein 1
NUP54	0.180167	1.0624	0.105744				-2.46251	-2.71169	-2.49597	-2.35927	-2.36197	-2.40843	19.4904	3	3	3	8.9	55.435	0	22.068	19886000	3	Q7Z3B4	Q7Z3B4	Nucleoporin p54
TAGLN2	0.180041	2.12486	0.0644886				4.19601	4.08288	4.10988	4.28874	4.31145	4.32871	27.6893	15	15	15	84.9	22.391	0	158.74	2813600000	57	P37802;X6RJP6;Q9UI15;C9J5W6	P37802;X6RJP6	Transgelin-2
SHMT2	0.18003	2.23733	0.0624655		yes	yes	1.88392	1.79722	1.86275	2.0544	1.98651	2.04307	22.2231	11	11	11	34.3	55.992	0	113.04	141980000	16	P34897;G3V5L0;G3V241;G3V3Y8;G3V4T0;G3V4X0;G3V2W0;G3V2E4;G3V540;G3V4W5;H0YIZ0;G3V2Y4;G3V2Y1;G3V3C6	P34897;G3V5L0	Serine hydroxymethyltransferase, mitochondrial
STOM	0.179875	0.406983	0.264986				-3.22048	-3.69687	-3.83313	-3.44772	-3.35797	-3.40517	16.7627	1	1	1	4.2	31.73	0.0036117	6.5777	1667800	1	P27105	P27105	Erythrocyte band 7 integral membrane protein
PDXP	0.179818	1.20039	0.0968296				0.660276	0.890919	0.718505	0.938803	0.957121	0.913229	22.4244	7	7	6	30.4	31.698	0	53.232	95693000	10	Q96GD0;B1AHD3	Q96GD0	Pyridoxal phosphate phosphatase
DCP1A	0.179022	2.08436	0.0660739				1.23332	1.15578	1.16838	1.41938	1.32778	1.34738	22.3959	8	8	8	26.1	63.278	0	79.149	126930000	10	Q9NPI6;A0A087WT55;A0A087WXD0;A0A087WVE6	Q9NPI6	mRNA-decapping enzyme 1A
BBS7	0.178764	0.953739	0.116658				-2.31799	-2.2152	-2.45759	-2.11012	-2.0885	-2.25588	17.3248	2	2	2	5	80.352	0	16.012	5910100	2	Q8IWZ6	Q8IWZ6	Bardet-Biedl syndrome 7 protein
TYW3	0.178646	0.976285	0.114481				-2.64025	-2.39284	-2.63863	-2.4248	-2.36907	-2.34191	18.3833	1	1	1	4.2	29.794	0.0023855	7.3599	5128700	1	Q6IPR3	Q6IPR3	tRNA wybutosine-synthesizing protein 3 homolog
ANO6	0.178282	0.333819	0.32127				-2.96327	-2.94237	-3.59661	-3.08724	-2.94618	-2.93399	14.3794	1	1	1	1.5	106.16	0.0055334	6.2533	895160	1	Q4KMQ2	Q4KMQ2	Anoctamin-6
DECR1	0.178232	0.878776	0.124765		yes	yes	-2.68116	-2.62097	-2.38542	-2.40562	-2.32899	-2.41825	17.7829	1	1	1	3.9	36.067	0.0023883	7.3921	4961500	1	Q16698;E5RJD2;E5RJG7;E5RFV2	Q16698;E5RJD2;E5RJG7;E5RFV2	2,4-dienoyl-CoA reductase, mitochondrial
ABR	0.178095	1.18673	0.0998147				-1.50276	-1.42392	-1.31727	-1.15878	-1.31703	-1.23387	16.5008	4	2	2	5.5	97.597	0.0002748	12.423	4080200	2	Q12979;B7Z683;A0A0G2JQ41;A0A1C7CYZ0;I3NI05	Q12979;B7Z683;A0A0G2JQ41;A0A1C7CYZ0;I3NI05	Active breakpoint cluster region-related protein
EMC4	0.178039	0.210142	0.469708				-6.21757	-5.56033	-6.50719	-5.59355	-5.98146	-6.17596	20.9694	1	1	1	5.5	20.086	0.00081945	12.268	22585000	1	Q5J8M3;H0YN63;S4R329;H0YMH5;H0YK61;H0YNK0;H0YNK8;H0YLP8	Q5J8M3;H0YN63;S4R329;H0YMH5;H0YK61;H0YNK0;H0YNK8;H0YLP8	ER membrane protein complex subunit 4
KLC2	0.177833	2.64845	0.0588331				0.455471	0.512772	0.450681	0.681683	0.628073	0.642668	21.416	11	7	7	26	68.934	0	49.589	106330000	8	Q9H0B6;A8MZ87;E9PQ02;A8MX29;E9PI24;E9PP09;C9JHT2;E9PM83	Q9H0B6;A8MZ87	Kinesin light chain 2
FBXO44	0.177294	1.20417	0.0996521				-3.53116	-3.73512	-3.63244	-3.50142	-3.38381	-3.48159	18.2448	2	2	2	20	19.214	0.00027556	12.502	3106200	2	A0A0A0MSI6;B7Z1P2;Q9H4M3	A0A0A0MSI6;B7Z1P2;Q9H4M3	F-box only protein 44
SRPR	0.177131	2.07938	0.0678663				-1.09352	-1.19536	-1.17973	-0.954026	-0.968774	-1.01441	20.2125	9	9	9	21.2	69.81	0	61.434	42524000	10	P08240	P08240	Signal recognition particle receptor subunit alpha
ANKFY1	0.177115	3.33039	0.0529634				2.00623	2.02596	1.98143	2.16001	2.195	2.18996	22.03	17	17	17	22.6	128.4	0	158.73	226960000	23	Q9P2R3;K7EPT2;I3L1Z9;I3L3P8	Q9P2R3	Rabankyrin-5
HOOK1	0.17674	2.04355	0.0692428				-0.620941	-0.637444	-0.704632	-0.458767	-0.531085	-0.442945	20.1241	5	5	5	10.9	84.647	0	30.86	46854000	5	Q9UJC3;B1AK95	Q9UJC3	Protein Hook homolog 1
SCAF8	0.176734	1.42068	0.0886283				0.228785	0.413773	0.269345	0.487526	0.501202	0.453377	21.2271	11	11	8	12.6	140.52	0	75.595	95731000	14	Q9UPN6;A0A0A0MT33	Q9UPN6;A0A0A0MT33	Protein SCAF8
PALD1	0.176608	1.17103	0.102473				-1.88724	-1.93246	-1.84945	-1.59581	-1.71663	-1.82688	17.5222	3	3	3	5.3	96.753	0	20.879	9600200	3	Q9ULE6	Q9ULE6	Paladin
ARL8A	0.175918	0.916392	0.123604				1.33395	1.02449	1.19581	1.36858	1.36216	1.35127	22.8286	7	7	2	48.4	21.416	0	60.694	81938000	6	Q96BM9;A0A087X2J2	Q96BM9	ADP-ribosylation factor-like protein 8A
KLHDC2	0.175875	0.986857	0.117146				-3.75176	-3.95189	-3.81453	-3.74381	-3.54833	-3.69842	15.1432	1	1	1	3.4	46.098	0.0032228	6.8201	940900	1	Q9Y2U9;G3V2H2;G3V3U8	Q9Y2U9;G3V2H2;G3V3U8	Kelch domain-containing protein 2
MYH9	0.175192	2.56508	0.0619983				4.87275	4.88641	4.94899	5.09672	5.08238	5.05464	24.0737	62	62	48	39.5	226.53	0	323.31	1836200000	116	P35579;Q5BKV1;B1AH99	P35579	Myosin-9
PML	0.175125	2.10512	0.0692818				0.409674	0.437405	0.455497	0.569221	0.674541	0.584188	21.1586	8	8	8	10	97.55	0	57.498	114700000	9	P29590;H3BT57;H3BVD2;H3BT29;H3BUJ5	P29590;H3BT57	Protein PML
EFTUD1	0.174748	2.47629	0.0635448				0.131134	0.211693	0.214265	0.365435	0.367512	0.348389	19.4176	8	8	8	10.4	125.43	0	47.82	33615000	8	Q7Z2Z2;A0A3B3ITU1	Q7Z2Z2	Elongation factor Tu GTP-binding domain-containing protein 1
IKBKG	0.174641	0.199317	0.490054				-1.94936	-1.07184	-0.907679	-1.32334	-1.07306	-1.00856	18.9482	2	2	2	5	48.197	0.0013401	11.675	12645000	2	Q9Y6K9;A0A087X0G7;A0A087WUW6;A0A087X1B1;A0A087WV30;C9JN51	Q9Y6K9;A0A087X0G7;A0A087WUW6;A0A087X1B1;A0A087WV30;C9JN51	NF-kappa-B essential modulator
DENND5A	0.174132	0.467908	0.237999				-4.98981	-4.51597	-4.9272	-4.52495	-4.73949	-4.64616	13.4909	1	1	1	0.8	147.09	0.0092812	5.9466	713730	1	Q6IQ26;H0YDS8;H0YEA8	Q6IQ26;H0YDS8;H0YEA8	DENN domain-containing protein 5A
CAPZA1	0.174131	3.85218	0.0523357				3.53385	3.50829	3.53868	3.7067	3.68573	3.71078	26.6588	11	8	8	63.3	32.922	0	161.9	1377300000	26	P52907	P52907	F-actin-capping protein subunit alpha-1
HNRNPUL2;HNRNPUL2-BSCL2	0.173267	3.05131	0.0587622				0.831316	0.793009	0.788875	1.00103	0.952379	0.979588	20.9491	8	8	8	17.7	85.104	0	57.634	72877000	11	Q1KMD3;H3BQZ7	Q1KMD3;H3BQZ7	Heterogeneous nuclear ribonucleoprotein U-like protein 2
PRPF40A	0.172851	4.68948	0.0499855				2.90927	2.89895	2.89312	3.07321	3.06336	3.08331	23.1874	16	16	16	17.2	108.8	0	122.67	315220000	22	O75400;A0A7N4I394;F5H578;H0YG38;H7C2N3;Q6NWY9;F8VU11	O75400;A0A7N4I394;F5H578	Pre-mRNA-processing factor 40 homolog A
SNRNP200	0.1725	1.79527	0.0794901				5.08105	5.04136	5.01424	5.17629	5.18308	5.29479	24.2362	69	69	69	43.6	244.5	0	323.31	2331800000	139	O75643;A0A494C1A5	O75643;A0A494C1A5	U5 small nuclear ribonucleoprotein 200 kDa helicase
UFL1	0.17232	1.35632	0.0970208				-0.0334549	0	-0.0140142	0.238159	0.188417	0.0429134	19.4892	9	9	9	13.7	89.594	0	58.85	34587000	10	O94874	O94874	E3 UFM1-protein ligase 1
AKAP9	0.171984	1.56266	0.0885629				0.423889	0.363123	0.529635	0.612564	0.585705	0.634331	17.8829	11	11	11	4.2	452.98	0	86.457	57524000	13	Q99996;A0A0A0MRF6;A0A2R8Y590;A0A6I8PUD8;H7BYL6	Q99996;A0A0A0MRF6	A-kinase anchor protein 9
TBC1D15	0.17186	1.36754	0.0969835				-2.19948	-2.18109	-2.33089	-2.08635	-2.11246	-1.99707	20.1679	9	1	1	38.1	32.136	0	13.413	22382000	2	C9JA93;F8VV61	C9JA93
SURF4	0.171713	2.66441	0.0639169				0.165777	0.099659	0.170316	0.310699	0.305952	0.334238	23.6093	3	3	3	14.5	30.394	0	41.614	140770000	8	O15260;Q5T8U5	O15260;Q5T8U5	Surfeit locus protein 4
PDCD6IP	0.171636	2.65996	0.064122				5.09121	5.1011	5.14581	5.29679	5.24915	5.30709	25.3359	31	31	31	42.6	96.022	0	290.17	2032800000	60	Q8WUM4;A0A3B3IT07;C9IZF9;F8WEQ7;F8WBR8;F8WDK9	Q8WUM4	Programmed cell death 6-interacting protein
CISD2	0.171321	1.62984	0.0870048				0.571508	0.725002	0.621339	0.778179	0.828445	0.825188	22.714	3	3	3	21.5	15.278	0	20.929	61921000	4	Q8N5K1;A0A2R8Y540;I3L1N9;D6RCF4	Q8N5K1;A0A2R8Y540;I3L1N9	CDGSH iron-sulfur domain-containing protein 2
STAT2	0.170912	0.324773	0.342668				-1.26566	-1.28938	-1.2697	-1.42238	-1.19782	-0.691812	18.3441	3	3	3	5.9	97.915	0	34.045	13643000	3	P52630;A0A494C164;A0A494C0B5;B4DHE0;A0A494C1L3;B4DLC8	P52630;A0A494C164	Signal transducer and activator of transcription 2
STXBP1	0.170245	1.48123	0.0940575				-0.992716	-1.16387	-1.13117	-0.941362	-0.909384	-0.926275	20.937	4	4	4	8.1	67.568	0	26.928	62233000	4	P61764;A0A1B0GW76;A0A1B0GWF2;A0A1B0GVQ5;A0A2R8Y5D4;A0A0D9SG72;A0A1B0GTP9	P61764;A0A1B0GW76;A0A1B0GWF2;A0A1B0GVQ5;A0A2R8Y5D4;A0A0D9SG72;A0A1B0GTP9	Syntaxin-binding protein 1
MYH14	0.169988	2.67202	0.0657311				1.26548	1.20481	1.24196	1.41586	1.43059	1.37576	19.9951	14	9	9	8.6	227.87	0	66.619	107630000	13	Q7Z406;A0A0C4DFM8;M0QY43;A1L2Z2	Q7Z406;A0A0C4DFM8	Myosin-14
RBM6	0.169882	1.57856	0.0906583				-0.077158	0.0307856	-0.0969496	0.181021	0.0907021	0.0946007	19.7988	10	10	9	11.2	128.64	0	63.658	59283000	11	P78332;E9PGM9;F8WCA5;F8WF63;P52756;C9J250;C9JSL1	P78332;E9PGM9;F8WCA5	RNA-binding protein 6
RSL1D1	0.169782	0.783476	0.153931				-1.60249	-1.83768	-1.54763	-1.44912	-1.58395	-1.44538	18.8284	2	2	2	6.1	54.972	0	16.342	10241000	3	O76021;J3QSV6;I3L234;I3L3C4;I3L3U9	O76021;J3QSV6;I3L234;I3L3C4;I3L3U9	Ribosomal L1 domain-containing protein 1
PDE6D	0.169301	1.85481	0.0812358				-0.618248	-0.735479	-0.668116	-0.546143	-0.497293	-0.470503	22.8275	2	2	2	20.7	17.42	0	20.268	29773000	3	O43924;B8ZZK5;C9IZ52	O43924;B8ZZK5;C9IZ52	Retinal rod rhodopsin-sensitive cGMP 3,5-cyclic phosphodiesterase subunit delta
GAPDH	0.169196	2.74297	0.0657066				5.73171	5.68441	5.6671	5.88779	5.84658	5.85644	29.3581	17	17	17	65.4	36.053	0	323.31	11699000000	100	P04406;E7EUT5;O14556	P04406;E7EUT5	Glyceraldehyde-3-phosphate dehydrogenase
EFHD2	0.168562	1.38784	0.100455				0.714981	0.875221	0.74145	0.902958	0.937576	0.996803	24.2671	7	7	5	31.2	26.697	0	57.021	222080000	16	Q96C19;H0Y4Y4	Q96C19;H0Y4Y4	EF-hand domain-containing protein D2
ARF4	0.168092	3.49614	0.0597446				2.39126	2.43359	2.39914	2.56337	2.58479	2.58011	25.4559	12	7	7	81.1	20.511	0	60.195	506280000	21	P18085;C9JPM4;C9JAK5;U3KQF2;F5H1V1;F5H6T5;F8WDB3	P18085;C9JPM4;C9JAK5	ADP-ribosylation factor 4
CYP51A1	0.167852	2.38822	0.0718876				1.67925	1.71579	1.73547	1.83263	1.90825	1.89319	21.8166	8	8	8	17.7	56.805	0	53.815	96030000	9	Q16850;A0A0C4DFL7;H7C0D0;A0A3B3ITR4	Q16850;A0A0C4DFL7	Lanosterol 14-alpha demethylase
CIRH1A	0.167704	0.681991	0.177724				-1.96076	-1.59097	-1.80711	-1.5693	-1.6773	-1.60914	17.3395	2	2	2	3.2	76.889	0.00081833	12.226	5473200	2	Q969X6;H3BRM8;A0A0J9YWK2;A0A0J9YWM9;H3BSH7	Q969X6;H3BRM8;A0A0J9YWK2;A0A0J9YWM9;H3BSH7	Cirhin
TAF10	0.166605	0.641871	0.188963				-0.996696	-0.832886	-0.778576	-0.557334	-0.66404	-0.886969	21.3537	3	3	3	19.3	21.711	0	33.879	18758000	3	Q12962;A0A087WWP5	Q12962;A0A087WWP5	Transcription initiation factor TFIID subunit 10
GCLC	0.165777	1.07519	0.123385				-0.866558	-1.02794	-1.09112	-0.868306	-0.775148	-0.844835	19.8433	6	6	6	14.6	72.765	0	47.146	30100000	9	P48506;B4E2I4;A0A2R8YEL6;E1CEI4;A0A0C4DGB2;A0A2R8Y648	P48506;B4E2I4;A0A2R8YEL6;E1CEI4;A0A0C4DGB2;A0A2R8Y648	Glutamate--cysteine ligase catalytic subunit
LIG1	0.165603	3.43865	0.0625258				0.728575	0.680843	0.702647	0.876482	0.873394	0.858999	21.7197	9	9	9	15.7	101.73	0	74.651	176140000	12	P18858;F5GZ28;M0R0Q7;B4E135	P18858;F5GZ28;M0R0Q7	DNA ligase 1;DNA ligase
TRA2B	0.165594	1.02172	0.128071				1.7096	1.46803	1.51611	1.76402	1.70074	1.72575	24.9917	5	5	5	24.3	33.665	0	51.054	400360000	12	P62995;H7BXF3;H7C2L4	P62995;H7BXF3	Transformer-2 protein homolog beta
MIEN1	0.165554	0.830387	0.15394		yes		-2.0381	-2.34342	-2.21966	-1.99641	-2.02337	-2.08474	21.9176	3	3	3	49.6	12.403	0	28.473	27731000	4	Q9BRT3;J3KTI2	Q9BRT3;J3KTI2	Migration and invasion enhancer 1
STARD7	0.165339	1.11914	0.120617		yes	yes	-1.78308	-1.87833	-1.64983	-1.56897	-1.60499	-1.64127	19.611	1	1	1	4.1	43.113	0.0024643	8.1587	18417000	1	Q9NQZ5	Q9NQZ5	StAR-related lipid transfer protein 7, mitochondrial
WDR73	0.164702	0.779157	0.16414				-1.84174	-2.07365	-1.87629	-1.81701	-1.84456	-1.636	21.5271	6	6	6	33.1	41.685	0	47.816	66485000	8	Q6P4I2;H0YMT3;H0YMX2;H0YLH0	Q6P4I2	WD repeat-containing protein 73
PRKCD	0.164592	1.29951	0.110465				1.03031	1.15707	0.974429	1.21205	1.17958	1.26395	21.3279	12	12	12	20.4	77.504	0	76.842	97400000	14	Q05655;C9K0E3;A0A494C1T7;A0A494BZX2;C9J9P1;Q04759;C9JZU8;A0A087X0I9	Q05655	Protein kinase C delta type;Protein kinase C delta type regulatory subunit;Protein kinase C delta type catalytic subunit
EPB41	0.164366	1.71197	0.0929715				2.27981	2.24558	2.25445	2.50638	2.40065	2.36592	22.5226	14	14	12	21.2	97.016	0	111.04	259080000	22	P11171;A0A2U3TZH6;A0A2R8YD30;A0A2R8Y7Y3;A0A2R8Y5Z6;A0A3B3IU06;A0A2R8YFR9;A0A2R8Y6G5;A0A2R8Y570;A0A2R8Y5G2;A0A3B3ITP0;A0A3B3IUD6;A0A2R8YCW8;A0A3B3ITC5;A0A2R8Y6D0;A0A2R8Y420;A0A2R8Y7N0;A0A2R8Y6T6;A0A1B0GWG0;A0A2R8Y4N6;A0A2R8YFU8;Q4VXN1;A0A2R8Y5C8;A0A2R8Y783	P11171;A0A2U3TZH6;A0A2R8YD30;A0A2R8Y7Y3;A0A2R8Y5Z6;A0A3B3IU06;A0A2R8YFR9;A0A2R8Y6G5;A0A2R8Y570;A0A2R8Y5G2;A0A3B3ITP0;A0A3B3IUD6;A0A2R8YCW8;A0A3B3ITC5;A0A2R8Y6D0;A0A2R8Y420;A0A2R8Y7N0	Protein 4.1
RNF40	0.16428	2.8073	0.0699734				1.14936	1.19185	1.14991	1.34024	1.29594	1.34779	22.1424	15	15	14	22.1	113.68	0	123.76	231480000	19	O75150;H3BP71;H3BS50;A0A087WTK2;H3BQ99;H3BUL6;I3L332	O75150;H3BP71	E3 ubiquitin-protein ligase BRE1B
DSTN	0.163975	2.93129	0.0687423				2.63593	2.62493	2.66305	2.79276	2.8376	2.78547	26.3472	12	11	11	73.9	18.506	0	111.37	939080000	22	P60981;F6RFD5	P60981;F6RFD5	Destrin
CD302	0.163787	0.335874	0.347619				-4.39679	-5.01572	-4.75357	-4.68641	-4.60684	-4.38147	18.7531	1	1	1	8.2	26.182	0.0037997	6.4462	2651000	1	Q8IX05;A0A087WT00	Q8IX05;A0A087WT00	CD302 antigen
NDRG3	0.163735	0.568245	0.217672				-0.805408	-0.431573	-0.472239	-0.502224	-0.372022	-0.343769	21.3903	3	3	3	15.5	41.408	0	25.565	41229000	5	Q9UGV2;Q5TH30;F8WBF9	Q9UGV2;Q5TH30;F8WBF9	Protein NDRG3
OSBPL9	0.163695	1.46273	0.103349				0.781506	0.621456	0.66108	0.874472	0.812832	0.867823	20.8426	7	7	7	13.2	83.184	0	56.749	56412000	7	Q96SU4;H0YE19;G8JLK0	Q96SU4;H0YE19	Oxysterol-binding protein-related protein 9
SH3BGRL3	0.163582	0.619667	0.20226				0.516249	0.165277	0.479241	0.603003	0.469685	0.578825	23.6305	2	2	2	31.2	10.438	0	30.779	51946000	2	Q9H299;Q5T123	Q9H299;Q5T123	SH3 domain-binding glutamic acid-rich-like protein 3
RHOQ	0.162955	0.552475	0.225484				-4.01501	-4.33737	-4.28444	-3.89424	-4.06978	-4.18395	15.506	2	1	1	12.2	22.659	0.0023485	7.099	465350	1	P17081	P17081	Rho-related GTP-binding protein RhoQ
JMJD6	0.162543	2.15827	0.0818671				0.867289	0.861506	0.935822	1.05102	1.08707	1.01415	22.3892	6	6	6	20.1	46.461	0	44.067	82400000	9	Q6NYC1;B2WTI3;B2WTI4;K7EJU9	Q6NYC1;B2WTI3;B2WTI4;K7EJU9	Bifunctional arginine demethylase and lysyl-hydroxylase JMJD6
HTATSF1	0.162272	1.98445	0.0876174				2.19035	2.12083	2.09294	2.33655	2.26655	2.28782	23.0521	14	14	14	23.7	85.852	0	167.8	443550000	26	O43719;Q5H919;Q5H918	O43719	HIV Tat-specific factor 1
TP53BP1	0.161892	3.10227	0.0693106				1.31574	1.34025	1.36483	1.51586	1.5093	1.48135	20.54	14	14	14	12.4	213.57	0	116.77	135690000	20	Q12888;A6NNK5;C9JXV0;M0R142;H7C3N7	Q12888;A6NNK5;C9JXV0	Tumor suppressor p53-binding protein 1
EMC1	0.161523	3.17	0.069254				1.41038	1.41698	1.369	1.57189	1.54533	1.56371	21.3732	16	16	16	24.9	111.76	0	140.56	138530000	18	Q8N766;H7C4E3;A0A286YEW0	Q8N766	ER membrane protein complex subunit 1
CYB5R3	0.161504	1.73919	0.0955934		yes		1.84954	1.85185	1.79987	2.04428	2.02175	1.91974	23.7505	9	9	9	44.5	34.234	0	77.171	197580000	16	P00387;B1AHF3	P00387;B1AHF3	NADH-cytochrome b5 reductase 3;NADH-cytochrome b5 reductase 3 membrane-bound form;NADH-cytochrome b5 reductase 3 soluble form
HELB	0.161283	1.43871	0.107634				-2.03073	-1.9511	-1.91261	-1.81766	-1.73036	-1.86258	16.3929	1	1	1	1.2	123.25	0.0023747	7.2655	4732900	1	Q8NG08;F5H1I4	Q8NG08;F5H1I4	DNA helicase B
HN1L	0.161272	0.415409	0.295722				0.168446	0.048069	-0.0342588	0.460709	-0.0668831	0.272247	22.9333	4	4	4	36.3	20.063	0	28.692	88104000	5	Q9H910;A6NGP5;H3BU16;H3BMV3;H3BMT0;H3BTV5;H3BMM8;B4E1P3	Q9H910;A6NGP5;H3BU16;H3BMV3;H3BMT0;H3BTV5	Hematological and neurological expressed 1-like protein
NIT2	0.160429	2.46308	0.0794135		yes		1.46925	1.38797	1.46117	1.59887	1.59857	1.60224	22.8755	10	10	10	55.8	30.608	0	86.368	138510000	15	Q9NQR4;H7C579;F8WF70	Q9NQR4;H7C579	Omega-amidase NIT2
VPS26A	0.160191	3.2764	0.0697632				3.12114	3.1406	3.14778	3.31353	3.26974	3.30682	24.4866	12	12	12	52.3	38.169	0	128.55	446630000	27	O75436;S4R3Q6;S4R2Y3	O75436;S4R3Q6	Vacuolar protein sorting-associated protein 26A
TXNRD1	0.159765	2.01246	0.0902664			yes	2.11373	2.01607	2.08225	2.26104	2.23429	2.196	22.9473	18	18	16	43.1	70.905	0	222.96	258810000	25	Q16881;F8W809;A0A087WSY9;A0A182DWI3;A0A087WSW9;E9PIR7;E2QRB9;E9PKD3;E9PLT3;E9PKI4;A0A0B4J225;E9PIZ5;E9PQI3;E9PRI8;A0A096LPK7;A0A096LPD9;E9PJU2;E7EWK1	Q16881;F8W809;A0A087WSY9;A0A182DWI3;A0A087WSW9;E9PIR7;E2QRB9	Thioredoxin reductase 1, cytoplasmic
EZR	0.159723	2.6512	0.0769536				3.62761	3.6751	3.60474	3.77619	3.80233	3.8081	24.9326	26	16	15	46.9	69.412	0	124.93	1024700000	41	P15311;E7EQR4	P15311;E7EQR4	Ezrin
SPTLC2	0.159717	1.19436	0.123578				-2.17869	-2.22297	-2.17213	-2.12428	-1.91707	-2.05329	19.6197	4	4	4	10	62.924	0	28.38	27391000	5	O15270;H0YJV2	O15270	Serine palmitoyltransferase 2
PKM	0.159658	1.16183	0.12591				-2.99557	-2.96323	-3.0424	-2.92604	-2.87216	-2.72402	18.8249	33	2	0	69.9	53.045	0	15.003	14395000	2	H3BTN5;H3BQ34;H3BUW1;H3BTJ2;H3BT25;H3BU13;H3BN34;H3BQZ3	H3BTN5;H3BQ34	Pyruvate kinase
TCP11L1	0.159362	1.20589	0.123499				-2.07148	-2.18334	-2.26717	-1.9711	-2.05901	-2.01379	18.5448	2	2	2	6.5	57.034	0	16.558	11473000	2	Q9NUJ3;R4GNF5;E9PP52;E9PMB0;E9PJ55;E9PS88	Q9NUJ3;R4GNF5;E9PP52;E9PMB0;E9PJ55;E9PS88	T-complex protein 11-like protein 1
NEDD4L	0.159245	0.261428	0.429811				-4.33376	-3.8303	-4.43919	-3.76078	-4.07401	-4.29071	15.6572	3	3	3	3.8	111.93	0	19.984	2480400	4	Q96PU5;A0A6Q8PG51;A0A6Q8PG81;K7ERN1;A0A6Q8PHJ5;A0A6Q8PGP5;A0A6Q8PFI7;A0A1B0GVY1	Q96PU5;A0A6Q8PG51;A0A6Q8PG81;K7ERN1;A0A6Q8PHJ5;A0A6Q8PGP5;A0A6Q8PFI7;A0A1B0GVY1	E3 ubiquitin-protein ligase NEDD4-like
TUBGCP5	0.159121	0.681811	0.19482				-1.9156	-1.86193	-1.58221	-1.67492	-1.59785	-1.60961	18.0966	3	3	3	3.9	118.32	0	22.191	16257000	3	Q96RT8;A0A0G2JQX1;A0A0G2JPW5;A0A0G2JSA7;A0A087X1Z1;A0A0G2JQI0	Q96RT8;A0A0G2JQX1;A0A0G2JPW5;A0A0G2JSA7;A0A087X1Z1	Gamma-tubulin complex component 5
STAM2	0.158631	0.217555	0.48548				-2.9716	-2.99648	-3.05629	-2.28468	-3.11173	-3.15207	17.8531	1	1	1	1.9	58.164	0.0036158	6.5849	5682300	2	O75886	O75886	Signal transducing adapter molecule 2
LZIC	0.158315	1.27969	0.120661				-0.820616	-0.923826	-0.873209	-0.652514	-0.812761	-0.67743	21.7302	4	4	4	36.3	21.494	0	34.568	34789000	6	Q8WZA0;K7ES95	Q8WZA0;K7ES95	Protein LZIC
RAB5A	0.15799	1.26988	0.121879				-0.95488	-0.891096	-0.831062	-0.755164	-0.646091	-0.801812	21.6904	5	3	3	37.2	23.658	0	41.576	37227000	3	P20339;F8VWU4	P20339	Ras-related protein Rab-5A
UBA6	0.157753	1.87403	0.0969588				3.54016	3.57347	3.59408	3.65993	3.75286	3.76818	23.817	35	35	35	47.7	117.97	0	296.15	827600000	52	A0AVT1;H0Y8S8	A0AVT1	Ubiquitin-like modifier-activating enzyme 6
IMP3	0.1574	0.77384	0.179158				-1.46266	-1.30709	-1.47326	-1.40958	-1.16595	-1.19527	20.3478	2	2	2	15.8	21.85	0	12.781	13344000	2	Q9NV31	Q9NV31	U3 small nucleolar ribonucleoprotein protein IMP3
DIS3	0.15735	4.57024	0.065655				3.47099	3.47468	3.45661	3.62508	3.61643	3.63282	23.5653	26	26	26	37.7	109	0	245.79	595800000	40	Q9Y2L1;G3V1J5;F2Z2C0	Q9Y2L1;G3V1J5;F2Z2C0	Exosome complex exonuclease RRP44
TPM1	0.157081	0.735955	0.187399				1.47692	1.55484	1.44776	1.83501	1.55042	1.56533	22.6752	10	7	0	37.5	28.747	0	50.678	100460000	9	H7BYY1;F5H7S3;B7Z596;A0A494BZZ2;H0YL42	H7BYY1;F5H7S3;B7Z596;A0A494BZZ2
FLAD1	0.156664	1.09829	0.137836		yes		0.379707	0.303719	0.339646	0.623857	0.445183	0.424025	20.897	8	8	8	22	65.265	0	63.94	64435000	9	Q8NFF5;Q5T196;Q5T191;Q5T190	Q8NFF5;Q5T196	FAD synthase;Molybdenum cofactor biosynthesis protein-like region;FAD synthase region
PRKAA1	0.15661	1.30025	0.122311				-0.876017	-0.869396	-0.936343	-0.734428	-0.64825	-0.829248	20.352	5	5	4	13.1	64.009	0	41.974	37472000	5	Q13131;Q96E92	Q13131;Q96E92	5-AMP-activated protein kinase catalytic subunit alpha-1
SRSF9	0.155729	1.74785	0.103879				1.8578	1.73793	1.75482	1.91097	1.95873	1.94803	21.4725	6	5	5	24.4	25.542	0	31.248	43647000	5	Q13242;S4R3G0;H0YIB4	Q13242;S4R3G0;H0YIB4	Serine/arginine-rich splicing factor 9
PPP4R2	0.1557	1.29545	0.123649				1.97142	1.88075	1.94499	2.15111	1.99049	2.12266	23.5087	6	6	6	26.9	46.898	0	89.343	250640000	12	Q9NY27;C9IZ04;H7C559;F8WDK3;C9IZF4;F8WCA1	Q9NY27;C9IZ04	Serine/threonine-protein phosphatase 4 regulatory subunit 2
STXBP4	0.154945	0.847291	0.172378				-2.01517	-2.26461	-2.18402	-2.0433	-2.04112	-1.91454	20.4828	4	4	4	10.3	61.661	0	28.569	42494000	4	Q6ZWJ1;B5MCT9;E7EPP7	Q6ZWJ1;B5MCT9;E7EPP7	Syntaxin-binding protein 4
ADAM10	0.154892	0.399216	0.319123				-3.57241	-3.93851	-3.93185	-3.44061	-3.80158	-3.7359	17.8511	2	2	2	4.9	84.141	0	15.78	9693500	2	O14672;B5MC71;H0YNC5	O14672;B5MC71;H0YNC5	Disintegrin and metalloproteinase domain-containing protein 10
ERCC2	0.154579	0.905752	0.164677				-1.96544	-2.03916	-2.17213	-1.80466	-1.92962	-1.97871	19.2946	4	4	4	9.1	86.908	0	38.632	25080000	4	P18074;A8MX75;K7EKF3;K7EIT8;E7EVE9	P18074;A8MX75;K7EKF3;K7EIT8;E7EVE9	TFIIH basal transcription factor complex helicase XPD subunit
LDB1	0.153915	0.816264	0.179222				-2.93966	-3.11821	-2.87996	-2.74329	-2.81697	-2.91583	17.3007	1	1	1	2.9	46.532	0.0048867	6.3176	2744700	1	Q86U70;A0A6E1WJ75	Q86U70;A0A6E1WJ75	LIM domain-binding protein 1
SIKE1	0.153786	0.453809	0.292645				-5.19911	-5.08485	-5.03304	-4.81226	-5.22697	-4.81641	20.293	2	2	2	15.9	23.721	0	17.012	17986000	2	Q9BRV8	Q9BRV8	Suppressor of IKBKE 1
BLVRB	0.153683	2.51765	0.0885978				2.26308	2.31945	2.3289	2.45856	2.47829	2.43562	25.4548	8	8	8	62.6	22.119	0	73.467	505900000	16	P30043;M0R192;A0A2R8YEP4;A0A2R8Y7Y9;M0QZL1	P30043;M0R192;A0A2R8YEP4;A0A2R8Y7Y9;M0QZL1	Flavin reductase (NADPH)
ALDH7A1	0.153596	3.5146	0.0758955		yes	yes	3.09177	3.07823	3.08253	3.21527	3.23954	3.2585	23.8579	14	14	14	41.4	58.486	0	144.85	380060000	23	P49419;A0A1B0GW77;A0A1B0GTG2;A0A1B0GW82;A0A1B0GUA1;A0A1B0GTY9;A0A1B0GTJ4;A0A1B0GV49;A0A0J9YWF7;A0A1B0GUY0;H0YHM6;F8VVF2;F8WDY6;A0A1B0GVU0;A0A0J9YWM6;F8WD33;A0A1B0GW65;A0A0J9YWK1	P49419;A0A1B0GW77;A0A1B0GTG2;A0A1B0GW82;A0A1B0GUA1;A0A1B0GTY9;A0A1B0GTJ4;A0A1B0GV49;A0A0J9YWF7	Alpha-aminoadipic semialdehyde dehydrogenase
RSU1	0.15352	1.99605	0.0999556				0.234644	0.139132	0.238778	0.371292	0.344875	0.356947	23.3939	8	8	8	44	31.54	0	69.682	143290000	15	Q15404	Q15404	Ras suppressor protein 1
POFUT1	0.153431	0.476758	0.282426				-1.17402	-1.0679	-0.790475	-0.765535	-1.01714	-0.789423	25.2833	3	3	3	11.6	43.955	0	22.947	816690000	5	Q9H488	Q9H488	GDP-fucose protein O-fucosyltransferase 1
TACC3	0.153412	1.47804	0.118261				0.35597	0.349697	0.316422	0.527353	0.552746	0.402225	21.4717	10	10	10	20.5	90.359	0	88.243	98882000	14	Q9Y6A5;A0A494BZT8;A0A087WUE2;E7EMT0;C9JA91;F8WC55;A0A494C117	Q9Y6A5;A0A494BZT8;A0A087WUE2;E7EMT0	Transforming acidic coiled-coil-containing protein 3
KXD1	0.15339	0.388629	0.330632				-3.68851	-3.51002	-3.8653	-3.35468	-3.7894	-3.45958	18.0158	1	1	1	10.2	19.668	0.0025419	8.7623	1590200	1	Q9BQD3;M0QXN9;M0R0B4;M0R2G3;M0R228;M0QX74;M0QXP3;M0QY77	Q9BQD3;M0QXN9;M0R0B4;M0R2G3;M0R228;M0QX74;M0QXP3;M0QY77	KxDL motif-containing protein 1
SRP54	0.152778	1.58654	0.114309				2.87486	2.72398	2.7901	2.94097	2.94352	2.9628	23.7488	16	16	16	42.5	55.704	0	141.34	422890000	27	P61011;G3V480;A0A7I2V5K0;G3V4F7;A0A7I2V584;A0A7I2V5S0;A0A7I2V591;G3V346;G3V3L9	P61011;G3V480;A0A7I2V5K0;G3V4F7;A0A7I2V584	Signal recognition particle 54 kDa protein
RRS1	0.152363	0.404674	0.322385				-2.52131	-2.30747	-2.12406	-2.38361	-2.02233	-2.08982	19.4418	2	2	2	7.9	41.193	0	16.843	12818000	2	Q15050	Q15050	Ribosome biogenesis regulatory protein homolog
RINT1	0.152131	0.948844	0.16442				-0.557552	-0.584232	-0.483322	-0.401667	-0.502024	-0.265024	19.3033	4	4	4	9.3	90.631	0	26.5	21996000	5	Q6NUQ1	Q6NUQ1	RAD50-interacting protein 1
SLC39A14	0.151675	0.390824	0.332641				-2.64594	-2.36704	-2.86152	-2.41248	-2.63067	-2.37634	19.0762	1	1	1	4.1	54.212	0	12.757	7738200	1	Q15043;E5RIP4	Q15043;E5RIP4	Zinc transporter ZIP14
PGM1	0.151031	3.47575	0.0798836				4.8341	4.81454	4.84518	4.96439	4.98473	4.99779	25.6531	26	26	26	58.9	61.448	0	238.05	1794000000	64	P36871;A0A3B3ITK7	P36871;A0A3B3ITK7	Phosphoglucomutase-1
RPE	0.150677	2.3762	0.0956303				1.168	1.17958	1.22711	1.37833	1.31992	1.32847	23.6288	3	3	3	20.6	24.927	0	38.291	103770000	5	Q96AT9;C9J6A7;C9J9T0;C9IZU8;F8WBT4;C9IYE8;E7ESZ6;C9J8S0;Q2QD12	Q96AT9;C9J6A7;C9J9T0;C9IZU8	Ribulose-phosphate 3-epimerase
NPLOC4	0.150597	2.66805	0.0908235				2.55482	2.58849	2.61297	2.70986	2.7463	2.7519	23.0244	11	11	11	29.3	68.119	0	89.924	247410000	16	Q8TAT6;I3L4U9;A0A0D9SFI9;I3L283;I3L281;I3L3I1	Q8TAT6	Nuclear protein localization protein 4 homolog
MPLKIP	0.150568	0.160109	0.58851				-4.99578	-5.8274	-4.74883	-4.86557	-4.94952	-5.30522	20.9418	1	1	1	14	19.147	0.00081811	12.224	18128000	2	Q8TAP9	Q8TAP9	M-phase-specific PLK1-interacting protein
PIK3R4	0.150441	1.08225	0.153276				-1.73722	-1.76478	-1.94289	-1.64583	-1.66459	-1.68315	17.9699	6	6	6	7	153.1	0	44.628	16431000	7	Q99570	Q99570	Phosphoinositide 3-kinase regulatory subunit 4
VAPA	0.150355	2.04786	0.103745				2.05632	2.08168	1.99592	2.21832	2.20891	2.15775	24.3387	8	8	7	37.8	27.893	0	62.32	297040000	12	Q9P0L0;J3QKM9	Q9P0L0	Vesicle-associated membrane protein-associated protein A
FAHD2A;FAHD2B	0.150344	2.10829	0.102279		yes	yes	-1.81608	-1.80906	-1.82682	-1.60723	-1.69278	-1.70091	19.5761	1	1	1	5.7	34.596	0.0013333	11.516	10161000	3	Q96GK7;Q6P2I3	Q96GK7;Q6P2I3	Fumarylacetoacetate hydrolase domain-containing protein 2A;Fumarylacetoacetate hydrolase domain-containing protein 2B
RAB21	0.148875	2.29526	0.100417				2.10643	2.0441	2.11153	2.21531	2.22669	2.26669	24.4684	5	5	5	26.2	24.347	0	41.854	301750000	11	Q9UL25	Q9UL25	Ras-related protein Rab-21
PDE12	0.148515	1.86122	0.112261		yes	yes	1.20327	1.1249	1.14719	1.32331	1.25485	1.34274	22.4154	11	11	11	32.3	67.351	0	107.74	139850000	19	Q6L8Q7;F6T1Q0	Q6L8Q7;F6T1Q0	2,5-phosphodiesterase 12
ATP6V1E1	0.148206	2.89478	0.0916946				1.22968	1.19048	1.20848	1.37798	1.32983	1.36545	21.7337	6	6	6	32.7	26.145	0	50.65	45335000	6	P36543;C9J8H1	P36543;C9J8H1	V-type proton ATPase subunit E 1
CLPTM1	0.148139	0.730963	0.210608				0.109695	-0.0398245	0.00830173	0.0614147	0.128159	0.333017	21.4612	8	8	8	19.7	76.096	0	68.789	77955000	10	O96005;K7EQQ1	O96005;K7EQQ1	Cleft lip and palate transmembrane protein 1
MMTAG2	0.148037	1.38374	0.133593				-0.927919	-0.935202	-1.0616	-0.801373	-0.876204	-0.803033	19.4051	2	2	2	8.4	29.411	0.00080537	11.727	10414000	3	Q9BU76	Q9BU76	Multiple myeloma tumor-associated protein 2
CBR1	0.147149	2.09567	0.107634				4.1145	4.01818	4.04102	4.20252	4.19351	4.21911	26.2833	16	16	13	71.5	30.375	0	166.34	1388400000	32	P16152;E9PQ63;A8MTM1	P16152;E9PQ63;A8MTM1	Carbonyl reductase [NADPH] 1
SCRN1	0.146741	3.57893	0.0861785				2.52543	2.5119	2.54677	2.67361	2.66405	2.68667	24.2935	12	12	12	45.9	46.382	0	111.03	349550000	22	Q12765;C9K052;B8ZZP4;C9J7U9	Q12765;C9K052;B8ZZP4;C9J7U9	Secernin-1
FBXW11;BTRC	0.146563	0.175113	0.566982				-4.28778	-4.45047	-5.28752	-4.39573	-4.6275	-4.56284	19.2083	2	2	2	4.2	62.09	0	14.169	19384000	2	Q9UKB1;Q9Y297;B7Z3H4	Q9UKB1;Q9Y297;B7Z3H4	F-box/WD repeat-containing protein 11;F-box/WD repeat-containing protein 1A
DNPEP	0.146533	1.8496	0.115766				0.45142	0.371857	0.488837	0.572697	0.581902	0.597115	21.4046	5	5	5	18.8	53.41	0	34.565	61073000	7	Q9ULA0;E7EMB6;E5RIA4;E7ETB3;F8WAN0;C9JBE1;C9J1E2;B9ZVU2	Q9ULA0;E7EMB6;E5RIA4;E7ETB3	Aspartyl aminopeptidase
HLCS	0.146148	2.27268	0.105117				-1.21344	-1.19733	-1.13002	-1.02367	-1.03038	-1.0483	18.1794	2	2	2	2.9	80.759	0	13.189	10984000	2	P50747;A0A6Q8PFK4;C9JCQ9;A0A0C4DG27	P50747;A0A6Q8PFK4;C9JCQ9;A0A0C4DG27	Biotin--protein ligase;Biotin--[methylmalonyl-CoA-carboxytransferase] ligase;Biotin--[propionyl-CoA-carboxylase [ATP-hydrolyzing]] ligase;Biotin--[methylcrotonoyl-CoA-carboxylase] ligase;Biotin--[acetyl-CoA-carboxylase] ligase
ZC3HC1	0.14607	1.92001	0.114311				-0.129612	-0.153473	-0.17314	0.0507717	-0.0560246	-0.0127602	21.4839	6	6	6	18.1	55.261	0	52.111	82124000	7	Q86WB0;C9J0I9;F8WAU5;F8WBD7;F8WDK5;F8WF13	Q86WB0;C9J0I9	Nuclear-interacting partner of ALK
INF2	0.145871	2.98312	0.0940575				-0.798597	-0.804866	-0.787298	-0.62808	-0.682628	-0.64244	19.6919	10	10	10	15.9	135.62	0	78.291	44889000	11	Q27J81;A0A6Q8PHA2;A0A6Q8PH71;A0A6Q8PHG2;A0A6Q8PGN3;A0A6Q8PF44;A0A6Q8PH25;A0A6Q8PF29;A0A6Q8PFW4;A0A6Q8PHS8;A0A0A0MQU1;A0A6Q8PGC7;A0A087X118;A0A6Q8PH63;A0A6Q8PH59;A0A6Q8PFN5;A0A6Q8PGU8;A0A6Q8PFB9;A0A6Q8PGY8;A0A6Q8PH52;A0A6Q8PFY4;A0A6Q8PG64;A0A6Q8PFJ1;A0A6Q8PEY5;A0A6Q8PGX4;A0A6Q8PF91;A0A6Q8PEY8	Q27J81;A0A6Q8PHA2;A0A6Q8PH71;A0A6Q8PHG2;A0A6Q8PGN3;A0A6Q8PF44;A0A6Q8PH25;A0A6Q8PF29;A0A6Q8PFW4;A0A6Q8PHS8;A0A0A0MQU1;A0A6Q8PGC7;A0A087X118;A0A6Q8PH63	Inverted formin-2
PM20D2	0.145856	1.18657	0.15406				0.0791359	0.188283	0.182124	0.314293	0.208954	0.363863	20.7406	3	3	3	12.4	47.776	0	25.663	33288000	4	Q8IYS1	Q8IYS1	Peptidase M20 domain-containing protein 2
UCHL1	0.145595	2.45304	0.102823				4.66872	4.71149	4.74208	4.85643	4.83374	4.86891	28.0486	10	10	10	59.2	24.824	0	265.62	2776300000	43	P09936;D6RE83;D6R956;D6R974;D6RF53	P09936;D6RE83;D6R956;D6R974	Ubiquitin carboxyl-terminal hydrolase isozyme L1;Ubiquitin carboxyl-terminal hydrolase
ISOC1	0.145183	1.119	0.162137				2.4293	2.36446	2.44987	2.63176	2.45098	2.59644	24.9736	11	11	11	61.7	32.236	0	92.785	461260000	16	Q96CN7;D6RGE2	Q96CN7	Isochorismatase domain-containing protein 1
RSF1	0.144454	2.44501	0.10466				-1.84138	-1.87987	-1.87206	-1.76062	-1.70334	-1.69598	18.5835	6	6	5	8	163.82	0	57.92	25925000	7	Q96T23;H0YDG9;H0YER1;H7C306;H0YCN2	Q96T23	Remodeling and spacing factor 1
SERINC1	0.144086	1.1835	0.15874				-3.5953	-3.65713	-3.4652	-3.41291	-3.44322	-3.42925	19.7156	1	1	1	3.8	50.494	0.0024444	7.9184	14637000	1	Q9NRX5	Q9NRX5	Serine incorporator 1
STAT1	0.144001	3.00249	0.0970539				1.65345	1.61636	1.61982	1.7582	1.76646	1.79696	22.0242	15	15	15	25.9	87.334	0	115.15	166350000	20	P42224;A0A669KB68;A0A669KB56;A0A669KBA4;A0A669KB53;A0A669KBI6;J3KPM9;A0A669KB75;A0A669KB52;E7EPD2;A0A669KB17;D2KFR9;Q67C41;E9PH66;E7ENM1;A0A669KBK4	P42224;A0A669KB68;A0A669KB56;A0A669KBA4;A0A669KB53;A0A669KBI6;J3KPM9;A0A669KB75;A0A669KB52;E7EPD2	Signal transducer and activator of transcription 1-alpha/beta;Signal transducer and activator of transcription
STX12	0.143785	2.37686	0.107358				1.71414	1.68132	1.74936	1.83283	1.88339	1.85994	23.7426	6	6	5	26.8	31.642	0	47.554	182470000	7	Q86Y82;B1AJQ6	Q86Y82;B1AJQ6	Syntaxin-12
ACTR3	0.143654	2.3659	0.107715				3.44452	3.3707	3.3811	3.54666	3.52583	3.55481	25.0083	13	13	13	47.4	47.371	0	179.25	708700000	35	P61158;B4DXW1;F8WDR7;Q9P1U1;Q9C0K3;F8WEW2;F8WE84;A0A0A0MTI9;H7C4J1;C9IZN3	P61158;B4DXW1	Actin-related protein 3
PPWD1	0.14276	1.83387	0.12351				-0.581249	-0.627498	-0.697289	-0.483539	-0.508731	-0.485485	20.8456	8	8	8	18.3	73.574	0	64.647	64066000	13	Q96BP3;F5H7P7;D6R9Q1;D6RD43;H0Y8N5;D6RA12;D6RDA4;D6RB19;D6RHV0	Q96BP3;F5H7P7;D6R9Q1	Peptidylprolyl isomerase domain and WD repeat-containing protein 1
C18orf8	0.142699	1.57262	0.134745				-1.92114	-1.88776	-2.01293	-1.82333	-1.80831	-1.76209	19.6158	3	3	3	5.2	74.974	0	21.241	21692000	4	Q96DM3;K7ENL9	Q96DM3;K7ENL9	Uncharacterized protein C18orf8
2001-03-01	0.142158	0.375422	0.368753		yes		-5.44121	-5.31342	-5.16034	-5.34425	-4.8955	-5.24875	16.6796	1	1	1	7.4	37.499	0.0025707	7.0269	2099500	1	Q5VT66;H0YDX4;X6RIL1;H7BYZ9;A0A494C1P3	Q5VT66;H0YDX4;X6RIL1;H7BYZ9;A0A494C1P3	Mitochondrial amidoxime-reducing component 1
ANXA2;ANXA2P2	0.141219	1.88872	0.124292				5.14605	5.20445	5.20247	5.32655	5.27839	5.37169	27.0192	24	24	24	67.8	38.604	0	310.36	3128500000	58	P07355;H0YMW4;H0YN42;H0YMU9;H0YMD0;A6NMY6;H0YM50;H0YL33;H0YNP5;H0YNB8;H0YKS4;H0YN28;H0YMM1;A0A7I2V4P4;H0YNA0;H0YKX9;H0YMT9;H0YLV6;H0YKZ7;H0YKL9;H0YKV8;H0YMD9;H0YKN4;H0YLE2	P07355;H0YMW4;H0YN42;H0YMU9;H0YMD0;A6NMY6;H0YM50;H0YL33;H0YNP5;H0YNB8;H0YKS4;H0YN28	Annexin A2;Annexin;Putative annexin A2-like protein
IQSEC1	0.141192	0.484995	0.308939				-3.74982	-3.54719	-3.35589	-3.29853	-3.47025	-3.46054	17.918	2	2	2	3.6	108.31	0	12.523	12631000	2	Q6DN90;A0A2R8Y695;A0A3B3IU98;A0A0C4DGT3;A0A2R8Y7T6;A0A3B3IRZ4	Q6DN90;A0A2R8Y695;A0A3B3IU98;A0A0C4DGT3;A0A2R8Y7T6;A0A3B3IRZ4	IQ motif and SEC7 domain-containing protein 1
FHL2	0.141122	2.78552	0.105062				-0.110197	-0.0579023	-0.105119	0.0570965	0.059782	0.033268	21.5456	3	3	3	12.5	32.193	0	18.814	55097000	3	Q14192	Q14192	Four and a half LIM domains protein 2
WASF2	0.140885	0.721042	0.231957				-4.79515	-4.68092	-4.64373	-4.41275	-4.62841	-4.65598	20.0579	4	4	4	11.4	54.283	0	26.496	18555000	4	Q9Y6W5;Q9UPY6;A0A590UJ74	Q9Y6W5	Wiskott-Aldrich syndrome protein family member 2
FAM21A	0.140217	0.820376	0.214892				2.0296	2.04037	2.00537	2.29006	2.02044	2.1855	21.2644	16	16	5	22.1	147.18	0	120.81	166250000	24	Q641Q2;F8W7U3;E7ESD2;A0A087WYF6;B1AP61;A0A0A0MT65	Q641Q2;F8W7U3;E7ESD2;A0A087WYF6	WASH complex subunit FAM21A
NUP155	0.140207	0.535246	0.292632				0.946358	0.965742	0.903472	1.30648	0.975189	0.954519	20.8326	9	9	9	8.4	155.2	0	64.564	106440000	14	O75694;E9PF10	O75694;E9PF10	Nuclear pore complex protein Nup155
AK2	0.140124	2.35652	0.114485		yes		2.51514	2.49775	2.54042	2.67927	2.6164	2.67802	24.7739	11	11	11	58.6	26.477	0	89.19	401640000	23	P54819;F8W1A4;F8VZG5;A0A5F9ZHP2;F8VY04;A0A5K1VW67;G3V213;F8VPP1	P54819;F8W1A4;F8VZG5;A0A5F9ZHP2;F8VY04;A0A5K1VW67;G3V213	Adenylate kinase 2, mitochondrial;Adenylate kinase 2, mitochondrial, N-terminally processed;Adenylate kinase 2, mitochondrial
BAD	0.140097	0.919768	0.198166		yes		-1.21056	-1.21757	-1.00168	-1.00534	-0.99049	-1.01369	20.5923	2	2	1	21.4	18.392	0.0013369	11.624	14228000	1	Q92934;F5GYS3;A8MXU7	Q92934;F5GYS3;A8MXU7	Bcl2-associated agonist of cell death
ARHGEF11	0.139942	0.508792	0.301867				-3.4019	-3.7323	-3.5613	-3.53111	-3.46065	-3.28391	16.7689	3	3	3	4.3	167.7	0	27.145	8151600	3	O15085	O15085	Rho guanine nucleotide exchange factor 11
DCTN4	0.139916	1.05563	0.181768				-0.275652	-0.484415	-0.356011	-0.257243	-0.210911	-0.228176	21.7474	6	6	6	23.7	52.337	0	65.726	84494000	10	Q9UJW0;E5RK21;E5RGG1;H9KVE0;E5RI97	Q9UJW0	Dynactin subunit 4
DUSP9	0.139519	1.19626	0.16953				-0.926064	-1.09494	-1.07111	-0.869788	-0.919711	-0.884067	20.3817	8	8	8	26.8	41.867	0	57.02	23226000	8	Q99956;Q16828;Q16829;F8VW29	Q99956	Dual specificity protein phosphatase 9
CTR9	0.139517	4.39084	0.0936492				0.692154	0.695187	0.675838	0.823694	0.823051	0.834984	20.8726	8	8	8	11.8	133.5	0	70.942	111360000	10	Q6PD62;H0YCE8	Q6PD62	RNA polymerase-associated protein CTR9 homolog
SRSF1	0.139513	1.51627	0.146067				3.90014	4.02694	3.95149	4.05932	4.10579	4.132	27.0534	12	12	11	47.2	27.744	0	96.11	1810700000	32	Q07955;J3KTL2;J3KSR8;J3QQV5;J3KSW7	Q07955;J3KTL2	Serine/arginine-rich splicing factor 1
SMAD2;SMAD3	0.138422	0.8812	0.20969				-0.739353	-0.899879	-0.86004	-0.768108	-0.587042	-0.728855	20.6351	5	5	2	15.8	52.306	0	37.914	29314000	6	Q15796;B7Z5N5;H3BVD1;K7EJX0;O15198;H0YMP2;H0YL71;H3BP09;H0YNV1;K7ESI8;K7EL92;H0YKE2;K7ERC7	Q15796;B7Z5N5;H3BVD1;K7EJX0	Mothers against decapentaplegic homolog 2;Mothers against decapentaplegic homolog
DDHD1	0.138139	0.790607	0.226295				-2.51103	-2.42245	-2.2673	-2.33051	-2.1998	-2.25604	17.7568	3	3	3	4.2	100.43	0	20.612	10410000	3	Q8NEL9;A0A087X0H7;A0A669KB64;A0A669KB51;A0A6E1W401	Q8NEL9;A0A087X0H7	Phospholipase DDHD1
SNRPF	0.137802	0.581861	0.283622				1.58984	1.28181	1.27955	1.48212	1.52062	1.56186	25.3916	4	4	4	24.4	9.7251	0	28.424	176070000	6	P62306;A0A0B4J254;F8W0W6	P62306;A0A0B4J254;F8W0W6	Small nuclear ribonucleoprotein F
LRSAM1	0.13743	0.765855	0.232354				-2.47634	-2.40619	-2.24136	-2.32025	-2.22288	-2.16847	17.6345	3	3	3	7.9	83.593	0	27.91	8342700	3	Q6UWE0;A0A6Q8PGB2;A0A6Q8PGF7;A0A6Q8PG02;A0A6Q8PGW1;A0A6Q8PFL5;A0A6Q8PGT8;A0A6Q8PFW1;A0A6Q8PFT9;A0A6Q8PFD4;A0A6Q8PGY0;A0A6Q8PH70;A0A6Q8PFI6;A0A6Q8PHH6;A0A6Q8PFL1;A0A6Q8PH85;A0A6Q8PFA4;A0A6Q8PG22;A0A6Q8PH67;A0A6Q8PGH6;A0A6Q8PH15;A0A6Q8PF55	Q6UWE0;A0A6Q8PGB2;A0A6Q8PGF7;A0A6Q8PG02;A0A6Q8PGW1;A0A6Q8PFL5;A0A6Q8PGT8;A0A6Q8PFW1;A0A6Q8PFT9;A0A6Q8PFD4;A0A6Q8PGY0;A0A6Q8PH70;A0A6Q8PFI6;A0A6Q8PHH6	E3 ubiquitin-protein ligase LRSAM1
RAPH1	0.137315	2.63772	0.114869				-2.42091	-2.41604	-2.40866	-2.24401	-2.2779	-2.31175	16.7114	1	1	1	1.1	135.25	0.0024612	8.1397	5472700	1	Q70E73;C9J164;C9K0J5	Q70E73;C9J164;C9K0J5	Ras-associated and pleckstrin homology domains-containing protein 1
PRMT6	0.13674	0.311337	0.428398				-5.12053	-4.76062	-5.21822	-4.89852	-5.0913	-4.69933	18.3836	2	2	2	9.6	41.937	0.00082034	12.293	5130000	2	Q96LA8;A0A3B3ITK4	Q96LA8;A0A3B3ITK4	Protein arginine N-methyltransferase 6
FAM188A	0.136436	1.7705	0.141306				0.850031	0.77841	0.890496	0.958107	0.973505	0.996632	21.975	7	7	7	24.9	49.724	0	51.81	65956000	10	Q9H8M7;X6R9S5;X6RC30;X6RC97	Q9H8M7	Protein FAM188A
PLS1	0.136081	1.45056	0.16022				0.666233	0.607212	0.73706	0.76424	0.839378	0.81513	20.7791	10	7	7	24.5	70.253	0	72.843	64777000	9	Q14651;C9JAM8;C9JAM3;C9JVY2;C9JU08;C9J359;C9J0F3	Q14651;C9JAM8	Plastin-1
MOGS	0.135952	1.81616	0.140684				0.428102	0.348837	0.362992	0.474842	0.519144	0.553802	20.4215	8	8	8	15.7	91.916	0	64.371	61794000	8	Q13724;A0A3B3IRK6;A0A3B3IRW2;A0A3B3IS52	Q13724;A0A3B3IRK6;A0A3B3IRW2;A0A3B3IS52	Mannosyl-oligosaccharide glucosidase
RNF213	0.135787	0.578015	0.290073				-4.34854	-4.60857	-4.35912	-4.41283	-4.20171	-4.29433	15.016	2	1	1	0.5	591.4	0.0025056	8.4223	9078600	2	Q63HN8;A0A0A0MTC1;A0A0A0MTR7	Q63HN8;A0A0A0MTC1;A0A0A0MTR7	E3 ubiquitin-protein ligase RNF213
MAPK14	0.13567	0.551144	0.299151				-0.508482	-0.824317	-0.626852	-0.417664	-0.619297	-0.515681	22.4197	7	7	6	33.1	41.293	0	56.451	100990000	9	Q16539;B5TY33;B4E0K5;E7EX54;H7C4E2	Q16539;B5TY33;B4E0K5;E7EX54	Mitogen-activated protein kinase 14
RNPS1	0.135437	1.03082	0.197524				1.13614	0.972536	1.00773	1.18286	1.1071	1.23276	22.5664	2	2	1	7.2	34.208	0	37.695	74534000	3	Q15287;H3BV80;H3BMM9;H3BTC0;H3BRK4;H3BTV0;H3BNI3;H3BP82;H3BTR6;H3BPG5;H3BUG0;H3BTY0;H3BNU7;H3BUL0;H3BMS0	Q15287;H3BV80;H3BMM9;H3BTC0;H3BRK4;H3BTV0;H3BNI3;H3BP82;H3BTR6;H3BPG5;H3BUG0;H3BTY0;H3BNU7;H3BUL0;H3BMS0	RNA-binding protein with serine-rich domain 1
ESPL1	0.135207	1.47434	0.161326				-1.23386	-1.23576	-1.35816	-1.16237	-1.12958	-1.13021	16.6381	4	4	4	2.5	233.17	0	23.267	11423000	4	Q14674;H3BRX7	Q14674	Separin
DNAJB12	0.135108	1.26288	0.175515				-0.779688	-0.826859	-0.941933	-0.741595	-0.70718	-0.694379	19.7223	2	2	2	6.7	41.859	0	14.097	15569000	3	Q9NXW2;V9GYN7;J3KPS0;V9GY70	Q9NXW2;V9GYN7;J3KPS0;V9GY70	DnaJ homolog subfamily B member 12
PYGO2	0.134803	0.526477	0.31053				-3.32537	-3.46048	-3.61677	-3.43975	-3.18858	-3.36988	18.6156	1	1	1	4.4	41.244	0.002586	10.051	4819900	1	Q9BRQ0;Q5T171	Q9BRQ0;Q5T171	Pygopus homolog 2
ETFB	0.134695	0.622057	0.280779		yes		-0.938494	-0.82058	-0.849116	-0.560431	-0.778487	-0.865188	20.3853	2	2	2	6.3	27.843	0.0010724	11.682	19175000	2	P38117	P38117	Electron transfer flavoprotein subunit beta
TFIP11	0.134692	0.767481	0.241131				-1.15445	-1.39991	-1.26913	-1.07531	-1.20917	-1.13493	18.3808	6	6	6	9.4	96.819	0	38.387	15701000	7	Q9UBB9;F6UQ07;F6UKU9;F6SQZ1;F6XM96	Q9UBB9	Tuftelin-interacting protein 11
AKAP12	0.134484	3.20345	0.112656				3.16251	3.15212	3.14351	3.287	3.26531	3.30927	23.3851	36	36	36	38	191.48	0	323.31	909250000	65	Q02952	Q02952	A-kinase anchor protein 12
FANCI	0.134378	2.1748	0.131869				2.52586	2.57813	2.50088	2.68496	2.67871	2.64433	21.9273	25	25	25	28.3	149.32	0	229.53	315070000	31	Q9NVI1;A0A6Q8PGF4;A0A6Q8PH09;H3BP78;F8W7R3;H3BN35;H3BT54;H3BMG4	Q9NVI1;A0A6Q8PGF4;A0A6Q8PH09;H3BP78;F8W7R3	Fanconi anemia group I protein
RIPK1	0.134331	0.582978	0.293378				-2.26529	-2.5008	-2.28972	-2.13785	-2.15679	-2.35819	19.7636	4	4	4	7	75.93	0	26.847	30264000	4	Q13546;A0A7I2V404;A0A7I2V5Y1	Q13546;A0A7I2V404;A0A7I2V5Y1	Receptor-interacting serine/threonine-protein kinase 1
PAK1	0.133992	0.754852	0.246275				-0.392632	-0.405601	-0.54882	-0.187435	-0.363151	-0.39449	21.5213	11	7	6	25.7	60.646	0	59.171	78260000	9	Q13153;B3KNX7;E9PM17;H0YCM0;H0YCG5;E9PRP6;E9PMP2;E9PQW5;E9PKH9	Q13153;B3KNX7;E9PM17	Serine/threonine-protein kinase PAK 1;Non-specific serine/threonine protein kinase
MAP2K6	0.133776	0.589983	0.293014				-2.29559	-2.33524	-2.43939	-2.0468	-2.26653	-2.35556	18.9635	3	3	3	13.2	37.492	0	22.865	11757000	3	P52564;A0A0A0MRF7;K7EIW3	P52564	Dual specificity mitogen-activated protein kinase kinase 6
STX6	0.133423	0.445084	0.351786				-4.22633	-4.33669	-4.60953	-4.30387	-4.33043	-4.13798	17.5801	1	1	1	13.7	29.176	0	17.947	2351300	1	O43752	O43752	Syntaxin-6
ZFAND1	0.133263	0.578588	0.29732				-3.96011	-3.87962	-4.11677	-3.78077	-3.773	-4.00294	21.2334	3	3	3	17.9	30.787	0	20.895	39446000	3	Q8TCF1;E5RK75;E5RJ74;E5RGE5;E5RI74;E5RIS3	Q8TCF1	AN1-type zinc finger protein 1
NEK7;NEK6	0.133126	1.0084	0.208075				-1.79918	-1.94757	-1.81134	-1.77987	-1.64474	-1.7341	19.741	1	1	1	5.3	34.551	0.0024498	7.9517	15772000	2	Q8TDX7;Q9HC98;Q5TBH0;Q5TBG1;Q5TBG7;Q5TBH2;Q5TBH1	Q8TDX7;Q9HC98;Q5TBH0;Q5TBG1;Q5TBG7;Q5TBH2;Q5TBH1	Serine/threonine-protein kinase Nek7;Serine/threonine-protein kinase Nek6
PCYT1A	0.132616	0.69554	0.267212				-1.78003	-1.53836	-1.51139	-1.49366	-1.44553	-1.49275	21.1959	5	5	5	16.9	41.731	0	35.706	52847000	6	P49585;C9JEJ2;C9J050;Q9Y5K3;H7BZN1;H7C1T3;C9J2E1	P49585;C9JEJ2;C9J050	Choline-phosphate cytidylyltransferase A
POLR3F	0.132613	0.706859	0.265088				-1.65137	-1.68161	-1.64186	-1.35724	-1.59274	-1.62701	19.6722	3	3	3	16.8	35.684	0	21.432	14203000	4	Q9H1D9	Q9H1D9	DNA-directed RNA polymerase III subunit RPC6
USP1	0.132303	2.06539	0.141357				-1.03096	-0.964372	-0.980902	-0.837497	-0.844497	-0.897331	18.1298	3	3	3	4.1	88.206	0	20.171	11760000	3	O94782;C9JC88	O94782	Ubiquitin carboxyl-terminal hydrolase 1
EXOC6	0.131796	0.64898	0.282465				-3.3971	-3.26233	-3.29954	-3.34157	-3.05892	-3.16309	17.3032	2	2	2	4.4	93.721	0	17.189	7116000	2	Q8TAG9;E7EW84;B1AP46;F2Z3K0	Q8TAG9;E7EW84;B1AP46;F2Z3K0	Exocyst complex component 6
DDX23	0.131576	2.4834	0.131208				2.86613	2.87671	2.81726	3.00138	2.98718	2.96628	23.1137	16	16	16	20.5	95.581	0	123.91	399370000	23	Q9BUQ8;H0YI52;F8VVA2	Q9BUQ8	Probable ATP-dependent RNA helicase DDX23
MTHFS;ST20-MTHFS	0.13152	0.750894	0.257851		yes		-2.22489	-2.22566	-2.21393	-2.20353	-1.93467	-2.13171	17.4829	3	3	2	18.7	23.255	0	16.536	2381300	2	P49914;A0A0A6YYL1;A0A0U1RQM3;H3BN04;A0A0U1RR23	P49914;A0A0A6YYL1;A0A0U1RQM3	5-formyltetrahydrofolate cyclo-ligase
TRIP6	0.129777	1.41285	0.180371				1.17735	1.30152	1.2989	1.36944	1.38578	1.41188	22.9485	10	10	10	30	50.287	0	78.515	169980000	15	Q15654;H7BZE2	Q15654	Thyroid receptor-interacting protein 6
PLEKHG2	0.129214	0.0815688	0.765137				-3.12107	-4.9078	-4.29508	-3.59108	-4.11889	-4.22634	16.0598	2	2	2	2.2	147.97	0.0013301	11.411	3893600	2	Q9H7P9;E7ESZ3;H7BXC7;M0QZT7	Q9H7P9;E7ESZ3;H7BXC7;M0QZT7	Pleckstrin homology domain-containing family G member 2
LSM12	0.128612	0.526583	0.331168				-2.34537	-2.40812	-2.4102	-2.06436	-2.28756	-2.42594	22.7144	4	4	4	30.3	21.701	0	35.015	61939000	5	Q3MHD2;K7ELG9	Q3MHD2;K7ELG9	Protein LSM12 homolog
GALNT2	0.128382	1.7627	0.165348				1.76997	1.76995	1.72303	1.90414	1.8257	1.91825	22.3251	10	10	10	26.4	64.732	0	89.085	162890000	13	Q10471	Q10471	Polypeptide N-acetylgalactosaminyltransferase 2;Polypeptide N-acetylgalactosaminyltransferase 2 soluble form
ATG4B	0.128376	1.52991	0.177776				1.83692	1.72796	1.82722	1.91445	1.90368	1.9591	22.884	7	7	7	27.2	44.294	0	58.978	139330000	14	Q9Y4P1;C9JIK8;F2Z2K8;C9J1C1;H0Y2Y0	Q9Y4P1;C9JIK8	Cysteine protease ATG4B
SMS	0.128342	1.55842	0.175985				2.82808	2.75081	2.78425	2.89162	2.97687	2.87968	24.4738	15	15	15	52.5	41.268	0	159.81	465980000	25	P52788;H7C2R7	P52788	Spermine synthase
WTAP	0.128038	0.772344	0.265989				0.790773	0.586378	0.56079	0.812817	0.77648	0.732759	21.722	4	4	4	14.6	44.243	0	47.754	72644000	9	Q15007;A0A087X1R4	Q15007;A0A087X1R4	Pre-mRNA-splicing regulator WTAP
CEP41	0.12742	0.536124	0.331308			yes	-2.66263	-2.9454	-2.93419	-2.68603	-2.81735	-2.65658	19.8394	2	2	2	8	41.368	0	12.85	17824000	2	Q9BYV8;A0A6Q8PGX0;A0A6Q8PEV5;A0A6Q8PH03;A0A7I2SYM4;A0A6Q8PFB5;A0A6Q8PF12;A0A7I2PK71;A0A6Q8PGR4;A0A6Q8PFB1	Q9BYV8;A0A6Q8PGX0;A0A6Q8PEV5;A0A6Q8PH03;A0A7I2SYM4;A0A6Q8PFB5;A0A6Q8PF12;A0A7I2PK71;A0A6Q8PGR4;A0A6Q8PFB1	Centrosomal protein of 41 kDa
HINT3	0.127219	1.05414	0.222275		yes		-0.189983	-0.380529	-0.295384	-0.163443	-0.137323	-0.183474	21.7103	3	3	3	34.1	20.361	0	37.038	30882000	3	Q9NQE9	Q9NQE9	Histidine triad nucleotide-binding protein 3
SEC24C	0.126879	2.49349	0.145142				2.12165	2.07965	2.12641	2.26308	2.22114	2.22412	22.3351	16	16	15	20.9	118.32	0	121.36	211640000	22	P53992;G5EA31	P53992;G5EA31	Protein transport protein Sec24C
PRPF4B	0.126743	0.638883	0.300481				-3.54042	-3.42624	-3.40182	-3.44203	-3.17801	-3.3682	18.537	3	3	3	3	116.99	0	17.707	15594000	4	Q13523;H0YDJ3	Q13523;H0YDJ3	Serine/threonine-protein kinase PRP4 homolog
TNRC6B	0.126477	0.616492	0.308383				-2.48625	-2.3927	-2.48336	-2.23878	-2.50137	-2.24273	18.7053	4	4	4	4	148.57	0	28.411	29918000	5	H0Y720;Q9UPQ9	H0Y720;Q9UPQ9	Trinucleotide repeat-containing gene 6B protein
RAD54L2	0.126322	0.759319	0.274658				-2.19353	-2.41242	-2.20979	-2.08768	-2.16147	-2.18763	18.162	2	2	2	2.4	162.77	0	24.707	19945000	3	Q9Y4B4;H0Y760	Q9Y4B4;H0Y760	Helicase ARIP4
2002-09-01	0.126189	1.57236	0.182509				2.3068	2.18114	2.22722	2.3645	2.35815	2.37108	24.3357	14	13	13	59	41.487	0	151.65	444630000	29	Q15019;B5MCX3;C9J2Q4;C9JB25;C9J938;C9IY94;H7C310;C9IZU3;C9JQJ4;H7C2Y0;C9JZI2;B5MD47;F8WB65;C9JFT1;A0A1B0GXJ2;C9JT15;C9JSE7;H7C1T1	Q15019;B5MCX3;C9J2Q4;C9JB25;C9J938	Septin-2
GAPVD1	0.126093	1.97932	0.164192				2.54897	2.5261	2.4993	2.61702	2.63892	2.69671	22.8592	21	21	1	21.3	157.46	0	200.48	426080000	36	F8W9S7;H0Y4E7;C9IZX9	F8W9S7
IFT27	0.12573	1.74545	0.175008				0.638912	0.557127	0.551843	0.701097	0.684757	0.739218	24.3853	9	9	9	71	20.48	0	79.034	262950000	15	Q9BW83;H0Y6C7;F5GZ09;B1AH58;B1AH56	Q9BW83;H0Y6C7;F5GZ09	Intraflagellar transport protein 27 homolog
METAP1	0.125433	1.21499	0.212143				1.88795	1.79594	1.74161	1.96926	1.89075	1.94178	24.1327	11	11	11	49.2	43.215	0	115.4	441440000	20	P53582;H0Y955;H0Y903;H0YAI3;H0Y9L0;D6RF24	P53582;H0Y955	Methionine aminopeptidase 1
CNDP2	0.125077	1.50022	0.190253				3.17939	3.15165	3.26678	3.32598	3.29435	3.35272	23.8782	19	19	19	49.7	52.878	0	157.24	416320000	30	Q96KP4;J3QKT2;A0A087WYZ1;J3KSV5;J3QRD0;J3QL02;J3QKQ0;J3QLU1;J3QR27;J3QQN6;J3QRA8;A0A087WVS2;J3KRD5;J3KSS4;J3QRH4;J3KRJ8;J3QRP4	Q96KP4	Cytosolic non-specific dipeptidase
CD47	0.124959	0.643866	0.305786				-4.38096	-4.48784	-4.67794	-4.38686	-4.41262	-4.37239	20.924	2	2	2	5.9	35.213	0	12.521	19895000	2	Q08722;A0A2R8Y484	Q08722;A0A2R8Y484	Leukocyte surface antigen CD47
CALCOCO2	0.124809	0.54252	0.337676				-2.29761	-2.57165	-2.4374	-2.43554	-2.27131	-2.22538	17.6671	1	1	1	3.8	52.253	0.0024594	8.1204	5619300	3	Q13137;I3L493;D6RBI4;D6RJE7;D6RF70;D6REB0	Q13137;I3L493;D6RBI4;D6RJE7;D6RF70;D6REB0	Calcium-binding and coiled-coil domain-containing protein 2
GLIPR2	0.124617	0.567038	0.330568				-2.84302	-2.86207	-2.74654	-2.511	-2.79001	-2.77676	19.4106	1	1	1	8.4	17.218	0.0038006	6.4492	5575200	1	Q9H4G4;Q5VZR0	Q9H4G4;Q5VZR0	Golgi-associated plant pathogenesis-related protein 1
TRNAU1AP	0.124559	0.259464	0.501588				-4.00625	-3.93855	-3.6176	-3.70585	-3.99855	-3.48432	18.8829	1	1	1	7.3	32.498	0.0024907	8.3267	4834200	1	Q9NX07	Q9NX07	tRNA selenocysteine 1-associated protein 1
ATP1B3	0.124351	0.847826	0.265592				2.24741	2.34806	2.28269	2.52454	2.41482	2.31185	22.8354	5	5	5	21.1	31.512	0	36.039	89812000	8	P54709;H7C547;F8WBY4;C9JXZ1;C9JA36	P54709	Sodium/potassium-transporting ATPase subunit beta-3
TRAPPC2L	0.123959	0.926948	0.252028				-2.08809	-2.0576	-1.91608	-1.85454	-1.87337	-1.96198	21.3708	3	3	3	30	16.145	0	20.137	24405000	6	Q9UL33;A0A0B4J286;A0A0B4J294;H3BP13;H3BPN3;H3BUK6;H3BPE0;H3BPS1;H3BQQ8	Q9UL33;A0A0B4J286;A0A0B4J294;H3BP13;H3BPN3;H3BUK6	Trafficking protein particle complex subunit 2-like protein
CYFIP1	0.123211	1.77277	0.18242				1.34054	1.32305	1.24473	1.4314	1.44059	1.40597	20.7445	11	11	5	11.6	145.18	0	81.273	112440000	15	Q7L576;A0A0G2JR96;A0A0G2JQT1;A0A0G2JRX2;A0A087WU52;A0A0G2JRV9;A0A087WWL1;H0YL50;A0A0G2JQH3;A0A087WVZ5;A0A087WVE1;A0A087WTQ3;A0A087WWZ1	Q7L576;A0A0G2JR96;A0A0G2JQT1	Cytoplasmic FMR1-interacting protein 1
PRMT7	0.123208	1.06777	0.234869				-1.43722	-1.38396	-1.38906	-1.17822	-1.31859	-1.34381	20.074	2	2	2	3.8	78.458	0	15.096	24284000	4	Q9NVM4;A0A6Q8PFP4;H3BPZ8;H3BNC0	Q9NVM4;A0A6Q8PFP4;H3BPZ8;H3BNC0	Protein arginine N-methyltransferase 7
ATG4C	0.122432	2.08701	0.172316				-1.66598	-1.72225	-1.64555	-1.54112	-1.57527	-1.55009	19.4514	3	3	3	11.8	52.497	0	21.171	17206000	3	Q96DT6;A6NGQ4	Q96DT6	Cysteine protease ATG4C
ARFIP1	0.121886	0.226057	0.542428				1.41833	1.58166	1.94369	1.98756	1.50114	1.82065	23.0777	8	8	8	24.9	41.738	0	65.041	177060000	11	P53367	P53367	Arfaptin-1
ATP5C1	0.121166	0.792909	0.287828		yes	yes	-0.106129	-0.190408	-0.101535	0.117109	-0.0807972	-0.0708847	20.1235	2	2	2	7.7	32.996	0	14.762	14851000	2	P36542	P36542	ATP synthase subunit gamma, mitochondrial
FKBP8	0.121133	0.907239	0.267829		yes		-0.790897	-0.964169	-0.886403	-0.687518	-0.810953	-0.7796	20.4722	2	2	1	7.3	44.561	0	17.46	26183000	4	Q14318;U3KQ64	Q14318;U3KQ64	Peptidyl-prolyl cis-trans isomerase FKBP8
CDK5RAP2	0.120787	1.37529	0.215961				-1.293	-1.31712	-1.25389	-1.18144	-1.09787	-1.22235	18.1453	4	4	4	3.6	215.04	0	28.988	25804000	7	Q96SN8;B1AMJ5;A0A0A0MRG9;Q5JTU8;C9K0C9;F8WF55;F8WCI3	Q96SN8;B1AMJ5;A0A0A0MRG9;Q5JTU8	CDK5 regulatory subunit-associated protein 2
DYNC1H1	0.120491	2.24284	0.174154				5.35904	5.34462	5.30913	5.48413	5.42693	5.46321	23.1648	127	127	127	37.3	532.4	0	323.31	2416700000	189	Q14204;A0A2R8Y706;A0A2R8YFZ7;A0A2R8Y5T0;A0A2R8Y6H2;A0A2R8Y542;A0A2R8YGC7;A0A2R8Y6I5;H0YJ21	Q14204	Cytoplasmic dynein 1 heavy chain 1
NUDT16	0.119794	0.340385	0.451122				-5.21077	-5.4827	-5.57776	-5.35417	-5.43814	-5.11955	20.2557	3	3	3	24.6	21.273	0	21.837	16275000	4	Q96DE0	Q96DE0	U8 snoRNA-decapping enzyme
SH3KBP1	0.118818	0.408459	0.41784				-3.01778	-3.13507	-3.31386	-3.19663	-3.0227	-2.89092	17.2524	1	1	1	2.9	73.125	0.0023328	10.249	5464700	2	Q96B97;Q5JPT3;Q5JPT1;Q5VSN0;Q5JPT2	Q96B97;Q5JPT3;Q5JPT1;Q5VSN0;Q5JPT2	SH3 domain-containing kinase-binding protein 1
CTSD	0.118528	1.39479	0.223356				2.40511	2.29579	2.31054	2.49002	2.42098	2.45602	23.7001	11	11	11	38.6	44.552	0	102.66	258920000	20	P07339;F8W787;A0A1B0GW44;A0A1B0GVD5;A0A1B0GWE8;A0A1B0GU92;A0A1B0GU03;A0A1B0GV23;C9JH19;H7C469;A0A1B0GVP3;F8WD96;A0A1B0GVF1	P07339;F8W787;A0A1B0GW44;A0A1B0GVD5;A0A1B0GWE8;A0A1B0GU92;A0A1B0GU03;A0A1B0GV23;C9JH19;H7C469;A0A1B0GVP3;F8WD96	Cathepsin D;Cathepsin D light chain;Cathepsin D heavy chain
ABCD3	0.11851	1.32776	0.228412			yes	2.12819	2.1597	2.04575	2.27787	2.19973	2.21157	22.1393	11	11	11	20.5	75.475	0	82.615	184780000	14	P28288;A0A3B3ITW3	P28288;A0A3B3ITW3	ATP-binding cassette sub-family D member 3
SEC24A	0.118438	1.43684	0.220466				0.28997	0.266191	0.28206	0.460173	0.329977	0.403387	21.1451	7	7	7	8.1	119.75	0	47.667	85806000	9	O95486	O95486	Protein transport protein Sec24A
SETD3	0.118329	0.807745	0.295542				-1.31112	-1.28334	-1.48064	-1.25458	-1.18577	-1.27977	19.8751	6	6	6	15.2	67.256	0	55.975	33657000	7	Q86TU7;Q6NXR6;C9K0W5	Q86TU7;Q6NXR6	Histone-lysine N-methyltransferase setd3
NFATC2IP	0.118196	1.4136	0.223347				-1.05361	-1.1286	-1.13255	-0.928178	-1.01644	-1.01555	20.9395	5	5	5	21.7	45.816	0	44.961	32176000	6	Q8NCF5;H3BSZ7	Q8NCF5;H3BSZ7	NFATC2-interacting protein
SCRIB	0.117437	0.503044	0.38261				-1.66841	-1.91642	-1.94846	-1.64808	-1.71085	-1.82205	18.7837	9	9	8	10.9	174.88	0	61.207	34299000	13	Q14160;A0A0G2JNZ2;A0A0G2JPP5;A0A669KB89;A0A0G2JMS7;H0YCG0;H0YDF9;Q5T0G3	Q14160;A0A0G2JNZ2;A0A0G2JPP5;A0A669KB89;A0A0G2JMS7;H0YCG0	Protein scribble homolog
RPS6KA5	0.117409	0.385158	0.433296				-3.86665	-3.72884	-4.08433	-3.92758	-3.70204	-3.69798	16.9885	1	1	1	3	89.864	0.0034068	6.634	5461400	1	O75582	O75582	Ribosomal protein S6 kinase alpha-5
RBP1	0.116347	2.60579	0.179098				0.735056	0.789089	0.754149	0.872055	0.888767	0.866512	22.8976	6	6	6	71.4	10.644	0	43.769	54698000	9	A0A0A0MTB9;H0YAK8;P09455;A0A0A0MQT0	A0A0A0MTB9;H0YAK8;P09455;A0A0A0MQT0	Retinol-binding protein 1
COMMD8	0.116243	2.74023	0.177034				-1.63929	-1.63753	-1.6394	-1.55389	-1.50387	-1.50971	20.5705	3	3	3	20.8	21.09	0	22.472	15572000	4	Q9NX08	Q9NX08	COMM domain-containing protein 8
HEXIM1	0.116213	0.518055	0.381577				-0.38163	-0.234007	-0.079277	-0.128086	-0.187294	-0.0308933	22.762	6	6	6	34.5	40.623	0	116.29	92467000	7	O94992	O94992	Protein HEXIM1
GMPPB	0.116117	0.820239	0.301217				1.66857	1.83784	1.83084	1.82687	1.94433	1.91441	23.0316	10	10	10	40.3	39.834	0	78.506	145760000	10	Q9Y5P6;A0A7I2YQI5;A0A7I2V2Y5;A0A7I2V4B5;A0A7I2V691	Q9Y5P6;A0A7I2YQI5	Mannose-1-phosphate guanyltransferase beta
LRRC40	0.115616	1.84232	0.209267				2.63155	2.54638	2.61073	2.70636	2.69598	2.73317	22.8424	19	19	19	44.7	68.249	0	192.18	285780000	23	Q9H9A6	Q9H9A6	Leucine-rich repeat-containing protein 40
CHM	0.115396	1.70718	0.216571				0.383455	0.453722	0.459857	0.549952	0.514904	0.578367	21.1297	8	8	7	18.7	73.475	0	66.323	73423000	10	P24386	P24386	Rab proteins geranylgeranyltransferase component A 1
EXOC3	0.115271	0.270874	0.515673				-3.84935	-4.28482	-4.11641	-3.79793	-4.1845	-3.92234	16.1119	1	1	1	3.2	85.566	0.0024888	8.3187	2478700	1	O60645	O60645	Exocyst complex component 3
FUBP1	0.115214	1.65116	0.220488				1.93642	1.8733	1.82788	2.00071	1.9853	1.99723	23.4741	12	11	6	26.9	67.56	0	77.567	349570000	13	Q96AE4;E9PEB5	Q96AE4;E9PEB5	Far upstream element-binding protein 1
MON2	0.114929	0.877231	0.297329				-0.769493	-0.93072	-0.966357	-0.766288	-0.766929	-0.788568	18.2144	7	7	7	5.1	190.36	0	48.994	24939000	9	Q7Z3U7;A0A286YFF8;F8VZV1	Q7Z3U7;A0A286YFF8	Protein MON2 homolog
PIK3C3	0.114421	0.808019	0.310765				-1.95809	-2.08955	-1.89317	-1.9062	-1.88616	-1.80518	18.7344	5	5	5	8.2	101.55	0	38.155	20062000	6	Q8NEB9;A8MYT4;A0A1W2PS05;M0R308;K7ENH3;K7EIV6;K7EKH3	Q8NEB9;A8MYT4;A0A1W2PS05;M0R308	Phosphatidylinositol 3-kinase catalytic subunit type 3;Phosphatidylinositol 3-kinase
PIP5K1A	0.114166	0.622096	0.35474				-1.37638	-1.10349	-1.30262	-1.14595	-1.16947	-1.12458	18.5697	2	1	1	3.4	62.633	0	12.913	9338200	2	Q99755;A6PW57	Q99755;A6PW57	Phosphatidylinositol 4-phosphate 5-kinase type-1 alpha
CCZ1;CCZ1B	0.113793	1.25582	0.257494				-1.47221	-1.42462	-1.42662	-1.3474	-1.38368	-1.251	19.9556	2	2	2	3.5	55.866	0.00080994	11.925	30504000	2	P86791;P86790	P86791;P86790	Vacuolar fusion protein CCZ1 homolog;Vacuolar fusion protein CCZ1 homolog B
XPNPEP1	0.11367	2.76056	0.1868				2.70061	2.71444	2.73598	2.84377	2.80824	2.84002	23.5577	17	17	17	40.3	69.917	0	176.48	407450000	32	Q9NQW7;Q5T6H7;Q5T6H2;Q5T6H3	Q9NQW7;Q5T6H7	Xaa-Pro aminopeptidase 1
ATG3	0.113491	1.08481	0.276878				1.04507	0.890919	1.02848	1.09796	1.09415	1.11283	23.2711	5	5	5	16.2	35.864	0	40.69	111350000	8	Q9NT62;F8WDI0;C9JNW8	Q9NT62	Ubiquitin-like-conjugating enzyme ATG3
STX5	0.113374	1.16395	0.26869				0.512285	0.387873	0.531308	0.607609	0.579565	0.584415	21.5424	3	3	3	14.6	39.672	0	37.096	54977000	4	Q13190;H7C3X5;E9PNU4	Q13190;H7C3X5;E9PNU4	Syntaxin-5
PPIG	0.113189	0.818444	0.313786				-0.207304	-0.363349	-0.172252	-0.135279	-0.178238	-0.0898209	21.2002	5	5	5	9.7	88.616	0	38.648	53004000	7	Q13427;A0A7I2V629;A0A7I2V5Q5;A0A7I2V4W3;C9JN15;C9JM79;E9PG73;C9J679;A0A7I2V4F2	Q13427;A0A7I2V629;A0A7I2V5Q5;A0A7I2V4W3;C9JN15;C9JM79;E9PG73	Peptidyl-prolyl cis-trans isomerase G;Peptidyl-prolyl cis-trans isomerase
TUBB4A	0.112552	2.15572	0.209643				-1.06906	-1.06342	-1.0151	-0.963453	-0.916688	-0.929784	18.7279	21	1	1	59.7	49.585	0.0025753	9.53	8683200	1	P04350;M0R278;M0QY85;M0R2D3;M0QZL7;M0R0X0;M0QY37;M0QX14;M0QYM7;M0R1I1;M0R042;M0R2T4;A0A075B724	P04350	Tubulin beta-4A chain
PAF1	0.112503	1.30348	0.259166				1.21207	1.2267	1.16919	1.3864	1.29391	1.26516	20.9231	7	7	7	16.4	59.975	0	49.185	55671000	9	Q8N7H5;B4DGJ5	Q8N7H5;B4DGJ5	RNA polymerase II-associated factor 1 homolog
GSK3A	0.111896	0.761132	0.331227				0.435177	0.463213	0.292304	0.574556	0.521452	0.430374	21.5942	6	6	4	20.7	50.98	0	64.674	60154000	8	P49840;A8MT37;A0A7I2YQG6;M0QYV0;A0A7I2YQV9;A0A7I2YQM8;A0A7I2V5M2;A0A7I2V4Z1;A0A7I2V5B3;A0A7I2V553;A0A7I2V589;A0A7I2V5Q2;A0A7I2YQ81;A0A7I2V4Q6;A0A7I2V627;A0A7I2YQA1;A0A7I2V379;A0A7I2V3D8;A0A7I2V2H8;A0A7I2V2P0;A0A7I2V2N4;A0A7I2V5G5;A0A7I2YQJ1;A0A7I2V2J2;A0A7I2V511;A0A7I2V4X2;A0A7I2V4W7;A0A7I2V2P8	P49840;A8MT37	Glycogen synthase kinase-3 alpha
CXADR	0.111886	0.182732	0.612803				-3.68923	-4.07001	-4.47958	-3.9808	-3.87807	-4.04429	17.7447	1	1	1	6.6	40.029	0.0018291	10.735	5271200	1	P78310	P78310	Coxsackievirus and adenovirus receptor
PPP1R13L	0.110947	0.264316	0.5328				-3.49755	-3.9531	-3.69553	-3.50607	-3.81112	-3.49614	18.3041	1	1	1	2.8	89.09	0.0013326	11.504	11652000	1	Q8WUF5	Q8WUF5	RelA-associated inhibitor
TRIM11	0.11032	0.759719	0.338115				-2.00832	-1.87517	-1.94684	-1.73093	-1.91749	-1.85095	18.893	3	3	3	8.8	52.774	0	20.02	10710000	3	Q96F44;R4GMV1;R4GNB9;Q6AZZ1;O00478;O00481;Q13410;C9JZT5;Q4VAN1	Q96F44;R4GMV1;R4GNB9	E3 ubiquitin-protein ligase TRIM11
ACAP2	0.110183	0.895339	0.314221				-0.768396	-0.876035	-0.925577	-0.693501	-0.736714	-0.809243	18.3468	5	5	5	11.8	88.028	0	39.398	15002000	5	Q15057;A0A087X1H5;A0A0U1RQT1;A0A5F9ZHJ9;H7C3K3;H7C3Q8	Q15057;A0A087X1H5;A0A0U1RQT1	Arf-GAP with coiled-coil, ANK repeat and PH domain-containing protein 2
LAGE3	0.10987	0.53475	0.399201				-0.576128	-0.547134	-0.473151	-0.259803	-0.458756	-0.548245	23.6715	1	1	1	16.1	14.804	0	19.06	80168000	2	Q14657	Q14657	EKC/KEOPS complex subunit LAGE3
BCCIP	0.109337	1.16394	0.287734				1.48364	1.34118	1.44727	1.54395	1.51104	1.54511	23.4733	9	9	9	41.1	35.979	0	81.679	221270000	18	Q9P287	Q9P287	BRCA2 and CDKN1A-interacting protein
DNAJA1	0.108422	1.97473	0.235513				3.86173	3.78385	3.80816	3.9328	3.91301	3.9332	26.067	16	16	16	59.9	44.868	0	183.17	1476300000	56	P31689	P31689	DnaJ homolog subfamily A member 1
KCTD9	0.107687	0.341492	0.488605				-3.25302	-3.58697	-3.25611	-3.35668	-3.29112	-3.12524	16.297	1	1	1	4.6	42.566	0.0023838	7.3328	1771400	1	Q7L273;K7ENB5;K7EQN1	Q7L273;K7ENB5;K7EQN1	BTB/POZ domain-containing protein KCTD9
ACTR1B	0.107077	0.626073	0.386121				0.160126	-0.0861416	-0.0507584	0.115137	0.108068	0.12125	22.0213	7	3	3	24.7	42.293	0	25.537	80875000	5	P42025	P42025	Beta-centractin
RPP30	0.10687	1.53231	0.270006				1.14174	1.19834	1.13229	1.24214	1.31365	1.23719	23.356	9	9	9	40.3	29.321	0	78.739	161040000	15	P78346;Q5VU11;Q5VU10	P78346;Q5VU11;Q5VU10	Ribonuclease P protein subunit p30
RNGTT	0.106486	0.34456	0.490804				-2.54301	-2.16474	-2.33552	-2.20684	-2.36983	-2.14713	19.4626	2	2	2	4.7	68.556	0	15.662	21674000	2	O60942	O60942	mRNA-capping enzyme;Polynucleotide 5-triphosphatase;mRNA guanylyltransferase
MEMO1	0.106179	0.796742	0.351618				0.100409	-0.0857821	0	0.145397	0.0514317	0.136335	21.2087	5	5	5	33.3	33.733	0	47.717	38777000	7	Q9Y316;B5MCI6	Q9Y316	Protein MEMO1
GSK3B	0.105788	0.643652	0.386886				-1.32587	-1.32423	-1.2673	-1.07453	-1.20272	-1.32277	20.8693	5	3	3	21.7	46.744	0	36.598	44056000	4	P49841;A0A7I2YQK0;A0A3B3ITW1;A0A7I2V3N7;A0A7I2V2U4;A0A7I2V2Y0;A0A7I2V4F3	P49841;A0A7I2YQK0;A0A3B3ITW1	Glycogen synthase kinase-3 beta
TARBP2	0.105727	0.281937	0.533386				0.693869	0.737007	0.640405	1.09053	0.615889	0.682045	23.2384	4	4	4	15.3	39.039	0	50.628	138540000	5	Q15633;H3BV98;F8VSA1;F8VZ57;F8VYK6;F8VZZ7;F8VTT7;F8VP94;F8VW32;F8VYK3	Q15633;H3BV98;F8VSA1;F8VZ57	RISC-loading complex subunit TARBP2
NCAM1	0.105007	1.31228	0.295268				-0.402557	-0.483394	-0.458966	-0.289811	-0.351352	-0.388733	18.6356	2	2	2	3.8	94.573	0	14.556	15476000	2	P13591;H7BYX6;A0A087WTE4;A0A087WTF6;A0A087WX77;A0A087WWD4;A0A087WV75;A0A087WTR3;A0A087WZS4;A0A087X1V2;A0A087WVU1;A0A0D9SF98;A0A087WWJ5	P13591;H7BYX6;A0A087WTE4;A0A087WTF6;A0A087WX77;A0A087WWD4;A0A087WV75;A0A087WTR3;A0A087WZS4;A0A087X1V2;A0A087WVU1;A0A0D9SF98;A0A087WWJ5	Neural cell adhesion molecule 1
DAK;TKFC	0.104646	2.05272	0.253288				0.465874	0.43511	0.430633	0.535265	0.524393	0.585896	20.621	8	8	8	20.5	58.946	0	54.454	49993000	10	Q3LXA3;H0YCY6;I3L252;E9PJG8	Q3LXA3;H0YCY6;I3L252	Bifunctional ATP-dependent dihydroxyacetone kinase/FAD-AMP lyase (cyclizing);ATP-dependent dihydroxyacetone kinase;FAD-AMP lyase (cyclizing)
KDM4A	0.104615	0.324205	0.509417				-1.34151	-1.37541	-1.32712	-0.984937	-1.41697	-1.32829	18.3977	4	4	4	6.6	120.66	0	35.108	15887000	4	O75164;A0A2R8Y4U1;A0A2R8YDF7	O75164	Lysine-specific demethylase 4A
SFSWAP	0.104296	0.335409	0.503238				-2.61495	-2.23791	-2.61212	-2.40503	-2.32843	-2.41862	17.5252	3	3	3	6.1	104.82	0	21.272	6979500	3	Q12872	Q12872	Splicing factor, suppressor of white-apricot homolog
CHCHD10	0.103946	0.961392	0.33589		yes		-1.85393	-1.98611	-1.9899	-1.83961	-1.88039	-1.7981	22.194	1	1	1	16.2	14.149	0	14.769	9595800	2	Q8WYQ3;B5MBW9	Q8WYQ3;B5MBW9	Coiled-coil-helix-coiled-coil-helix domain-containing protein 10, mitochondrial
FAM114A2	0.103823	0.873556	0.350132				0.511818	0.441904	0.358779	0.497749	0.519657	0.606564	20.9509	8	8	7	28.3	55.468	0	56.99	62836000	9	Q9NRY5;E7ESJ7;E5RGF9;E5RHI8;E5RFK2;E5RH43;E5RK42;E5RHP2	Q9NRY5;E7ESJ7;E5RGF9	Protein FAM114A2
UBE2K	0.103822	1.90954	0.265804				2.63222	2.68716	2.67716	2.7455	2.76029	2.80221	25.2718	8	8	8	50.5	22.406	0	81.779	486140000	17	P61086;D6RDM7	P61086;D6RDM7	Ubiquitin-conjugating enzyme E2 K
CTNNAL1	0.103806	0.198776	0.611821				-4.01171	-4.62418	-4.08233	-4.17406	-4.20456	-4.02818	14.8438	1	1	1	2.2	81.895	0.0076386	6.04	1146800	1	Q9UBT7	Q9UBT7	Alpha-catulin
DRAP1	0.103353	1.08352	0.324882				-0.653145	-0.765803	-0.631809	-0.599493	-0.54671	-0.594497	22.3423	3	3	3	22.4	22.35	0	19.846	42540000	4	Q14919;E9PQX9;C9JCC6;E9PMW2;E9PNC7	Q14919;E9PQX9;C9JCC6;E9PMW2	Dr1-associated corepressor
CTAGE6;CTAGE15;MIA2;CTAGE4;CTAGE8;CTAGE9;CTAGE5	0.103326	0.116919	0.719259				-2.56859	-2.23238	-2.48305	-1.71426	-2.6268	-2.63298	18.9144	2	2	2	3.6	87.899	0	14.732	21246000	3	Q86UF2;A4D2H0;Q96PC5;G3V599;Q8IX94;P0CG41;A4FU28;G3V5K6;A0A5F9ZHA4;A0A2R8YE69	Q86UF2;A4D2H0;Q96PC5;G3V599;Q8IX94;P0CG41;A4FU28;G3V5K6;A0A5F9ZHA4;A0A2R8YE69	cTAGE family member 6;cTAGE family member 15;Melanoma inhibitory activity protein 2;cTAGE family member 4;cTAGE family member 8;cTAGE family member 9
MTA2	0.103137	1.26499	0.308325				-0.26055	-0.168491	-0.28124	-0.123579	-0.111948	-0.165342	19.1029	6	6	5	14.5	75.022	0	37.231	25337000	8	O94776;E9PCS8	O94776	Metastasis-associated protein MTA2
VPS13C	0.102184	0.433172	0.464982				0.180737	0.238978	0.234007	0.501793	0.160034	0.298447	16.9027	7	7	7	3	422.39	0	43.681	23892000	7	Q709C8;A0A3B3IU50	Q709C8	Vacuolar protein sorting-associated protein 13C
DSG2	0.102139	1.45951	0.299061				1.77575	1.70319	1.6664	1.80977	1.82632	1.81566	21.3571	12	12	12	17.1	122.29	0	105.96	123560000	14	Q14126;J3KSI6	Q14126	Desmoglein-2
SCYL1	0.101896	2.23107	0.26373				1.01978	0.985504	1.01359	1.07687	1.12803	1.11968	21.3622	12	12	12	20.7	89.63	0	84.491	99738000	16	Q96KG9;E9PS17;E9PK59;E9PPN3;A0A0A0MQX4;H0YCI6;H0YDH0	Q96KG9;E9PS17;E9PK59;E9PPN3	N-terminal kinase-like protein
C10orf76	0.101873	0.316392	0.523215				-2.59268	-2.38219	-2.50647	-2.62538	-2.27096	-2.2794	18.0015	1	1	1	1.3	78.71	0.0046677	6.3445	7609800	2	Q5T2E6	Q5T2E6	UPF0668 protein C10orf76
ERC1	0.101626	0.603631	0.415511				-0.165133	-0.325336	-0.30353	-0.258236	-0.167585	-0.0632992	19.7793	8	8	8	10	128.08	0	62.508	49490000	10	Q8IUD2;G8JLD3;X6RLX0;X6RM00;K7EPD6;K7EPP6;O15083;K7EP25;H7C4G9	Q8IUD2;G8JLD3;X6RLX0;X6RM00	ELKS/Rab6-interacting/CAST family member 1
FIP1L1	0.101542	0.629876	0.408831				-0.26895	-0.513385	-0.390575	-0.289721	-0.318884	-0.259678	19.6229	6	6	6	21	66.526	0	54.901	19377000	8	Q6UN15;A0A0B4J203;H0Y8P7	Q6UN15;A0A0B4J203	Pre-mRNA 3-end-processing factor FIP1
RAB5B	0.101525	0.361283	0.499225				-1.40645	-1.14945	-1.04362	-1.19042	-1.04669	-1.05783	22.3205	6	4	4	37.2	23.707	0	35.618	57614000	5	P61020;F8VUA5	P61020;F8VUA5	Ras-related protein Rab-5B
ZNF277	0.101506	0.247929	0.572602				-3.07592	-3.49327	-3.49999	-3.21348	-3.41154	-3.13963	18.0111	2	2	2	7.6	52.787	0	16.293	5811500	3	Q9NRM2;H7C460;G5E9M4	Q9NRM2;H7C460;G5E9M4	Zinc finger protein 277
GNB1	0.101438	3.06162	0.240947				3.26558	3.29815	3.29336	3.3902	3.37722	3.39398	25.4208	13	13	6	61.5	37.377	0	146.11	583950000	31	P62873;F6X3N5;F6UT28;B3KVK2;B1AKQ8;P16520;F5H8J8;F5H100;F5H0S8;E9PCP0	P62873;F6X3N5;F6UT28;B3KVK2	Guanine nucleotide-binding protein G(I)/G(S)/G(T) subunit beta-1
HDHD2	0.101021	0.75307	0.386657				-1.46508	-1.66961	-1.54257	-1.43225	-1.45563	-1.48632	20.281	2	2	2	11.2	28.536	0.00081015	11.938	15290000	3	Q9H0R4;K7ER15	Q9H0R4;K7ER15	Haloacid dehalogenase-like hydrolase domain-containing protein 2
VPRBP	0.100944	1.31044	0.314958				0.250029	0.186267	0.165476	0.332407	0.250748	0.321449	19.5107	8	8	8	7.7	169.01	0	54.329	52287000	9	Q9Y4B6	Q9Y4B6	Protein VPRBP
SPCS2	0.100491	0.192739	0.625896				-2.37707	-2.31187	-1.92792	-1.83677	-2.1558	-2.32282	23.0313	3	3	3	11.5	25.003	0	21.823	102870000	3	Q15005;E9PL01;A0A087WUC6;E9PI68;E9PRB9;H0YE04	Q15005;E9PL01;A0A087WUC6;E9PI68	Signal peptidase complex subunit 2
TRNT1	0.100446	0.158757	0.665015		yes	yes	-0.51405	-0.542075	-0.22199	-0.370148	0.0654316	-0.672061	20.0465	2	2	2	5.5	50.127	0	13.589	31403000	2	Q96Q11;A0A494C1P4;C9JRS7;A0A494BZV5;A0A494C0A0;F8W8C3;A0A494C0Y2;A0A494C181;A0A494C1D4	Q96Q11;A0A494C1P4;C9JRS7;A0A494BZV5;A0A494C0A0;F8W8C3;A0A494C0Y2;A0A494C181;A0A494C1D4	CCA tRNA nucleotidyltransferase 1, mitochondrial
BCAT2	0.100435	0.592408	0.42168		yes	yes	-1.88683	-1.67835	-1.7081	-1.64826	-1.72853	-1.59519	18.2063	1	1	1	4.1	44.287	0.0025253	8.5868	5746600	1	O15382;M0QZP4;B3KSI3;M0QZ10;M0QXF9	O15382;M0QZP4;B3KSI3;M0QZ10;M0QXF9	Branched-chain-amino-acid aminotransferase, mitochondrial;Branched-chain-amino-acid aminotransferase
ASH2L	0.100307	0.830211	0.377896				-2.07906	-1.9788	-2.10201	-2.01477	-1.87459	-1.96959	18.8877	3	3	3	6.7	68.722	0	24.174	14551000	3	Q9UBL3;F5H8F7;H0YAQ0;H0YBF6	Q9UBL3;F5H8F7	Set1/Ash2 histone methyltransferase complex subunit ASH2
PAK4	0.0998351	1.06378	0.346038				-0.722097	-0.63712	-0.721899	-0.605148	-0.530447	-0.646016	21.2954	6	6	6	13	64.071	0	44.36	61768000	7	O96013;M0R2X4;M0R3G6;M0R0L9;M0R1R1	O96013;M0R2X4	Serine/threonine-protein kinase PAK 4
PIN4	0.0996561	1.20007	0.332643				2.07748	1.98293	1.96941	2.09679	2.08469	2.14731	24.9581	4	4	4	48.1	13.81	0	35.746	260750000	10	Q9Y237;H0Y4T6;J3KMW3;H0Y610;H0Y8P6;A0A494C021	Q9Y237	Peptidyl-prolyl cis-trans isomerase NIMA-interacting 4
AKAP8L	0.0993643	0.713302	0.401163				-1.34441	-1.43976	-1.55301	-1.3458	-1.38195	-1.31133	21.2159	5	5	5	12.2	71.639	0	36.789	58457000	7	Q9ULX6	Q9ULX6	A-kinase anchor protein 8-like
BDH2;SLC9B2	0.0991488	0.703708	0.404231				0.300732	0.429583	0.51822	0.520041	0.533442	0.492498	22.5781	5	5	5	25.7	26.724	0	37.293	81403000	7	Q9BUT1;D6R9P2;D6RFG2;D6R9U8;D6RIR6	Q9BUT1;D6R9P2	3-hydroxybutyrate dehydrogenase type 2
TMEM263	0.0990159	0.847528	0.381658				1.03881	0.901848	0.862977	1.02787	1.05301	1.01981	23.4675	4	4	4	49.1	11.748	0	33.998	69593000	6	Q8WUH6	Q8WUH6	Transmembrane protein 263
CDK12	0.098958	0.483847	0.459132				-2.10088	-2.35592	-2.34857	-2.11498	-2.1761	-2.21742	17.8933	3	2	2	3.4	164.15	0	18.121	15094000	4	Q9NYV4;J3QSD7	Q9NYV4;J3QSD7	Cyclin-dependent kinase 12
ERH	0.0988817	1.70523	0.301597				3.63852	3.62503	3.58404	3.68421	3.75382	3.70621	27.6999	6	6	6	49	12.259	0	82.981	1090100000	19	P84090;G3V279	P84090;G3V279	Enhancer of rudimentary homolog
TSPYL1	0.0985441	1.22023	0.337077				-0.485832	-0.45287	-0.445491	-0.315836	-0.433261	-0.339464	20.7768	3	3	3	6.4	49.192	0	17.478	41323000	3	Q9H0U9	Q9H0U9	Testis-specific Y-encoded-like protein 1
SNAPIN	0.0978413	0.887635	0.38178				-1.55356	-1.42434	-1.42804	-1.37411	-1.31918	-1.41912	21.8917	3	3	3	34.6	14.874	0	34.083	35018000	3	O95295	O95295	SNARE-associated protein Snapin
NELFCD;TH1L	0.0978133	1.41378	0.326465				0.227837	0.148551	0.17472	0.254128	0.264877	0.325542	21.0417	4	4	4	9	66.246	0	36.321	51806000	5	Q8IXH7;H0UI80;X6RLT1	Q8IXH7;H0UI80;X6RLT1	Negative elongation factor C/D
PPP1CB	0.0976464	3.29348	0.262064				4.17257	4.14529	4.1495	4.26198	4.25026	4.24806	27.7452	15	15	7	67.3	37.186	0	141.78	3824700000	41	P62140;E7ETD8;C9J9S3;C9JP48	P62140;E7ETD8	Serine/threonine-protein phosphatase PP1-beta catalytic subunit;Serine/threonine-protein phosphatase
DHCR7	0.097586	2.33093	0.286107				0.115444	0.0748377	0.0866928	0.211521	0.188675	0.169537	22.4125	4	4	4	11.2	54.489	0	33.733	66989000	7	Q9UBM7;E9PJ54;H0YE57;E9PM00;E9PLZ2;E9PRL8;E9PQ71;E9PIP9	Q9UBM7;E9PJ54;H0YE57;E9PM00	7-dehydrocholesterol reductase
UBE2J1	0.0972732	0.362302	0.514768				-3.08305	-2.70441	-2.93803	-2.8443	-2.77647	-2.8129	20.7702	2	2	2	9.4	35.198	0	17.744	28613000	3	Q9Y385	Q9Y385	Ubiquitin-conjugating enzyme E2 J1
TM9SF2	0.0972001	0.679418	0.41787				1.4604	1.51213	1.52207	1.52441	1.54256	1.71923	24.1059	10	10	10	19.6	75.775	0	90.853	361100000	13	Q99805	Q99805	Transmembrane 9 superfamily member 2
HAUS6	0.0968866	0.429385	0.487197				-0.651001	-0.766558	-0.67104	-0.690224	-0.687682	-0.420033	18.5705	5	5	5	9.8	108.62	0	45.895	20633000	6	Q7Z4H7;Q5VY60	Q7Z4H7;Q5VY60	HAUS augmin-like complex subunit 6
TOMM20	0.0967875	0.163704	0.666213		yes		-3.76515	-3.05875	-3.63822	-3.46521	-3.30348	-3.40307	21.5511	1	1	1	9	16.298	0.0023901	7.3961	15363000	1	Q15388	Q15388	Mitochondrial import receptor subunit TOM20 homolog
EXOC1	0.0965068	0.266766	0.57311				0.206739	0.263739	0.0920258	0.549826	0.10544	0.196758	19.802	4	4	4	4.9	101.98	0	29.849	40219000	5	Q9NV70	Q9NV70	Exocyst complex component 1
CHMP5	0.0964359	2.55192	0.286466				1.04738	1.06432	1.08924	1.15472	1.15552	1.18001	24.8577	5	5	5	37.4	24.57	0	54.477	182420000	13	Q9NZZ3	Q9NZZ3	Charged multivesicular body protein 5
THUMPD3	0.0960258	1.16968	0.357266				1.58026	1.67529	1.59725	1.68748	1.76398	1.68942	24.0172	11	11	11	27.2	57.002	0	84.044	424450000	14	Q9BV44;H7C3J3;H7C0R6;C9J9V2;C9JP31	Q9BV44;H7C3J3	THUMP domain-containing protein 3
PIP4K2C	0.0952368	0.751239	0.41585				0.654577	0.644781	0.598416	0.805872	0.620201	0.757412	21.1299	4	4	4	11.9	47.299	0	27.164	45896000	5	Q8TBX8;F8VNT5;F8VU68;H0YIJ6	Q8TBX8;F8VNT5;F8VU68	Phosphatidylinositol 5-phosphate 4-kinase type-2 gamma
TMEM87A	0.0951475	0.459919	0.483497				-2.50673	-2.37271	-2.34937	-2.16514	-2.38791	-2.39032	17.7654	3	3	3	9.9	63.429	0	21.314	6461300	3	Q8NBN3;H3BMU0;H3BTS6	Q8NBN3	Transmembrane protein 87A
USP47	0.0951109	1.84616	0.316654				0.94434	1.01174	1.00433	1.0703	1.09811	1.07734	20.3147	10	10	10	11.5	157.31	0	83.614	95206000	13	Q96K76	Q96K76	Ubiquitin carboxyl-terminal hydrolase 47
UBE2H	0.094676	0.895753	0.396379				1.32224	1.16802	1.27955	1.32021	1.35189	1.38173	22.889	3	3	3	18.6	20.655	0	22.373	54373000	4	P62256;C9JZG9;C9JZY6;H7C4M9;C9J8Q9	P62256;C9JZG9;C9JZY6;H7C4M9;C9J8Q9	Ubiquitin-conjugating enzyme E2 H
GRWD1	0.0944668	0.880545	0.399468				2.10674	1.98741	1.98249	2.14496	2.15308	2.062	23.9005	10	10	10	43	49.419	0	182.44	328850000	23	Q9BQ67;M0QX71	Q9BQ67	Glutamate-rich WD repeat-containing protein 1
CNOT3	0.0943616	0.549609	0.460073				-1.60559	-1.69666	-1.84491	-1.57253	-1.67641	-1.61514	20.2822	2	2	2	2.9	81.871	0	14.383	24228000	3	O75175;H7C148;B7Z6J7;A0A2R8Y6N5;A0A2R8Y7Z8;A0A0G2JNJ7;H7C3F5;A0A2H2FJL5	O75175;H7C148;B7Z6J7;A0A2R8Y6N5;A0A2R8Y7Z8;A0A0G2JNJ7;H7C3F5;A0A2H2FJL5	CCR4-NOT transcription complex subunit 3
TPR	0.094299	2.24125	0.307602				3.96212	3.95115	3.9197	4.05522	4.01524	4.04541	22.9549	43	43	43	22.9	267.29	0	323.31	878120000	68	P12270	P12270	Nucleoprotein TPR
UBE2M	0.0937847	1.21878	0.366494				2.98045	3.07773	3.02416	3.16057	3.12122	3.0819	26.8061	7	7	7	42.1	20.9	0	61.608	1290800000	15	P61081;M0QX69;M0QYI6	P61081	NEDD8-conjugating enzyme Ubc12
PPP3CB	0.0936963	0.158142	0.675201				-4.66214	-4.40494	-4.87957	-4.777	-4.678	-4.21057	16.6155	4	1	1	11.1	59.024	0.0025621	9.1449	2510300	1	P16298;Q5F2F8	P16298;Q5F2F8	Serine/threonine-protein phosphatase 2B catalytic subunit beta isoform;Serine/threonine-protein phosphatase
LSR	0.0936797	0.530341	0.469339				-3.72739	-3.74428	-3.65615	-3.68054	-3.69628	-3.46997	15.9511	1	1	1	2.9	71.438	0.0024301	7.7973	1773800	1	Q86X29;S4R3V8	Q86X29;S4R3V8	Lipolysis-stimulated lipoprotein receptor
STT3B	0.0935955	1.03275	0.386934				-0.602171	-0.746771	-0.67351	-0.597008	-0.570539	-0.574119	19.8226	3	3	3	4.5	93.673	0	19.856	31526000	4	Q8TCJ2	Q8TCJ2	Dolichyl-diphosphooligosaccharide--protein glycosyltransferase subunit STT3B
UBE4A	0.0931234	0.8211	0.415828				0.779308	0.850365	0.933486	0.909943	1.00187	0.930712	20.1795	7	7	7	11.2	122.56	0	52.54	59375000	8	Q14139;B7Z7P0	Q14139	Ubiquitin conjugation factor E4 A
HSPE1	0.0930376	0.796781	0.418559		yes		3.34002	3.20574	3.32038	3.31977	3.38847	3.43701	26.155	7	4	4	61.8	10.932	0	33.906	597740000	9	P61604;B8ZZL8;B8ZZ54	P61604;B8ZZL8	10 kDa heat shock protein, mitochondrial
TMEM167A	0.09257	0.311157	0.558375				-1.86941	-2.09511	-1.85381	-1.82981	-1.69475	-2.01607	20.9054	1	1	1	12.5	8.0598	0.002354	7.147	7855900	2	Q8TBQ9	Q8TBQ9	Protein kish-A
QPRT	0.0924997	0.357581	0.534693				-0.957722	-1.03578	-1.08888	-0.74249	-0.979428	-1.08297	23.2904	3	3	3	11.8	30.845	0	24.082	133370000	3	Q15274	Q15274	Nicotinate-nucleotide pyrophosphorylase [carboxylating]
CHML	0.0923624	0.543843	0.472181				-1.52163	-1.40039	-1.60711	-1.49766	-1.34156	-1.41283	18.8581	3	2	2	5.3	74.071	0	16.955	15681000	3	P26374	P26374	Rab proteins geranylgeranyltransferase component A 2
VTA1	0.0919822	2.16241	0.324882				2.14623	2.09328	2.12116	2.20834	2.19817	2.23011	24.9061	6	6	6	28	33.879	0	84.448	377280000	9	Q9NP79;A0A087WY55;Q5TGM0	Q9NP79;A0A087WY55;Q5TGM0	Vacuolar protein sorting-associated protein VTA1 homolog
DPP3	0.0919059	0.996374	0.399591				3.70291	3.71313	3.73025	3.89227	3.7686	3.76114	23.8057	22	22	22	52	82.588	0	323.31	542510000	36	Q9NY33;G3V1D3;G3V180;E9PQ14;E9PKK8;E9PPK9;E9PNX5;E9PQF2	Q9NY33;G3V1D3;G3V180	Dipeptidyl peptidase 3
NUP214	0.0917635	0.532577	0.477173				0.309446	0.321318	0.447043	0.566111	0.432842	0.354145	19.3586	9	9	9	7.8	213.62	0	75.963	49746000	11	P35658;A0A494C1F2;A0A0A0MSW3;H0YF36;E9PKD2;B7ZAV2;H0Y837;A0A494BZU9	P35658;A0A494C1F2;A0A0A0MSW3	Nuclear pore complex protein Nup214
SF3A1	0.091747	0.965573	0.404287				4.34625	4.21383	4.22414	4.32903	4.3563	4.37413	24.6901	26	26	26	40.7	88.885	0	224.76	1109800000	49	Q15459;F8WB66;H7C1L2	Q15459	Splicing factor 3A subunit 1
WDR6	0.0913026	0.733461	0.437375				-0.144501	-0.176958	-0.226777	0.0112991	-0.154123	-0.131504	19.9848	9	9	9	13.6	121.72	0	71.652	50840000	12	Q9NNW5;A0A087X295;E9PDU5;C9K020;E9PBK6;E5RFX3;F8WE36;V9GYU1;C9JFP6;Q6PKC6	Q9NNW5;A0A087X295;E9PDU5	WD repeat-containing protein 6
CUL5	0.0912142	1.45714	0.364362				0.461287	0.375038	0.420465	0.538568	0.487761	0.504103	21.1139	12	12	12	20.3	90.954	0	90.582	104400000	15	Q93034	Q93034	Cullin-5
NSMAF	0.0909824	0.205117	0.637416				-5.09652	-4.67852	-4.74778	-4.78847	-4.53889	-4.9225	16.6968	2	2	2	2.8	104.37	0.0013365	11.612	4036800	2	Q92636	Q92636	Protein FAN
TLDC1	0.0909634	0.788151	0.430676				-1.46098	-1.49993	-1.5524	-1.48811	-1.32894	-1.42337	19.7037	3	3	3	12.3	50.993	0	29.405	17078000	3	Q6P9B6;H3BUB0;H3BM75	Q6P9B6;H3BUB0;H3BM75	TLD domain-containing protein 1
RNF181	0.090923	0.590492	0.467538				-0.113554	0.0378151	0.0678225	0.16757	0.0433731	0.0539093	22.8671	4	4	4	32.7	17.909	0	31.734	61203000	6	Q9P0P0;C9J1C6;F8WBU5;C9J391;H7C426	Q9P0P0;C9J1C6;F8WBU5;C9J391	E3 ubiquitin-protein ligase RNF181
CDC73	0.0908499	2.61019	0.318147				2.22869	2.19613	2.19924	2.28799	2.29313	2.31549	22.567	10	10	10	23.4	60.576	0	72.345	205060000	15	Q6P1J9;A0A1B0GUB2;A0A3B3IRP5;A0A2R8YHB3;A0A2R8Y640;A0A3B3ISN2	Q6P1J9;A0A1B0GUB2;A0A3B3IRP5;A0A2R8YHB3	Parafibromin
TOR1B	0.0907939	0.156281	0.68358				-4.97291	-4.22493	-4.60941	-4.50458	-4.47078	-4.55949	15.0245	1	1	1	4.8	37.978	0.005742	6.1949	566590	1	O14657	O14657	Torsin-1B
FAM169A	0.0905584	0.555353	0.477396				-0.647623	-0.455157	-0.614254	-0.424726	-0.561747	-0.458886	20.9562	6	6	6	16.6	74.954	0	60.774	56962000	7	Q9Y6X4;D6RB01	Q9Y6X4;D6RB01	Soluble lamin-associated protein of 75 kDa
WDR26	0.0904601	1.6297	0.359185				1.73669	1.70118	1.6831	1.7981	1.76268	1.83158	22.5625	11	11	11	22.2	72.123	0	98.548	185820000	15	Q9H7D7;A0A7I2YQL3;A0A499FIZ0;A0A7I2YQQ9;H0Y9R3;C9JCS7	Q9H7D7;A0A7I2YQL3;A0A499FIZ0;A0A7I2YQQ9;H0Y9R3	WD repeat-containing protein 26
ABHD14B	0.0903743	1.68183	0.356875				0.648714	0.699144	0.681399	0.728403	0.791321	0.780657	22.5258	5	5	5	36.7	22.345	0	42.314	66425000	5	Q96IU4;B4DQI4;F8W9U3	Q96IU4;B4DQI4;F8W9U3	Alpha/beta hydrolase domain-containing protein 14B
FRA10AC1	0.0903718	0.423449	0.517324				-3.34171	-3.58372	-3.48098	-3.26931	-3.46755	-3.39844	19.6237	2	2	2	7	37.548	0.001334	11.522	13734000	2	Q70Z53	Q70Z53	Protein FRA10AC1
STAU2	0.0903355	1.14882	0.39372				-0.0887947	0.0240288	0.000498772	0.0962143	0.0544796	0.0560455	18.9386	2	2	2	5.4	62.608	0	13.833	16581000	2	Q9NUL3;E7EPX0;E7EVJ4;H0YBY0;E5RJN7;E7EVI1	Q9NUL3;E7EPX0;E7EVJ4;H0YBY0;E5RJN7;E7EVI1	Double-stranded RNA-binding protein Staufen homolog 2
HECTD1	0.0899509	2.66508	0.323996				2.40289	2.39096	2.40664	2.46712	2.49629	2.50693	21.3196	35	35	35	18.7	289.63	0	288.31	327150000	43	A0A087X2H1;Q9ULT8;G3V4V5;H0YJP0;A0A087WVU6;H0YJD4	A0A087X2H1;Q9ULT8;G3V4V5;H0YJP0	E3 ubiquitin-protein ligase HECTD1
SPATS2L	0.0898625	0.871782	0.424682				1.06	0.942858	0.914243	1.09061	1.0297	1.06637	20.7261	4	4	4	9.3	61.728	0	35.653	55505000	4	Q9NUQ6;F2Z2S1;C9JKE4;F8VZ02;F8VT91;C9JGM8;F8W6C2;C9IZC3;C9J8M7;C9JW67;B8ZZZ7;Q4ZFW0;F8WAV0	Q9NUQ6;F2Z2S1;C9JKE4;F8VZ02;F8VT91;C9JGM8;F8W6C2;C9IZC3;C9J8M7;C9JW67;B8ZZZ7	SPATS2-like protein
HERC2	0.0897856	0.186468	0.657164				-3.66453	-3.61767	-4.05614	-3.8486	-3.45356	-3.76682	16.6451	7	7	7	2.6	527.22	0	49.799	23162000	7	O95714;A0A0J9YVP0;A0A0J9YXQ8;A0A3B3IRP6;Q9BVR0;H3BUQ1	O95714	E3 ubiquitin-protein ligase HERC2
SEC23A	0.0897169	2.12661	0.341519				2.57931	2.54231	2.57499	2.6737	2.66335	2.62871	23.6411	18	18	16	32.9	86.16	0	146.72	484050000	34	Q15436;F5H365;G3V4V1;G3V1W4;G3V3G5;G3V2R6;G3V5X8;G3V4Q2;G3V5K1	Q15436;F5H365	Protein transport protein Sec23A
CDR2L	0.0884568	0.146079	0.700741				-5.01059	-4.36334	-4.82868	-4.85528	-4.45364	-4.62831	17.1614	1	1	1	1.7	53.01	0.0080505	6.0119	3811400	1	Q86X02	Q86X02	Cerebellar degeneration-related protein 2-like
LHPP	0.0883535	0.409582	0.530934				-4.49175	-4.49688	-4.57063	-4.30818	-4.3842	-4.60182	17.3564	1	1	1	7.8	29.165	0.0023872	7.3737	2013600	1	Q9H008	Q9H008	Phospholysine phosphohistidine inorganic pyrophosphate phosphatase
UTP14A	0.0881933	0.908597	0.429951				-0.298126	-0.304539	-0.385043	-0.175638	-0.298301	-0.249189	19.4351	6	6	6	13.6	87.977	0	49.612	28353000	7	Q9BVJ6;Q5TAP6	Q9BVJ6	U3 small nucleolar RNA-associated protein 14 homolog A
OSBPL8	0.0877927	1.053	0.417761				-1.20784	-1.29078	-1.34143	-1.19818	-1.18389	-1.19461	19.4109	3	3	3	5.3	101.19	0	32.739	36246000	4	Q9BZF1;F8VUA7;F8VQX7;F8VVD3;F8VVE7;F8VZ43	Q9BZF1;F8VUA7;F8VQX7	Oxysterol-binding protein-related protein 8;Oxysterol-binding protein
GOLGA5	0.0877857	0.123347	0.73327				-5.63638	-6.25027	-5.76003	-5.4508	-6.06146	-5.87107	16.3224	1	1	1	1.8	83.023	0.0082483	5.9933	3441900	1	Q8TBA6;H0YK03	Q8TBA6;H0YK03	Golgin subfamily A member 5
TUBB	0.0874802	1.41376	0.391449				4.64177	4.57097	4.64643	4.67839	4.71262	4.7306	28.7597	24	4	4	62.6	49.67	0	122.46	9089800000	38	P07437;Q5JP53;Q5ST81;A6NNZ2;Q9H4B7;G3V2A3;CON__ENSEMBL:ENSBTAP00000025008	P07437;Q5JP53;Q5ST81	Tubulin beta chain
	0.0874284	0.867413	0.438611				-0.460827	-0.554815	-0.478667	-0.482868	-0.388581	-0.360575	21.4046	4	1	0	27.3	22.671	0.003211	6.7572	24984000	1	K7ESF4;U3KQA4	K7ESF4
UFM1	0.087327	0.880378	0.438084				1.17214	1.10975	1.14968	1.26388	1.14699	1.28267	24.8761	4	4	4	68.2	9.1175	0	61.986	123170000	7	P61960;H0Y614	P61960;H0Y614	Ubiquitin-fold modifier 1
SRGAP2;SRGAP2C;SRGAP2B	0.0871976	0.561809	0.491309				-0.517889	-0.721693	-0.68364	-0.601003	-0.501555	-0.559072	19.4221	6	6	6	9.7	120.87	0	47.724	35125000	7	O75044;B7ZM87;A0A075B7B5;P0DJJ0;P0DMP2;A0A286YEY3;E9PDX4;A0A087X0L1;A0A087WW56;Q5VZB4;A0A075B743;A0A075B7E6	O75044;B7ZM87;A0A075B7B5;P0DJJ0;P0DMP2;A0A286YEY3	SLIT-ROBO Rho GTPase-activating protein 2;SLIT-ROBO Rho GTPase-activating protein 2C;SLIT-ROBO Rho GTPase-activating protein 2B
AP1M1	0.0871553	0.725555	0.460184				1.43764	1.27439	1.29387	1.46098	1.40055	1.40584	22.5246	9	9	9	29.1	48.586	0	70.829	150840000	11	Q9BXS5;K7EJL1;E7ENJ6;K7EQX3;K7ENA7;Q9Y6Q5;K7EJJ1	Q9BXS5;K7EJL1;E7ENJ6;K7EQX3	AP-1 complex subunit mu-1
FYCO1	0.0867271	0.282648	0.595768				-2.8119	-2.38696	-2.60737	-2.49003	-2.54212	-2.5139	17.1393	2	2	2	2.2	166.98	0	14.132	12126000	2	Q9BQS8	Q9BQS8	FYVE and coiled-coil domain-containing protein 1
CCDC88A	0.0867147	0.72195	0.46362				-0.177629	-0.208286	-0.0917902	-0.0477905	-0.0145054	-0.155266	18.9043	9	9	9	6.4	216.04	0	65.318	46120000	11	Q3V6T2;A0A2U3TZV9;A0A2R8YG73;A0A2R8Y4W8;A0A2R8Y4X4;A0A2R8YGU1;A0A2R8YG52;A0A2R8Y7B1;A0A087WXD9;A0A2R8YCU9;A0A2R8Y885;A0A2R8Y820;H0Y470;H7C2C6;A0A2R8Y6B2;A0A2R8YDS8;H0Y7U8;A0A2R8Y846;A0A2R8Y5D7;A0A2R8Y7D9;A0A2R8YD81;A0A2R8Y7D4;A0A2R8Y4Z5;A0A2R8Y802	Q3V6T2;A0A2U3TZV9;A0A2R8YG73;A0A2R8Y4W8;A0A2R8Y4X4;A0A2R8YGU1;A0A2R8YG52;A0A2R8Y7B1;A0A087WXD9;A0A2R8YCU9	Girdin
PWP1	0.0866213	0.996258	0.429636				-0.0204525	-0.15269	-0.109617	-0.0288525	-0.00713158	0.0130882	20.8618	4	4	4	13.8	55.827	0	50.595	43829000	4	Q13610;B4DJV5	Q13610;B4DJV5	Periodic tryptophan protein 1 homolog
TBP;TBPL2	0.0864598	0.0757133	0.805937				-3.78493	-4.85832	-3.67217	-4.28887	-3.87426	-3.8929	19.6566	2	2	2	7.4	37.698	0.00027518	12.46	7438100	3	P20226;Q32MN6;Q6SJ96;H0Y6D8;A0A1B0GVC6	P20226;Q32MN6;Q6SJ96;H0Y6D8;A0A1B0GVC6	TATA-box-binding protein;TATA box-binding protein-like protein 2
PSMB7	0.0860236	0.467483	0.522493				0.960228	0.732132	0.837291	0.842535	0.991371	0.953815	24.7864	6	6	6	44	29.965	0	65.977	318290000	14	Q99436;Q5TBG5	Q99436	Proteasome subunit beta type-7
LEO1	0.085995	1.23211	0.414537				0.704668	0.737101	0.679679	0.824633	0.736763	0.818037	20.0354	4	4	4	9	75.403	0	32.417	41910000	5	Q8WVC0	Q8WVC0	RNA polymerase-associated protein LEO1
PPP6C	0.0859931	0.433003	0.532966				1.88464	1.79782	1.87059	2.09191	1.82066	1.89846	24.0559	11	11	11	50.5	35.144	0	85.84	279030000	16	O00743;Q5T1S7	O00743	Serine/threonine-protein phosphatase 6 catalytic subunit;Serine/threonine-protein phosphatase 6 catalytic subunit, N-terminally processed
DENND4C	0.0852397	1.70004	0.39087				-0.161156	-0.113477	-0.140696	-0.0861549	-0.0495224	-0.0239315	18.2779	9	9	9	8.6	212.71	0	65.614	29240000	11	Q5VZ89;X6RAE7;X6R5W5;A0A0A0MRX3;R4GMN2	Q5VZ89	DENN domain-containing protein 4C
RNASEH2C	0.0852391	0.952069	0.4417				-1.16625	-1.12432	-1.25986	-1.08393	-1.08811	-1.12268	21.0884	2	2	2	23.8	17.84	0	14.268	20067000	2	Q8TDP1;E9PN81	Q8TDP1;E9PN81	Ribonuclease H2 subunit C
PDCD2L	0.0846971	0.594656	0.49726				-0.065033	-0.267585	-0.18967	-0.112709	-0.0414028	-0.114084	21.4141	2	1	1	7.5	39.416	0	12.848	44711000	3	Q9BRP1	Q9BRP1	Programmed cell death protein 2-like
EDRF1	0.0845985	1.38463	0.412994				-1.14293	-1.06757	-1.07759	-1.02539	-0.979609	-1.02929	18.5335	6	6	6	6.8	138.53	0	39.474	23905000	6	Q3B7T1;H0Y353;E9PJ07	Q3B7T1	Erythroid differentiation-related factor 1
SF3B2	0.0844698	1.28801	0.419291				3.66894	3.7508	3.742	3.77848	3.83529	3.80138	24.186	24	24	24	37.7	100.23	0	203.33	858870000	38	Q13435;E9PPJ0;E9PJ04;H0YCG1;E9PJT3;H0YEX5	Q13435;E9PPJ0	Splicing factor 3B subunit 2
PPT1	0.0843585	0.224347	0.639921				0.905056	0.931005	0.893327	0.909845	1.27929	0.793324	22.9092	7	7	7	35	34.193	0	54.472	94524000	10	P50897;A0A2C9F2P4;A0A286YFF7;Q5T0S4;A0A286YFE3;A0A286YFL8;E9PK48;E9PIA8;A0A286YFL6;E9PSE5	P50897;A0A2C9F2P4;A0A286YFF7;Q5T0S4;A0A286YFE3;A0A286YFL8	Palmitoyl-protein thioesterase 1
NUDCD2	0.0843534	1.41865	0.412524				1.55559	1.47255	1.55301	1.60482	1.6208	1.60858	24.2835	5	5	5	52.2	17.676	0	46.853	142940000	10	Q8WVJ2;E5RFP0	Q8WVJ2;E5RFP0	NudC domain-containing protein 2
AGTPBP1	0.0840476	0.525664	0.516231				-1.88306	-1.96356	-1.99251	-1.73972	-1.94228	-1.90498	17.1844	4	4	4	4.9	138.45	0	29.12	9383500	4	Q9UPW5;J3KNS1	Q9UPW5;J3KNS1	Cytosolic carboxypeptidase 1
KLC4	0.0838868	2.04372	0.387108				0.392529	0.376163	0.411113	0.503744	0.453667	0.474054	20.5589	9	6	6	19.7	68.639	0	48.166	61788000	7	Q9NSK0;H7C4M1;C9J8T5;C9JZE5;C9JXT5;C9JQU1;C9K0D5	Q9NSK0	Kinesin light chain 4
DIAPH3	0.0836102	0.776433	0.473808				0.543612	0.693285	0.555081	0.668167	0.705425	0.669216	20.2424	8	8	8	8.5	136.92	0	53.851	79389000	8	Q9NSV4	Q9NSV4	Protein diaphanous homolog 3
ATP2B1	0.0836064	1.22488	0.428553				0.575165	0.512552	0.620315	0.666309	0.650969	0.641573	20.332	7	7	4	10.4	134.68	0	59.919	65995000	9	P20020;E7ERY9;H0YHH6;A0A0U1RQU3	P20020;E7ERY9	Plasma membrane calcium-transporting ATPase 1;Calcium-transporting ATPase
RNASEH2B	0.083065	0.509718	0.525087				-0.222374	-0.425149	-0.316554	-0.319536	-0.191465	-0.20388	20.8748	2	2	2	9.6	35.138	0	15.571	28842000	4	Q5TBB1;A0A087WXR7;A0A2R8YGP2;A0A2R8Y6Q6;A0A2R8YCX2;A0A2R8Y687;A0A2R8YE60;A0A2R8YCP1;A0A2R8Y6M7;A0A2R8Y883;A0A2R8Y7Q3;A0A2R8Y459;A0A2R8Y4S2;A0A087WZJ6;A0A2R8Y761;A0A2R8YCJ4;A0A2R8YEC1;A0A2R8Y7R8;A0A2R8Y6Y1;A0A2R8YEH2;A0A2R8YEB4	Q5TBB1;A0A087WXR7;A0A2R8YGP2;A0A2R8Y6Q6;A0A2R8YCX2;A0A2R8Y687;A0A2R8YE60;A0A2R8YCP1;A0A2R8Y6M7;A0A2R8Y883;A0A2R8Y7Q3;A0A2R8Y459;A0A2R8Y4S2;A0A087WZJ6;A0A2R8Y761;A0A2R8YCJ4;A0A2R8YEC1;A0A2R8Y7R8;A0A2R8Y6Y1;A0A2R8YEH2;A0A2R8YEB4	Ribonuclease H2 subunit B
IPO8	0.0828498	1.04638	0.446367				0.900366	0.861074	0.91215	1.04003	0.954088	0.92802	20.5227	16	15	15	20.2	119.94	0	103.19	73815000	19	O15397;F5H244;H0YH64;F5H2I3	O15397	Importin-8
FKBP15	0.0828047	2.19909	0.389415				-0.141804	-0.121258	-0.175363	-0.0635071	-0.0618286	-0.0646744	20.7293	11	11	11	16.2	133.63	0	92.938	97348000	13	Q5T1M5	Q5T1M5	FK506-binding protein 15
CCAR1	0.0819578	0.600593	0.510248				-0.13472	0.0606279	-0.0757294	-0.00696754	0.0557537	0.047266	20.3665	4	4	4	4.1	132.82	0	26.139	62182000	4	Q8IX12;F5H2E6;A0A0C4DGG8;F5H3E1;F5H1H2;F5H7M9	Q8IX12;F5H2E6;A0A0C4DGG8;F5H3E1;F5H1H2	Cell division cycle and apoptosis regulator protein 1
STT3A	0.0818097	1.51475	0.422537				2.17411	2.14627	2.20461	2.23303	2.29305	2.24434	24.0791	10	10	10	14.2	80.529	0	69.766	513950000	17	P46977;A0A0C4DH80;E9PN73;E9PI32;H0YET6	P46977	Dolichyl-diphosphooligosaccharide--protein glycosyltransferase subunit STT3A
LMF2	0.0817181	0.414697	0.558299				-1.75794	-2.03562	-1.86534	-1.8285	-1.76025	-1.82501	19.4052	3	3	3	6.8	79.697	0	22.885	16664000	4	Q9BU23	Q9BU23	Lipase maturation factor 2
MVK	0.0815872	0.710403	0.493622				-0.203466	-0.262727	-0.145481	-0.188379	-0.128534	-0.0499992	19.6735	4	4	4	15.4	42.45	0	44.635	15052000	4	Q03426;F5H8H2;F5H092;F5GXC0;A0A1B0GWC2;A0A1B0GWF3	Q03426;F5H8H2;F5H092;F5GXC0;A0A1B0GWC2	Mevalonate kinase
AP3M1	0.0814028	1.9783	0.407253				0.60648	0.597677	0.592368	0.645947	0.691717	0.70307	21.6778	10	10	8	32.1	46.939	0	85.756	73807000	11	Q9Y2T2;H0YBM0;H0YBA0;E7ER80	Q9Y2T2	AP-3 complex subunit mu-1
MAGOH;MAGOHB	0.0813958	0.639746	0.506348				2.57753	2.50489	2.52339	2.5856	2.54423	2.72017	25.2884	8	8	1	61.6	17.163	0	82.028	409790000	16	P61326;F5H6P7;F5H3U9	P61326;F5H6P7	Protein mago nashi homolog
LAMTOR2	0.081193	0.78349	0.485744				-1.46634	-1.58306	-1.48424	-1.37598	-1.48373	-1.43035	22.3607	4	4	4	64	13.507	0	54.615	32314000	8	Q9Y2Q5	Q9Y2Q5	Ragulator complex protein LAMTOR2
PPP4R4	0.0811097	0.288227	0.612182				-3.74925	-3.75392	-3.90571	-3.8181	-3.51914	-3.82831	14.5722	1	1	1	1.4	99.451	0.0046708	6.3533	1047400	1	Q6NUP7	Q6NUP7	Serine/threonine-protein phosphatase 4 regulatory subunit 4
FDPS	0.0810359	1.02265	0.460632				2.94284	2.95155	3.03963	3.0975	3.02659	3.05304	25.3813	7	7	7	17.4	48.275	0	66.199	786660000	11	P14324;A0A087X1D8;A0A087WVN4;A0A087WTP2;A0A087X090	P14324;A0A087X1D8;A0A087WVN4	Farnesyl pyrophosphate synthase
HEBP2	0.0809609	1.28542	0.441115				1.4768	1.53652	1.53979	1.58036	1.6411	1.57453	24.3506	6	6	5	40.5	22.875	0	41.124	213920000	12	Q9Y5Z4;Q5THN1;C9IZA0	Q9Y5Z4;Q5THN1	Heme-binding protein 2
GID4	0.0807279	1.2615	0.443331			yes	-1.60431	-1.63663	-1.68453	-1.59642	-1.5553	-1.53156	18.596	1	1	1	4.3	33.514	0.0025641	9.1896	5151100	1	Q8IVV7;K7ELH7;K7ENE2	Q8IVV7;K7ELH7;K7ENE2	Glucose-induced degradation protein 4 homolog
FNDC3A	0.0806046	0.231379	0.646739				-3.18907	-2.92751	-3.39691	-3.06402	-3.0911	-3.11657	15.0089	1	1	1	2.1	131.85	0.002495	8.3633	1813400	1	Q9Y2H6;G5E9X3	Q9Y2H6;G5E9X3	Fibronectin type-III domain-containing protein 3A
LZTFL1	0.0805661	1.70595	0.422211				1.82406	1.87323	1.80799	1.90049	1.9165	1.92999	23.167	8	8	8	34.1	34.592	0	61.737	150690000	9	Q9NQ48;H7C488;C9J0R9	Q9NQ48;H7C488	Leucine zipper transcription factor-like protein 1
POLA2	0.0805076	0.586548	0.521586				1.0669	1.24343	1.2307	1.21578	1.28994	1.27683	22.0889	9	9	9	25.1	65.947	0	72.707	107060000	14	Q14181;A0A3B3ITS5;E9PIQ6;H0YDR7	Q14181;A0A3B3ITS5	DNA polymerase alpha subunit B
HTRA2	0.0803162	0.146098	0.718491		yes	yes	-6.92597	-6.91512	-6.4101	-6.75246	-6.81136	-6.44641	15.3208	1	1	1	5.2	48.84	0.0086674	5.9775	941380	1	O43464;A0A0C4DG44	O43464;A0A0C4DG44	Serine protease HTRA2, mitochondrial
VPS37A	0.0801694	0.237512	0.643511				-2.18165	-2.46704	-2.29809	-2.05927	-2.22821	-2.4188	20.3874	6	6	6	22.4	44.314	0	36.801	20574000	6	Q8NEZ2;H0YBN0;E5RG91;E5RJ10;E5RHB8;E5RJX6	Q8NEZ2;H0YBN0;E5RG91	Vacuolar protein sorting-associated protein 37A
USP38	0.0800161	0.332073	0.596971				-3.2342	-3.30278	-3.40179	-3.11034	-3.40008	-3.1883	16.3489	2	2	2	2.9	116.54	0.00081279	12.01	3839400	2	Q8NB14;H0Y9H5	Q8NB14;H0Y9H5	Ubiquitin carboxyl-terminal hydrolase 38
IMPAD1	0.0798591	0.328083	0.599555				-2.31308	-2.46762	-2.3021	-2.14656	-2.2592	-2.43745	19.547	3	3	3	18.7	38.681	0	27.559	13788000	4	Q9NX62;H0YB38	Q9NX62	Inositol monophosphatase 3
MAPRE3	0.0792408	0.249215	0.639873				-4.15974	-4.4152	-4.16189	-3.98676	-4.29875	-4.21361	18.0604	3	1	1	12.5	31.982	0.0024673	8.1807	4100300	1	Q9UPY8;C9JB30	Q9UPY8;C9JB30	Microtubule-associated protein RP/EB family member 3
WDR47	0.0789448	0.608186	0.525692				-1.06111	-0.974997	-1.00158	-1.02859	-0.848001	-0.924264	17.7671	2	2	2	3.2	101.95	0	14.905	9591700	2	O94967;A0A0A0MRE6	O94967;A0A0A0MRE6	WD repeat-containing protein 47
CAPZB	0.0788298	1.12508	0.467479				4.89172	4.99337	4.96447	5.00849	5.02436	5.0532	26.6558	16	16	3	51.8	33.781	0	178.31	1797400000	30	B1AK88	B1AK88
TBCEL	0.0788129	0.158482	0.708595				-2.77824	-3.04825	-2.40629	-2.64301	-2.67178	-2.68156	19.25	3	3	3	11.1	48.194	0	17.856	13716000	3	Q5QJ74;E9PNS0;E9PJJ0;B3KNB6;G3V147;A0A2R8YFB7	Q5QJ74;E9PNS0	Tubulin-specific chaperone cofactor E-like protein
FAM118B	0.0787296	0.736662	0.506227				0.248442	0.203381	0.19071	0.38237	0.231474	0.264877	22.2322	5	5	5	18.2	39.499	0	37.225	73898000	10	Q9BPY3;E9PMJ2;J3KP39;G3V179;E9PMW3;E9PIM5	Q9BPY3;E9PMJ2;J3KP39;G3V179	Protein FAM118B
RAP2B	0.078194	0.98993	0.482093				1.16924	1.1361	1.25709	1.27871	1.2503	1.268	22.1601	5	5	2	40.4	20.504	0	37.407	51554000	9	P61225	P61225	Ras-related protein Rap-2b
ATG2A	0.0778586	0.0689913	0.824154				-1.2292	-1.34939	-0.20988	-0.622419	-1.15376	-0.778721	18.5027	2	2	2	1.2	212.86	0.0010732	11.693	29713000	2	Q2TAZ0;H7C3T2	Q2TAZ0;H7C3T2	Autophagy-related protein 2 homolog A
ASCC3	0.0776326	0.983195	0.485797				-1.36002	-1.37819	-1.34496	-1.30778	-1.21304	-1.32945	17.919	6	6	6	3.5	251.46	0	39.295	29740000	6	Q8N3C0	Q8N3C0	Activating signal cointegrator 1 complex subunit 3
KTI12	0.0775674	1.07992	0.478365				-1.01531	-1.0569	-1.00959	-0.908036	-0.932426	-1.00863	20.1684	4	4	4	18.4	38.615	0	28.082	22389000	5	Q96EK9;A0A3B3IU88	Q96EK9	Protein KTI12 homolog
BRIX1	0.0774603	0.374727	0.591388				0.548626	0.380518	0.26616	0.505045	0.419983	0.502657	20.9681	8	8	8	29.7	41.401	0	58.948	41026000	8	Q8TDN6	Q8TDN6	Ribosome biogenesis protein BRX1 homolog
SNX9	0.0771468	0.716573	0.51935				0.739317	0.577038	0.658605	0.705515	0.747316	0.753569	20.3727	5	5	5	15	66.591	0	90.419	31228000	8	Q9Y5X1	Q9Y5X1	Sorting nexin-9
DDX56	0.0768658	0.479528	0.563567				-2.95095	-2.95389	-3.10441	-2.83335	-2.99186	-2.95343	16.8862	2	2	2	6.2	61.589	0.0020839	10.528	3634000	2	Q9NY93;G3V0G3;H7C3E9;F8WDT8	Q9NY93;G3V0G3;H7C3E9;F8WDT8	Probable ATP-dependent RNA helicase DDX56
RRAGC	0.0762927	0.354429	0.603798				0.297396	0.160735	0.469411	0.383785	0.375328	0.397306	22.2445	9	9	9	31.3	44.223	0	68.594	94411000	10	Q9HB90;Q9NQL2	Q9HB90	Ras-related GTP-binding protein C
KTN1	0.0759751	1.15493	0.483437				3.56419	3.52816	3.46065	3.60525	3.58518	3.59049	22.2614	29	29	29	29.9	156.27	0	250.17	417290000	38	Q86UP2;G3V4Y7;B7Z6P3;G3V5P0;H0YJZ8;G3V5G2;H0YJP2	Q86UP2	Kinectin
RPAP3	0.0757392	2.44053	0.435197				2.62152	2.59243	2.62059	2.69576	2.69453	2.67147	23.077	14	14	14	26.9	75.718	0	135.11	309690000	24	Q9H6T3	Q9H6T3	RNA polymerase II-associated protein 3
DDHD2	0.0753085	0.752764	0.524933				-1.6033	-1.48591	-1.55602	-1.50727	-1.41158	-1.50046	19.3756	4	4	4	8	81.031	0	26.604	22447000	7	O94830;E9PPH8;E9PIF5;E9PQY9;E9PKE6;H0YE64;E9PM60;E9PK57;H0YF17	O94830;E9PPH8;E9PIF5;E9PQY9;E9PKE6	Phospholipase DDHD2
MYL12B;MYL12A;MYL9	0.0752707	1.51557	0.468384				3.21663	3.22946	3.26975	3.34471	3.28851	3.30844	25.5348	8	8	8	62.2	19.779	0	97.396	437500000	14	O14950;P19105;J3QRS3;P24844;J3KTJ1	O14950;P19105;J3QRS3;P24844;J3KTJ1	Myosin regulatory light chain 12B;Myosin regulatory light chain 12A;Myosin regulatory light polypeptide 9
CDKN2A	0.075256	0.224575	0.66852				-4.3939	-3.98922	-4.1201	-4.00476	-4.1913	-4.08139	19.0219	1	1	1	6.1	13.903	0.0032162	6.7809	3726200	1	Q8N726	Q8N726	Tumor suppressor ARF
PLCG2	0.0744788	0.25376	0.654478				-2.96752	-3.22661	-3.35785	-3.14857	-3.07815	-3.10182	16.4382	1	1	1	1.1	147.87	0.0024876	8.3149	6215900	2	P16885;H3BQV5;A0A0A0MRF9	P16885;H3BQV5;A0A0A0MRF9	1-phosphatidylinositol 4,5-bisphosphate phosphodiesterase gamma-2;Phosphoinositide phospholipase C
2006-09-01	0.0742029	0.239399	0.663996				-3.06464	-2.82325	-3.24026	-2.96926	-2.93812	-2.99816	20.795	6	2	2	16.4	49.716	0	12.916	38204000	2	Q14141;B1AMS2	Q14141;B1AMS2	Septin-6
TJP1	0.0741851	0.37027	0.606949		yes		-0.495173	-0.365195	-0.462327	-0.496515	-0.239428	-0.364197	18.765	9	9	9	8.6	195.46	0	62.877	40538000	11	Q07157;A0A0G2JNH2;A0A7I2V5U5;G5E9E7;A0A087X0K9;G3V1L9;H0Y3R8	Q07157;A0A0G2JNH2;A0A7I2V5U5;G5E9E7;A0A087X0K9;G3V1L9	Tight junction protein ZO-1
PPT2;hCG_1999928	0.0739813	0.323792	0.624889				-2.84668	-2.84844	-2.80575	-2.6256	-2.71555	-2.93777	20.1992	1	1	1	46.2	4.1768	0.0032191	6.7895	2407500	1	A0A0G2JLK3;G8JLL2;A0A0G2JK02;A0A0G2JIU6;A0A0G2JHB6;A0A0G2JKR3;A0A140T9Y1;A0A0G2JLL3;A0A0G2JLA3;A0A0G2JH76;A0A024RCQ8;A0A140T8X7;Q9UMR5	A0A0G2JLK3;G8JLL2;A0A0G2JK02;A0A0G2JIU6;A0A0G2JHB6;A0A0G2JKR3;A0A140T9Y1;A0A0G2JLL3;A0A0G2JLA3;A0A0G2JH76;A0A024RCQ8;A0A140T8X7;Q9UMR5	Lysosomal thioesterase PPT2
UBA3	0.0738395	1.71293	0.470962				3.09722	3.05817	3.12153	3.16096	3.15871	3.17876	24.2196	15	15	15	52.9	51.852	0	149.15	429770000	27	Q8TBC4;F8W8D4;F8WF86	Q8TBC4;F8W8D4	NEDD8-activating enzyme E1 catalytic subunit
COG5	0.0732457	0.878061	0.524026				-1.79059	-1.82968	-1.76258	-1.66121	-1.72439	-1.77752	18.7525	3	3	3	6.7	92.742	0	24.926	18991000	4	Q9UP83;U3KQU7	Q9UP83;U3KQU7	Conserved oligomeric Golgi complex subunit 5
PRPF18	0.0731497	0.300303	0.637719				-2.7871	-3.03624	-3.00743	-2.8447	-2.78177	-2.98485	18.3941	2	2	2	13.2	39.859	0	17.836	6545500	2	Q99633;Q5T9P8;M0R3G1;Q5T9P7	Q99633;Q5T9P8;M0R3G1;Q5T9P7	Pre-mRNA-splicing factor 18
SCFD1	0.0727059	0.708213	0.546013			yes	2.48725	2.33736	2.40639	2.46198	2.51866	2.46848	22.5868	15	15	15	32.7	72.379	0	209.53	214180000	19	Q8WVM8;A0A7I2V3B4;A0A7I2V5I2;A0A7I2V4B8;A0A7I2V5Z4;A0A7I2V4U2;A0A7I2V4R0;A0A7I2V3G4;A0A7I2V320;A0A7I2V590;A0A7I2V362;A0A7I2V2U5;B7Z5N7;A0A7I2V448;G3V2M8;H0YIZ7;A0A7I2V3C9;A0A7I2YQR2;G3V5E2;A0A7I2V5H5;A0A7I2V534;J3KNG4;A0A7I2YQQ1;H0YJY1;A0A7I2V321;A0A7I2V5R9;A0A7I2V3Y3;A0A7I2V4B9;A0A7I2V414;G3V4I1;G3V5F3;A0A7I2V5L2;H0YJS6;G3V363;G3V3K9	Q8WVM8;A0A7I2V3B4;A0A7I2V5I2;A0A7I2V4B8;A0A7I2V5Z4;A0A7I2V4U2;A0A7I2V4R0;A0A7I2V3G4;A0A7I2V320;A0A7I2V590;A0A7I2V362;A0A7I2V2U5;B7Z5N7;A0A7I2V448;G3V2M8;H0YIZ7;A0A7I2V3C9;A0A7I2YQR2;G3V5E2;A0A7I2V5H5	Sec1 family domain-containing protein 1
ACY1;ABHD14A-ACY1	0.0722208	0.486787	0.586739				-0.163889	-0.08426	0.0565281	0.0154819	0.00126839	0.00829124	21.4214	6	6	6	19.4	45.884	0	45.296	64598000	7	Q03154;A0A1B0GU86;C9JMV9;A0A1B0GW23;F8WC59;C9JYZ0;A0A1B0GVA5;A0A1B0GV31;A0A1B0GVZ3;A0A1B0GVG0;A0A1B0GU36;A0A1B0GUT4;A0A1B0GTG3	Q03154;A0A1B0GU86;C9JMV9;A0A1B0GW23;F8WC59;C9JYZ0;A0A1B0GVA5;A0A1B0GV31	Aminoacylase-1
C12orf43	0.0721318	0.238716	0.6709				-3.76894	-3.74183	-3.44252	-3.51447	-3.53025	-3.69218	21.466	2	2	2	15.6	28.17	0	22.806	40554000	4	Q96C57;F5H3K2;E7ENF1;G5EA44;F5H7W8;F5H8B7	Q96C57;F5H3K2;E7ENF1;G5EA44;F5H7W8;F5H8B7	Uncharacterized protein C12orf43
POLE3	0.0720689	0.698003	0.551028				0.798641	0.660973	0.769822	0.82213	0.77519	0.848322	24.3068	4	4	4	43.5	16.859	0	34.544	166030000	8	Q9NRF9	Q9NRF9	DNA polymerase epsilon subunit 3
CAPZA2	0.0719353	0.574537	0.571217				3.47209	3.64687	3.60347	3.63389	3.68258	3.62176	25.9404	12	12	9	67.8	32.949	0	130.54	837090000	22	P47755;F8W9N7;A0A0D9SET8;C9JUG7	P47755;F8W9N7;A0A0D9SET8	F-actin-capping protein subunit alpha-2
ZYX	0.0718921	0.985658	0.523166				2.57265	2.63538	2.69073	2.70475	2.70897	2.70071	24.5182	13	13	13	37.8	61.277	0	106.61	576670000	29	Q15942;H0Y2Y8;C9IZ41;C9JJK5;H7C3D3;H7C3R3	Q15942;H0Y2Y8	Zyxin
PLCG1	0.0718514	0.941936	0.527538				1.37308	1.30838	1.38025	1.48021	1.39322	1.40384	21.9387	16	16	16	18.2	148.53	0	120.61	265310000	23	P19174;V9GY71;V9GYH5;V9GY63;A0A0D9SEK2	P19174	1-phosphatidylinositol 4,5-bisphosphate phosphodiesterase gamma-1
KLC1	0.0716429	1.39075	0.499597				2.74368	2.72812	2.74952	2.81761	2.76949	2.84915	22.7072	13	13	6	28.7	68.774	0	101.51	246530000	17	G3V3H3;Q07866;G5E9S8;G3V2E7;F8W6L3;G3V5R9;E7EVH7;H0YJU9;G3V2P7;H0YJL0;H0YJT3	G3V3H3;Q07866;G5E9S8;G3V2E7;F8W6L3;G3V5R9;E7EVH7	Kinesin light chain 1
ALYREF	0.0709035	0.429248	0.606127				2.58009	2.43585	2.34429	2.55614	2.51677	2.50003	25.8274	8	8	7	36.2	26.888	0	189.24	774060000	14	Q86V81;E9PB61	Q86V81;E9PB61	THO complex subunit 4
NAPA	0.0706218	1.2949	0.511967				2.87519	2.90749	2.95549	3.00363	2.97757	2.96883	24.3226	10	10	10	48.1	33.232	0	91.349	377650000	21	P54920;M0R0Y2;M0R2M1;M0R058;M0R027;M0R213;M0R0I4;Q9H115;M0QZM9;M0QZN5;M0R031;A0A087WZQ7	P54920;M0R0Y2;M0R2M1	Alpha-soluble NSF attachment protein
TMX4	0.0706065	0.597418	0.57427				-3.27874	-3.385	-3.4071	-3.21632	-3.32002	-3.32268	17.9635	1	1	1	3.2	38.952	0.0023725	7.2539	3578200	1	Q9H1E5;E9PIN7	Q9H1E5;E9PIN7	Thioredoxin-related transmembrane protein 4
GPD1L	0.0704813	0.798212	0.548632				0.637772	0.592152	0.689599	0.750824	0.65284	0.727303	21.1734	5	5	5	16.5	38.418	0	35.735	54394000	7	Q8N335;C9JM46;C9K0P5;C9JFA7	Q8N335;C9JM46	Glycerol-3-phosphate dehydrogenase 1-like protein;Glycerol-3-phosphate dehydrogenase [NAD(+)]
ZNF706	0.0703958	0.220683	0.684402				-1.83789	-1.81401	-2.16093	-1.82053	-1.97552	-1.8056	22.991	2	2	2	30.3	8.4977	0.0013298	11.409	25009000	2	Q9Y5V0;H0YC70;E5RHV4;H0YAP1;E5RHR6	Q9Y5V0;H0YC70;E5RHV4;H0YAP1;E5RHR6	Zinc finger protein 706
GYG2	0.0703262	0.0975247	0.792734				-4.11342	-4.10132	-4.60947	-3.85427	-4.53467	-4.22429	19.5746	1	1	1	4.4	55.183	0	13.991	12493000	2	O15488	O15488	Glycogenin-2
USP15	0.0700808	0.945648	0.538585				1.47632	1.41493	1.51372	1.51792	1.5203	1.57699	21.4125	16	16	15	24.8	112.42	0	141.04	142350000	20	Q9Y4E8;H0YI31;F8W0H4;F8VVY7;F8VZG8;H0YI26;H0YH96;H0YHM4	Q9Y4E8	Ubiquitin carboxyl-terminal hydrolase 15
TRMT61A	0.0696284	1.06953	0.532761				0.108564	0.057373	0.0587482	0.195185	0.12496	0.113426	22.4532	4	4	4	20.1	31.381	0	35.058	80392000	6	Q96FX7;H0Y2Q1	Q96FX7;H0Y2Q1	tRNA (adenine(58)-N(1))-methyltransferase catalytic subunit TRMT61A
UBE2Q1	0.0693483	2.70969	0.480354				1.27519	1.30014	1.29398	1.34953	1.37015	1.35768	22.6987	6	6	6	23.2	46.126	0	53.216	122530000	8	Q7Z7E8	Q7Z7E8	Ubiquitin-conjugating enzyme E2 Q1
CNOT1	0.0691188	0.66539	0.573572				2.84542	2.68611	2.73866	2.83087	2.82994	2.81673	21.3137	30	30	30	18.8	266.94	0	243.17	318000000	43	A5YKK6;H3BMZ2;H3BVC9;H3BMH0;H3BNB1;H3BR89;H3BTH2	A5YKK6	CCR4-NOT transcription complex subunit 1
RRM2B	0.0691004	0.315318	0.648548				-1.11914	-1.38621	-1.28102	-1.11467	-1.26967	-1.19473	19.5959	8	5	5	26.5	40.736	0	32.921	15056000	6	Q7LG56;H0YAV1;A0A0C4DGZ6	Q7LG56;H0YAV1;A0A0C4DGZ6	Ribonucleoside-diphosphate reductase subunit M2 B
PPP3R1	0.0687838	0.405464	0.623593				-1.03933	-1.25219	-1.17955	-1.10107	-1.14259	-1.02105	22.3441	4	4	4	38.8	19.3	0	48.933	47917000	9	P63098;F6U1T9;D3YTA9;H7BYZ3	P63098;F6U1T9;D3YTA9;H7BYZ3	Calcineurin subunit B type 1
TAB1	0.0685072	0.513244	0.601298				0.260073	0.297365	0.203288	0.424477	0.257977	0.283794	22.8033	8	8	8	25	54.643	0	79.03	182990000	11	Q15750	Q15750	TGF-beta-activated kinase 1 and MAP3K7-binding protein 1
QARS	0.0683896	2.05892	0.500368				4.26072	4.25989	4.21991	4.31973	4.30569	4.32027	24.8574	29	29	29	51.6	87.798	0	268.59	1367800000	55	P47897;A0A1B0GVU9;B4DDN1;H7C0R3;A0A0U1RQT0;C9J165;A0A0U1RQQ5;A0A0U1RQE9;A0A1B0GTT3;A0A0U1RQX5;A0A0U1RQM8;A0A0U1RRI9;A0A0U1RQL2;A0A0U1RQU2;A0A0U1RR66;A0A0U1RRC8;A0A0U1RQX9;F2Z2V6;A0A0U1RQJ6;A0A0U1RRJ7;A0A0U1RR79;A0A0U1RQC3	P47897;A0A1B0GVU9;B4DDN1	Glutamine--tRNA ligase
SF3A3	0.0683139	1.93462	0.504351				3.73552	3.71749	3.68886	3.76768	3.79228	3.78686	24.7277	15	15	15	39.9	58.848	0	210.7	666800000	29	Q12874	Q12874	Splicing factor 3A subunit 3
PRKACB	0.0681318	0.40514	0.626057				-2.76966	-3.00712	-2.83236	-2.80833	-2.7895	-2.80691	17.9438	6	1	1	19.1	40.622	0.0024319	7.8137	4538200	1	P22694;A0A0A0MS54;A0A087WVC4;B1APG2;B1APF8;B1APF9;B1APG3;B1APF7;B1APG1;B1APG0	P22694;A0A0A0MS54;A0A087WVC4	cAMP-dependent protein kinase catalytic subunit beta
FAM120B	0.0670188	0.19972	0.709078				-1.51521	-1.15582	-1.45824	-1.37043	-1.17897	-1.37882	18.4748	5	5	5	5.2	103.78	0	28.505	18580000	5	Q96EK7;F5GY05;A0A0D9SEJ5	Q96EK7;F5GY05;A0A0D9SEJ5	Constitutive coactivator of peroxisome proliferator-activated receptor gamma
ANKRD54	0.0669038	0.357595	0.64355				-3.68166	-3.65431	-3.83189	-3.55151	-3.73826	-3.67738	19.6463	2	2	2	9.7	32.505	0	19.95	10668000	2	Q6NXT1;H7BZV9;H7C3L3;C9JU48	Q6NXT1;H7BZV9;H7C3L3;C9JU48	Ankyrin repeat domain-containing protein 54
DBN1	0.0668014	2.28654	0.508751				4.18483	4.20608	4.22652	4.27309	4.27174	4.27301	26.1823	17	17	17	43.6	71.428	0	260.49	2055900000	65	Q16643;D6R9W4;D6RFI1;D6R9Q9;D6RCR4	Q16643;D6R9W4	Drebrin
GSTM3	0.0666819	1.29695	0.54051				3.31079	3.28914	3.35688	3.35912	3.39456	3.40316	25.0234	12	11	11	59.1	26.559	0	84.749	579740000	24	P21266;A0A0A0MTN3;Q5T8R1	P21266;A0A0A0MTN3	Glutathione S-transferase Mu 3
PLOD2	0.066041	0.577963	0.604229				0.351976	0.263933	0.305987	0.458563	0.311058	0.350399	20.3125	7	7	7	13.2	84.685	0	52.635	52089000	8	O00469;E7ETU9;C9JXZ0	O00469;E7ETU9	Procollagen-lysine,2-oxoglutarate 5-dioxygenase 2
HSPE1-MOB4	0.0659355	1.03564	0.560463				1.30622	1.35236	1.33786	1.43331	1.3459	1.41502	22.8121	7	7	0	34.9	29.736	0	74.85	110460000	10	S4R3N1;B4DM50	S4R3N1
PEX19	0.0658477	0.234836	0.69404				2.73631	3.09819	3.00593	3.01991	3.04109	2.97697	24.495	12	12	5	51.2	32.806	0	105.23	425590000	27	P40855;Q5QNY5;E9PS71;B7Z8B3	P40855;Q5QNY5	Peroxisomal biogenesis factor 19
PPP2R4;DKFZp781M17165	0.0657644	1.48618	0.539179				1.89572	1.87522	1.87733	1.9123	1.95442	1.97885	23.3688	8	8	8	37.7	40.667	0	76.439	194980000	14	Q15257;A6PVN5;F6WIT2;Q5T948;A6PVN9;Q5T949;Q68CR8;A6PVN8;A6PVN7;C9IZ76;B7ZBQ0;A6PVN6;B7ZBP9;H0Y6E5;A0A6Q8PH23;B7ZBP7;B4DDQ6	Q15257;A6PVN5;F6WIT2;Q5T948;A6PVN9;Q5T949;Q68CR8;A6PVN8	Serine/threonine-protein phosphatase 2A activator
UBE2D4;UBE2D1	0.0656071	0.312355	0.665094				-1.93397	-2.09667	-2.22641	-2.01888	-2.04551	-1.99584	21.1007	2	1	1	19.7	16.649	0.0023912	7.3976	8994700	1	Q9Y2X8;P51668;A0A087WW00;C9J9H9	Q9Y2X8;P51668;A0A087WW00;C9J9H9	Ubiquitin-conjugating enzyme E2 D4;Ubiquitin-conjugating enzyme E2 D1
PTK7	0.0653677	0.506252	0.620359				-1.11974	-1.30922	-1.1842	-1.11987	-1.15326	-1.14392	18.8855	3	3	3	4.5	118.39	0	24.571	26635000	3	Q13308;C9JQR6;H0Y8F1;F8WDG7;Q86X91	Q13308;C9JQR6;H0Y8F1	Inactive tyrosine-protein kinase 7
EEF1G	0.0653346	1.47501	0.542994				5.45349	5.47701	5.41111	5.50799	5.50321	5.52641	28.5186	26	26	26	64.5	50.118	0	323.31	9229500000	80	P26641	P26641	Elongation factor 1-gamma
AK1	0.0652971	0.588209	0.606499				1.42484	1.33406	1.36177	1.50504	1.36194	1.44957	23.2393	5	5	5	35.6	21.635	0	49.203	108920000	9	P00568;Q5T9B7;H0YID2;Q9Y6K8	P00568;Q5T9B7	Adenylate kinase isoenzyme 1
POGK	0.0648772	0.239213	0.695368				-1.77524	-1.96203	-1.91281	-1.98673	-1.67401	-1.79472	18.1008	2	2	2	6.2	69.443	0	17.231	8152100	2	Q9P215	Q9P215	Pogo transposable element with KRAB domain
SORT1	0.0643689	1.12991	0.566017				-0.459118	-0.497207	-0.515137	-0.420055	-0.392992	-0.465307	18.9157	4	4	4	7.6	92.067	0	26.181	16319000	4	Q99523	Q99523	Sortilin
PEX14	0.0640697	0.47531	0.631573				0.0293312	-0.101562	-0.0157661	0.0325146	-0.040514	0.112211	20.7564	4	4	3	22.8	41.236	0	26.866	26569000	3	O75381	O75381	Peroxisomal membrane protein PEX14
TXLNA	0.0640109	1.24118	0.56275				2.90717	2.8657	2.86837	2.90759	2.97708	2.9486	24.4991	15	15	15	42.3	61.89	0	299.48	616520000	30	P40222	P40222	Alpha-taxilin
MSN	0.0636803	2.08239	0.538341				4.6535	4.61676	4.62477	4.70727	4.69534	4.68347	25.8482	26	26	16	50.8	67.819	0	303.51	1993400000	59	P26038;V9GZ54	P26038	Moesin
GFER	0.0627836	0.1799	0.734908		yes		-3.77584	-3.97865	-3.71619	-3.70811	-3.60868	-3.96554	21.0249	1	1	1	12.2	23.449	0	15.881	17069000	1	P55789;H3BRW3;H3BRD2	P55789;H3BRW3;H3BRD2	FAD-linked sulfhydryl oxidase ALR;Sulfhydryl oxidase
VPS53	0.0621443	0.156467	0.752165				-3.82678	-4.12775	-4.18244	-4.16603	-3.82385	-3.96067	16.1767	1	1	1	2.9	94.404	0.0013123	10.968	3111100	1	Q5VIR6;F6VX93	Q5VIR6;F6VX93	Vacuolar protein sorting-associated protein 53 homolog
PDLIM7	0.0620559	0.86758	0.599535				-0.428087	-0.438449	-0.493492	-0.437732	-0.389712	-0.346416	20.6311	4	4	4	10.3	49.844	0	27.353	43848000	6	Q9NR12;D6RF83;H7BYK4;D6RH06;D6RAN1	Q9NR12;D6RF83;H7BYK4;D6RH06	PDZ and LIM domain protein 7
PDXDC1	0.0618353	0.407328	0.657035				1.71376	1.55457	1.50023	1.66427	1.64216	1.64763	22.5072	13	13	13	26.6	86.706	0	145.23	232490000	22	Q6P996;H3BND4;Q6P474;Q86XE2;H3BNL6;J3KNK7;Q6XYB5	Q6P996;H3BND4	Pyridoxal-dependent decarboxylase domain-containing protein 1
PRPF39	0.0617797	0.30356	0.681436				-0.565907	-0.464376	-0.333498	-0.305292	-0.471955	-0.401195	20.4022	6	6	6	13.6	78.429	0	49.345	42957000	7	Q86UA1;G3V5M7;F8WB90	Q86UA1	Pre-mRNA-processing factor 39
USP39	0.0616484	1.08518	0.588997				2.17512	2.15789	2.0938	2.21781	2.18436	2.20958	22.6042	13	13	13	33.5	65.38	0	114.52	184910000	17	Q53GS9;A0A087X1B2;B9A018;C9JIU2;F8WC91;A0A087WW31	Q53GS9;A0A087X1B2;B9A018	U4/U6.U5 tri-snRNP-associated protein 2
INTS7	0.0614033	0.342352	0.673719				-0.645382	-0.478989	-0.710121	-0.592413	-0.560092	-0.497777	18.5814	7	7	7	11.4	106.83	0	46.796	20005000	7	Q9NVH2;A0A087WYC2;A0A087X1Q0	Q9NVH2	Integrator complex subunit 7
SNRNP70	0.0612326	0.852413	0.6056				2.68794	2.79977	2.74314	2.80125	2.7923	2.82099	25.2646	10	10	10	34.1	51.556	0	84.582	685240000	22	P08621;M0QYR1	P08621	U1 small nuclear ribonucleoprotein 70 kDa
MAT2B	0.0609967	0.687954	0.622332				2.96873	2.92806	2.95	3.08508	2.98762	2.95707	23.935	12	12	12	40.7	37.551	0	120.19	304720000	17	Q9NZL9;H7C0X7;E5RJR3	Q9NZL9;H7C0X7	Methionine adenosyltransferase 2 subunit beta
FDFT1	0.0609894	0.226597	0.715996				-1.32104	-1.04377	-1.38576	-1.19219	-1.17199	-1.20343	20.385	3	3	3	11.3	48.115	0	21.582	30124000	4	P37268;E9PNM1;A0A1W2PQ47;E9PS69;E9PJG4	P37268;E9PNM1;A0A1W2PQ47;E9PS69;E9PJG4	Squalene synthase
PTK2	0.0605847	0.502397	0.646182				-1.14996	-1.32848	-1.24933	-1.1951	-1.18983	-1.16108	18.1069	5	5	5	8.4	119.23	0	46.299	16091000	6	Q05397;H0YBP1;E7ESA6;E9PEI4;H0YB16;H0YBZ1;E5RG86;E5RHD8;E5RI03;E5RJP0;H0YB33;E5RGA6;E5RJI4;H0YB99;B4DWJ1	Q05397;H0YBP1;E7ESA6	Focal adhesion kinase 1
PLD3	0.0604687	0.34444	0.675574				0.00399017	-0.230483	-0.0554457	-0.0268784	-0.00561905	-0.0680351	21.5376	4	4	4	11.2	54.705	0	33.589	54796000	4	Q8IV08;M0R3G9	Q8IV08;M0R3G9	Phospholipase D3
EIF5B	0.0603787	0.842244	0.611866				3.73102	3.70843	3.62409	3.75244	3.73461	3.75761	23.566	24	24	24	26.5	138.83	0	244.06	620950000	36	O60841;A0A087WUT6	O60841;A0A087WUT6	Eukaryotic translation initiation factor 5B
PI4K2A	0.0601034	0.258856	0.704967				-2.39447	-2.38056	-2.27021	-2.43783	-2.14853	-2.27857	18.2373	3	3	3	5.6	54.022	0	18.591	8343300	5	Q9BTU6;E9PAM4	Q9BTU6	Phosphatidylinositol 4-kinase type 2-alpha
HSBP1	0.0598669	0.230959	0.718627				-1.27549	-1.22633	-1.0447	-1.04756	-1.26936	-1.05	21.4701	2	2	2	57.9	8.5435	0	19.381	14525000	2	O75506	O75506	Heat shock factor-binding protein 1
EXOSC10	0.059844	0.983976	0.606326				1.57859	1.56792	1.49315	1.62224	1.60759	1.58936	20.9084	12	12	12	17.1	100.83	0	79.677	108250000	13	Q01780;K7EJ37	Q01780	Exosome component 10
PTRHD1	0.0598199	1.06187	0.60285		yes		0.468763	0.425491	0.43328	0.488184	0.547094	0.471716	23.9878	3	3	3	36.4	15.805	0	38.632	133090000	7	Q6GMV3	Q6GMV3	Putative peptidyl-tRNA hydrolase PTRHD1
SEC31A	0.0596622	0.201265	0.733761				0.324856	0.698566	0.547303	0.513208	0.606138	0.630365	20.3332	11	11	11	14.1	133.01	0	83.416	62086000	14	O94979;D6REX3;D6RHZ5;H7BXG7;H0YAB3;H0Y8V7;H0Y9K1;D6RBT0;D6RHE8;D6RE64;D6RCQ9;H0Y9T9;H0YAF5;H0Y8W8	O94979;D6REX3;D6RHZ5;H7BXG7;H0YAB3	Protein transport protein Sec31A
FKBP14	0.0595786	0.252755	0.709723				-3.98942	-3.79142	-3.88461	-3.88811	-3.91681	-3.6818	19.1904	2	2	2	13.3	24.171	0.00081699	12.188	6580800	2	Q9NWM8;H7C1Z9	Q9NWM8;H7C1Z9	Peptidyl-prolyl cis-trans isomerase FKBP14;Peptidyl-prolyl cis-trans isomerase
PITPNA	0.0593901	1.46106	0.589949				0.984604	0.99037	1.03631	1.04951	1.08117	1.05877	23.9796	8	7	7	39.6	31.806	0	68.553	297760000	17	Q00169;F5GWE5;I3L4H1;I3L4C0;I3L459;I3L2X8;I3L471;I3L4U7;I3NI10;I3L3W1	Q00169;F5GWE5;I3L4H1;I3L4C0;I3L459	Phosphatidylinositol transfer protein alpha isoform
SRP68	0.059193	0.598707	0.64074				3.92395	4.04222	4.04595	4.0332	4.05869	4.09781	24.5901	21	21	21	41.5	70.729	0	197.8	858720000	43	Q9UHB9;K7EN53;K7EQC2	Q9UHB9	Signal recognition particle subunit SRP68
BAG1	0.0591771	0.220796	0.726322				-4.49057	-4.65296	-4.63117	-4.4303	-4.45239	-4.71449	16.525	1	1	1	4.3	38.778	0.002439	7.8799	1414500	1	Q99933;J3QTA2	Q99933;J3QTA2	BAG family molecular chaperone regulator 1
SIRT2	0.058987	0.38709	0.674311		yes		-0.953697	-0.95686	-0.928873	-0.761747	-0.934006	-0.966716	21.075	2	2	2	6.7	43.182	0	13.048	50807000	3	Q8IXJ6;F8WBT6;B5MCS1;A0A0A0MRF5;E7EWX6;A0A087WYM3	Q8IXJ6;F8WBT6;B5MCS1;A0A0A0MRF5;E7EWX6;A0A087WYM3	NAD-dependent protein deacetylase sirtuin-2
CSTF3	0.0589552	0.508823	0.654763				-0.821871	-0.924964	-0.912961	-0.755507	-0.838369	-0.889054	19.3279	4	4	4	8.9	82.921	0	33.853	24348000	7	Q12996;E9PLP8;E9PJ06	Q12996;E9PLP8	Cleavage stimulation factor subunit 3
NXF1	0.058411	0.394714	0.674759				0.507767	0.567724	0.471154	0.677193	0.559122	0.485563	20.6288	5	5	5	13.6	70.182	0	43.425	50263000	6	Q9UBU9;E9PIN3;E9PLA7;H0YDU0;B4E227	Q9UBU9;E9PIN3	Nuclear RNA export factor 1
COPB2	0.0581268	2.48229	0.577895				5.11482	5.1058	5.11991	5.16508	5.16172	5.18811	25.2782	39	39	39	64.5	102.49	0	323.31	1953200000	86	P35606;H0Y938;H0YAC7;A0A7I2V258;A0A7I2V3G0;A0A7I2YQF9;D6RBT6;D6R997;D6RBZ7;D6RCL6;D6RBG7	P35606;H0Y938;H0YAC7;A0A7I2V258	Coatomer subunit beta
IK	0.0578969	0.382435	0.679124				-0.0644531	-0.213206	-0.242879	-0.0950108	-0.177864	-0.0739727	21.3806	6	6	6	15.8	65.601	0	50.157	60064000	9	Q13123;E7EQZ7;D6REL4;D6RAY9	Q13123;E7EQZ7;D6REL4	Protein Red
ANKRD13A	0.0576448	0.08332	0.825631				-4.88516	-4.63769	-5.22734	-5.05789	-5.00973	-4.50963	19.0527	3	3	3	7.5	67.618	0	20.828	14683000	4	Q8IZ07;Q6ZTN6;F8W150;S4R3U2;H0YIN8	Q8IZ07	Ankyrin repeat domain-containing protein 13A
EYA3	0.0574344	0.156896	0.764873				-3.34452	-3.63983	-3.18445	-3.29064	-3.31134	-3.39452	20.1666	2	2	1	5.2	62.662	0.0013134	11.013	21185000	1	Q99504;B1APR7	Q99504;B1APR7	Eyes absent homolog 3;Eyes absent homolog
PPP1R12A	0.0571896	0.604341	0.653644				0.593962	0.586397	0.497607	0.672918	0.599966	0.576651	21.58	9	9	9	13.2	115.28	0	65.683	150480000	12	O14974;H0YIM2;H0YIS3;F8VZN8;A0A0U1RQZ1;H0YHL8;F8VW28;H0YIL7;H0YHI8;A0A3B3ISH4	O14974	Protein phosphatase 1 regulatory subunit 12A
PURA	0.0570834	0.440445	0.674434				0.864122	0.705364	0.774529	0.835524	0.785681	0.894062	24.0659	8	8	8	41.9	34.91	0	101.76	140490000	17	Q00577	Q00577	Transcriptional activator protein Pur-alpha
CDC42	0.0566365	2.39341	0.591352				3.27592	3.25493	3.25539	3.33068	3.30804	3.31743	26.856	9	9	8	62.8	21.258	0	87.812	1093200000	23	P60953;A0A590UJK8;Q5JYX0;A0A494C1M1;A0A494BZX6;A0A3B3IRV0	P60953;A0A590UJK8;Q5JYX0	Cell division control protein 42 homolog
ACTB	0.0566066	1.40816	0.611695				7.45223	7.38803	7.42783	7.47917	7.47788	7.48085	32.6818	27	27	1	76.3	41.736	0	323.31	137800000000	484	P60709;A0A6Q8PFE4;E7EVS6;A0A2R8Y793;G5E9R0;A0A6Q8PH58;A0A2R8YGF8;C9JUM1;C9JZR7;Q562R1;A0A2R8YFE2;C9JTX5;Q9BYX7;A0A6Q8PGD7	P60709;A0A6Q8PFE4;E7EVS6;A0A2R8Y793	Actin, cytoplasmic 1;Actin, cytoplasmic 1, N-terminally processed
DDX46	0.0565386	2.23334	0.594743				4.21089	4.20452	4.21257	4.24671	4.26907	4.28181	23.8411	32	32	1	36.9	117.46	0	246.91	796500000	49	A0A0C4DG89;D6RJA6;H0Y9U3	A0A0C4DG89
TUBB6	0.0563281	0.707389	0.648947				3.04413	2.97897	3.00782	3.06162	3.01549	3.1228	24.859	22	14	10	70.2	49.857	0	209.34	608590000	25	Q9BUF5;K7ESM5;K7EL29;K7ES63;K7EN98;K7ESQ3;K7EQT3;K7EJ64;K7ERA8;K7EJZ4;K7EPE5	Q9BUF5;K7ESM5	Tubulin beta-6 chain
STX7	0.0561934	0.197854	0.746202				-1.06599	-1.3767	-1.38453	-1.16138	-1.23282	-1.26443	21.6277	4	4	4	27.2	29.815	0	31.84	35644000	6	O15400	O15400	Syntaxin-7
PARP1	0.0557165	1.31345	0.622808				4.50599	4.51378	4.49287	4.53374	4.5494	4.59665	24.3913	34	34	34	46	113.08	0	275.58	1122300000	50	P09874;A0A7I2V3E1;A0A7I2V625;A0A7I2V5E9;A0A7I2V384	P09874;A0A7I2V3E1	Poly [ADP-ribose] polymerase 1
VPS45	0.0556749	0.378328	0.693467				-0.763208	-0.605822	-0.684653	-0.570612	-0.605944	-0.710103	21.2653	5	5	5	9.8	65.076	0	36.856	78139000	5	Q9NRW7;A0A2R8YE10;A0A087WU65;A0A2R8YD95;A0A1B0GXI6;B7Z7G7;A0A2R8YF01;A0A2R8YEX8	Q9NRW7;A0A2R8YE10;A0A087WU65;A0A2R8YD95;A0A1B0GXI6	Vacuolar protein sorting-associated protein 45
SLC9A3R1	0.0556688	0.589966	0.664811				0.723206	0.849916	0.824414	0.829206	0.849106	0.88623	23.7205	5	5	5	21.2	38.868	0	58.963	290260000	8	O14745;J3QRP6	O14745;J3QRP6	Na(+)/H(+) exchange regulatory cofactor NHE-RF1
ATIC	0.0556262	1.34394	0.622528				5.20103	5.17328	5.1936	5.22153	5.27914	5.23411	26.6604	35	35	35	72.5	64.615	0	323.31	4030500000	94	P31939;H7C1S2;C9JLK0;F8WEF0	P31939	Bifunctional purine biosynthesis protein PURH;Phosphoribosylaminoimidazolecarboxamide formyltransferase;IMP cyclohydrolase
RIC8A	0.055412	0.922417	0.640074				0.481777	0.525965	0.520913	0.544018	0.537373	0.613501	22.4147	9	9	9	23.5	59.709	0	74.226	167730000	13	Q9NPQ8;E9PSI0;E9PI04;H0YEN0;E9PLE5;H0YE35;H0YC88	Q9NPQ8	Synembryn-A
SNCA	0.0552912	0.750095	0.652668				1.84476	1.78	1.78249	1.84592	1.9082	1.81901	23.6015	5	5	5	68.6	14.46	0	51.911	76370000	6	P37840;E7EPV7;A0A669KB41;A0A669KBH5;D6RA31;H6UYS7;Q16143	P37840;E7EPV7;A0A669KB41;A0A669KBH5	Alpha-synuclein
ERICH1	0.0548948	0.059485	0.864746				-6.912	-6.06472	-6.09992	-6.574	-6.02019	-6.31777	17.6906	1	1	1	3.8	48.984	0.0025019	8.398	3807700	2	Q86X53;H0YBT6;H0YB25;E5RHA3	Q86X53;H0YBT6;H0YB25;E5RHA3	Glutamate-rich protein 1
KIF5B	0.054808	1.40346	0.626023				3.44605	3.50643	3.4708	3.52894	3.52087	3.5379	23.6892	24	24	20	32.7	109.68	0	202.31	811540000	43	P33176	P33176	Kinesin-1 heavy chain
TAF2	0.0546236	0.247416	0.73369				-3.27853	-3.27343	-3.52094	-3.3639	-3.28288	-3.26226	19.6193	4	4	4	6.7	136.97	0	22.889	52351000	4	Q6P1X5;H0YC37	Q6P1X5	Transcription initiation factor TFIID subunit 2
GOLPH3L	0.0529865	0.929431	0.65701				1.06933	1.05406	1.12821	1.15605	1.14517	1.10935	22.1863	4	4	4	21.4	32.767	0	33.245	81134000	4	Q9H4A5;Q5T5I6	Q9H4A5;Q5T5I6	Golgi phosphoprotein 3-like
MALT1	0.0529054	0.24125	0.741583				-2.18286	-1.89774	-1.97433	-1.94197	-1.9612	-1.99305	17.6117	3	3	3	5.8	92.271	0	24.193	7210500	3	Q9UDY8;A0A3B3IS32	Q9UDY8	Mucosa-associated lymphoid tissue lymphoma translocation protein 1
TUBGCP2	0.0526536	0.720684	0.671421				0.312666	0.275358	0.213608	0.33786	0.286278	0.335455	19.7229	7	7	7	11	102.53	0	75.846	44131000	8	Q9BSJ2;F2Z2B9;B3KTU7;R4GMM4	Q9BSJ2;F2Z2B9;B3KTU7	Gamma-tubulin complex component 2
RPS15A	0.0523736	0.575063	0.682854			yes	1.18582	1.1465	1.07759	1.13865	1.20891	1.21948	25.9807	6	2	2	51.5	14.839	0	21.002	529730000	4	P62244;I3L3P7;H3BVC7	P62244;I3L3P7	40S ribosomal protein S15a
CDK11B;CDK11A	0.0523647	1.0723	0.655229				1.48911	1.43069	1.44197	1.53278	1.48336	1.50272	21.629	10	10	10	16	92.619	0	78.611	126490000	11	P21127;A0A0D9SEI3;A0A0D9SER5;A0A0D9SEN2;Q9UQ88;Q5QPR3;Q5QPR4;Q5QPQ9;E9PFJ2;A0A087WYI9;A0A087X1I0;J3KS35;E7ESP2	P21127;A0A0D9SEI3;A0A0D9SER5;A0A0D9SEN2;Q9UQ88;Q5QPR3;Q5QPR4	Cyclin-dependent kinase 11B;Cyclin-dependent kinase 11A
TWISTNB	0.0523294	0.285405	0.733321				-1.61842	-1.38192	-1.58528	-1.48078	-1.47476	-1.47308	18.4673	1	1	1	2.7	37.432	0.0057433	6.1997	5436300	1	Q3B726	Q3B726	DNA-directed RNA polymerase I subunit RPA43
DHX16	0.0521549	0.77838	0.67132				1.38584	1.4701	1.37691	1.44887	1.4621	1.47835	21.5499	14	14	14	16.4	119.26	0	151.67	153520000	20	O60231;A0A140T947;Q5SQH5;A0A140T8Y5;A0A140T9T4;A2AB15	O60231;A0A140T947;Q5SQH5;A0A140T8Y5	Putative pre-mRNA-splicing factor ATP-dependent RNA helicase DHX16
ACOT9	0.0518204	0.382114	0.712128		yes	yes	-3.79641	-3.96633	-3.86053	-3.87782	-3.80517	-3.78481	18.9414	1	1	1	2.3	49.901	0.0063778	6.1334	14095000	1	Q9Y305;H7C5Q2	Q9Y305;H7C5Q2	Acyl-coenzyme A thioesterase 9, mitochondrial
LGALSL	0.0517899	0.719963	0.674792				0.328131	0.403673	0.392644	0.464722	0.385355	0.429741	24.0171	6	6	6	50.6	18.986	0	64.714	152790000	9	Q3ZCW2;U3KQ88;F8WF17;B9A055	Q3ZCW2;U3KQ88	Galectin-related protein;Galectin
SCAMP1	0.0515223	0.94943	0.666482				0.228689	0.164324	0.172578	0.215227	0.23679	0.268141	21.6218	4	4	4	21	37.92	0	39.547	48404000	5	O15126;A0A087WXB0;A0A087WU14;A0A087WTX8;A0A087WZA6	O15126;A0A087WXB0;A0A087WU14	Secretory carrier-associated membrane protein 1
COPA	0.0509996	0.900383	0.671911				5.02911	5.11041	5.09153	5.1404	5.10884	5.13482	24.9523	46	46	46	50	138.34	0	323.31	2272500000	76	P53621;A0A3B3IT15;A0A3B3IS84;A0A3B3ISC6;A0A3B3IU89;A0A3B3ITV3;A0A3B3ISK1;A0A3B3ITI7;A0A3B3IU78;A0A3B3IS23;A0A3B3ITX2;A0A3B3IU84	P53621;A0A3B3IT15;A0A3B3IS84;A0A3B3ISC6;A0A3B3IU89	Coatomer subunit alpha;Xenin;Proxenin
TPD52	0.0508038	0.582993	0.693629				-0.279148	-0.361002	-0.407546	-0.281247	-0.297826	-0.316212	23.7903	5	5	5	37.1	24.327	0	46.63	130580000	9	P55327;H0YC42;E5RFR7;H0YC44	P55327;H0YC42;E5RFR7;H0YC44	Tumor protein D52
FN3KRP	0.050559	0.180265	0.774523				-0.963337	-0.818831	-0.805498	-0.923273	-0.625211	-0.887506	19.4885	1	1	1	4.2	34.412	0.0030233	6.9643	10298000	1	Q9HA64;I3L2G3;I3L139	Q9HA64;I3L2G3;I3L139	Ketosamine-3-kinase
TRUB1	0.0502529	0.206254	0.764276		yes		-0.393827	-0.625283	-0.611803	-0.388667	-0.584641	-0.506847	21.8807	5	5	5	18.3	37.252	0	36.362	81092000	6	Q8WWH5	Q8WWH5	Probable tRNA pseudouridine synthase 1
TUBG1;TUBG2	0.0500695	0.471713	0.70892				1.46358	1.38098	1.31196	1.46017	1.43468	1.41188	23.1681	14	14	14	63.6	51.169	0	150.4	207360000	24	P23258;Q9NRH3;K7EIS0;K7EKE5	P23258;Q9NRH3;K7EIS0	Tubulin gamma-1 chain;Tubulin gamma-2 chain;Tubulin gamma chain
DNAJC8	0.049943	0.650407	0.693525				3.9125	3.88911	3.83078	3.88442	3.97032	3.92748	25.7052	10	10	10	45.5	29.841	0	111.37	711200000	30	O75937;S4R3J5	O75937	DnaJ homolog subfamily C member 8
XRN2	0.049791	1.00145	0.67465				1.89381	1.90937	1.89573	1.99457	1.93248	1.92123	22.5758	15	15	15	21.4	108.58	0	113	293830000	19	Q9H0D6	Q9H0D6	5-3 exoribonuclease 2
ACTN1	0.0496009	0.719688	0.690517				4.07283	3.99086	4.08158	4.10622	4.07329	4.11456	23.8873	42	25	20	60.1	103.06	0	237.84	806820000	48	P12814;A0A7I2V4Y4;H9KV75;G3V2N5;H7C5W8;G3V2W4;Q08043;H0YJW3;A0A087WSZ2;H0YJ11;G3V2X9;G3V5M4;G3V2E8	P12814;A0A7I2V4Y4;H9KV75	Alpha-actinin-1
EED	0.0495933	0.17182	0.780689				-4.88205	-5.03474	-5.20896	-4.88953	-5.07671	-5.01074	18.4012	2	2	2	5	50.197	0	13.821	8654700	2	O75530;A0A5F9ZI63;E9PJK2	O75530;A0A5F9ZI63;E9PJK2	Polycomb protein EED
INPPL1	0.0491177	0.670783	0.696817				0.946991	0.909643	1.02034	1.00756	0.99654	1.02023	19.8723	8	8	8	7.9	138.6	0	58.877	64303000	10	O15357;A0A0A0MTP6;H7BXR2;Q92835;F5H588;H0YFZ4;H0Y5Q9	O15357;A0A0A0MTP6	Phosphatidylinositol 3,4,5-trisphosphate 5-phosphatase 2
NACC1	0.04896	0.117848	0.812441				-2.8151	-2.76059	-3.02158	-3.03422	-2.58892	-2.82725	18.4727	1	1	1	2.5	57.258	0.0030114	6.9188	8730900	2	Q96RE7	Q96RE7	Nucleus accumbens-associated protein 1
THOC6	0.0488526	0.434193	0.72191				-0.389664	-0.23416	-0.343361	-0.283018	-0.245955	-0.291655	20.9906	7	7	7	37	37.535	0	57.485	37503000	9	Q86W42	Q86W42	THO complex subunit 6 homolog
MKLN1	0.0488513	0.406598	0.725715				-0.276861	-0.437106	-0.329664	-0.289563	-0.33628	-0.271235	20.1746	7	7	7	13.6	84.767	0	54.782	50892000	7	Q9UL63;C9J7E8;F8WEY7	Q9UL63;C9J7E8	Muskelin
CLNS1A	0.0487369	0.82968	0.68999				3.3622	3.36408	3.43827	3.416	3.44355	3.45121	26.2545	10	10	10	66.7	26.215	0	144.33	640440000	33	P54105;E9PMI6;J3KN38;E9PJF4;E9PQ83	P54105;E9PMI6;J3KN38;E9PJF4	Methylosome subunit pICln
PRKCZ	0.0487096	1.54813	0.668876				-1.2027	-1.22688	-1.2477	-1.16663	-1.17581	-1.18872	19.5203	4	4	4	10.3	67.659	0	32.035	20302000	4	Q05513;D6REZ8;E9PBE1;D6RAU1;F2Z3C5	Q05513;D6REZ8;E9PBE1	Protein kinase C zeta type
PYGB	0.0484737	1.28402	0.674677				2.74274	2.72244	2.76463	2.77883	2.77897	2.81743	22.787	29	22	20	46.9	96.695	0	170.86	354630000	31	P11216;H0Y4Z6	P11216	Glycogen phosphorylase, brain form
DIABLO	0.0483027	0.917151	0.689151		yes	yes	0.464588	0.428072	0.501433	0.489235	0.518118	0.531649	21.181	2	2	2	11.3	27.131	0	14.805	33285000	3	Q9NR28;A0A024RBT2;H7BZQ7;H7BZK7;A0A2U3TZH2	Q9NR28;A0A024RBT2;H7BZQ7;H7BZK7;A0A2U3TZH2	Diablo homolog, mitochondrial
SNRPD2	0.0479218	0.365684	0.735704				3.58746	3.44383	3.53066	3.51011	3.5632	3.6324	27.2195	8	8	8	59.3	13.527	0	117.57	1093900000	18	P62316;K7ERG4;K7EJB5	P62316;K7ERG4	Small nuclear ribonucleoprotein Sm D2
C5orf22	0.0469077	0.307751	0.750838				-0.136061	-0.257136	-0.195011	-0.0895653	-0.106476	-0.251444	21.045	4	4	4	15.8	49.967	0	35.474	36781000	5	Q49AR2	Q49AR2	UPF0489 protein C5orf22
PDZD11	0.0469071	0.324661	0.74747				-1.92805	-1.77591	-1.8849	-1.80073	-1.75857	-1.88883	20.7109	1	1	1	17.1	16.131	0	22.387	12014000	1	Q5EBL8	Q5EBL8	PDZ domain-containing protein 11
HBS1L	0.0466369	0.968394	0.697769				2.10552	2.05576	2.05356	2.11274	2.0957	2.14631	22.5743	18	18	18	38.3	75.472	0	155.27	237320000	25	Q9Y450;J3QT46;B7Z524;H0YDX7;H0YES5;E9PHZ9;E9PN23;E9PS53;G5E991;E9PMN1;E9PLR4;E9PJ90;H0YD85	Q9Y450;J3QT46;B7Z524;H0YDX7	HBS1-like protein
PNPO	0.0465549	1.12048	0.694341		yes		2.13624	2.17935	2.15729	2.17406	2.21905	2.21944	24.0755	7	7	7	45.6	29.988	0	65.48	229820000	11	Q9NVS9;J3QQZ9;A0A286YFL3;J3QQV6	Q9NVS9;J3QQZ9	Pyridoxine-5-phosphate oxidase
TMEM165	0.0463651	0.439634	0.734707				-2.01141	-1.91829	-2.06154	-1.96684	-1.91693	-1.96838	21.0089	1	1	1	5.6	34.905	0.0025323	8.6509	31653000	4	Q9HC07;V9GY93	Q9HC07;V9GY93	Transmembrane protein 165
DHX40	0.0462879	0.420692	0.73692				-0.987822	-0.9266	-0.942992	-0.82748	-0.914711	-0.976358	20.0988	8	8	8	13.6	88.559	0	61.595	46040000	10	Q8IX18;F5H625;J3KSW6;J3KSX9	Q8IX18;F5H625	Probable ATP-dependent RNA helicase DHX40
TFG	0.0456241	1.23317	0.697715				2.90971	2.86021	2.90287	2.94928	2.92214	2.93826	24.9825	9	9	9	39.2	43.447	0	134.59	464110000	23	Q92734;A0A6Q8PFC4;A0A6Q8PH89;A0A6Q8PH27;A0A6Q8PG00;A0A6Q8PG04;A0A6Q8PGS4;A0A6Q8PF40;A0A6Q8PFY7;C9JJP5;C9JUE0;C9JTY3;A0A6Q8PF51	Q92734;A0A6Q8PFC4;A0A6Q8PH89;A0A6Q8PH27;A0A6Q8PG00;A0A6Q8PG04;A0A6Q8PGS4;A0A6Q8PF40;A0A6Q8PFY7;C9JJP5;C9JUE0;C9JTY3;A0A6Q8PF51	Protein TFG
ZMAT2	0.0452534	0.203415	0.784625				-1.08347	-1.21993	-1.27078	-1.27635	-1.07693	-1.08514	21.5934	2	2	2	23.1	23.612	0	20.154	22149000	3	Q96NC0;R4GNG8	Q96NC0;R4GNG8	Zinc finger matrin-type protein 2
ACBD3	0.0450894	0.694254	0.722907				2.95033	2.88061	2.88151	2.98316	2.91949	2.94506	25.1523	16	16	16	51.9	60.593	0	162.76	783120000	34	Q9H3P7	Q9H3P7	Golgi resident protein GCP60
ADAT1	0.0448662	0.56466	0.733182				-0.654367	-0.711535	-0.634987	-0.673949	-0.584531	-0.60781	18.646	2	2	2	6.8	55.392	0	15.278	11076000	3	Q9BUB4;H3BV89;H3BSM1;H3BU72;H3BP18	Q9BUB4;H3BV89;H3BSM1;H3BU72;H3BP18	tRNA-specific adenosine deaminase 1
DDX6	0.0447836	0.555778	0.73368				3.83647	3.75091	3.71645	3.81051	3.81191	3.81576	25.0376	21	21	21	61.7	54.416	0	214.31	964350000	39	P26196;Q8IV96	P26196	Probable ATP-dependent RNA helicase DDX6
RAB23	0.0446847	0.642051	0.728872				-0.940411	-0.860608	-0.931927	-0.829248	-0.888064	-0.881578	19.554	3	3	2	18.1	26.659	0	20.601	10776000	3	Q9ULC3	Q9ULC3	Ras-related protein Rab-23
ARHGAP5	0.0446733	0.185037	0.793588				-2.83674	-2.91508	-3.04313	-2.95821	-2.95527	-2.74745	15.0493	3	3	3	2.7	172.46	0	18.139	2509000	3	Q13017;A0A0A0MSK6	Q13017;A0A0A0MSK6	Rho GTPase-activating protein 5
ARMC9	0.044405	0.155286	0.804875				-3.09239	-3.23609	-3.31619	-3.12691	-3.33387	-3.05067	17.1963	2	2	2	3.4	91.818	0	14.69	7358900	2	Q7Z3E5;C9JW07;A0A2Q3DP09	Q7Z3E5;C9JW07;A0A2Q3DP09	LisH domain-containing protein ARMC9
TACC2	0.0442368	0.0673188	0.866872				-0.54388	0.00544071	0.0771646	-0.314895	0.0963364	-0.110006	21.2023	2	2	2	0.6	309.42	0.0013221	11.238	318510000	2	O95359;E7EMZ9;E9PBC6;H0Y9Y7;H0Y911;Q4VXL4;E9PGB3;D6RAA5;Q4VXL8	O95359;E7EMZ9;E9PBC6;H0Y9Y7;H0Y911;Q4VXL4;E9PGB3;D6RAA5;Q4VXL8	Transforming acidic coiled-coil-containing protein 2
PPP4C	0.0441936	1.15724	0.710043				3.02134	3.01523	3.07129	3.08491	3.07994	3.0756	24.3558	13	12	12	63.5	35.08	0	132.63	343500000	25	P60510;H3BTA2;H3BV22;I3L4X0	P60510;H3BTA2;H3BV22	Serine/threonine-protein phosphatase 4 catalytic subunit;Serine/threonine-protein phosphatase
RRAS2	0.0438986	0.465362	0.74554				-2.36147	-2.22249	-2.286	-2.23704	-2.2411	-2.26013	20.1268	3	3	3	21.1	23.399	0	20.579	17173000	3	P62070;E9PK85;P10301	P62070;E9PK85	Ras-related protein R-Ras2
SLC25A17	0.0438687	0.131122	0.817735				-2.47017	-2.49143	-2.75279	-2.36183	-2.6065	-2.61446	19.2207	2	2	2	10.4	34.566	0	16.27	7942500	2	O43808;B0QYW5;F6RTR7;F8WE74	O43808;B0QYW5;F6RTR7;F8WE74	Peroxisomal membrane protein PMP34
C20orf27	0.0431992	0.731604	0.733402				0.521439	0.491781	0.502027	0.507511	0.5418	0.595533	23.7816	6	6	6	43.7	19.291	0	42.912	129780000	7	Q9GZN8;H7BYU9	Q9GZN8;H7BYU9	UPF0687 protein C20orf27
SRSF10;FUSIP1	0.0431118	0.196712	0.793862				-0.567945	-0.78132	-0.631443	-0.541008	-0.725453	-0.584911	22.3091	2	2	2	10.7	31.3	0	14.763	46768000	3	O75494;Q5JRI1;Q6IQ42	O75494;Q5JRI1;Q6IQ42	Serine/arginine-rich splicing factor 10
TMPO	0.0426219	0.799911	0.733803				-0.13192	-0.12191	-0.163106	-0.0995293	-0.131512	-0.0580292	21.3835	5	5	5	22.7	50.67	0	65.365	60187000	8	P42167;G5E972;P42166;H0YJH7	P42167;G5E972	Lamina-associated polypeptide 2, isoforms beta/gamma;Thymopoietin;Thymopentin
CASP7	0.0418593	0.131844	0.822687				-0.00177574	0.335423	0.220207	0.126837	0.340366	0.212229	21.4553	4	4	4	17.8	34.276	0	40.219	48880000	5	P55210;Q5SVL2;A0A5F9ZHZ6;A0A0A0MRL7	P55210;Q5SVL2;A0A5F9ZHZ6;A0A0A0MRL7	Caspase-7;Caspase-7 subunit p20;Caspase-7 subunit p11
PCID2	0.0416492	0.270393	0.782352				-0.331949	-0.120662	-0.212646	-0.165178	-0.192432	-0.182699	19.877	4	4	4	12.8	46.029	0	28.211	26960000	4	Q5JVF3	Q5JVF3	PCI domain-containing protein 2
MPG	0.0409994	0.0788262	0.863497		yes		-5.80918	-5.77691	-5.67224	-6.06485	-5.58245	-5.48802	17.0449	1	1	1	4	32.868	0.0032221	6.8129	2163500	1	P29372;A2IDA3	P29372;A2IDA3	DNA-3-methyladenine glycosylase
ADAM9	0.0405194	0.184155	0.807682				-3.4933	-3.56665	-3.30503	-3.47631	-3.39008	-3.37703	17.1008	2	2	2	4.9	90.555	0	14.602	6325200	2	Q13443;A0AVL1;A0A7I2V5N8;A0A7I2V2Z6;A0A7I2V4B3;F8WC54;A0A7I2YQ97;A0A7I2V3W3	Q13443;A0AVL1;A0A7I2V5N8;A0A7I2V2Z6;A0A7I2V4B3;F8WC54;A0A7I2YQ97;A0A7I2V3W3	Disintegrin and metalloproteinase domain-containing protein 9
UBE2C	0.0403935	0.536725	0.76028				2.18096	2.09816	2.18759	2.18204	2.22897	2.17687	24.2866	9	9	9	75.4	19.652	0	84.279	225110000	13	O00762;A0A0A0MSE8;A0A087WVK1;K4DI81	O00762	Ubiquitin-conjugating enzyme E2 C
PAPSS2	0.0403407	0.700254	0.752178				1.02797	0.999269	1.05665	1.10766	1.03939	1.05787	21.0344	7	6	6	15.8	69.5	0	46.936	68729000	7	O95340	O95340	Bifunctional 3-phosphoadenosine 5-phosphosulfate synthase 2;Sulfate adenylyltransferase;Adenylyl-sulfate kinase
TCAF1	0.0401634	0.70551	0.752904				1.84092	1.8094	1.87296	1.89965	1.89965	1.84448	21.8003	14	14	14	21	102.12	0	102.92	138780000	16	Q9Y4C2;C9K0E7;C9J9F4;C9JD13	Q9Y4C2	TRPM8 channel-associated factor 1
KPNA6	0.0399675	0.921633	0.746734				2.01811	2.01813	2.01704	2.0907	2.06162	2.02086	23.9204	16	16	10	38.8	60.029	0	131.44	365180000	18	O60684;Q5TFJ7;O15131;S4R3E5	O60684;Q5TFJ7	Importin subunit alpha-7
PFDN2	0.0398595	0.836647	0.749959				2.16815	2.15631	2.14547	2.16709	2.18497	2.23744	24.781	6	6	6	44.8	16.648	0	60.443	288280000	15	Q9UHV9	Q9UHV9	Prefoldin subunit 2
RPS6KA1	0.0393915	0.265513	0.793801				0.432138	0.409243	0.555331	0.573565	0.441803	0.499519	20.1084	9	6	5	16.2	82.722	0	43.902	49739000	7	Q15418;E9PGT3;Q5SVM6;E9PAN7	Q15418;E9PGT3	Ribosomal protein S6 kinase alpha-1;Ribosomal protein S6 kinase
AKR1B1	0.0393699	0.642378	0.760219		yes		4.68917	4.70631	4.75215	4.71768	4.78736	4.7607	27.1374	18	18	18	68	35.853	0	160.82	2657300000	38	P15121;E9PCX2;E9PEF9;C9JRZ8	P15121;E9PCX2	Aldose reductase
IKBKAP	0.0392421	0.559965	0.765608				3.36662	3.27007	3.31382	3.34737	3.33794	3.38291	22.9387	25	25	25	31.1	150.25	0	257.14	506510000	40	O95163;A0A6Q8PHC9;A0A6Q8PHF4;A0A6Q8PFH9;A0A6Q8PG86;A0A6Q8PEX6;A0A6Q8PFB7;A0A6Q8PGW3;A0A6Q8PF66;A0A6Q8PHI5;A0A6Q8PH48;F5H2T0;A0A6Q8PFN8;A0A6Q8PHA0;A0A6Q8PGR0;A0A6Q8PF69;A0A6Q8PGA6;A0A6Q8PFC8;A0A6Q8PGC4;A0A6Q8PH36;H0YDF3;A0A6Q8PFX1	O95163;A0A6Q8PHC9;A0A6Q8PHF4;A0A6Q8PFH9;A0A6Q8PG86;A0A6Q8PEX6;A0A6Q8PFB7;A0A6Q8PGW3;A0A6Q8PF66;A0A6Q8PHI5;A0A6Q8PH48;F5H2T0;A0A6Q8PFN8;A0A6Q8PHA0;A0A6Q8PGR0;A0A6Q8PF69	Elongator complex protein 1
VIPAS39	0.0390876	0.149152	0.823753				-1.55225	-1.50874	-1.36627	-1.59503	-1.37531	-1.33966	19.6135	4	4	4	11.4	57.005	0	27.598	22460000	5	Q9H9C1;G3V4K3;G3V549	Q9H9C1;G3V4K3	Spermatogenesis-defective protein 39 homolog
PPM1E	0.0390406	0.241353	0.799641				-2.98613	-3.0088	-2.9788	-2.83453	-3.05081	-2.97126	17.8567	2	2	2	4.2	83.951	0	16.046	7358000	2	Q8WY54	Q8WY54	Protein phosphatase 1E
PREB	0.0386642	0.312198	0.792036				-1.12017	-1.253	-1.11106	-1.10853	-1.095	-1.16471	21.2957	5	5	5	21.8	45.468	0	36.834	46338000	7	Q9HCU5;B5MC98;F8WCS5;H7C2N7;H7C0W3	Q9HCU5;B5MC98	Prolactin regulatory element-binding protein
CSE1L	0.0386152	0.783118	0.76022				5.60886	5.6507	5.68691	5.68865	5.69182	5.68184	26.1598	43	43	43	49	110.42	0	323.31	3898500000	97	P55060	P55060	Exportin-2
GET4	0.0384633	0.269772	0.796627				-0.623127	-0.648359	-0.506903	-0.60557	-0.574667	-0.482762	22.8775	5	5	5	19	36.504	0	63.095	107880000	9	Q7L5D6;C9JPA8;C9JHN8;C9JY46	Q7L5D6	Golgi to ER traffic protein 4 homolog
DDA1	0.0384041	0.17616	0.818019				-1.81206	-1.94145	-1.94998	-1.81156	-2.00053	-1.77617	21.5159	1	1	1	11.8	11.835	0.0024963	8.3648	20990000	2	Q9BW61	Q9BW61	DET1- and DDB1-associated protein 1
TRAFD1	0.0382814	0.24773	0.80206				-0.488071	-0.415307	-0.54506	-0.354571	-0.459161	-0.519862	21.2767	4	4	4	11	64.84	0	31.751	66054000	5	O14545;F8VNX8;F8VWK2;F8VVF3	O14545;F8VNX8	TRAF-type zinc finger domain-containing protein 1
PPP5C	0.0381098	0.0848266	0.864714				3.58801	3.69195	3.70417	4.00889	3.53217	3.5574	24.615	14	14	14	37.5	56.878	0	174.04	719500000	32	P53041;H0YDU8;A8MU39	P53041;H0YDU8;A8MU39	Serine/threonine-protein phosphatase 5;Serine/threonine-protein phosphatase
CTNNBL1	0.0380754	0.895312	0.760078				1.8064	1.77773	1.77422	1.81334	1.80169	1.85754	22.1427	12	12	12	22.9	65.173	0	109.86	120390000	13	Q8WYA6;A0A087WUB9;A2A2P1	Q8WYA6;A0A087WUB9	Beta-catenin-like protein 1
PSMA2	0.0379839	0.426066	0.781516				2.39768	2.27379	2.33125	2.35137	2.36926	2.39604	26.1939	9	9	9	61.5	25.898	0	117.25	997940000	26	P25787;A0A024RA52;A0A7I2V2H3;A0A7I2YQP7;C9JCK5;H3BT36	P25787;A0A024RA52;A0A7I2V2H3	Proteasome subunit alpha type-2;Proteasome subunit alpha type
ASCC2	0.0379756	0.234168	0.805762				-0.506226	-0.613104	-0.651436	-0.460897	-0.582134	-0.613807	20.3587	4	4	4	9.5	86.359	0	40.927	33614000	4	Q9H1I8;B1AH59;H7C3Y4	Q9H1I8;B1AH59	Activating signal cointegrator 1 complex subunit 2
QDPR	0.0379655	1.07761	0.756591		yes		1.22727	1.22592	1.27228	1.28205	1.26758	1.28974	23.3358	5	5	5	24.2	25.789	0	64.385	148220000	5	P09417;B7Z415;D6RGG7;H0Y8F7;D6RHJ7	P09417;B7Z415;D6RGG7;H0Y8F7	Dihydropteridine reductase
FLYWCH2	0.0378596	0.450874	0.780665				0.114418	0.133317	0.225316	0.208525	0.205626	0.17248	23.2118	4	4	1	53.6	14.563	0	36.347	87433000	6	Q96CP2	Q96CP2	FLYWCH family member 2
VPS33B	0.0378091	0.312779	0.793531				-0.934055	-1.01898	-0.90222	-0.955921	-0.941472	-0.844437	20.0881	6	6	6	11.2	70.584	0	46.507	40127000	6	Q9H267;A0A2R8YDQ0;F5H008;G3V3F9	Q9H267;A0A2R8YDQ0;F5H008	Vacuolar protein sorting-associated protein 33B
SRSF7	0.0377658	0.543914	0.77618				2.98844	3.03185	2.93887	3.00556	3.01342	3.05347	26.1398	8	8	7	32.4	27.366	0	89.145	739390000	16	Q16629;A0A0B4J1Z1;C9JAB2;F8WEA1;H7BZZ6	Q16629;A0A0B4J1Z1;C9JAB2	Serine/arginine-rich splicing factor 7
LMAN2	0.0375007	0.500601	0.780307				3.26834	3.28218	3.36824	3.32451	3.35083	3.35593	24.4574	11	11	11	33.4	40.228	0	117.9	414660000	15	Q12907;D6RBV2;D6RIU4;D6RDX1;D6RBH1	Q12907;D6RBV2;D6RIU4;D6RDX1	Vesicular integral-membrane protein VIP36
LYPLAL1	0.0370677	0.362675	0.793421		yes		1.31775	1.30004	1.37094	1.34176	1.31882	1.43934	22.5816	5	5	5	27	26.316	0	37.798	87879000	5	Q5VWZ2	Q5VWZ2	Lysophospholipase-like protein 1
SMG8	0.0370515	0.174673	0.822899				-1.91648	-2.07662	-1.84774	-1.9527	-1.95349	-1.8235	18.5722	4	4	4	6.1	109.68	0	35.697	18708000	4	Q8ND04;J3KTD7	Q8ND04;J3KTD7	Protein SMG8
C14orf142	0.0368926	0.601132	0.778415				-1.66524	-1.70259	-1.75325	-1.65579	-1.68993	-1.66468	21.6763	3	3	3	57	10.859	0	26.646	16757000	4	Q9BXV9;H0YJA8	Q9BXV9	Uncharacterized protein C14orf142
ORMDL1;ORMDL2	0.0368287	0.0754395	0.871874				-4.0501	-3.67458	-3.83208	-4.07924	-3.70722	-3.65982	22.1066	1	1	1	9.8	17.371	0.0025661	9.2005	27097000	3	Q9P0S3;Q53FV1;F6WST4;A0A1B0GXE7	Q9P0S3;Q53FV1;F6WST4;A0A1B0GXE7	ORM1-like protein 1;ORM1-like protein 2
DNM1L	0.0367397	0.563927	0.780707		yes		3.46979	3.5313	3.54567	3.51872	3.57538	3.56288	23.296	27	27	27	48.6	81.876	0	215.24	514930000	40	O00429;F8VZ52;F8VUJ9;B4DPZ9;B4DDQ3;F8W1W3;H0YI79;F8VR28;F8VYL3	O00429	Dynamin-1-like protein
RNPEP	0.0364892	0.38139	0.793771				4.38983	4.47794	4.48057	4.52223	4.4332	4.50239	25.0092	26	26	26	53.2	72.595	0	305.08	1148100000	49	Q9H4A4;A6NKB8;C9JMZ3;A0A087WUS4;A0A087WU27;H7C2T3	Q9H4A4;A6NKB8	Aminopeptidase B
SH3D19	0.0359977	0.048095	0.90185				-4.71479	-5.30319	-5.51577	-5.11337	-5.313	-4.99939	16.8758	2	2	2	3.5	110.41	0	13.396	5892500	2	A0A494C1M0;A0A0U1RQE4;Q5HYK7	A0A494C1M0;A0A0U1RQE4;Q5HYK7	SH3 domain-containing protein 19
YIPF3	0.0357739	0.189131	0.823873				-2.29603	-2.1944	-2.26363	-2.26602	-2.08498	-2.29574	20.6762	2	2	2	10.9	38.247	0	19.727	26809000	5	Q9GZM5;D6RFI3;E7EQR8;D6RBQ1;D6RA04;D6RAY4;D6RGY8	Q9GZM5;D6RFI3;E7EQR8;D6RBQ1;D6RA04;D6RAY4;D6RGY8	Protein YIPF3;Protein YIPF3, 36 kDa form III
GJA1	0.0353711	0.0999958	0.861823				-1.32866	-1.0106	-1.2372	-1.00116	-1.29264	-1.17655	19.2716	2	2	2	8.1	43.008	0	15.716	11392000	2	P17302	P17302	Gap junction alpha-1 protein
PRUNE	0.0348075	0.443713	0.798059				-1.89622	-1.8522	-1.83036	-1.86089	-1.84285	-1.77063	19.8999	3	3	3	11.7	50.199	0	28.443	21523000	5	Q86TP1;A0A3B3ITN0;Q5SZG1	Q86TP1;A0A3B3ITN0	Protein prune homolog
EPHX1	0.0344597	0.467981	0.798319				0.342644	0.279037	0.345178	0.393644	0.36323	0.313364	21.4601	7	7	7	24	52.948	0	54.768	75010000	10	P07099;B1AQP9;B1AQP8	P07099	Epoxide hydrolase 1
APPL1	0.0344127	0.42988	0.801574				1.53885	1.5717	1.59639	1.62481	1.54432	1.64103	22.4685	11	11	11	22.6	79.663	0	100.5	208930000	17	Q9UKG1;C9K0C4;C9JAB0	Q9UKG1	DCC-interacting protein 13-alpha
SEPHS1	0.0342722	0.187607	0.829836				0.0682735	-0.163049	-0.0460873	-0.00852585	-0.0498657	0.0203457	21.4799	5	5	5	21.9	42.91	0	39.452	38023000	5	P49903;Q5T5U6	P49903	Selenide, water dikinase 1
CTNNA1	0.0341444	0.479331	0.799827				0.922491	1.0085	1.00812	1.0167	1.03267	0.992176	20.9868	11	11	11	18.3	100.07	0	85.649	97673000	16	P35221;G3XAM7;P26232;H0YBB8;E5RGY7;A0A0A0MTJ6;A0A0A0MRI5;Q9UI47;E5RFM3;E5RJL0;E5RIE0;E5RHV7;E5RGY6;E5RG03;E5RIB1;REV__Q9P2T0	P35221;G3XAM7	Catenin alpha-1
RAB3GAP2	0.0340554	0.62331	0.793688				1.51811	1.57178	1.48932	1.56024	1.56833	1.55281	21.3876	22	22	22	22.9	155.98	0	155.92	167360000	31	Q9H2M9	Q9H2M9	Rab3 GTPase-activating protein non-catalytic subunit
UCHL3	0.0337871	0.2375	0.822811				2.16518	2.26405	2.30942	2.3402	2.28523	2.21459	25.1249	8	8	8	55.7	26.182	0	87.728	439080000	17	P15374;A0A087WTB8;Q5TBK7	P15374;A0A087WTB8;Q5TBK7	Ubiquitin carboxyl-terminal hydrolase isozyme L3;Ubiquitin carboxyl-terminal hydrolase
SRSF4	0.0334819	0.233128	0.824754				1.42248	1.53922	1.38679	1.42612	1.53896	1.48385	23.0328	8	4	4	15.6	56.678	0	37.267	111560000	7	Q08170;A0A0D9SEM4	Q08170;A0A0D9SEM4	Serine/arginine-rich splicing factor 4
PFDN4	0.0334152	0.451187	0.805835				1.484	1.56853	1.58531	1.58012	1.58907	1.5689	26.6305	3	3	3	29.1	15.314	0	33.661	311660000	8	Q9NQP4;E9PQY2	Q9NQP4;E9PQY2	Prefoldin subunit 4
RBM10	0.0328643	0.105221	0.864816				-1.39284	-1.00966	-1.1539	-1.16204	-1.12568	-1.17008	19.446	5	4	4	6.6	103.53	0	27.508	27854000	5	P98175	P98175	RNA-binding protein 10
RAB3A	0.0327727	0.254913	0.82468				-0.128399	-0.25957	-0.220122	-0.136108	-0.236219	-0.137445	20.7842	3	2	1	19.1	24.984	0	19.344	23476000	4	P20336;S4R3Q3	P20336	Ras-related protein Rab-3A
HSPB11	0.032752	0.443024	0.809507				1.30779	1.37737	1.41484	1.38957	1.40375	1.40494	23.2438	4	4	4	47.2	16.297	0	27.234	49665000	5	Q9Y547;A6NIR2;X6R7Y7	Q9Y547;A6NIR2;X6R7Y7	Intraflagellar transport protein 25 homolog
NUP205	0.0325041	0.393052	0.813906				2.24252	2.34832	2.31977	2.32644	2.36516	2.31652	21.5789	29	29	29	20.6	227.92	0	214	307000000	35	Q92621;U3KPX2;U3KQ97;U3KQ47	Q92621	Nuclear pore complex protein Nup205
KRTCAP2	0.0320053	0.0701468	0.886645				-1.94761	-1.57822	-1.914	-1.72166	-1.63209	-1.99006	20.2413	1	1	1	12.5	14.678	0.0024988	8.3899	4957800	1	Q8N6L1;A0A6I8PRU6;A0A6I8PLD9	Q8N6L1;A0A6I8PRU6;A0A6I8PLD9	Keratinocyte-associated protein 2
WDR35	0.0312977	0.100783	0.870467				-2.82726	-2.8659	-2.71714	-2.85307	-2.89427	-2.56907	17.6521	2	2	2	2.2	133.55	0	15.666	12976000	2	Q9P2L0;H0Y6C0;F8WB94	Q9P2L0;H0Y6C0;F8WB94	WD repeat-containing protein 35
TAF5L	0.031271	0.116113	0.864805				-1.38545	-1.66472	-1.39009	-1.45882	-1.49955	-1.38809	18.3945	2	2	2	5.4	66.155	0	16.493	7580900	2	O75529	O75529	TAF5-like RNA polymerase II p300/CBP-associated factor-associated factor 65 kDa subunit 5L
RTN4	0.0309591	0.19418	0.84615				2.39221	2.46558	2.43261	2.5731	2.38338	2.42679	22.8367	9	9	9	14.7	129.93	0	84.323	337090000	14	Q9NQC3;F8W914;H7C106;A0A0U1RQR6	Q9NQC3;F8W914	Reticulon-4;Reticulon
PSME1	0.0308339	1.35235	0.802302				2.72666	2.73629	2.73803	2.7803	2.76735	2.74582	24.8285	10	10	10	41.4	28.723	0	94.418	446900000	22	Q06323;H0YKK6;H0YLU2	Q06323	Proteasome activator complex subunit 1
TJP2	0.0307754	0.106986	0.869493				-2.34407	-2.24791	-2.58872	-2.32921	-2.3548	-2.40435	18.6635	4	4	4	9.2	133.96	0	35.788	26990000	7	Q9UDY2;A0A3B3ISF1;A0A3B3IU51;A0A3B3ISZ5;A0A3B3IRI3;A0A3B3ITE1;A0A1B0GTW1;A0A2R8YDH4;A0A3B3IRV6;U3KQJ2;A0A3B3IU26;B1AN86;A0A3B3IT83;A0A3B3IS03	Q9UDY2;A0A3B3ISF1;A0A3B3IU51;A0A3B3ISZ5;A0A3B3IRI3;A0A3B3ITE1;A0A1B0GTW1;A0A2R8YDH4;A0A3B3IRV6	Tight junction protein ZO-2
PEX19	0.0307083	0.0313624	0.927062				-4.67006	-5.23373	-5.74982	-5.23083	-5.34859	-4.98207	17.198	8	1	0	34.9	33.668	0.0013252	11.306	2405600	1	H0YJ60;H0YDY4;Q5TAQ7;Q5TAQ5;V9GYQ9;Q5TAQ8;V9GY54	H0YJ60;H0YDY4
PLEC	0.0305452	0.827547	0.810475				2.28547	2.24068	2.24888	2.28337	2.30857	2.27472	20.1336	37	37	36	11.1	531.78	0	287.33	333600000	43	Q15149;H0YDN1;E9PMV1;E9PKG0;E9PQ28;E9PIA2	Q15149;H0YDN1	Plectin
NSRP1;CCDC55	0.0303516	0.080836	0.883721				-3.9397	-4.11269	-4.37909	-4.12484	-4.04738	-4.16821	16.4927	1	1	1	3.6	66.389	0.0025355	8.6815	2120900	1	Q9H0G5;K7EK40;K7EMD8;K7ERM9;A0A024QZ33	Q9H0G5;K7EK40;K7EMD8;K7ERM9;A0A024QZ33	Nuclear speckle splicing regulatory protein 1
CBX1	0.0301994	0.197919	0.849203				0.431808	0.296047	0.264434	0.405388	0.369505	0.307995	24.4987	6	5	5	40.5	21.418	0	50.41	189650000	17	P83916;J3KS05;K7ELA4;B5MD17;C9JWS9	P83916;J3KS05;K7ELA4;B5MD17;C9JWS9	Chromobox protein homolog 1
SRPRB	0.0301377	0.340563	0.82914				1.13058	1.03522	1.01307	1.10071	1.07883	1.08975	22.0044	5	5	5	20.7	29.702	0	42.708	67315000	7	Q9Y5M8;H7C4H2;C9J5Z8	Q9Y5M8;H7C4H2	Signal recognition particle receptor subunit beta
BMS1	0.0300156	0.233217	0.844028				-0.160164	-0.0802565	-0.1945	-0.189684	-0.0836964	-0.0714931	18.89	7	7	7	9.7	145.81	0	45.508	24776000	7	Q14692	Q14692	Ribosome biogenesis protein BMS1 homolog
NCAPH	0.0294498	0.257545	0.843846				1.84504	1.80291	1.81234	1.93394	1.78792	1.82678	22.6517	11	11	11	28.3	82.562	0	116.6	237220000	23	Q15003;E9PHA2;C9J470;H7C415;C9JZP1	Q15003;E9PHA2;C9J470	Condensin complex subunit 2
SUPT16H	0.0293322	0.451352	0.826996				5.55353	5.60962	5.64884	5.63243	5.64112	5.62644	25.5973	40	40	40	45.9	119.91	0	323.31	2741300000	87	Q9Y5B9;G3V5A4;G3V401	Q9Y5B9	FACT complex subunit SPT16
BAIAP2L1	0.0288296	0.169218	0.86037				-0.576426	-0.693412	-0.699676	-0.635998	-0.710395	-0.536632	20.7455	9	9	9	23.1	56.882	0	57.934	54497000	11	Q9UHR4	Q9UHR4	Brain-specific angiogenesis inhibitor 1-associated protein 2-like protein 1
DDT;DDTL	0.0286118	0.205701	0.854801				3.03968	2.92253	2.86401	2.98172	2.94117	2.98917	27.1326	8	8	8	83.1	12.712	0	115.91	1030000000	16	P30046;J3KQ18;A6NHG4;B5MC82;H7C342	P30046;J3KQ18;A6NHG4;B5MC82	D-dopachrome decarboxylase;D-dopachrome decarboxylase-like protein
C9orf142	0.0282087	0.446725	0.834712				1.12911	1.10333	1.12556	1.10011	1.15312	1.18939	21.3749	4	4	4	24.5	21.639	0	34.338	35352000	5	Q9BUH6	Q9BUH6	Protein PAXX
ARPC2	0.0278413	1.01028	0.824581				3.32248	3.36114	3.32751	3.36803	3.35607	3.37057	25.0085	14	14	14	50.7	34.333	0	111.24	675060000	28	O15144;C9JTV5;G5E9J0;H7C3F9;G5E9S7	O15144	Actin-related protein 2/3 complex subunit 2
ACOT7	0.0275183	0.18956	0.862501			yes	2.43099	2.39884	2.45285	2.49648	2.51943	2.34933	24.3378	11	11	11	33.9	41.796	0	92.724	424060000	14	O00154;K7EKP8;Q6ZUV0	O00154;K7EKP8	Cytosolic acyl coenzyme A thioester hydrolase
C1orf226	0.0272261	0.056166	0.907434				-4.58509	-4.53719	-4.14349	-4.21554	-4.44853	-4.52002	16.6889	1	1	1	8.1	29.057	0.0024588	8.1109	1267800	1	A1L170;F8W6W0	A1L170;F8W6W0	Uncharacterized protein C1orf226
ARF6	0.027044	0.142872	0.870836				-0.725653	-0.55869	-0.786936	-0.696097	-0.652116	-0.641933	22.5949	3	3	3	30.3	20.082	0	23.533	50678000	4	P62330	P62330	ADP-ribosylation factor 6
HNRNPK	0.0270402	0.300524	0.853387				4.99298	4.91781	4.86901	4.94225	4.96291	4.95576	27.8308	20	20	2	48.6	50.976	0	323.31	5490700000	75	P61978;S4R457;S4R359	P61978	Heterogeneous nuclear ribonucleoprotein K
TBC1D15	0.0270389	0.0421922	0.918452				1.91389	1.92875	2.55198	2.10307	2.27622	2.09643	22.0897	11	11	3	18.7	79.49	0	84.948	160680000	16	Q8TC07;F8WDJ1;F8WF35;F8WCB5	Q8TC07	TBC1 domain family member 15
PRKDC	0.026611	0.500923	0.845051				5.61733	5.57344	5.54308	5.58834	5.60761	5.61773	23.4998	106	106	106	32.1	469.08	0	323.31	2609700000	162	P78527;F5GX40;H0YG84	P78527	DNA-dependent protein kinase catalytic subunit
KLHL36	0.0265891	0.0557522	0.908831				-4.66035	-4.97438	-4.85254	-4.54414	-4.85307	-5.0103	16.8084	1	1	1	2.3	69.895	0.0024606	8.1266	3443100	1	Q8N4N3	Q8N4N3	Kelch-like protein 36
CBWD1;CBWD2;CBWD3;CBWD5	0.0264273	0.13025	0.875901				-0.669062	-0.462578	-0.474574	-0.464506	-0.573134	-0.489291	20.151	3	3	3	15.7	44.068	0	31.27	19794000	4	Q9BRT8;C9J3G2;A0A087X140;Q8IUF1;F8WEG4;A0A0A0MRU4;Q5RIB0;A0A0A6YYH9;A0A087WWG3;F2Z2T4;F8WEU0;A0A087WZQ3;A0A0B4J1T6;A0A087WTC0;Q5JTY5;Q5RIA9;Q6NVZ8;H0Y857;Q5RIB3;E7EUZ7;Q5RIB5;Q5JTY2;A0A087X1C0;A0A0B4J2F1;A0A087WYD2;Q4V339;H0Y5V3;A0A0B4J2E3	Q9BRT8;C9J3G2;A0A087X140;Q8IUF1;F8WEG4;A0A0A0MRU4;Q5RIB0;A0A0A6YYH9;A0A087WWG3;F2Z2T4;F8WEU0;A0A087WZQ3;A0A0B4J1T6;A0A087WTC0;Q5JTY5;Q5RIA9	COBW domain-containing protein 1;COBW domain-containing protein 2;COBW domain-containing protein 3;COBW domain-containing protein 5
RFC4	0.0264257	0.117464	0.879783				-1.0096	-1.18109	-1.19865	-1.2062	-1.0164	-1.08746	21.5541	8	8	8	38	39.681	0	70.148	58505000	10	P35249;C9JZI1;C9J8M3;C9JGY5;F8WE44;C9JXZ7;C9JW34;H7C1P0	P35249;C9JZI1;C9J8M3	Replication factor C subunit 4
XPOT	0.0260248	0.46996	0.849984				2.46596	2.38927	2.45035	2.45725	2.45477	2.47162	22.9131	25	25	25	38.7	109.96	0	199.7	355420000	34	O43592;F8WDU6;F5GYW6;F5GZM3	O43592	Exportin-T
TTC5	0.0258792	0.236359	0.864089				0.0243206	0.103039	0.0377932	0.15094	0.0351791	0.0566711	22.2993	8	8	8	25	48.927	0	57.363	134190000	9	Q8N0Z6;H9KV81	Q8N0Z6	Tetratricopeptide repeat protein 5
[truncated: 2,484 more rows]

## Sheet: Aggregate fraction
Supplementary Data for Fig. 2f, Supplementary Fig. 4f
Lists of proteins identified and quantified in aggregate fractions isolated from NDUFA11 KO versus WT HEK 293T cells by LC-MS/MS analysis.
[truncated: 3,400 more rows]

[truncated: 1 more sheets: Mitochondrial fraction]
