# Supplementary material for: Immunoproteasome-specific subunit PSMB9 induction is required to regulate cellular proteostasis upon mitochondrial dysfunction
Source: Nat Commun. 2023 Jul 11;14:4092. doi: 10.1038/s41467-023-39642-8 (PMC10336106; doi:10.1038/s41467-023-39642-8)
Supplement: Supplementary file 6 — Supplementary Data 4 [file 41467_2023_39642_MOESM6_ESM.xlsx]

## Sheet: isolated proteasomes
Supplementary Data for Fig. 4b, Supplementary Fig. 6d
Lists of proteins identified and quantified in isolated proteasomes from NDUFA11 KO versus WT and NDUFA13 KO versus WT HEK 293T cells by LC-MS/MS analysis.
										Proteasomes purified from NDUFA11 KO versus WT cells Data determined across Replicates 1 - 3				Proteasomes purified from NDUFA13 KO versus WT cells Data determined across Replicates 1 - 3				NDUFA11 KO versus WT experiments (3 replicates)																														NDUFA13 KO versus WT experiments (3 replicates)
	Protein group ID	Protein IDs	Majority protein IDs	Gene names	Protein description	Mol. weight [kDa]	Sequence coverage [%]	Q-value	Score	Quantified in 3/3 replicates	Mean log2 fold-change NDUFA11-KO/WT	P-value*	-Log10 p-value	Quantified in 3/3 replicates	Mean log2 fold-change NDUFA13-KO/WT	P-value*	-Log10 p-value	Sequence coverage [%] NDUF11 Rep1	Sequence coverage [%] NDUF11 Rep2	Sequence coverage [%] NDUF11 Rep3	Peptides NDUF11 Rep1	Peptides NDUF11 Rep2	Peptides NDUF11 Rep3	Unique peptides NDUF11 Rep1	Unique peptides NDUF11 Rep2	Unique peptides NDUF11 Rep3	Ratio NDUFA11-KO/WT normalized Rep1	Ratio NDUFA11-KO/WT normalized Rep2	Ratio NDUFA11-KO/WT normalized Rep3	log2 ratio NDUFA11-KO/WT normalized Rep1	log2 ratio NDUFA11-KO/WT normalized Rep2	log2 ratio NDUFA11-KO/WT normalized Rep3	Ratio variability [%] NDUFA11 Rep1	Ratio variability [%] NDUFA11 Rep2	Ratio variability [%] NDUFA11 Rep3	Ratio count NDUFA11 Rep1	Ratio count NDUFA11 Rep2	Ratio count NDUFA11 Rep3	Intensity NDUFA11 Rep1	Intensity L NDUFA11 Rep1	Intensity H NDUFA11 Rep1	Intensity NDUFA11 Rep2	Intensity L NDUFA11 Rep2	Intensity H NDUFA11 Rep2	Intensity NDUFA11 Rep3	Intensity L NDUFA11 Rep3	Intensity H NDUFA11 Rep3	Sequence coverage [%] NDUF13 Rep1	Sequence coverage [%] NDUF13 Rep2
	1017	P04792;F8WE04;C9J3N8	P04792	HSPB1	Heat shock protein beta-1	22.782	94.1	0	323.31	1	2.07351	9.56471e-05	4.01933	1	2.86911	4.48679e-05	4.34806	29.3	46.8	94.1	5	6	22	5	6	22	2.8548	2.2482	6.592	1.25404	2.23324	2.73326	31.37	18.011	34.986	5	9	36	24903000	6308600	18595000	347930000	21687000	326240000	11009000000	1107300000	9902100000	29.3	93.7
	1154	P21333-2;P21333;Q60FE5;A0A087WWY3;F8WE98;H0Y5C6;H0Y5F3;H7C2E7;H7C5L4	P21333-2;P21333;Q60FE5;A0A087WWY3	FLNA	Isoform 2 of Filamin-A;Filamin-A;Filamin-A;Filamin-A	280.01	31.7	0	323.31	1	1.65777	0.000310075	3.50853	1	1.06653	0.0362061	1.44122	12.4	13	23.8	23	20	44	22	20	44	2.6513	2.0301	4.0118	1.13981	1.79721	2.03631	36.429	75.963	69.971	19	17	39	19084000	4363400	14721000	50373000	3972700	46400000	2014200000	320650000	1693600000	5.5	13.3
	1195	P28065;A2ACR1;P28065-2;A0A0G2JJA7;A2ACR0;A0A0G2JJ13;A0A0G2JHI2;A0A0G2JJQ0	P28065;A2ACR1;P28065-2;A0A0G2JJA7	PSMB9	Proteasome subunit beta type-9;Proteasome subunit beta type;Isoform LMP2.S of Proteasome subunit beta type-9;Proteasome subunit beta type	23.264	42	0	22.477	1	1.49883	0.000367801	3.43439	1	1.81348	0.00956412	2.01936	11.4	27.9	27.9	2	4	4	2	4	4	2.8514	2.1062	3.144	1.24015	1.74731	1.50902	110.47	64.087	45.58	2	4	4	681770	147970	533790	11383000	914620	10468000	128270000	31973000	96292000	9.6	4.6
	1063	P08758;E9PHT9;D6RBE9;D6RBL5;D6RCN3	P08758;E9PHT9;D6RBE9;D6RBL5	ANXA5	Annexin A5;Annexin;Annexin;Annexin	35.936	51.9	0	323.31	1	1.49046	0.000727576	3.13812	1	0.979203	0.0571666	1.24286	17.8	33.4	48.4	5	8	12	5	8	12	2.6177	3.0767	2.8906	1.00653	1.93603	1.52882	78.03	57.808	39.589	6	6	12	10901000	2030000	8870700	20964000	844870	20119000	717450000	122980000	594470000	15.3	20.9
	1416	P63261;P60709;Q6S8J3;A0A2R8YFE2;A5A3E0;P0CG38;Q9BYX7;P0CG39	P63261;P60709	ACTG1;ACTB	Actin, cytoplasmic 2;Actin, cytoplasmic 1	41.792	76.5	0	323.31	1	1.65184	0.000448158	3.34857	1	0.891445	0.0282947	1.54829	68.3	59.2	76.5	24	17	38	2	0	2	3.3381	2.7197	2.0128	1.45828	2.40998	1.08726	50	86.523	65.087	38	31	95	1116600000	225460000	891140000	827590000	44100000	783490000	43834000000	9667100000	34167000000	60.8	72.3
	581	F5H5D3;Q9BQE3;A0A1W2PQM2;F8VRZ4;F8VS66;F8VWV9;F8VX09;F8VRK0;F8W0F6;F8VXZ7	F5H5D3;Q9BQE3;A0A1W2PQM2	TUBA1C	Tubulin alpha chain;Tubulin alpha-1C chain;Tubulin alpha-1C chain	57.73	57.8	0	194.81	1	1.41083	0.000852499	3.06931	1	1.70125	0.00600505	2.22148	43.9	50.5	57.8	19	24	37	1	2	2	2.5422	1.8185	3.1516	1.04819	1.55907	1.62523	147.28	55.285	40.634	2	4	4	1325600	557850	767770	17674000	1060400	16614000	260820000	32371000	228450000	48.9	55.7
	775	J3QRS3;P19105;O14950;J3KTJ1;P24844;P24844-2	J3QRS3;P19105;O14950	MYL12A;MYL12B	Myosin regulatory light chain 12A;Myosin regulatory light chain 12A;Myosin regulatory light chain 12B	20.457	37.3	0	82.913	1	1.18348	0.00362833	2.44029	1	1.52829	0.00434745	2.36176	5.6	11.3	27.7	1	1	3	1	1	3	2.3299	1.328	3.5391	0.893828	0.976529	1.68009			46.934	1	1	2	1091200	295600	795650	1675500	85087	1590400	110820000	19167000	91655000	5.6	20.9
	1236	P31949	P31949	S100A11	Protein S100-A11	11.74	56.2	0	160.22	1	1.48565	0.00524856	2.27996		1.48572	0.0419586	1.37718	19	25.7	56.2	2	2	5	2	2	5	1.6053	3.4279	4.0659	0.421294	1.87375	2.16191	80.804		28.821	2	1	3	731020	221100	509910	1598100	60455	1537700	75760000	8416200	67344000	0	35.2
	1949	Q99536;Q99536-3;K7ERT7;Q99536-2;K7ESA3;K7ENX2;K7EM19;K7EJM4;K7ER81	Q99536;Q99536-3;K7ERT7;Q99536-2	VAT1	Synaptic vesicle membrane protein VAT-1 homolog;Isoform 3 of Synaptic vesicle membrane protein VAT-1 homolog;Synaptic vesicle membrane protein VAT-1 homolog (Fragment);Isoform 2 of Synaptic vesicle membrane protein VAT-1 homolog	41.92	42.7	0	154.06	1	1.11376	0.00347924	2.45852	1	1.17378	0.00931134	2.03099	18.8	29.8	28	5	9	8	5	9	8	2.1578	2.4728	2.3659	0.909738	1.09647	1.33508	28.601	41.142	47.361	6	7	8	10002000	7575700	2426200	15322000	1347200	13975000	706300000	161570000	544730000	12	38.9
	1281	P40926;P40926-2;G3XAL0	P40926;P40926-2;G3XAL0	MDH2	Malate dehydrogenase, mitochondrial;Isoform 2 of Malate dehydrogenase, mitochondrial;Malate dehydrogenase	35.503	72.5	0	323.31	1	1.19735	0.00301822	2.52025	1	0.104042	0.593204	0.226796	61.2	17.2	55	19	4	15	19	4	15	3.8766	1.1979	1.8678	1.60903	1.14535	0.83767	49.158	60.637	32.288	20	5	17	148910000	31462000	117450000	28010000	3931600	24078000	1270500000	344000000	926500000	56.5	42
	1691	Q16643;Q16643-3;Q16643-2;D6R9W4;D6RCR4;D6RFI1;D6R9Q9	Q16643;Q16643-3;Q16643-2;D6R9W4	DBN1	Drebrin;Isoform 3 of Drebrin;Isoform 2 of Drebrin;Drebrin (Fragment)	71.428	27	0	258.89	1	1.20477	0.00356393	2.44807		1.1845	0.00857979	2.06652	6.9	8.6	16.6	3	4	12	3	4	12	2.305	1.4635	2.1219	0.877244	1.74792	0.989142	64.204	36.409	30.105	3	4	13	1245900	373920	871930	11175000	1046800	10129000	480690000	108590000	372100000	0	19.1
	714	H7BZJ3	H7BZJ3	PDIA3	Protein disulfide-isomerase A3 (Fragment)	13.519	58.5	0	123.01	1	1.20925	0.00299915	2.523	1	1.24932	0.0130148	1.88556	39	32.5	56.9	5	3	7	1	1	1	2.9404	1.5103	2.2035	1.16206	1.60992	0.855768			4.6958	1	1	2	3125200	857400	2267800	5810900	476380	5334500	69678000	18857000	50822000	48.8	58.5
	2185	Q9ULV4;Q9ULV4-2;Q9ULV4-3;B4E3S0;H0YHL7;F8W1H8;F8VUX3;F8VSA4;F8VRE9;F8VTT6;F8VVB7;F8VV53;H3BRY3;P31146	Q9ULV4;Q9ULV4-2;Q9ULV4-3;B4E3S0;H0YHL7	CORO1C	Coronin-1C;Isoform 2 of Coronin-1C;Isoform 3 of Coronin-1C;Coronin;Coronin-1C (Fragment)	53.248	38	0	232.54	1	1.38182	0.0138147	1.85966	1	1.24371	0.00719844	2.14276	2.5	3.4	34.2	1	1	12	1	1	12	1.3399	1.859	4.1877	0.115058	1.91834	2.11206		42.737	5.7818	1	3	8	1366300	477760	888530	12439000	960520	11478000	439870000	62715000	377150000	2.5	9.7
	2007	Q9BX68	Q9BX68	HINT2	Histidine triad nucleotide-binding protein 2, mitochondrial	17.162	36.8	0	22.189	1	1.27907	0.012392	1.90686	1	1.30436	0.024533	1.61025	36.8	12.3	12.3	4	1	1	4	1	1	7.313	1.2068	2.1892	2.51635	0.410149	0.910707	63.656			4	1	1	4458900	478290	3980600	1450500	297190	1153300	15072000	2753000	12319000	19	12.3
	1115	P14854;K7EQD3	P14854	COX6B1	Cytochrome c oxidase subunit 6B1	10.192	44.2	0	42.497	1	1.01446	0.0132947	1.87632	1	1.18188	0.0132247	1.87861	26.7	26.7	44.2	2	2	3	2	2	3	3.9056	1.1012	2.2043	1.64921	0.398224	0.995962	45.888	35.016	25.956	2	2	3	3673400	812190	2861200	2390800	420470	1970300	84761000	20810000	63951000	26.7	26.7
	1045	P07355;P07355-2;H0YMD0;H0YMU9;H0YN42;H0YM50;A6NMY6;H0YKS4;H0YNP5;H0YN28;H0YL33;H0YMM1;H0YKL9;H0YKZ7;H0YLV6;H0YMT9;H0YKX9;H0YMW4;H0YNA0;H0YKV8;H0YN52;H0YMD9;H0YLE2;H0YKN4;H0YNB8	P07355;P07355-2;H0YMD0;H0YMU9;H0YN42;H0YM50;A6NMY6;H0YKS4;H0YNP5;H0YN28;H0YL33	ANXA2;ANXA2P2	Annexin A2;Isoform 2 of Annexin A2;Annexin (Fragment);Annexin;Annexin (Fragment);Annexin (Fragment);Putative annexin A2-like protein;Annexin (Fragment);Annexin (Fragment);Annexin (Fragment);Annexin (Fragment)	38.604	65.2	0	301.78	1	1.10432	0.0110252	1.95762	1	0.507668	0.179549	0.745817	36.6	19.8	57.8	12	6	21	12	6	21	4.688	1.6534	1.9966	1.94463	0.498065	0.870271	36.161	84.518	37.636	10	7	23	13054000	2132200	10922000	16429000	3634700	12795000	1249500000	343730000	905740000	30.1	15.6
	1002	P00505;P00505-2	P00505;P00505-2	GOT2	Aspartate aminotransferase, mitochondrial;Isoform 2 of Aspartate aminotransferase, mitochondrial	47.517	39.1	0	154.54	1	1.21436	0.0350119	1.45578	1	0.510213	0.23991	0.619952	21.9	5.3	22.8	7	1	6	7	1	6	4.9475	1.2518	3.3937	2.15663	-0.168704	1.65515	52.69		58.916	8	1	3	21675000	3101800	18573000	790340	130230	660110	125630000	22538000	103090000	19.1	5.1
	1113	P14625;Q96GW1;A0A1W2PRR1;H0YIV0;Q58FF3;F8W026;F8VPC7	P14625	HSP90B1	Endoplasmin	92.468	52.2	0	323.31	1	0.899133	0.0119086	1.92414	1	0.0162748	0.493143	0.307027	35.1	18.2	43.7	26	8	33	24	8	31	2.6359	1.6158	2.1931	1.0744	0.621863	1.00114	63.361	43.828	33.725	21	7	39	47981000	13891000	34089000	12516000	1002600	11513000	2072100000	537680000	1534500000	20.8	24.3
	1174	P24752;P24752-2;H0YEL7;E9PRQ6;E9PKF3	P24752	ACAT1	Acetyl-CoA acetyltransferase, mitochondrial	45.199	48	0	118.08	1	0.873668	0.015914	1.79822	1	0.543187	0.137423	0.86194	23.7	2.8	16.4	6	1	4	6	1	4	2.7679	1.9949	2.4063	1.13985	0.492772	0.988377	45.717		54.574	6	1	4	4820600	1141200	3679400	780490	123180	657310	117690000	35137000	82554000	7.3	5.9
	1348	P50454;E9PPV6;E9PKH2;E9PR70;E9PK86;E9PMI5;E9PNX1;E9PJH8;E9PIG2;E9PRS3;E9PQ34;H0YEP8;E9PLA6	P50454;E9PPV6;E9PKH2;E9PR70	SERPINH1	Serpin H1;Serpin H1;Serpin H1;Serpin H1 (Fragment)	46.44	48.1	0	265.89	1	1.07194	0.00926988	2.03293	1	1.4431	0.00361403	2.44201	8.1	18.2	48.1	2	5	17	2	5	17	4.1588	0.83374	1.4563	1.76382	0.739613	0.71239	47.888	50.699	47.53	2	6	19	1499500	271400	1228100	43377000	5870600	37506000	1854800000	604180000	1250700000	11.5	26.1
	1214	P30084	P30084	ECHS1	Enoyl-CoA hydratase, mitochondrial	31.387	41.7	0	194	1	1.05168	0.0169785	1.7701	1	0.794346	0.11603	0.93543	35.5	6.6	20	7	1	3	7	1	3	4.7528	0.9472	2.2073	1.9291	0.394289	0.831658	63.289			8	1	1	8729700	1579400	7150300	2694700	427970	2266800	21858000	2632200	19226000	24.5	13.1
	1062	P08670;B0YJC4;B0YJC5;A0A1B0GTT5;A0A1B0GVG8;H7C5W5;P41219;P41219-2;P17661;F8W835	P08670;B0YJC4	VIM	Vimentin;Vimentin variant 3	53.651	84.1	0	323.31	1	0.818987	0.0283411	1.54758	1	0.992142	0.0192333	1.71595	26.2	39.3	78.8	9	15	55	9	14	50	1.7293	0.84991	2.7126	0.600592	0.433738	1.42263	32.337	86.64	56.397	8	16	84	10069000	3300100	6768600	45730000	10019000	35711000	8931900000	2025900000	6906000000	30.5	81.5
	1056	P08133-2;P08133;E5RK69;E7EMC6;E5RFF0;E5RJF5;E5RI05;E5RK63;H0YC77;E5RIU8;E5RJR0	P08133-2;P08133;E5RK69;E7EMC6	ANXA6	Isoform 2 of Annexin A6;Annexin A6;Annexin;Annexin	72.423	26.1	0	50.258	1	0.791004	0.0265928	1.57524	1	0.718683	0.069114	1.16043	15.9	11.5	12.8	8	5	6	8	5	6	1.7379	1.8885	2.5763	0.339068	0.786916	1.24703	31.544	59.845	19.955	8	4	6	5013600	1571000	3442600	4804600	649540	4155100	133590000	28787000	104800000	8.3	7.8
	325	B5MDF5;J3KQE5;P62826;F5H018;H0YFC6;B4DV51	B5MDF5;J3KQE5;P62826;F5H018;H0YFC6;B4DV51	RAN	GTP-binding nuclear protein Ran;GTP-binding nuclear protein Ran (Fragment);GTP-binding nuclear protein Ran;GTP-binding nuclear protein Ran (Fragment);GTP-binding nuclear protein Ran (Fragment);GTP-binding nuclear protein Ran	26.224	37.8	0	40.118	1	0.940386	0.0364003	1.43889	1	0.332	0.535109	0.271558	8.6	10.3	37.8	2	2	12	2	2	12	4.1121	1.4735	2.2421	1.77329	-0.020014	1.06788	240.7	0.17026	57.44	2	2	13	3042600	1622500	1420000	1563400	295940	1267500	1456100000	378370000	1077700000	4.7	18.9
	311	B4DXW1;P61158;Q9P1U1-2;Q9P1U1-3;Q9P1U1;F8WDR7;A0A0A0MTI9;H7C4J1;C9IZN3;Q9C0K3	B4DXW1;P61158	ACTR3	Actin-related protein 3;Actin-related protein 3	42.003	33	0	22.847	1	0.85297	0.0145106	1.83831		0.80148	0.0336857	1.47255	20.4	10.1	12.8	4	3	4	4	3	4	1.9021	2.053	2.0805	0.749044	0.907817	0.90205	15.875	19.295	28.045	3	2	4	972050	219560	752480	2112200	99493	2012700	78106000	20581000	57524000	0	4.4
	1367	P51991-2;P51991;H7C1J8	P51991-2;P51991	HNRNPA3	Isoform 2 of Heterogeneous nuclear ribonucleoprotein A3;Heterogeneous nuclear ribonucleoprotein A3	37.029	31.5	0	63.457	1	0.764125	0.0350119	1.45578	1	0.301921	0.225738	0.646395	9.8	11.5	19.1	3	2	5	3	2	5	2.2847	1.6772	2.3319	0.937337	0.157627	1.19741	22.217		21.698	3	1	6	4263200	1182600	3080600	2571300	81276	2490000	122530000	27298000	95227000	9.8	5.9
	1257	P35580;P35580-5;P35580-2;P35580-3;P35580-4;E7ERA5	P35580;P35580-5;P35580-2;P35580-3;P35580-4	MYH10	Myosin-10;Isoform 5 of Myosin-10;Isoform 2 of Myosin-10;Isoform 3 of Myosin-10;Isoform 4 of Myosin-10	229	19.8	0	323.31	1	0.910323	0.0361998	1.44129		0.173294	0.366534	0.435886	3.8	3.8	15.1	5	4	22	5	4	16	4.091	1.6263	2.5135	1.69755	0.00527445	1.02814	27.996		74.137	2	1	14	1007600	71349	936220	2430100	67870	2362200	327150000	84478000	242670000	1.9	8.5
	1587	Q13185;C9JMM0;B8ZZ43;S4R2Y4	Q13185	CBX3	Chromobox protein homolog 3	20.811	47	0	46.437	1	0.79409	0.041658	1.3803	1	-0.0187795	0.511142	0.291459	37.7	19.1	42.6	7	3	6	5	2	4	2.5442	0.9408	2.8246	1.14587	-0.0138252	1.25022	14.865	49.472	34.563	6	4	4	6885000	1179300	5705700	4397900	1012000	3385900	84930000	13313000	71617000	22.4	31.7
	130	A0A0A0MSW4;P48739;P48739-3;P48739-2;B3KYB6;B3KYB7	A0A0A0MSW4;P48739;P48739-3;P48739-2;B3KYB6	PITPNB	Phosphatidylinositol transfer protein beta isoform;Phosphatidylinositol transfer protein beta isoform;Isoform 3 of Phosphatidylinositol transfer protein beta isoform;Isoform 2 of Phosphatidylinositol transfer protein beta isoform;Phosphatidylinositol trans	31.581	29.2	0	35.257	1	0.81993	0.0498355	1.30246		-1.0706	0.786351	0.104383	12.5	4.8	25.1	2	1	5	2	1	5	2.786	2.126	2.3537	1.12923	-0.118791	1.44936			89.267	1	1	5	534980	79587	455390	285140	76766	208370	281480000	53514000	227970000	4.8	8.9
	1987	Q9BUF5;K7ESM5;K7EL29;K7EN98;K7ESQ3;K7EQT3;K7EJ64;K7ERA8;K7EJZ4;K7ES63;K7EPE5	Q9BUF5;K7ESM5	TUBB6	Tubulin beta-6 chain;Tubulin beta chain (Fragment)	49.857	64.3	0	323.31	1	0.779739	0.0533848	1.27258	1	1.64672	0.00134478	2.87135	13.9	33.2	61.9	5	10	24	1	5	12	1.1379	1.3181	2.563	-0.116529	0.901893	1.55385		87.258	41.195	1	6	15	185630	69179	116460	17282000	2561100	14721000	1499700000	336790000	1162900000	13.9	41
	1127	P17066;P48741	P17066;P48741	HSPA6;HSPA7	Heat shock 70 kDa protein 6;Putative heat shock 70 kDa protein 7	71.027	19.8	0	205.03	1	0.704865	0.0414385	1.3826	1	1.16874	0.159071	0.79841	19.3	10.1	17.3	12	7	14	2	2	2	2.0383	0.67397	2.4313	0.72972	0.276116	1.10876		9.981	14.853	1	2	4	567260	329210	238050	39257000	7139500	32117000	1204300000	224330000	979980000	17.4	15.4
	1890	Q969U7-2;Q969U7;K7ENR6;V9GZ55	Q969U7-2;Q969U7;K7ENR6;V9GZ55	PSMG2	Isoform 2 of Proteasome assembly chaperone 2;Proteasome assembly chaperone 2;Proteasome assembly chaperone 2;Proteasome assembly chaperone 2 (Fragment)	26.321	44.6	0	78.847	1	1.03467	0.0117661	1.92937	1	0.95192	0.087919	1.05592	31.3	41.2	42.1	9	8	10	9	8	10	2.3015	1.7712	1.259	0.940195	1.64163	0.522192	60.162	26.487	41.296	10	7	10	70097000	22934000	47164000	29354000	2749800	26604000	1306500000	328520000	977960000	30.5	27.9
	1037	P06576;H0YH81;F8W079;F8W0P7;H0YI37	P06576;H0YH81;F8W079	ATP5B	ATP synthase subunit beta, mitochondrial;ATP synthase subunit beta (Fragment);ATP synthase subunit beta, mitochondrial (Fragment)	56.559	69.8	0	323.31	1	1.00384	0.0112993	1.94695	1	0.465453	0.12954	0.887597	59	51.6	66.5	21	16	22	21	16	22	2.8573	1.6394	1.5056	1.25697	1.30081	0.453727	43.888	26.739	39.878	28	14	30	131590000	28888000	102700000	58706000	8668000	50038000	2570700000	903730000	1667000000	46.5	50.5
	2057	Q9HAV7	Q9HAV7	GRPEL1	GrpE protein homolog 1, mitochondrial	24.279	16.1	0	13.448	1	1.2812	0.00887208	2.05197		0.967352	0.0279458	1.55368	11.1	5.1	10.1	3	1	2	3	1	2	3.8966	8.5073	1.4048	1.62803	1.86269	0.35287				1	1	1	3412200	628680	2783500	259680	11152	248530	44066000	14352000	29714000	5.1	5.1
	1504	P78406;E9PQ57;E9PPG9;B0QZ36;B0QZ37	P78406;E9PQ57;E9PPG9	RAE1	mRNA export factor;mRNA export factor;mRNA export factor	40.968	31	0	37.557	1	0.751553	0.0255475	1.59265	1	0.783004	0.133443	0.874705	7.6	5.4	21.7	2	1	6	2	1	6	2.1482	1.6124	1.7973	0.817708	0.762821	0.674129	24.398		39.618	2	1	5	634870	169760	465120	1324200	107490	1216700	86927000	32313000	54614000	7.6	11.4
	1274	P38646;D6RJI2;H0YBG6;D6RA73;H0Y8S0	P38646	HSPA9	Stress-70 protein, mitochondrial	73.68	54.2	0	323.31	1	0.765174	0.0277501	1.55674	1	0.344375	0.243076	0.614258	42.6	23.7	36.8	23	10	21	23	10	21	2.8109	1.0114	1.5152	1.1551	0.536976	0.603442	42.934	29.397	29.982	23	11	31	44147000	11617000	32529000	36204000	5559900	30644000	2173900000	736360000	1437500000	29.6	32.8
	306	B4DJV2;O75390;A0A0C4DGI3;F8VTT8;F8W4S1;H0YH82;F8VRP1;F8VX68;F8VPF9;F8VPA1;F8W1S4;F8W642;F8VZK9;F8VX07;H0YIC4;F8VWQ5;F8VRI6;F8VU34;F8VR34	B4DJV2;O75390;A0A0C4DGI3	CS	Citrate synthase;Citrate synthase, mitochondrial;Citrate synthase	50.431	31.8	0	206.27	1	1.04428	0.0121004	1.9172	1	-0.186195	0.708799	0.149477	15.2	7.5	24.7	7	2	7	6	2	7	2.4764	1.9186	1.3972	1.0201	1.64659	0.466145	29.51		39.657	7	1	6	20539000	4768200	15771000	3348900	170810	3178100	287070000	89212000	197860000	12.6	4
	607	F8W1A4;P54819-2;P54819;F8VZG5;P54819-3;P54819-5;F8VY04;P54819-6;G3V213;P54819-4;F8VPP1	F8W1A4;P54819-2;P54819;F8VZG5;P54819-3;P54819-5;F8VY04;P54819-6;G3V213;P54819-4	AK2	Adenylate kinase 2, mitochondrial;Isoform 2 of Adenylate kinase 2, mitochondrial;Adenylate kinase 2, mitochondrial;Adenylate kinase 2, mitochondrial;Isoform 3 of Adenylate kinase 2, mitochondrial;Isoform 5 of Adenylate kinase 2, mitochondrial;Adenylate kin	25.63	68.1	0	131.41	1	1.0279	0.0465653	1.33194	1	0.435178	0.236764	0.625685	64.7	15.1	55.6	11	2	11	11	2	11	6.0341	1.4259	1.7045	2.33475	0.0576185	0.691331	45.1	85.373	44.479	10	2	12	17459000	4023100	13436000	1394900	394710	1000200	342820000	93320000	249500000	34.5	47.4
	1202	P28838-2;P28838;H0Y9Q1;H0Y983	P28838-2;P28838	LAP3	Isoform 2 of Cytosol aminopeptidase;Cytosol aminopeptidase	52.771	11.7	0	6.4987	1	0.943789	0.023315	1.63236		1.25306	0.00356978	2.44736	8.2	1.8	4.1	3	1	2	3	1	2	1.7499	8.4441	1.9148	0.444889	1.75385	0.632623	31.417			2	1	1	879560	206330	673220	160580	38080	122500	11411000	2743200	8668100	0	0
	1082	P11177-3;P11177-2;P11177;C9J634;F8WF02	P11177-3;P11177-2;P11177;C9J634	PDHB	Isoform 3 of Pyruvate dehydrogenase E1 component subunit beta, mitochondrial;Isoform 2 of Pyruvate dehydrogenase E1 component subunit beta, mitochondrial;Pyruvate dehydrogenase E1 component subunit beta, mitochondrial;Pyruvate dehydrogenase E1 component su	37.514	38.7	0	144.92	1	1.04319	0.0116717	1.93286	1	-0.287375	0.755157	0.121963	19.1	4.7	26.4	5	1	9	5	1	9	3.0192	1.7458	1.3056	1.2678	1.4451	0.416674	22.868		18.888	5	1	9	6204800	1494900	4709900	2070300	149100	1921200	393290000	124970000	268320000	7.9	4.7
	932	O75131;A0A087WYQ3;H0YB26;E5RFT7;A0A087WUS8;A0A087WXR6;E5RHZ0	O75131;A0A087WYQ3	CPNE3	Copine-3;Copine-3 (Fragment)	60.13	11.4	0	10.893	1	0.615021	0.0844499	1.0734		0.25113	0.323817	0.4897	1.7	3	7.3	1	1	3	1	1	3	0.99344	1.8134	2.548	-0.332921	0.964689	1.2133			14.137	1	1	2	284760	148430	136330	905800	73780	832020	77028000	16514000	60513000	1.7	2.4
	1471	P62714;E7ESG8;H0YBN9;H0YC23;E5RJX4	P62714	PPP2CB	Serine/threonine-protein phosphatase 2A catalytic subunit beta isoform	35.575	42.4	0	170.69	1	1.09126	0.0267562	1.57258	1	1.54861	0.00935315	2.02904	8.1	8.1	30.7	1	1	7	0	0	1	1.54	2.5517	1.886	0.368835	2.30588	0.599064			76.797	1	1	6	172160	62547	109620	4842200	201570	4640700	153070000	44834000	108230000	21	21.4
	1197	P28066FLAG	P28066FLAG		Proteasome subunit alpha type-5	27.406	75.5	0	323.31	1	0.779038	0.0237658	1.62405	1	0.519073	0.293489	0.532408	68.3	70.7	75.5	16	16	27	9	7	9	2.1292	1.5539	1.5099	0.836294	0.94203	0.55879	81.996	89.419	59.621	29	41	87	1373600000	377450000	996170000	2793600000	252850000	2540700000	74691000000	23373000000	51318000000	68.3	75.5
	1106	P13797;A0A0A0MSQ0;P13797-3;P13797-2;U3KQI3;H7C4N2;Q5TBN3;P13796	P13797;A0A0A0MSQ0;P13797-3;P13797-2	PLS3	Plastin-3;Plastin-3;Isoform 3 of Plastin-3;Isoform 2 of Plastin-3	70.81	31.1	0	95.097	1	0.545813	0.0736758	1.13268	1	-0.140312	0.615735	0.210606	21	5.9	23.2	11	3	11	9	2	9	1.2789	1.111	1.9521	0.0447058	0.596629	0.996104	33.907	100.72	30.491	12	2	12	15626000	6772000	8854400	5145100	765290	4379800	690610000	149590000	541020000	11.6	8.7
	338	B7Z9I1;Q5T4U5;P11310;P11310-2;H0YDT5;E9PJM9	B7Z9I1;Q5T4U5;P11310;P11310-2	ACADM	Medium-chain-specific acyl-CoA dehydrogenase, mitochondrial;Acyl-Coenzyme A dehydrogenase, C-4 to C-12 straight chain, isoform CRA_a;Medium-chain specific acyl-CoA dehydrogenase, mitochondrial;Isoform 2 of Medium-chain specific acyl-CoA dehydrogenase, mito	42.426	52.7	0	121.84	1	0.649892	0.0736758	1.13268	1	0.280908	0.450383	0.346418	23.9	13	42.9	6	2	12	6	2	12	2.7304	0.88205	2.2041	1.18281	-0.161845	0.928714	48.368		83.38	6	1	12	6795800	1575400	5220500	1626000	213630	1412400	288080000	78306000	209770000	6.5	5.2
	1702	Q3ZCM7;A0A075B736;Q5SQY0	Q3ZCM7;A0A075B736;Q5SQY0	TUBB8	Tubulin beta-8 chain;Tubulin beta chain;Tubulin beta chain	49.775	32.9	0	323.31	1	0.629374	0.116958	0.93197		1.9949	0.000166661	3.77817	20.7	16.2	26.6	7	5	13	1	1	2	1.2564	1.1622	3.0223	0.0408648	0.0939867	1.75327			15.423	1	1	3	261180	85535	175650	6776000	67472	6708500	270330000	48085000	222250000	20.7	24.3
	1499	P68366-2;P68366;C9JEV8;C9JQ00;C9JJQ8;C9JDL2	P68366-2;P68366	TUBA4A	Isoform 2 of Tubulin alpha-4A chain;Tubulin alpha-4A chain	48.328	58.4	0	119.63	1	0.656672	0.0905785	1.04297	1	1.02241	0.0354881	1.44992	41.3	43	57.3	14	14	25	0	0	1	0.86431	2.1815	1.9787	-0.50494	1.33232	1.14264	4.2333	79.185	19.378	2	3	6	4123700	2015500	2108200	19104000	1356800	17748000	676280000	171990000	504290000	46.2	49.7
	1538	Q04837;C9K0U8;A0A0G2JLD8;E7EUY5	Q04837;C9K0U8;A0A0G2JLD8;E7EUY5	SSBP1	Single-stranded DNA-binding protein, mitochondrial;Single-stranded DNA-binding protein, mitochondrial (Fragment);Single-stranded DNA-binding protein, mitochondrial (Fragment);Single-stranded DNA-binding protein, mitochondrial (Fragment)	17.259	60.1	0	273.14	1	0.66467	0.0697298	1.15658	1	0.359987	0.289299	0.538653	23	24.3	48	3	3	5	3	3	5	2.745	1.4165	1.8436	1.28643	-0.0860457	0.793626	27.176	23.011	51.535	3	3	6	2355400	674630	1680800	6343600	1440700	4902900	155850000	50046000	105810000	27.7	52.7
	1824	Q8NBS9;Q8NBS9-2	Q8NBS9;Q8NBS9-2	TXNDC5	Thioredoxin domain-containing protein 5;Isoform 2 of Thioredoxin domain-containing protein 5	47.628	28.7	0	124.64	1	0.884158	0.0201146	1.69649	1	0.436618	0.214311	0.668955	13.9	10.2	21.8	4	3	7	4	3	7	2.4396	0.94021	1.4458	0.926969	1.31389	0.411618	48.848	40.397	17.82	4	3	7	3009200	1302400	1706800	4095800	532780	3563000	146730000	55798000	90931000	7.2	25
	1080	P11142;E9PKE3;P11142-2;E9PNE6;E9PN89;A8K7Q2;E9PLF4;E9PQQ4;E9PQK7;E9PPY6;E9PN25;E9PI65;E9PS65;E9PM13	P11142;E9PKE3;P11142-2;E9PNE6;E9PN89;A8K7Q2	HSPA8	Heat shock cognate 71 kDa protein;Heat shock cognate 71 kDa protein;Isoform 2 of Heat shock cognate 71 kDa protein;Heat shock cognate 71 kDa protein;Heat shock cognate 71 kDa protein (Fragment);Heat shock cognate 71 kDa protein	70.897	79.3	0	323.31	1	0.453735	0.135587	0.867783	1	0.338957	0.231908	0.634684	52.8	51.1	68	33	34	54	11	15	19	0.92743	0.95849	2.1793	-0.429357	0.624563	1.166	45.752	63.06	49.818	46	47	96	681760000	328390000	353380000	523630000	86842000	436790000	32935000000	7836600000	25098000000	46	66.3
	1144	P19474;P19474-2;H0YDP8	P19474;P19474-2	TRIM21	E3 ubiquitin-protein ligase TRIM21;Isoform 2 of E3 ubiquitin-protein ligase TRIM21	54.169	29.5	0	59.189	1	0.859672	0.0628419	1.20175	1	0.363188	0.464891	0.332648	29.5	3.8	16.2	11	1	5	11	1	5	1.1711	1.9878	1.9706	-0.0970826	1.98712	0.688979	58.941		56.591	10	1	4	19152000	7506800	11645000	5265200	506040	4759200	79459000	22002000	57458000	22.3	3.8
	1191	P27348;E9PG15	P27348;E9PG15	YWHAQ	14-3-3 protein theta;14-3-3 protein theta (Fragment)	27.764	49.8	0	323.31	1	0.487904	0.144716	0.839484	1	0.702565	0.18837	0.724989	23.7	9	45.3	6	1	11	4	1	8	0.68656	1.3566	1.9935	-0.860551	1.11285	1.21141	62.03		37.662	4	1	8	3786700	1877200	1909500	5057500	638980	4418500	533270000	100270000	433000000	17.6	22
	1490	P63167;F8VXL2;F8VRV5;Q96FJ2	P63167;F8VXL2;F8VRV5;Q96FJ2	DYNLL1;DYNLL2	Dynein light chain 1, cytoplasmic;Dynein light chain;Dynein light chain;Dynein light chain 2, cytoplasmic	10.366	39.3	0	8.266	1	0.506276	0.18888	0.723813	1	-0.29466	0.722009	0.141457	25.8	12.4	33.7	2	1	3	2	1	3	0.8614	1.4457	3.5505	-0.410221	0.207567	1.72148	21.675		94.325	2	1	2	6567100	3132300	3434800	535890	120090	415800	184150000	37628000	146520000	24.7	12.4
	1868	Q92598-2;Q92598-3;Q92598;Q92598-4;A0A0A0MSM0;Q5TBM3;R4GN69	Q92598-2;Q92598-3;Q92598;Q92598-4;A0A0A0MSM0	HSPH1	Isoform Beta of Heat shock protein 105 kDa;Isoform 3 of Heat shock protein 105 kDa;Heat shock protein 105 kDa;Isoform 4 of Heat shock protein 105 kDa;Heat shock protein 105 kDa	92.115	23.6	0	57.871	1	0.476196	0.137771	0.860843	1	0.649907	0.0699114	1.15545	10.8	6.6	10.2	7	3	6	5	2	4	1.6997	1.254	2.4812	0.517488	-0.262195	1.1733	37.91		13.688	4	1	3	2341300	841820	1499400	1118100	130220	987910	62462000	11998000	50464000	5.9	12.9
	1549	Q07021;I3L3Q7;I3L3B0	Q07021;I3L3Q7;I3L3B0	C1QBP	Complement component 1 Q subcomponent-binding protein, mitochondrial;Complement component 1 Q subcomponent-binding protein, mitochondrial (Fragment);Complement component 1 Q subcomponent-binding protein, mitochondrial	31.362	34.8	0	208.03	1	0.809961	0.049096	1.30895	1	0.534089	0.197125	0.705258	31.6	16	5.3	5	3	1	5	3	1	3.727	1.1349	1.4254	1.71032	0.3036	0.415963	36.787	66.805	15.179	5	2	2	2662600	406110	2256500	6355100	425540	5929500	102420000	36403000	66017000	17	5.3
	255	A2A274;Q99798	A2A274;Q99798	ACO2	Aconitate hydratase, mitochondrial;Aconitate hydratase, mitochondrial	87.819	27.3	0	221.91	1	0.444286	0.183827	0.73559		0.753717	0.0736588	1.13278	19.8	4.6	8.3	10	2	4	10	2	4	3.0163	0.87638	2.9634	1.29493	-1.14376	1.18169	49.807		55.966	8	1	3	12518000	3017700	9500700	630660	55489	575180	44677000	9792800	34885000	5.2	0
	733	I3L0N3;P46459-2;P46459	I3L0N3;P46459-2;P46459	NSF	Vesicle-fusing ATPase;Isoform 2 of Vesicle-fusing ATPase;Vesicle-fusing ATPase	82.091	15.6	0	36.42	1	0.687438	0.084274	1.07431		-0.117489	0.612829	0.21266	3.1	7.7	15.6	2	4	8	2	4	8	3.7757	1.4212	1.7448	1.56544	-0.139663	0.636535	40.708	92.316	25.284	2	3	9	697280	168190	529090	2399400	404330	1995100	252280000	83739000	168540000	1.5	3.4
	1189	P26641;P26641-2	P26641;P26641-2	EEF1G	Elongation factor 1-gamma;Isoform 2 of Elongation factor 1-gamma	50.118	35.2	0	167.26	1	0.410564	0.159299	0.797788	1	-0.120073	0.592784	0.227103	10.8	10.8	35.2	5	4	18	5	4	18	1.1414	0.90995	2.1852	-0.0990371	0.139454	1.19127	18.705	84.522	48.698	5	4	19	11563000	4796600	6766600	9244200	1640600	7603600	2506400000	550230000	1956200000	8.5	11.2
	1232	P31942-2;P31942;P31942-3;P31942-4	P31942-2;P31942;P31942-3;P31942-4	HNRNPH3	Isoform 2 of Heterogeneous nuclear ribonucleoprotein H3;Heterogeneous nuclear ribonucleoprotein H3;Isoform 3 of Heterogeneous nuclear ribonucleoprotein H3;Isoform 4 of Heterogeneous nuclear ribonucleoprotein H3	35.238	16	0	34.564	1	0.573706	0.110518	0.956569		-0.488714	0.873099	0.0589365	8.8	3.6	10.9	2	1	3	1	1	2	2.6321	1.5427	2.2186	1.21144	-0.329314	0.838997			2.2602	1	1	2	549910	103750	446160	485810	91071	394740	36239000	10138000	26101000	5.1	0
	92	E9PK01;A0A087X1X7;E9PRY8;P29692;P29692-2;E9PPR1;E9PL12;E9PQ49;E9PI39;E9PMW7;E9PIZ1;H0YCK7;P29692-4;E9PQZ1;E9PK06;E9PQC9;H0YE58;H0YE72;E9PK72;E9PKK3	E9PK01;A0A087X1X7;E9PRY8;P29692;P29692-2;E9PPR1;E9PL12;E9PQ49;E9PI39;E9PMW7;E9PIZ1;H0YCK7;P29692-4;E9PQZ1	EEF1D	Elongation factor 1-delta (Fragment);Elongation factor 1-delta;Elongation factor 1-delta;Elongation factor 1-delta;Isoform 2 of Elongation factor 1-delta;Elongation factor 1-delta (Fragment);Elongation factor 1-delta (Fragment);Elongation factor 1-delta (F	28.821	46.7	0	265.73	1	0.448322	0.166944	0.77743		0.120266	0.366534	0.435886	14.6	5	41	3	1	9	0	0	1	1.099	0.89885	2.7303	-0.0558981	0.0343143	1.36655	29.071		31.931	3	1	9	1323900	628210	695650	1555000	265850	1289100	697200000	205530000	491670000	10	33.7
	1439	P61604;B8ZZL8;S4R3N1;B8ZZ54	P61604;B8ZZL8;S4R3N1	HSPE1;HSPE1-MOB4	10 kDa heat shock protein, mitochondrial;10 kDa heat shock protein, mitochondrial;HSPE1-MOB4 readthrough	10.932	92.2	0	97.246	1	0.575125	0.0746445	1.127	1	-0.401163	0.780013	0.107898	62.7	23.5	92.2	8	3	13	8	3	13	2.5576	0.62169	1.3427	1.0336	0.0808607	0.610917	36.677	158.3	30.979	9	4	17	121790000	37615000	84180000	22684000	5474300	17210000	1439900000	428410000	1011500000	54.9	82.4
	1179	P25705;P25705-2;P25705-3;K7EK77;K7ERX7;K7ENJ4;K7EJP1;K7EQH4;K7ESA0	P25705;P25705-2;P25705-3;K7EK77;K7ERX7	ATP5A1	ATP synthase subunit alpha, mitochondrial;Isoform 2 of ATP synthase subunit alpha, mitochondrial;Isoform 3 of ATP synthase subunit alpha, mitochondrial;ATP synthase subunit alpha, mitochondrial (Fragment);ATP synthase subunit alpha, mitochondrial (Fragment	59.75	48.5	0	323.31	1	0.83341	0.0274161	1.56199	1	0.111107	0.395497	0.402856	30.7	21.5	40.5	13	9	20	13	9	20	2.8889	1.2241	1.0971	1.28739	0.905489	0.307356	44.893	19.126	43.235	10	9	18	34742000	7362200	27380000	18320000	2967500	15353000	1230300000	451090000	779160000	21.2	15.7
	1454	P62258;P62258-2;K7EM20;B4DJF2;I3L3T1;K7EIT4	P62258;P62258-2	YWHAE	14-3-3 protein epsilon;Isoform SV of 14-3-3 protein epsilon	29.174	71.8	0	193.26	1	0.543716	0.13607	0.866238	1	-0.317312	0.667049	0.175842	33.3	17.3	67.1	8	3	19	7	3	17	0.7859	2.0566	2.1969	-0.718813	1.43966	0.910303	28.479		43.613	7	1	22	13742000	7813800	5928500	2063300	170050	1893300	3074800000	768740000	2306100000	25.5	40.8
	1958	Q99832;Q99832-3;Q99832-4;Q99832-2;F8WAM2;F8WBP8;A0A0D9SG95	Q99832;Q99832-3;Q99832-4;Q99832-2	CCT7	T-complex protein 1 subunit eta;Isoform 3 of T-complex protein 1 subunit eta;Isoform 4 of T-complex protein 1 subunit eta;Isoform 2 of T-complex protein 1 subunit eta	59.366	78.8	0	323.31	1	0.506652	0.15636	0.805873	1	-0.317511	0.675392	0.170444	35.7	42	69.8	17	13	37	17	13	37	0.62124	1.4894	2.049	-1.02157	1.46134	1.08019	57.955	25.267	40.624	18	10	50	40804000	24495000	16309000	14960000	2148700	12811000	8137500000	1782300000	6355200000	37.2	58.4
	1330	P49419-2;A0A1B0GTG2;A0A1B0GW77;P49419;A0A1B0GTY9;A0A1B0GUA1;A0A1B0GW82;P49419-4;A0A0J9YWF7;A0A1B0GV49;A0A1B0GTJ4;F8WDY6;H0YHM6;A0A1B0GUY0;F8VVF2;A0A1B0GVU0	P49419-2;A0A1B0GTG2;A0A1B0GW77;P49419;A0A1B0GTY9;A0A1B0GUA1;A0A1B0GW82;P49419-4;A0A0J9YWF7;A0A1B0GV49;A0A1B0GTJ4	ALDH7A1	Isoform 2 of Alpha-aminoadipic semialdehyde dehydrogenase;Alpha-aminoadipic semialdehyde dehydrogenase;Alpha-aminoadipic semialdehyde dehydrogenase;Alpha-aminoadipic semialdehyde dehydrogenase;Alpha-aminoadipic semialdehyde dehydrogenase;Alpha-aminoadipic	55.366	24.3	0	34.301	1	0.648801	0.0808064	1.09255	1	-0.328846	0.750534	0.124629	17	3.3	3.3	6	1	1	6	1	1	3.0496	2.23	1.7079	1.40736	-0.0376108	0.576652	39.973			5	1	1	2889600	588590	2301000	302880	62604	240270	20949000	6196600	14752000	2.2	5.1
	1768	Q71U36-2;Q71U36;P0DPH8;P0DPH7;P0DPH7-2;Q6PEY2;F8VQQ4	Q71U36-2;Q71U36;P0DPH8;P0DPH7;P0DPH7-2;Q6PEY2	TUBA1A;TUBA3E	Isoform 2 of Tubulin alpha-1A chain;Tubulin alpha-1A chain;Tubulin alpha-3D chain;Tubulin alpha-3C chain;Isoform 2 of Tubulin alpha-3C chain;Tubulin alpha-3E chain	46.297	77.2	0	323.31	1	0.676715	0.107595	0.968209	1	0.869818	0.0440427	1.35613	55.5	66.6	77.2	19	24	38	0	0	1	0.87832	1.6965	1.5461	-0.482796	1.73805	0.774893	45.276	39.992	44.92	29	32	74	146790000	81028000	65763000	1268300000	138280000	1130100000	41132000000	13092000000	28040000000	61.8	66.1
	1162	P22314-2;P22314;Q5JRR6;Q5JRR9;Q5JRS0;Q5JRS1;Q5JRS3;Q5JRS2	P22314-2;P22314	UBA1	Isoform 2 of Ubiquitin-like modifier-activating enzyme 1;Ubiquitin-like modifier-activating enzyme 1	113.8	42	0	323.31	1	0.44442	0.108841	0.963208	1	-0.217842	0.653	0.185087	20.6	9.9	39.3	14	5	31	14	5	31	1.3815	1.1286	1.9471	0.28672	0.271258	0.775281	46.758	45.631	32.651	14	4	32	8380700	3541600	4839100	4948100	856590	4091500	1355600000	336270000	1019300000	12.5	20.4
	1655	Q15084-3;Q15084;Q15084-4;Q15084-5;Q15084-2	Q15084-3;Q15084;Q15084-4;Q15084-5;Q15084-2	PDIA6	Isoform 3 of Protein disulfide-isomerase A6;Protein disulfide-isomerase A6;Isoform 4 of Protein disulfide-isomerase A6;Isoform 5 of Protein disulfide-isomerase A6;Isoform 2 of Protein disulfide-isomerase A6	47.837	44.9	0	323.31	1	0.467171	0.134864	0.870105	1	0.148748	0.35064	0.455139	14.2	8.9	44.9	6	2	17	6	2	17	1.9755	0.54497	1.6887	0.827059	-0.310228	0.884681	22.207	19.596	49.466	6	2	19	7642200	2256200	5386000	4843800	1065700	3778100	570090000	163630000	406460000	19.7	21.1
	1047	Q5JP53;P07437;Q5ST81;A6NNZ2;G3V2A3;Q9H4B7	Q5JP53;P07437;Q5ST81	TUBB	Tubulin beta chain;Tubulin beta chain;Tubulin beta chain	47.766	70.7	0	323.31	1	0.557215	0.133904	0.873207	1	1.005	0.0189636	1.72208	50.2	60.6	70	18	21	41	4	4	8	0.76697	1.4416	1.7267	-0.654082	1.47721	0.848514	68.996	113.43	39.999	23	46	106	108950000	63934000	45013000	1666300000	181650000	1484600000	53181000000	14413000000	38768000000	54.5	70
	1336	P49720;A0A087WY10;A0A087WXQ8	P49720;A0A087WY10;A0A087WXQ8	PSMB3	Proteasome subunit beta type-3;Proteasome subunit beta type-3;Proteasome subunit beta type-3	22.949	65.9	0	323.31	1	0.986693	0.02287	1.64073	1	-0.0559006	0.480292	0.318495	43.9	54.1	56.1	11	13	19	2	1	1	2.7631	1.7647	1.0767	1.14045	1.59447	0.225155	50.843	35.017	37.082	15	23	36	134200000	43636000	90568000	612220000	48284000	563940000	11148000000	3968300000	7180200000	42.9	64.9
	1042	P06753-2;A0A087WWU8;P06753-3;P06753-6;Q5HYB6;P06753-5;Q5VU61;P06753-4;D6R904;P06753-7;K7EP68;D6RFM2;A0A2R8Y6A3	P06753-2;A0A087WWU8;P06753-3;P06753-6;Q5HYB6;P06753-5;Q5VU61;P06753-4	TPM3;DKFZp686J1372	Isoform 2 of Tropomyosin alpha-3 chain;Tropomyosin alpha-3 chain;Isoform 3 of Tropomyosin alpha-3 chain;Isoform 6 of Tropomyosin alpha-3 chain;Epididymis luminal protein 189;Isoform 5 of Tropomyosin alpha-3 chain;Tropomyosin alpha-3 chain;Isoform 4 of Trop	29.032	85.1	0	243.8	1	0.468652	0.0943184	1.0254	1	0.544937	0.19523	0.709454	41.1	45.6	76.6	11	9	31	5	2	10	1.6732	0.85487	1.6241	0.419247	0.329208	0.657501	31.299	53.372	85.991	11	10	43	23775000	6363000	17412000	47583000	5497600	42086000	3811400000	1024900000	2786500000	35.9	81
	1134	P17987;E7EQR6;E7ERF2;F5H282;F5H136;F5GZ03;F5H676;F5H726;F5GZI8;F5GYL4;F5H7Y1	P17987;E7EQR6;E7ERF2;F5H282	TCP1	T-complex protein 1 subunit alpha;T-complex protein 1 subunit alpha;T-complex protein 1 subunit alpha;T-complex protein 1 subunit alpha	60.343	80.9	0	323.31	1	0.648572	0.13271	0.877095	1	0.307877	0.26393	0.578512	13.7	17.1	71.6	5	6	39	5	6	39	0.73792	3.8691	1.8077	-0.684021	1.79627	0.833469	39.954	113.02	37.548	5	5	47	5269400	2648400	2621000	8287000	1079200	7207700	4159800000	1214600000	2945200000	17.8	43.7
	1161	P22307-6;P22307-2;P22307-4;P22307-7;P22307-8;P22307;H0YF61	P22307-6;P22307-2;P22307-4;P22307-7;P22307-8;P22307	SCP2	Isoform 6 of Non-specific lipid-transfer protein;Isoform SCP2 of Non-specific lipid-transfer protein;Isoform 4 of Non-specific lipid-transfer protein;Isoform 7 of Non-specific lipid-transfer protein;Isoform 8 of Non-specific lipid-transfer protein;Non-spec	15.079	22.9	0	11.156	1	0.389509	0.137283	0.862382		0.0933681	0.403861	0.393768	9.3	9.3	22.9	2	1	3	2	1	3	1.5304	2.2747	1.7451	0.185175	0.120523	0.862829			8.6196	1	1	3	769980	232210	537770	435750	88439	347310	112690000	28075000	84617000	8.6	15
	1430	P61088;F8VSD4;F8VQQ8;F8VV71;F8VZ29;Q5JXB2	P61088;F8VSD4;F8VQQ8;F8VV71	UBE2N	Ubiquitin-conjugating enzyme E2 N;Ubiquitin-conjugating enzyme E2 N;Ubiquitin-conjugating enzyme E2 N;Ubiquitin-conjugating enzyme E2 N	17.138	65.8	0	107.31	1	0.319552	0.230081	0.63812	1	-0.297213	0.712598	0.147155	13.8	12.5	48	2	1	7	2	1	7	0.72167	1.3311	2.3917	-0.724937	0.415571	1.26802	1.9196		39.734	2	1	10	4334400	2463400	1871000	1200800	349840	850980	1138700000	291500000	847200000	6.6	36.8
	1160	P22234;P22234-2;E9PBS1;D6RF62	P22234;P22234-2;E9PBS1;D6RF62	PAICS	Multifunctional protein ADE2;Isoform 2 of Multifunctional protein ADE2;Multifunctional protein ADE2 (Fragment);Multifunctional protein ADE2	47.079	25.6	0	16.308	1	0.702744	0.0394981	1.40342	1	0.412272	0.161576	0.791622	14.4	4.7	13.2	4	1	4	4	1	4	1.9683	1.2774	1.3698	0.833393	0.913153	0.361684	65.063		33.148	4	1	4	4652800	1344700	3308200	3432900	457570	2975300	86216000	29697000	56519000	17.6	10.1
	992	O95831-3;O95831;O95831-6;O95831-4;E9PMA0;O95831-2;O95831-5	O95831-3;O95831;O95831-6;O95831-4	AIFM1	Isoform 3 of Apoptosis-inducing factor 1, mitochondrial;Apoptosis-inducing factor 1, mitochondrial;Isoform 6 of Apoptosis-inducing factor 1, mitochondrial;Isoform 4 of Apoptosis-inducing factor 1, mitochondrial	66.294	24.8	0	36.357	1	0.367041	0.2083	0.68131	1	0.693907	0.0683226	1.16544	9.5	2.1	16.3	4	1	7	4	1	7	2.3365	0.44269	2.4464	0.872486	-0.938586	1.16722	73.807		16.428	5	1	7	5437800	1423400	4014500	1666200	548140	1118000	198770000	62022000	136740000	5.9	12.5
	1311	P46821;D6RA32;D6RA40;D6RGJ3;D6RCL2;E9PGC8;P78559;P78559-2	P46821	MAP1B	Microtubule-associated protein 1B	270.63	19.4	0	323.31	1	0.318619	0.255366	0.592837	1	0.895112	0.023745	1.62443	1	4.1	11.6	2	7	26	2	7	26	0.74705	1.1855	2.1759	-0.69791	0.273554	1.38021		46.869	34.956	1	3	21	508440	362150	146290	5456500	461380	4995100	707940000	164710000	543240000	1.6	12.6
	1193	P27797;K7EJB9;K7EL50	P27797;K7EJB9	CALR	Calreticulin;Calreticulin (Fragment)	48.141	40.8	0	321.23	1	0.480292	0.0858663	1.06618	1	0.664611	0.142767	0.845372	28.1	11.5	29	8	3	7	8	3	7	1.5634	1.6138	1.4097	0.441905	0.468281	0.53069	79.165	45.427	33.471	8	2	7	15671000	6236900	9433700	2085500	406210	1679300	257730000	63366000	194370000	20.4	15.6
	693	H3BNX8;P20674;H3BRM5;H3BV69;H3BRI0	H3BNX8;P20674;H3BRM5;H3BV69	COX5A	Cytochrome c oxidase subunit 5A, mitochondrial;Cytochrome c oxidase subunit 5A, mitochondrial;Cytochrome c oxidase subunit 5A, mitochondrial;Cytochrome c oxidase subunit 5A, mitochondrial	17.235	32	0	38.447	1	0.674449	0.0671286	1.17309	1	0.906751	0.0251757	1.59902	15.7	9.8	32	2	1	5	2	1	5	3.0205	0.98084	1.4984	1.39553	0.242834	0.384979	38.214		25.204	3	1	6	2951800	786630	2165100	1747300	337340	1409900	429190000	140130000	289060000	9.8	27.5
	1489	P63104;E7EX29;E7ESK7;B0AZS6;E5RIR4;E9PD24;E7EVZ2;P63104-2;B7Z2E6;H0YB80;E5RGE1	P63104;E7EX29;E7ESK7;B0AZS6	YWHAZ	14-3-3 protein zeta/delta;14-3-3 protein zeta/delta (Fragment);14-3-3 protein zeta/delta (Fragment);cDNA, FLJ79516, highly similar to 14-3-3 protein zeta/delta	27.745	69	0	323.31	1	0.34227	0.179147	0.74679	1	0.0947389	0.542368	0.265706	31.8	16.3	57.6	8	3	17	6	2	13	0.80383	0.97377	1.8488	-0.630034	0.754337	0.902507	25.077	34.623	46.742	8	3	27	28722000	16579000	12143000	17139000	2767700	14371000	3078800000	715070000	2363700000	37.1	37.6
	1173	P24534;F8WF65;F2Z2G2;C9JZW3	P24534	EEF1B2	Elongation factor 1-beta	24.763	33.3	0	79.204	1	0.377658	0.229082	0.640009	1	-0.310014	0.623182	0.205385	18.2	5.8	33.3	4	1	7	4	1	7	1.2707	0.58411	2.287	-0.00838829	-0.236698	1.37806	35.947		31.376	3	1	7	11473000	6024000	5448700	3211100	882660	2328500	1496900000	303970000	1192900000	20.4	24
	1011	P04083;Q5T3N1;Q5T3N0	P04083;Q5T3N1;Q5T3N0	ANXA1	Annexin A1;Annexin (Fragment);Annexin (Fragment)	38.714	25.4	0	231.22	1	1.17133	0.0298992	1.52434		1.10559	0.0079626	2.09895	21.1	8.7	25.4	5	2	6	5	2	6	6.1108	1.7103	1.4047	2.42406	0.966944	0.122991		116.49	108.92	1	2	4	1577800	15520	1562300	2453900	375480	2078400	83568000	18892000	64676000	0	4
	297	G3V4W0;B4DY08;B2R5W2;P07910-2;G3V4C1;P07910;G3V576;G3V2Q1;P07910-4;G3V555;G3V575;G3V251;G3V5X6;G3V3K6;B4DSU6;P07910-3;G3V2D6;G3V5V7;G3V4M8;A0A0G2JPF8;A0A0G2JNQ3;P0DMR1;O60812;B7ZW38;B2RXH8;G3V2H6	G3V4W0;B4DY08;B2R5W2;P07910-2;G3V4C1;P07910;G3V576;G3V2Q1;P07910-4;G3V555;G3V575;G3V251;G3V5X6;G3V3K6;B4DSU6;P07910-3	HNRNPC	Heterogeneous nuclear ribonucleoproteins C1/C2 (Fragment);Heterogeneous nuclear ribonucleoproteins C1/C2;Heterogeneous nuclear ribonucleoproteins C1/C2;Isoform C1 of Heterogeneous nuclear ribonucleoproteins C1/C2;Heterogeneous nuclear ribonucleoproteins C1	28.916	58.4	0	183.7	1	0.756226	0.0587418	1.23105	1	0.159548	0.323422	0.490231	19.5	16.4	55	4	4	16	4	4	16	3.8255	1.0179	1.1273	1.61391	0.359655	0.295112	52.379	34.529	31.323	5	4	17	2177200	432510	1744700	12122000	2187600	9934800	1338800000	469680000	869160000	14.9	42
	1075	P10599;P10599-2	P10599;P10599-2	TXN	Thioredoxin;Isoform 2 of Thioredoxin	11.737	40	0	7.4128	1	0.443638	0.104115	0.982485	1	0.120872	0.363258	0.439784	21	19	27.6	3	2	2	3	2	2	1.4393	1.916	1.6149	0.388422	0.349705	0.592786			0.87094	1	1	2	1313500	359450	954060	3133100	545570	2587600	38222000	11541000	26681000	8.6	27.6
	1248	P34932;A0A087WYC1;A0A087WTS8;P34932-2	P34932;A0A087WYC1	HSPA4	Heat shock 70 kDa protein 4;Heat shock 70 kDa protein 4	94.33	35.4	0	210.37	1	0.390236	0.155037	0.809565	1	0.0436903	0.461474	0.335853	11.4	6.7	23.6	7	4	16	6	3	14	1.7631	0.95436	2.1369	0.525333	-0.196378	0.841753	43.934	44.907	30.432	6	4	13	4191200	1429600	2761600	3142300	608820	2533500	285950000	77131000	208820000	11.1	13.8
	1229	P31689;P31689-2	P31689;P31689-2	DNAJA1	DnaJ homolog subfamily A member 1;Isoform 2 of DnaJ homolog subfamily A member 1	44.868	64.7	0	323.31	1	0.373226	0.176547	0.753138	1	0.465712	0.154137	0.812092	12.3	17.1	55.7	3	5	18	3	5	18	0.71158	2.0061	2.2545	-0.737027	0.998004	0.858701	17.366	30.524	78.357	2	2	27	2675600	1529700	1145900	5141200	225900	4915300	1987100000	667110000	1320000000	14.9	40.1
	1216	P30101	P30101	PDIA3	Protein disulfide-isomerase A3	56.782	63.6	0	323.31	1	0.482442	0.0894761	1.04829	1	0.459807	0.227444	0.643126	46.9	19.6	44	19	9	19	15	7	13	1.3784	1.0487	1.3449	0.207488	0.731187	0.50865	64.543	42.422	26.628	17	9	26	46680000	16441000	30239000	27922000	3436400	24486000	1478600000	507750000	970820000	36	48.5
	1256	P35579;P35579-2;Q7Z406;Q7Z406-6;Q7Z406-2;M0QY43;Q7Z406-5;Q7Z406-4;Q5BKV1;A0A2R8Y4C3;A0A0C4DFM8;A1L2Z2;A0A087X0T3;P12883;P13535;Q9UKX3;Q9Y623;P13533;P12882;P11055;Q9UKX2;A7E2Y1	P35579;P35579-2	MYH9	Myosin-9;Isoform 2 of Myosin-9	226.53	24.7	0	323.31	1	0.327576	0.227091	0.6438	1	1.2359	0.128576	0.89084	5.3	3.8	21.9	6	5	35	5	4	26	3.1084	0.55904	2.1018	1.31199	-1.19886	0.869596	46.036	63.414	45.07	4	5	38	1320100	199170	1120900	3851000	1108800	2742200	1008700000	242250000	766470000	5.4	16
	955	O75688;B8ZZF0;C9JIR6;O75688-4;O75688-5;O75688-3;E9PKB5;P35813-2;P35813;P35813-3	O75688;B8ZZF0;C9JIR6;O75688-4;O75688-5	PPM1B	Protein phosphatase 1B;Protein phosphatase 1B (Fragment);Protein phosphatase 1B (Fragment);Isoform 4 of Protein phosphatase 1B;Isoform 5 of Protein phosphatase 1B	52.642	16.7	0	14.72	1	0.406657	0.141463	0.849357	1	0.428521	0.21398	0.669627	8.4	4.2	9.8	3	2	4	0	1	0	1.9394	0.93545	1.8856	0.6277	-0.13567	0.727942	48.422	31.639	32.407	3	2	4	2805000	660810	2144200	1738900	389910	1349000	70538000	20632000	49906000	5.6	11.1
	1099	P12956;B1AHC9;P12956-2	P12956;B1AHC9;P12956-2	XRCC6	X-ray repair cross-complementing protein 6;X-ray repair cross-complementing protein 6;Isoform 2 of X-ray repair cross-complementing protein 6	69.842	37.9	0	323.31	1	0.897937	0.0562889	1.24958	1	0.334779	0.245552	0.609857	12.2	20.4	32.2	5	9	18	5	9	18	1.4169	2.3472	1.2204	0.281805	2.0722	0.339808	52.553	45.506	52.203	4	9	27	3148300	1126200	2022000	24456000	1559300	22897000	1811200000	563610000	1247500000	12.2	19
	2053	Q9H9A6	Q9H9A6	LRRC40	Leucine-rich repeat-containing protein 40	68.249	46.7	0	70.59	1	0.689651	0.0451591	1.34525	1	0.288583	0.310469	0.507982	7.3	18.3	36.2	3	8	22	3	8	22	2.1718	1.2504	1.3586	0.857838	0.930694	0.280421	28.43	156.61	32.529	2	5	17	678390	201420	476960	10643000	2911300	7731300	836150000	289480000	546670000	3.3	13
	1077	P10644;P10644-2;K7EPB2;K7EM13;K7EIE5;K7EID3;K7EJ40;K7EK41;K7EKR1;K7EMZ6;K7EMU2;K7EPR5;K7EQK3;X6RAV4	P10644;P10644-2;K7EPB2	PRKAR1A	cAMP-dependent protein kinase type I-alpha regulatory subunit;Isoform 2 of cAMP-dependent protein kinase type I-alpha regulatory subunit;cAMP-dependent protein kinase type I-alpha regulatory subunit (Fragment)	42.981	39.4	0	105.27	1	0.335517	0.196458	0.70673		1.48132	0.0013106	2.88253	10.5	10.8	32.8	4	3	12	4	3	9	0.66099	2.4073	1.9255	-0.933487	1.07361	0.866424	33.547	22.132	27.794	3	2	13	853880	553460	300420	4462900	350260	4112600	874710000	310020000	564690000	5.8	22
	1050	P07737;K7EJ44;CON__P02584;I3L3D5	P07737;K7EJ44	PFN1	Profilin-1;Profilin	15.054	79.3	0	232.86	1	0.539399	0.0902101	1.04475	1	0.261401	0.29655	0.527902	67.9	36.4	69.3	8	5	10	8	5	10	2.4511	0.69993	1.282	1.06817	0.127185	0.422845	71.419	14.887	25.422	6	5	13	5312300	1666200	3646100	12325000	2626000	9699400	636290000	203750000	432540000	32.9	69.3
	835	O00264;O00264-2	O00264;O00264-2	PGRMC1	Membrane-associated progesterone receptor component 1;Isoform 2 of Membrane-associated progesterone receptor component 1	21.671	37.4	0	39.205	1	0.808016	0.0359003	1.4449	1	1.14054	0.0210483	1.67678	7.2	11.8	37.4	1	2	9	1	2	9	2.7212	3.9149	1.0969	1.13455	1.12578	0.163712		137.61	65.285	1	2	6	282780	57910	224870	725470	140860	584610	488190000	147960000	340230000	11.3	24.1
	1079	P11021	P11021	HSPA5	Endoplasmic reticulum chaperone BiP	72.332	56.9	0	323.31	1	0.403092	0.122287	0.91262	1	0.293399	0.314766	0.502012	49.5	30.1	50.9	31	16	35	30	15	33	1.6855	0.6905	1.3638	0.422128	0.243317	0.543833	48.737	57.956	28.685	36	19	45	187180000	70549000	116630000	95626000	18850000	76776000	3012400000	989650000	2022700000	45.1	45.6
	609	F8W6I7;P09651-3;P09651-2;P09651;F8VZ49;A0A2R8Y4L2;F8VTQ5;Q32P51;F8W646;H0YH80;F8VYN5	F8W6I7;P09651-3;P09651-2;P09651;F8VZ49;A0A2R8Y4L2;F8VTQ5;Q32P51	HNRNPA1;HNRNPA1L2	Heterogeneous nuclear ribonucleoprotein A1;Isoform 2 of Heterogeneous nuclear ribonucleoprotein A1;Isoform A1-A of Heterogeneous nuclear ribonucleoprotein A1;Heterogeneous nuclear ribonucleoprotein A1;Heterogeneous nuclear ribonucleoprotein A1 (Fragment);H	33.155	60.9	0	211.47	1	0.43478	0.103509	0.985021	1	-0.134708	0.607421	0.21651	51.5	21.5	51.1	14	4	17	14	4	17	1.4864	1.3334	1.5134	0.292364	0.531683	0.480294	68.637	16.258	34.639	14	3	25	86421000	33322000	53099000	2048200	351440	1696800	847730000	267720000	580010000	28	49.2
	939	O75369-2;O75369-9;O75369;O75369-8;O75369-6;O75369-3;E7EN95;O75369-7;O75369-5;O75369-4;A0A0A0MT44;A0A0C4DGA1	O75369-2;O75369-9;O75369;O75369-8;O75369-6;O75369-3;E7EN95;O75369-7;O75369-5;O75369-4	FLNB	Isoform 2 of Filamin-B;Isoform 9 of Filamin-B;Filamin-B;Isoform 8 of Filamin-B;Isoform 6 of Filamin-B;Isoform 3 of Filamin-B;Filamin-B;Isoform 7 of Filamin-B;Isoform 5 of Filamin-B;Isoform 4 of Filamin-B	275.66	14.4	0	52.403	1	0.293305	0.251531	0.599409		0.759584	0.0411662	1.38546	2.6	4.8	6.2	5	7	10	4	7	10	1.2559	1.2008	2.3782	0.0965795	-0.32221	1.10555	14.482	74.558	24.717	3	5	6	1172400	405790	766570	4178100	1076900	3101100	177260000	39547000	137710000	0.5	3
	1163	Q32Q12;P22392-2;P22392;J3KPD9;E7ERL0;O60361;F6XY72	Q32Q12;P22392-2;P22392;J3KPD9;E7ERL0;O60361	NME1-NME2;NME2;NME1;NME2P1	Nucleoside diphosphate kinase;Isoform 3 of Nucleoside diphosphate kinase B;Nucleoside diphosphate kinase B;NME1-NME2 readthrough;Nucleoside diphosphate kinase A;Putative nucleoside diphosphate kinase	32.642	56.5	0	190.93	1	0.258197	0.254667	0.594027	1	0.000927198	0.485859	0.313489	6.2	14.4	45.9	1	2	8	0	0	3	2.1391	0.44977	1.8959	0.716568	-0.965646	1.02367		27.13	46.255	1	2	11	3278300	968310	2310000	3096900	1005700	2091200	803410000	231590000	571820000	6.2	53.1
	1222	P30837	P30837	ALDH1B1	Aldehyde dehydrogenase X, mitochondrial	57.206	17.4	0	103.25	1	0.995335	0.0321566	1.49273		0.537018	0.0903663	1.04399	14.1	2.7	2.7	5	1	1	5	1	1	3.8568	3.0525	1.1807	1.66976	1.29355	0.0226891	15.444			2	1	1	752170	98358	653810	541650	43845	497800	15116000	6832500	8283900	0	0
	1500	P68371	P68371	TUBB4B	Tubulin beta-4B chain	49.83	71.9	0	323.31	1	0.326137	0.205775	0.686607	1	0.809455	0.0419586	1.37718	52.4	64.3	71.2	20	24	41	2	1	2	0.62773	1.5942	1.4969	-0.957223	1.15189	0.783739	31.754	50.444	39.014	7	15	29	18247000	10973000	7274000	244330000	29926000	214410000	11497000000	3558900000	7938200000	52.4	71.2
	1503	P78371;P78371-2;F5GWF6;F8VQ14	P78371;P78371-2;F5GWF6;F8VQ14	CCT2	T-complex protein 1 subunit beta;Isoform 2 of T-complex protein 1 subunit beta;T-complex protein 1 subunit beta;T-complex protein 1 subunit beta	57.488	85.4	0	323.31	1	0.204269	0.285464	0.544449	1	-0.105133	0.605754	0.217704	52	40.9	80.7	20	15	50	20	15	50	0.86062	1.2851	1.9362	-0.597679	0.233777	0.976708	36.951	41.898	40.368	21	17	74	36769000	20204000	16564000	76948000	37887000	39061000	10252000000	2938200000	7313800000	47.3	84.1
	1039	P06733;A0A2R8Y6G6;P06733-2;K7EM90;A0A2R8YEM5;A0A2R8Y879;K7ERS8;A0A2R8Y798;A0A2R8YEG5;A0A2R8Y6I8;P13929-3;P13929-2;P13929;E5RI09;E5RG95;K7EPM1;K7EKN2;E5RGZ4	P06733;A0A2R8Y6G6;P06733-2	ENO1	Alpha-enolase;Alpha-enolase;Isoform MBP-1 of Alpha-enolase	47.168	82.3	0	323.31	1	0.478338	0.0995286	1.00205	1	0.309288	0.303481	0.517869	48.6	43.5	76	16	12	28	14	10	26	2.053	0.80731	1.362	0.71323	0.367578	0.354206	28.219	59.974	43.534	14	15	36	36328000	13667000	22661000	45059000	8626500	36433000	2967100000	1016000000	1951100000	38.7	59
	1041	P06748;P06748-2;P06748-3;E5RI98;E5RGW4	P06748;P06748-2;P06748-3	NPM1	Nucleophosmin;Isoform 2 of Nucleophosmin;Isoform 3 of Nucleophosmin	32.575	54.4	0	323.31	1	0.822331	0.0452752	1.34414	1	0.361864	0.302322	0.519531	16.7	11.9	50.3	4	2	16	4	2	16	3.5688	1.2653	1.0226	1.50349	0.919117	0.0443828	53.361	16.702	38.455	4	4	28	5452800	1188300	4264500	10919000	1400500	9518700	2451100000	982760000	1468400000	16.7	36.1
	1124	P16278-3;P16278;E7EQ29;P16278-2;C9J539;C9J4G9;Q6UWU2-2;Q6UWU2	P16278-3;P16278;E7EQ29;P16278-2	GLB1	Isoform 3 of Beta-galactosidase;Beta-galactosidase;Beta-galactosidase;Isoform 2 of Beta-galactosidase	72.75	15.1	0	42.005	1	0.589342	0.0675828	1.17016	1	0.172975	0.364076	0.438807	8	2.2	7.6	3	1	3	3	1	3	2.119	1.2292	1.3848	0.812461	0.741248	0.214318	29.269		18.239	3	1	2	969100	336900	632200	1366000	237770	1128300	37460000	12532000	24928000	8	4.5
	1531	Q02790;H0YFG2	Q02790	FKBP4	Peptidyl-prolyl cis-trans isomerase FKBP4	51.804	38.1	0	181.76	1	0.223391	0.269883	0.568824	1	-0.308841	0.739356	0.131147	10.2	7	26.6	4	2	11	4	2	11	1.3199	0.85171	1.832	0.0526508	-0.25036	0.867881	20.392	37.106	40.009	4	2	14	4076600	1660500	2416100	1654200	383320	1270900	599300000	144790000	454510000	4.8	14.6
	336	F8W1R7;J3KND3;G8JLA2;G3V1V0;B7Z6Z4;P60660-2;P60660;F8VPF3;G3V1Y7;F8VZU9;F8W180;H0YI43;F8VXL3	F8W1R7;J3KND3;G8JLA2;G3V1V0;B7Z6Z4;P60660-2;P60660;F8VPF3;G3V1Y7	MYL6	Myosin light polypeptide 6;Myosin light polypeptide 6;Myosin light polypeptide 6;Myosin light polypeptide 6;cDNA FLJ56329, highly similar to Myosin light polypeptide 6;Isoform Smooth muscle of Myosin light polypeptide 6;Myosin light polypeptide 6;Myosin li	16.29	58.6	0	154.59	1	0.365483	0.142209	0.847072	1	0.815468	0.0310981	1.50727	37.9	20	53.1	4	2	8	2	1	5	1.566	1.0372	1.3415	0.330864	0.322148	0.443437	59.457	27.234	23.088	4	2	12	6964400	2531400	4433000	5162900	716470	4446400	1566700000	404940000	1161700000	37.9	53.1
	525	G3V1A4;E9PK25;P23528;E9PP50;E9PQB7;E9PLJ3;E9PS23	G3V1A4;E9PK25;P23528;E9PP50;E9PQB7;E9PLJ3	CFL1	Cofilin 1 (Non-muscle), isoform CRA_a;Cofilin-1;Cofilin-1;Cofilin-1 (Fragment);Cofilin-1 (Fragment);Cofilin-1 (Fragment)	16.811	77.2	0	87.743	1	0.214283	0.299889	0.52304	1	0.416102	0.219651	0.658267	40.9	20.8	30.2	5	3	5	3	2	2	1.2721	0.45722	2.1127	0.0301745	-0.409641	1.02232	54.265	15.884	18.596	3	2	4	9519700	2942200	6577500	14124000	3721900	10402000	488580000	119400000	369180000	24.2	26.2
	1200	P28074;P28074-2;H0YJM8;G8JLC2;G3V3K3	P28074	PSMB5	Proteasome subunit beta type-5	28.48	71.9	0	323.31	1	0.633168	0.0746445	1.127	1	0.296867	0.275006	0.560658	68.8	65.8	71.9	20	24	30	7	5	7	1.5588	1.3194	1.22	0.348422	1.31896	0.23212	58.233	47.682	54.454	31	30	56	910370000	337270000	573100000	609890000	48142000	561750000	27223000000	10410000000	16813000000	59.7	60.8
	1486	P62937;F8WE65;C9J5S7;P62937-2;E5RIZ5;Q9Y536;P0DN37;P0DN26;A0A0H2UH34;A0A0B4J2A2;A0A075B767;A0A075B759;F5H284	P62937;F8WE65;C9J5S7	PPIA	Peptidyl-prolyl cis-trans isomerase A;Peptidyl-prolyl cis-trans isomerase;Peptidyl-prolyl cis-trans isomerase	18.012	93.9	0	258.1	1	0.533647	0.101904	0.991807	1	0.29948	0.239559	0.620587	51.5	66.1	89.7	8	7	13	8	7	13	2.4688	1.2507	1.1455	1.15524	0.186688	0.259012	28.155	49.209	40.832	10	8	22	31649000	8197500	23452000	33481000	6247800	27234000	2240700000	783180000	1457500000	43	93.3
	2031	Q9H1D9	Q9H1D9	POLR3F	DNA-directed RNA polymerase III subunit RPC6	35.684	37.3	0	37.786	1	0.354481	0.251531	0.599409	1	-0.49531	0.59572	0.224958	13	3.5	15.8	3	1	4	3	1	4	0.2833	2.4569	1.8429	-2.04171	2.30274	0.802412	32.232		20.079	3	1	5	2175600	1588200	587420	5458600	290730	5167900	133700000	35007000	98693000	12.3	28.2
	1104	P13667;C9JMN9	P13667	PDIA4	Protein disulfide-isomerase A4	72.932	39.8	0	131.29	1	0.329146	0.161188	0.792668	1	0.16127	0.472588	0.325518	25.7	3.4	18.4	12	1	8	12	1	8	1.3309	0.93312	1.6832	0.0706343	0.47938	0.437423	25.162		30.962	10	1	6	18288000	7420000	10868000	3651400	726680	2924700	98805000	27036000	71769000	18.6	14.1
	1262	P36542;P36542-2	P36542;P36542-2	ATP5C1	ATP synthase subunit gamma, mitochondrial;Isoform Heart of ATP synthase subunit gamma, mitochondrial	32.996	10.4	0	3.1517	1	0.285231	0.188282	0.725192		-0.0385211	0.517995	0.285674	4	4	4	1	1	1	1	1	1	1.1632	1.7741	1.6478	0.0256967	0.377657	0.452341				1	1	1	396750	139250	257500	830530	111810	718720	19899000	8883100	11015000	0	0
	1280	P40227;P40227-2;J3KRI6	P40227;P40227-2	CCT6A	T-complex protein 1 subunit zeta;Isoform 2 of T-complex protein 1 subunit zeta	58.024	68.7	0	323.31	1	0.193425	0.273115	0.563655	1	0.0381886	0.534681	0.271905	4.5	17.7	65.5	2	6	37	1	4	29	1.0282	0.88179	1.5737	-0.283803	0.238693	0.625383		30.436	34.483	1	6	53	852760	196830	655930	10892000	2115400	8776700	6925000000	2069500000	4855500000	5.5	45.4
	1237	P32119;A6NIW5;P32119-2	P32119	PRDX2	Peroxiredoxin-2	21.892	39.9	0	29.077	1	0.269256	0.213079	0.67146	1	-0.293492	0.756218	0.121353	16.2	11.6	36.4	3	2	8	2	1	7	1.5627	0.72638	1.62	0.406445	-0.120075	0.521399	53.032		53.313	3	1	5	3113500	1440400	1673100	1984900	436510	1548400	177680000	54579000	123100000	24.7	24.2
	1070	P09874;Q5VX84;Q5VX85	P09874	PARP1	Poly [ADP-ribose] polymerase 1	113.08	28.9	0	238.36	1	0.489453	0.124783	0.903846	1	0.389696	0.198077	0.703166	11.5	7.3	24.9	9	6	17	9	6	17	2.7121	0.86319	1.256	1.12918	0.0930695	0.246109	42.796	67.985	24.95	9	5	14	8600500	2050400	6550100	7185600	1317600	5868000	605540000	200980000	404550000	7.8	8.8
	1427	P61026	P61026	RAB10	Ras-related protein Rab-10	22.541	17	0	16.38	1	0.569787	0.0784365	1.10548		0.885073	0.0269161	1.56999	11	11	17	2	2	3	1	1	2	2.288	1.105	1.2612	0.80731	0.784124	0.117928			55.699	1	1	2	127770	31245	96528	2235600	246260	1989300	36962000	14474000	22488000	11	5.5
	1716	Q5JS54;Q5JS54-2;D6RB92;Q5JS54-3;D6REN3;E2QRC7;H7C465;F2Z3E0	Q5JS54;Q5JS54-2;D6RB92;Q5JS54-3;D6REN3;E2QRC7;H7C465	PSMG4	Proteasome assembly chaperone 4;Isoform 2 of Proteasome assembly chaperone 4;Proteasome assembly chaperone 4;Isoform 3 of Proteasome assembly chaperone 4;Proteasome assembly chaperone 4;Proteasome assembly chaperone 4;Proteasome assembly chaperone 4 (Fragm	13.775	78	0	69.171	1	0.532021	0.0911331	1.04032	1	0.813483	0.0963844	1.01599	30.1	70.7	39.8	3	5	3	3	5	3	1.5032	1.4024	1.2398	0.41697	1.01259	0.166505	147.5	35.931	26.845	4	4	4	8322600	2883800	5438800	12517000	1580800	10936000	184420000	70837000	113580000	9.8	52.8
	1097	P12277;G3V4N7;H0YJG0;G3V461	P12277;G3V4N7	CKB	Creatine kinase B-type;Creatine kinase B-type (Fragment)	42.644	46.5	0	295.41	1	0.386567	0.174542	0.7581	1	0.564127	0.0940241	1.02676	24.9	12.3	28.3	7	5	8	7	5	8	2.4668	0.53954	1.2023	0.974985	-0.199465	0.384179	37.964	69.27	53.757	6	5	9	7856800	2348800	5508100	24262000	5352100	18909000	637800000	247410000	390390000	16.3	26.2
	1022	P05091;P05091-2;S4R3S4;F8VP50	P05091;P05091-2	ALDH2	Aldehyde dehydrogenase, mitochondrial;Isoform 2 of Aldehyde dehydrogenase, mitochondrial	56.381	27.9	0	200.02	1	0.698953	0.228749	0.64064		1.16229	0.00600505	2.22148	17.4	5.2	10.4	7	2	4	7	2	4	6.2454	1.2855	1.593	2.4116	-0.687244	0.372499	15.035		6.0596	5	1	3	3157600	363310	2794300	904100	93011	811090	48329000	15404000	32925000	8.7	0
	56	A0A087WX29;Q13148;B1AKP7;G3V162;A0A087X260;A0A087WYY0;K7EJM5;K7EN94;Q13148-4;A0A087WXQ5;A0A087WV68;A0A1W2PNU8;A0A087WW61;A0A087WX67;A0A087WXV3;A0A087WTZ4;K7EL26;K7EJ99;A0A0A0MSV7;A0A087WYE7;A0A087WZC9	A0A087WX29;Q13148;B1AKP7;G3V162;A0A087X260;A0A087WYY0;K7EJM5;K7EN94	TARDBP	TAR DNA-binding protein 43 (Fragment);TAR DNA-binding protein 43;TAR DNA-binding protein 43;TAR DNA binding protein, isoform CRA_d;TAR DNA-binding protein 43;TAR DNA-binding protein 43;TAR DNA-binding protein 43 (Fragment);TAR DNA-binding protein 43 (Fragm	26.743	42.8	0	138.59	1	0.273758	0.228417	0.641271	1	0.326883	0.21564	0.666271	17.3	4.9	25.5	3	1	7	3	1	7	1.8814	0.9811	1.6962	0.586945	-0.277584	0.511914	66.638		39.878	3	1	9	1643100	564190	1078900	966830	260190	706650	188620000	61671000	126950000	17.3	22.6
	769	J3QLE5;P14678-2;P63162;P14678;P63162-2;P14678-3;J3KRY3;S4R3P3	J3QLE5;P14678-2;P63162;P14678;P63162-2;P14678-3;J3KRY3;S4R3P3	SNRPN;SNRPB	Small nuclear ribonucleoprotein-associated protein N (Fragment);Isoform SM-B of Small nuclear ribonucleoprotein-associated proteins B and B;Small nuclear ribonucleoprotein-associated protein N;Small nuclear ribonucleoprotein-associated proteins B and B;I	17.546	30.8	0	46.236	1	0.228062	0.234769	0.629359	1	-0.288031	0.609503	0.215024	12.4	20.7	30.2	1	3	6	1	3	6	1.0928	0.92605	1.4228	-0.0471714	0.235302	0.496056		43.045	42.196	1	3	6	457430	147340	310090	6537600	1763600	4774000	664590000	243890000	420690000	12.4	30.2
	484	E7EQR4;P15311	E7EQR4;P15311	EZR	Ezrin;Ezrin	69.371	25.9	0	70.817	1	0.125923	0.358383	0.445653		0.721622	0.053872	1.26864	7	8	20.3	4	3	11	2	2	6	1.2729	1.0121	2.0812	0.100559	-0.57104	0.84825	80.014	83.415	103.71	2	2	5	587190	263850	323350	3932400	1148700	2783700	113550000	28861000	84686000	5.8	16.7
	1010	P04075;P04075-2;J3KPS3;H3BQN4;H3BPS8;H3BUH7;H3BR04;H3BMQ8;H3BU78;H3BR68;P09972;K7EKH5;C9J8F3;J3KSV6;J3QKP5;A0A087WXX2;A8MVZ9;P05062	P04075;P04075-2;J3KPS3;H3BQN4;H3BPS8;H3BUH7	ALDOA	Fructose-bisphosphate aldolase A;Isoform 2 of Fructose-bisphosphate aldolase A;Fructose-bisphosphate aldolase;Fructose-bisphosphate aldolase;Fructose-bisphosphate aldolase A (Fragment);Fructose-bisphosphate aldolase A (Fragment)	39.42	61.8	0	323.31	1	0.289155	0.190382	0.720374	1	0.234704	0.371873	0.429605	36	22.3	56.6	8	4	17	8	4	17	1.614	0.96383	1.4229	0.366477	0.123222	0.377767	38.712	33.504	22.373	8	4	21	21378000	8028900	13349000	10799000	1622000	9176900	1126300000	377740000	748510000	18.1	57.4
	1328	P49368;B4DUR8;P49368-2;Q5SZX6;E9PRC8;Q5SZW8;E9PM09;Q5SZX9;E9PQ35	P49368;B4DUR8;P49368-2	CCT3	T-complex protein 1 subunit gamma;T-complex protein 1 subunit gamma;Isoform 2 of T-complex protein 1 subunit gamma	60.533	67.3	0	323.31	1	0.128176	0.300262	0.5225	1	0.0339717	0.53639	0.270519	20.4	17.6	64.2	9	5	37	9	5	37	0.51802	1.2071	1.6088	-1.16019	0.91847	0.626244	42.832	21.474	32.809	11	4	50	10427000	6982500	3444600	22533000	2785000	19748000	5354400000	1565600000	3788900000	26.1	50.3
	1501	P78318;A0A1W2PR95	P78318	IGBP1	Immunoglobulin-binding protein 1	39.221	62.2	0	323.31	1	-0.114665	0.43519	0.361322	1	0.704494	0.0643047	1.19176	16.5	11.5	61.4	4	3	16	4	3	16	0.41086	1.113	2.4857	-1.65118	0.2482	1.05898	27.949	8.127	60.901	4	3	18	5514100	3877600	1636500	2709100	518510	2190600	549690000	152810000	396880000	17.1	54.6
	1395	P55072;C9JUP7;C9IZA5	P55072	VCP	Transitional endoplasmic reticulum ATPase	89.321	51.5	0	323.31	1	0.40572	0.140719	0.851646	1	0.358154	0.240612	0.618683	12.3	11.7	39.2	7	7	22	7	7	22	1.2819	1.7925	1.3279	0.0871554	0.864822	0.265184	45.551	52.835	34.342	6	3	26	1801100	696880	1104200	4461200	596090	3865100	508690000	174400000	334300000	12.5	26.3
	1642	Q14697;Q14697-2;F5H6X6;E9PKU7;E9PNH1	Q14697;Q14697-2;F5H6X6;E9PKU7	GANAB	Neutral alpha-glucosidase AB;Isoform 2 of Neutral alpha-glucosidase AB;Neutral alpha-glucosidase AB;Neutral alpha-glucosidase AB	106.87	25	0	113.98	1	0.691584	0.065778	1.18192	1	0.288719	0.291582	0.53524	15	7	14.3	11	4	9	11	4	9	2.2066	1.5379	1.2244	0.78511	1.28065	0.00898663	27.774	7.562	29.523	9	3	9	16215000	5232500	10983000	8090300	760690	7329600	318540000	108790000	209750000	6.4	3.6
	278	A8MX94;P09211;A0A087X2E9	A8MX94;P09211	GSTP1	Glutathione S-transferase P;Glutathione S-transferase P	19.48	42	0	166.03	1	0.315963	0.174828	0.75739	1	0.00826668	0.510713	0.291823	25.9	35.1	40.8	4	3	4	4	3	4	1.7025	1.1426	1.3835	0.448908	0.182454	0.316528	4.2003	9.069	46.403	3	2	5	3656200	1311700	2344500	2836800	359370	2477400	104440000	30277000	74165000	16.7	35.1
	1053	P07900;P07900-2;G3V2J8;Q14568;Q58FG0	P07900;P07900-2	HSP90AA1	Heat shock protein HSP 90-alpha;Isoform 2 of Heat shock protein HSP 90-alpha	84.659	59.3	0	323.31	1	0.221789	0.274196	0.561939	1	-0.943807	0.837582	0.0769724	34.4	21.3	50.7	28	12	52	17	7	33	0.54489	2.2246	1.3551	-1.194	1.29031	0.569061	57.207	58.484	55.813	21	6	53	100330000	63212000	37113000	8001200	1095100	6906100	6633000000	2161500000	4471500000	27	37.4
	1112	P14618;P14618-3;P14618-2;B4DNK4;H3BTN5;H3BQ34;H3BR70;H3BT25;H3BUW1;H3BTJ2;H3BU13;P30613-2;P30613;H3BN34;H3BQZ3	P14618;P14618-3;P14618-2;B4DNK4;H3BTN5;H3BQ34	PKM	Pyruvate kinase PKM;Isoform 3 of Pyruvate kinase PKM;Isoform M1 of Pyruvate kinase PKM;Pyruvate kinase;Pyruvate kinase (Fragment);Pyruvate kinase	57.936	52.2	0	323.31	1	0.31654	0.220843	0.655916	1	0.101472	0.410156	0.387051	44.4	16.6	32	18	6	12	18	6	12	1.9715	1.105	1.1493	0.85655	-0.324455	0.417526	58.39	60.609	31.342	15	5	14	21246000	6801600	14445000	4563500	498880	4064600	550240000	196530000	353710000	16.2	17.9
	1955	Q99714;Q99714-2;Q5H928	Q99714;Q99714-2;Q5H928	HSD17B10	3-hydroxyacyl-CoA dehydrogenase type-2;Isoform 2 of 3-hydroxyacyl-CoA dehydrogenase type-2;3-hydroxyacyl-CoA dehydrogenase type-2	26.923	56.3	0	104.74	1	0.0448833	0.343067	0.464621	1	0.496858	0.168387	0.773692	22.2	14.2	42.9	4	2	7	4	2	7	2.6312	0.34478	1.8072	1.08792	-1.55208	0.598813	50.84	51.293	57.691	2	2	8	1305900	281170	1024700	1948600	760620	1188000	183590000	56028000	127560000	11.1	17.2
	922	O60664;O60664-4;O60664-3;K7ERZ3;K7EL96;O60664-2;K7ER39	O60664;O60664-4;O60664-3;K7ERZ3;K7EL96	PLIN3	Perilipin-3;Isoform 4 of Perilipin-3;Isoform 3 of Perilipin-3;Perilipin-3 (Fragment);Perilipin-3 (Fragment)	47.074	59.2	0	323.31	1	0.0852118	0.376276	0.424493	1	0.466391	0.151173	0.820525	6.5	23.5	59.2	2	6	21	2	6	21	0.87953	0.79587	1.7537	-0.423222	-0.0327221	0.711579	1.7937	15.072	22.676	2	6	25	942230	481750	460480	8235700	1578700	6657000	703640000	196800000	506830000	18.4	41.9
	1402	P55957;P55957-2;P55957-4;B2ZP78;P55957-3	P55957;P55957-2	BID	BH3-interacting domain death agonist;Isoform 2 of BH3-interacting domain death agonist	21.994	59.5	0	98.972	1	0.0389775	0.56851	0.245262		0.462204	0.154952	0.809802	6.7	14.4	47.2	1	1	7	1	1	7	0.76399	0.7009	3.5087	-0.650957	-0.801715	1.5696			30.74	1	1	7	319240	163090	156140	562400	113660	448740	179060000	39169000	139890000	8.2	51.8
	1539	Q04917;A2IDB2;F8WEB6;A2IDB1	Q04917;A2IDB2	YWHAH	14-3-3 protein eta;14-3-3 protein eta (Fragment)	28.218	51.6	0	225.24	1	0.125427	0.315711	0.500711		0.362863	0.264296	0.57791	11	11.4	51.6	2	2	12	1	1	9	0.77493	0.88548	1.4184	-0.520835	0.36761	0.529507			106.83	1	1	10	249910	119820	130090	3253200	528320	2724900	774740000	271990000	502740000	17.9	27.6
	433	D6R9P3;D6RD18;D6RBZ0;Q99729-3;Q99729-2;Q99729-4;Q99729	D6R9P3;D6RD18;D6RBZ0;Q99729-3;Q99729-2;Q99729-4;Q99729	HNRNPAB	Heterogeneous nuclear ribonucleoprotein A/B;Heterogeneous nuclear ribonucleoprotein A/B;Heterogeneous nuclear ribonucleoprotein A/B;Isoform 3 of Heterogeneous nuclear ribonucleoprotein A/B;Isoform 2 of Heterogeneous nuclear ribonucleoprotein A/B;Isoform 4	30.302	34.6	0	107.13	1	0.308019	0.178857	0.747494	1	-0.280024	0.716377	0.144858	19.3	8.6	34.6	4	2	12	4	2	12	1.2487	1.1874	1.2569	0.182495	0.456383	0.285179	81.826	5.3795	62.725	3	2	10	4501500	1725000	2776500	3299000	672510	2626500	308420000	94160000	214260000	9.6	20.4
	1515	P99999;C9JFR7	P99999;C9JFR7	CYCS	Cytochrome c;Cytochrome c (Fragment)	11.749	51.4	0	19.328	1	0.315902	0.267024	0.57345	1	-0.318095	0.716754	0.14463	39	7.6	30.5	4	1	4	4	1	4	3.1897	1.2823	1.4357	1.31101	-0.776559	0.413257	49.401		8.9554	2	1	3	4516100	969870	3546300	405120	121020	284100	47666000	14406000	33260000	21	14.3
	1016	P04406;P04406-2;E7EUT5	P04406;P04406-2;E7EUT5	GAPDH	Glyceraldehyde-3-phosphate dehydrogenase;Isoform 2 of Glyceraldehyde-3-phosphate dehydrogenase;Glyceraldehyde-3-phosphate dehydrogenase	36.053	63.9	0	323.31	1	0.145616	0.316471	0.499666	1	-0.127434	0.529551	0.276092	47.8	38.2	63.9	11	10	21	11	10	21	1.2721	0.85784	1.5809	-0.0301854	-0.0977363	0.564769	53.405	46.867	37.775	12	8	25	31460000	11134000	20326000	17924000	2803800	15120000	2646100000	872580000	1773500000	34.9	44.5
	1044	P07237;H7BZ94;H0Y3Z3;I3L0S0;I3NI03;I3L398;I3L3P5;I3L3U6;I3L312;I3L4M2;I3L514;I3L1Y5	P07237;H7BZ94;H0Y3Z3	P4HB	Protein disulfide-isomerase;Protein disulfide-isomerase;Protein disulfide-isomerase (Fragment)	57.116	43.9	0	313.62	1	0.364034	0.150334	0.822944	1	0.00900449	0.557279	0.253927	27.2	5.7	25.4	14	2	14	14	2	14	1.4769	1.2354	1.2441	0.339149	0.592632	0.16032	42.015	9.9014	46.375	16	2	16	30023000	12512000	17512000	3603200	541780	3061400	746910000	259590000	487320000	17.3	19.7
	1194	P27824;P27824-2;P27824-3;D6RAQ8;D6RAU8;D6RB85;D6RDP7;H0Y9Q7	P27824;P27824-2;P27824-3	CANX	Calnexin;Isoform 2 of Calnexin;Isoform 3 of Calnexin	67.567	22.6	0	50.46	1	0.628029	0.0774352	1.11106	1	0.99129	0.0995926	1.00177	8.4	4.9	17.6	3	2	6	3	2	6	2.1576	3.3713	1.1049	0.96218	0.998086	-0.0761795	13.879	21.792	33.069	2	2	6	862770	243030	619740	1270500	148330	1122200	267710000	108300000	159410000	2.4	11.3
	2249	Q9Y5L4;K7EIT2	Q9Y5L4;K7EIT2	TIMM13	Mitochondrial import inner membrane translocase subunit Tim13;Mitochondrial import inner membrane translocase subunit Tim13	10.5	42.1	0	36.471	1	0.241846	0.240183	0.619457	1	-0.164442	0.628127	0.201953	25.3	14.7	42.1	2	1	4	2	1	4	1.6572	0.65988	1.5834	0.499157	-0.139214	0.365593	30.174		16.993	2	1	3	1853100	606560	1246500	1406000	333190	1072800	122160000	33113000	89049000	25.3	41.1
	1100	P13010;C9JZ81	P13010	XRCC5	X-ray repair cross-complementing protein 5	82.704	35.4	0	323.31	1	0.277455	0.230081	0.63812	1	0.0178581	0.446124	0.350544	2.6	10.9	35.4	2	5	20	2	5	20	1.0412	2.5533	1.2162	-0.32375	0.844164	0.311949		47.616	25.574	1	4	16	567680	268790	298890	14790000	1238300	13551000	1077000000	339820000	737210000	1.1	13.5
	1322	P48643;B7ZAR1;E9PCA1;E7ENZ3;P48643-2;H0Y914;D6RIZ7	P48643;B7ZAR1;E9PCA1;E7ENZ3;P48643-2	CCT5	T-complex protein 1 subunit epsilon;T-complex protein 1 subunit epsilon;T-complex protein 1 subunit epsilon;T-complex protein 1 subunit epsilon;Isoform 2 of T-complex protein 1 subunit epsilon	59.67	83.5	0	323.31	1	-0.219752	0.545424	0.263266	1	-0.128394	0.613245	0.212366	33.1	21.8	80.8	17	7	42	17	7	42	0.35886	0.8465	2.1853	-1.76222	-0.110535	1.2135	56.625	39.796	41.887	18	7	66	43569000	31811000	11758000	20248000	3210300	17038000	8634200000	1907800000	6726400000	35.1	63.4
	2211	Q9Y265;Q9Y265-2;E7ETR0;H7C4G5;J3QLR1;H7C4I3	Q9Y265;Q9Y265-2;E7ETR0;H7C4G5	RUVBL1	RuvB-like 1;Isoform 2 of RuvB-like 1;RuvB-like helicase;RuvB-like helicase (Fragment)	50.227	73	0	323.31	1	0.359581	0.158762	0.799254	1	0.620679	0.0676939	1.16945	20.4	45.8	66.9	7	14	29	7	14	29	1.3954	1.277	1.0017	0.163599	0.758055	0.15709	35.675	20.717	52.206	7	12	36	4780500	2147900	2632600	36858000	5007000	31851000	4305200000	1625900000	2679200000	20	38.2
	1980	Q9BT73	Q9BT73	PSMG3	Proteasome assembly chaperone 3	13.104	42.6	0	71.888	1	0.707975	0.0784365	1.10548	1	0.58295	0.148776	0.827466	23	42.6	23	2	3	2	2	3	2	2.9774	1.3926	0.87018	1.41358	0.88194	-0.171598	24.639	41.64		2	3	1	1864800	358260	1506500	17681000	1936700	15744000	97433000	36728000	60704000	42.6	32
	1346	P50395-2;P50395;Q5SX91;Q5SX87	P50395-2;P50395;Q5SX91;Q5SX87	GDI2	Isoform 2 of Rab GDP dissociation inhibitor beta;Rab GDP dissociation inhibitor beta;Rab GDP dissociation inhibitor (Fragment);Rab GDP dissociation inhibitor (Fragment)	45.619	20.8	0	151.74	1	0.310477	0.221497	0.654633	1	0.844822	0.039066	1.4082	12	3	17	4	1	5	3	1	3	2.0653	1.2576	1.3865	0.866044	-0.19521	0.260597	27.606		18.075	4	1	5	2424600	720370	1704300	367200	65920	301280	83525000	28612000	54913000	12	8
	2043	Q9H444	Q9H444	CHMP4B	Charged multivesicular body protein 4b	24.95	32.1	0	323.31	1	0.5813	0.150592	0.822197	1	1.0146	0.0134369	1.8717	22.8	16.5	27.2	4	3	6	4	3	6	1.2452	1.9729	1.1406	-0.0362066	1.68146	0.09865	91.448	42.543	15.078	4	3	10	6323800	3062400	3261400	11382000	857900	10524000	276520000	108020000	168500000	24.1	32.1
	1854	Q8WVM8;Q8WVM8-2;Q8WVM8-3;H0YJY1;G3V2M8;G3V3K9;G3V4I1;G3V5E2;G3V363;H0YJS6;G3V5F3;J3KNG4	Q8WVM8;Q8WVM8-2;Q8WVM8-3	SCFD1	Sec1 family domain-containing protein 1;Isoform 2 of Sec1 family domain-containing protein 1;Isoform 3 of Sec1 family domain-containing protein 1	72.379	31.9	0	133.21	1	0.371806	0.194624	0.710804	1	0.052378	0.45294	0.343959	4.7	12.6	14.8	2	6	8	2	6	8	0.99038	2.7248	1.2669	-0.218722	1.14857	0.185571		61.966	23.642	1	4	9	481260	201310	279950	5622600	447330	5175300	275520000	98202000	177310000	6.2	15.6
	1057	P08238;Q58FF7;Q58FF6	P08238	HSP90AB1	Heat shock protein HSP 90-beta	83.263	64.2	0	323.31	1	0.00673669	0.376677	0.424031	1	-0.891606	0.839819	0.0758144	36.9	21.8	59.3	29	12	61	14	7	38	0.5416	1.1375	1.2809	-1.16808	0.669071	0.519215	41.582	22.91	36.482	36	13	100	229100000	149360000	79738000	27180000	3977900	23202000	18564000000	6147900000	12416000000	30.8	40.6
	1689	Q16543;K7EQA9;K7EKQ2;K7EL68;K7EIU0	Q16543;K7EQA9;K7EKQ2	CDC37	Hsp90 co-chaperone Cdc37;Hsp90 co-chaperone Cdc37 (Fragment);Hsp90 co-chaperone Cdc37 (Fragment)	44.468	43.7	0	254.05	1	-0.0649583	0.548731	0.260641	1	0.15089	0.368996	0.432979	17.2	5.6	40.5	4	1	11	4	1	11	0.77326	0.8201	1.8756	-0.675101	-0.446842	0.927068	37.73	40.459	70.459	4	2	12	3356700	1828600	1528000	3711000	1003600	2707400	460240000	130940000	329300000	14.6	27.8
	1687	Q16531;F5GY55;Q16531-2;F5GWI0;F5GZY8;F5H2L3;F5GYG8;F5H198	Q16531;F5GY55	DDB1	DNA damage-binding protein 1;DNA damage-binding protein 1	126.97	28.5	0	242.16	1	0.378342	0.169172	0.771671	1	0.464578	0.167239	0.776663	23.2	4.1	16.8	18	3	13	18	3	13	1.2327	1.2623	1.2849	0.025597	0.986875	0.122555	53.012	52.031	28.974	20	3	12	24882000	10374000	14508000	7296000	1002200	6293800	468770000	166660000	302110000	15.9	10.9
	1231	P31939;P31939-2;F8WEF0;C9JLK0;H7C1S2	P31939;P31939-2	ATIC	Bifunctional purine biosynthesis protein PURH;Isoform 2 of Bifunctional purine biosynthesis protein PURH	64.615	35.5	0	92.349	1	0.0478971	0.393973	0.404533		-0.383645	0.815311	0.0886765	5.9	2.9	29.1	2	1	11	2	1	11	0.90048	1.9849	1.8221	-0.415082	0.051926	0.506848			103.38	1	1	9	402680	195120	207560	494350	133060	361290	219170000	132850000	86319000	4.2	10
	1375	P52907	P52907	CAPZA1	F-actin-capping protein subunit alpha-1	32.922	57.3	0	279.77	1	0.114334	0.354044	0.450943	1	0.528295	0.147983	0.829788	32.9	18.9	25.2	6	3	5	5	2	4	1.8245	0.30852	1.3879	0.482045	-0.595539	0.456496	53.117	82.7	27.772	5	3	4	6094800	2133100	3961700	21583000	7082500	14501000	502110000	165610000	336510000	20.6	28.7
	606	F8W031;F8VXJ7;Q9Y2B0;F8VP03;F8W1U5;Q9Y2B0-2;H0YIH9;F8W1K5;F8W0J2;H0YI18	F8W031;F8VXJ7;Q9Y2B0;F8VP03;F8W1U5;Q9Y2B0-2	CNPY2	Uncharacterized protein (Fragment);Protein canopy homolog 2 (Fragment);Protein canopy homolog 2;Uncharacterized protein (Fragment);Uncharacterized protein (Fragment);Isoform 2 of Protein canopy homolog 2	29.224	37.3	0	80.509	1	0.237779	0.232084	0.634354	1	0.035098	0.589844	0.229263	28.5	14.8	15.6	6	2	4	5	2	4	1.5457	1.0512	1.2801	0.294765	0.204173	0.2144	57.537	89.624	12.774	6	3	4	4738800	2121800	2617100	2953800	918470	2035400	103410000	36593000	66813000	25.5	21.3
	1462	P62310	P62310	LSM3	U6 snRNA-associated Sm-like protein LSm3	11.845	21.6	0	15.286	1	0.187206	0.278899	0.554553	1	-0.430555	0.800331	0.0967302	13.7	13.7	21.6	2	1	3	2	1	3	1.373	0.68291	1.4545	0.234471	0.00499001	0.322156	9.7614		11.763	2	1	2	1110700	407720	702980	1643500	413400	1230100	113110000	37356000	75757000	13.7	21.6
	1989	Q9BUI4;E9PHH9	Q9BUI4;E9PHH9	POLR3C	DNA-directed RNA polymerase III subunit RPC3;DNA-directed RNA polymerase III subunit RPC3	60.611	32.4	0	299.93	1	0.0360309	0.33374	0.476592	1	-0.45513	0.682881	0.165655	6.6	11.2	14.8	3	3	5	3	3	5	0.21281	3.0343	1.6823	-2.49905	2.13538	0.471766	38.184	5.3349	27.236	3	2	5	5674800	4486200	1188600	4919600	111950	4807700	92238000	38387000	53851000	12.9	19.9
	265	F5H823;B7ZB78;F5GZG1;P61224-2;P61224-4;P61224-3;P61224;A6NIZ1;P62834;E7ESV4;F5H7Y6	F5H823;B7ZB78;F5GZG1;P61224-2;P61224-4;P61224-3;P61224;A6NIZ1;P62834	RAP1B;RAP1A	Ras-related protein Rap-1b (Fragment);cDNA, FLJ79442, highly similar to Ras-related protein Rap-1b;Ras-related protein Rap-1b (Fragment);Isoform 2 of Ras-related protein Rap-1b;Isoform 4 of Ras-related protein Rap-1b;Isoform 3 of Ras-related protein Rap-1b	11.916	26.2	0	18.555	1	0.616886	0.0935623	1.0289	1	1.09127	0.144578	0.839897	26.2	13.6	26.2	2	1	2	2	1	2	2.8109	1.4321	1.0047	1.24769	0.790904	-0.187935	98.673		24.705	2	1	2	589910	178970	410940	1752300	253690	1498600	46821000	16621000	30200000	13.6	26.2
	1165	P22695;H3BRG4;H3BSJ9;H3BP04;A0A087WVZ4;H3BUE4;H3BUI9	P22695;H3BRG4;H3BSJ9	UQCRC2	Cytochrome b-c1 complex subunit 2, mitochondrial;Cytochrome b-c1 complex subunit 2, mitochondrial;Cytochrome b-c1 complex subunit 2, mitochondrial	48.442	24.3	0	131.42	1	0.189031	0.301383	0.520881		0.518807	0.108995	0.962592	3.5	3.8	21.4	1	1	6	1	1	6	1.808	0.71665	1.4237	0.59254	-0.37549	0.350043			41.98	1	1	6	365030	97183	267850	904740	211240	693500	120150000	35105000	85046000	2.9	3.8
	459	E5RHG8;Q15369;Q15369-2;R4GMY8	E5RHG8;Q15369;Q15369-2	TCEB1	Elongin-C (Fragment);Elongin-C;Isoform 2 of Elongin-C	9.9601	85.4	0	261.14	1	-0.0881243	0.510595	0.291924		0.431966	0.134926	0.869904	15.7	32.6	56.2	1	2	6	1	2	6	0.63013	0.9876	1.5931	-0.922831	-0.0549166	0.713374		51.017	30.162	1	2	9	225570	141550	84021	2654200	241440	2412700	541370000	174380000	366990000	38.2	69.7
	494	E7EVX8;Q8WWY3;Q8WWY3-4;E7EU94;E7ESX0;E7EN72;Q8WWY3-2;Q8WWY3-3	E7EVX8;Q8WWY3;Q8WWY3-4	PRPF31	U4/U6 small nuclear ribonucleoprotein Prp31;U4/U6 small nuclear ribonucleoprotein Prp31;Isoform 4 of U4/U6 small nuclear ribonucleoprotein Prp31	54.766	30	0	102.72	1	0.190842	0.285831	0.543891	1	0.162163	0.35673	0.44766	3	2	7.3	1	1	3	1	1	3	1.7314	1.0666	1.3523	0.465755	-0.183539	0.290309			25.67	1	1	3	257430	95800	161630	949030	212770	736260	28742000	8559300	20182000	3	13.4
	1548	Q06830;A0A0A0MSI0;A0A0A0MRQ5	Q06830;A0A0A0MSI0;A0A0A0MRQ5	PRDX1	Peroxiredoxin-1;Peroxiredoxin-1 (Fragment);Peroxiredoxin-1	22.11	63.3	0	168.55	1	-0.0672621	0.493975	0.306295	1	-0.393209	0.712219	0.147387	34.7	25.6	63.3	7	4	14	4	2	10	1.2235	0.37685	1.5494	0.0477517	-0.93445	0.684912	37.284	32.702	36.056	8	4	15	17894000	6944800	10949000	31022000	8849500	22173000	2784000000	796850000	1987200000	21.1	42.2
	1478	P62857	P62857	RPS28	40S ribosomal protein S28	7.8409	66.7	0	89.839	1	0.09173	0.370287	0.431461	1	-1.83142	0.999193	0.0003504	60.9	52.2	60.9	6	2	7	6	2	7	1.5283	0.60271	1.4715	0.395226	-0.555075	0.435039	54.744	97.6	26.122	6	2	10	6635300	2650900	3984300	2062200	654210	1408000	967250000	318830000	648420000	34.8	66.7
	1151	P20618	P20618	PSMB1	Proteasome subunit beta type-1	26.489	90.5	0	323.31	1	0.418923	0.13704	0.863152	1	-0.124506	0.538099	0.269138	55.6	79.3	82.6	15	19	26	15	19	26	1.8444	0.82085	0.99802	0.549657	0.751433	-0.0443228	80.963	65.349	63.147	31	41	61	780740000	263030000	517720000	1204200000	169740000	1034400000	20513000000	8352000000	12161000000	55.6	75.1
	504	E9PCY7;G8JLB6;P31943;D6RBM0;E5RGV0;D6RIU0;D6RAM1;D6R9T0;D6RFM3;D6RIT2;D6RDU3;D6RJ04;D6RIH9;E7EQJ0;E7EN40;H0YB39;P55795;E5RGH4;D6RF17;D6RDL0;H0YAQ2;H0YBD7;H0YBG7;D6R9D3;E5RJ94	E9PCY7;G8JLB6;P31943;D6RBM0;E5RGV0;D6RIU0;D6RAM1;D6R9T0;D6RFM3;D6RIT2;D6RDU3;D6RJ04;D6RIH9	HNRNPH1	Heterogeneous nuclear ribonucleoprotein H;Heterogeneous nuclear ribonucleoprotein H;Heterogeneous nuclear ribonucleoprotein H;Heterogeneous nuclear ribonucleoprotein H (Fragment);Heterogeneous nuclear ribonucleoprotein H (Fragment);Heterogeneous nuclear ri	47.087	41.3	0	323.31	1	0.0737129	0.376677	0.424031	1	-0.261964	0.731663	0.135689	14.9	14.2	30.8	5	4	11	3	3	9	1.0375	1.0307	1.6446	-0.161095	-0.0454169	0.42765	54.923	14.211	17.258	5	5	14	3838800	1560800	2278000	7299000	1373000	5926100	481460000	146670000	334790000	16.6	4
	2125	Q9NYL9;H0YNJ8;H0YKU1;H0YNU8	Q9NYL9;H0YNJ8;H0YKU1	TMOD3	Tropomodulin-3;Tropomodulin-3;Tropomodulin-3 (Fragment)	39.594	36.1	0	51.539	1	0.278788	0.22445	0.648881	1	1.52588	0.0570267	1.24392	24.7	5.7	17	6	1	5	6	1	5	1.8084	0.79034	1.4739	0.657142	0.0196663	0.159556	99.74		26.617	5	1	6	2455700	527520	1928200	2064300	418820	1645400	163690000	52893000	110800000	11.6	13.6
	1184	P26038;V9GZ54	P26038	MSN	Moesin	67.819	26.3	0	24.741	1	0.364153	0.181478	0.741176	1	-0.105375	0.631825	0.199403	14.6	1.6	14.6	7	1	9	4	0	4	1.133	1.2292	1.0983	0.0240014	0.993034	0.0754234	34.232		52.143	5	1	11	3481400	1444800	2036600	2611700	393940	2217700	318170000	107580000	210590000	3.5	11.3
	790	K7ELW0;Q99497;K7EN27	K7ELW0;Q99497	PARK7	Protein/nucleic acid deglycase DJ-1;Protein/nucleic acid deglycase DJ-1	17.91	28.4	0	69.112	1	0.233491	0.241205	0.617614		0.619382	0.0846039	1.07261	17.8	9.5	13.6	2	2	3	2	2	3	1.6775	0.97389	0.99377	0.446826	0.0934135	0.160235	74.477	7.5159	21.18	3	2	4	1400000	683770	716240	1862900	423290	1439600	250650000	91358000	159290000	8.9	19.5
	1433	P61163;R4GMT0;A0A1B0GVS3	P61163;R4GMT0;A0A1B0GVS3	ACTR1A	Alpha-centractin;Alpha-centractin;Alpha-centractin	42.613	52.9	0	121.16	1	-0.0958883	0.383494	0.416242	1	0.181765	0.394663	0.403774	8.8	4	52.9	2	1	12	1	1	8	0.37278	3.9021	1.4758	-1.75638	0.9988	0.469918	12.596		41.07	2	1	13	1027400	781710	245710	480720	72836	407880	937550000	292090000	645460000	13.3	25
	93	A0A087X1Z3;Q9UL46;H0YM70;H0YKU2	A0A087X1Z3;Q9UL46;H0YM70	PSME2	Proteasome activator complex subunit 2;Proteasome activator complex subunit 2;Proteasome activator complex subunit 2	29.126	59.1	0	124.12	1	0.169532	0.29468	0.530649		0.0444994	0.446124	0.350544	17.7	20.9	50.8	3	3	11	3	3	11	0.99301	1.5341	1.3327	-0.331005	0.607402	0.232201	98.174	42.844	49.131	3	3	15	1022300	398650	623700	1538000	265300	1272700	551220000	176490000	374730000	10.6	44.9
	1567	Q12874	Q12874	SF3A3	Splicing factor 3A subunit 3	58.848	4.2	0	3.6464	1	0.368877	0.178567	0.748198		0.124504	0.347808	0.458661	2.4	1.8	4.2	1	1	2	1	1	2	2.1348	0.79571	1.1863	0.857782	0.242317	0.00653274				1	1	1	208600	66174	142420	3567800	673060	2894700	14831000	5422900	9407700	0	0
	1474	P62805	P62805	HIST1H4A	Histone H4	11.367	68	0	110.35	1	0.381152	0.174828	0.75739	1	0.761808	0.323817	0.4897	35	34	56.3	4	4	8	4	4	8	2.3547	1.0233	0.98545	0.922319	0.216684	0.00445311	24.995	21.945	56.445	6	4	14	11864000	3068800	8794900	10388000	1690000	8697700	801290000	396610000	404680000	35	49.5
	47	A0A087WVQ6;Q00610-2;Q00610;J3KS13;A0A087WX41;P53675-2;P53675;J3KSQ2;F5H5N6;K7EJJ5	A0A087WVQ6;Q00610-2;Q00610	CLTC	Clathrin heavy chain;Isoform 2 of Clathrin heavy chain 1;Clathrin heavy chain 1	192.06	22.3	0	144.48	1	0.147639	0.327951	0.484191	1	-0.533375	0.849895	0.0706346	8.3	7.1	13.6	9	10	21	9	10	21	0.76241	1.2084	1.2015	-0.735354	0.873217	0.305054	60.823	33.021	45.159	9	8	24	3747600	2011900	1735700	12712000	1476000	11236000	1107600000	431530000	676070000	8.6	7.7
	595	F8VPD4;P27708;H7C2E4;H7BZB3;H7C3Z5;P31327-2;P31327;P31327-3	F8VPD4;P27708	CAD	CAD protein;CAD protein	236.02	35.8	0	323.31	1	0.106552	0.347759	0.458721	1	0.830442	0.0401622	1.39618	2.4	6.2	30.5	5	8	54	5	8	54	0.56544	1.1877	1.2783	-1.18507	1.14215	0.36257	45.049	36.355	33.171	4	8	66	60737000	20143000	40594000	25377000	3193700	22183000	5767900000	1925700000	3842200000	3.7	16.8
	1140	P19338;H7BY16;C9JYW2;C9JLB1;C9J1H7;C9JWL1	P19338;H7BY16	NCL	Nucleolin;Nucleolin (Fragment)	76.613	46.2	0	323.31	1	0.387257	0.152935	0.815494	1	0.342229	0.225398	0.647051	27.9	20.3	40.4	17	12	35	17	12	35	1.7812	1.02	1.034	0.640642	0.575467	-0.0543381	51.098	36.683	37.613	15	13	38	38687000	12349000	26338000	47932000	6887000	41045000	2309100000	892700000	1416400000	21.4	43.2
	1180	P25786;P25786-2;B4DEV8	P25786;P25786-2	PSMA1	Proteasome subunit alpha type-1;Isoform Long of Proteasome subunit alpha type-1	29.555	86.7	0	323.31	1	0.308053	0.195845	0.708087	1	0.0883791	0.445273	0.351373	66.5	72.6	82.9	20	18	39	2	3	4	1.3274	0.91042	1.0988	0.131821	0.72061	0.0717264	61.39	49.72	56.12	33	35	87	897770000	301680000	596090000	1097600000	160400000	937190000	52449000000	18933000000	33516000000	58.2	85.6
	469	P0DP25;P0DP24;P0DP23;E7ETZ0;H0Y7A7;E7EMB3;Q96HY3;G3V361;M0QZ52;F8WBR5;G3V226;G3V479;C9J7T9;P27482;P02585	P0DP25;P0DP24;P0DP23;E7ETZ0;H0Y7A7;E7EMB3;Q96HY3;G3V361	CALM1;CALM2	Calmodulin-3;Calmodulin-2;Calmodulin-1;Calmodulin-1;Calmodulin-2 (Fragment);Calmodulin-2;CALM1 protein;Calmodulin-1 (Fragment)	16.837	52.3	0	323.31	1	0.0880432	0.359569	0.444218	1	0.386844	0.18837	0.724989	20.8	44.3	52.3	4	5	8	4	5	8	1.1254	0.82219	1.2549	-0.187193	0.0861715	0.365151	44.41	74.689	49.546	4	7	16	4909200	2140200	2769000	41915000	11947000	29969000	4283300000	1361400000	2921800000	20.8	52.3
	1382	P53634;H0YCY8	P53634;H0YCY8	CTSC	Dipeptidyl peptidase 1;Dipeptidyl peptidase 1 (Fragment)	51.853	8	0	7.8886	1	-0.301731	0.656933	0.182479		2.47959	1.31172e-05	4.88216	2.6	2.4	8	1	1	3	1	1	3	0.38159	1.096	3.0577	-1.75125	-0.453918	1.29998			5.8743	1	1	3	384650	270580	114070	272430	16059	256370	42032000	9257800	32774000	2.6	0
	173	A0A0G2JIW1;P0DMV9;P0DMV8;P0DMV8-2;V9GZ37	A0A0G2JIW1;P0DMV9;P0DMV8;P0DMV8-2;V9GZ37	HSPA1B;HSPA1A	Heat shock 70 kDa protein 1B;Heat shock 70 kDa protein 1B;Heat shock 70 kDa protein 1A;Isoform 2 of Heat shock 70 kDa protein 1A;Heat shock 70 kDa protein 1A	70.108	77.6	0	323.31	1	-0.176945	0.514333	0.288756	1	-0.261695	0.642455	0.192157	54.4	45.3	68.2	32	25	55	16	13	32	0.47566	0.73599	1.5207	-1.31764	0.167464	0.619342	56.794	36.316	50.323	37	33	81	304420000	197980000	106440000	280700000	51905000	228800000	13566000000	4139800000	9426100000	48.6	68.2
	474	E7END7;P62820-2;P62820;P62820-3;A0A2R8YDI9;H0YLJ8;H0YL94;H0YMN7;H0YNE9;G3V196;A0A2R8YFB8;Q92930;P59190-2;P59190	E7END7;P62820-2;P62820;P62820-3	RAB1A	Ras-related protein Rab-1A;Isoform 2 of Ras-related protein Rab-1A;Ras-related protein Rab-1A;Isoform 3 of Ras-related protein Rab-1A	19.018	39.9	0	90.276	1	0.314695	0.236793	0.625632	1	0.0416509	0.408895	0.388388	15.6	25.4	39.9	2	3	6	0	1	4	2.5075	1.2053	1.3803	1.00421	-0.172973	0.112847	59.426	26.658	46.492	2	4	6	1643300	505850	1137400	3586000	711610	2874400	104040000	42919000	61123000	15.6	25.4
	1182	P25789;H0YN18;H0YL69;H0YMZ1;H0YMA1;H0YKT8;H0YMI6;H0YKS0;H0YLC2;H0YLS6;H0YMV3	P25789;H0YN18;H0YL69;H0YMZ1;H0YMA1;H0YKT8;H0YMI6	PSMA4	Proteasome subunit alpha type-4;Proteasome endopeptidase complex;Proteasome subunit alpha type (Fragment);Proteasome subunit alpha type (Fragment);Proteasome subunit alpha type (Fragment);Proteasome subunit beta type (Fragment);Proteasome subunit alpha typ	29.483	87.4	0	323.31	1	0.371526	0.18679	0.728647	1	-0.422177	0.806028	0.0936497	61.3	62.8	85.4	17	15	30	7	7	9	1.2386	1.4571	0.89998	0.0138885	1.06175	0.0389437	123.03	84.601	121.81	21	18	56	458240000	187920000	270320000	397830000	47593000	350240000	27379000000	10935000000	16444000000	51.3	75.5
	1177	P25398	P25398	RPS12	40S ribosomal protein S12	14.515	67.4	0	69.15	1	-0.0782603	0.531347	0.274622	1	-0.883796	0.964918	0.0155097	50.8	43.9	53	6	6	9	6	6	9	0.70146	1.0059	1.4756	-0.64954	-0.22884	0.643598	49.137	57.099	96.625	9	7	12	21749000	11620000	10129000	13335000	3145100	10190000	1179000000	380320000	798700000	49.2	43.9
	1616	Q14103-3;Q14103;H0Y8G5;H0YA96;D6RAF8;Q14103-4;Q14103-2;D6RD83;D6RBQ9	Q14103-3;Q14103;H0Y8G5;H0YA96;D6RAF8;Q14103-4;Q14103-2	HNRNPD	Isoform 3 of Heterogeneous nuclear ribonucleoprotein D0;Heterogeneous nuclear ribonucleoprotein D0;Heterogeneous nuclear ribonucleoprotein D0 (Fragment);Heterogeneous nuclear ribonucleoprotein D0 (Fragment);Heterogeneous nuclear ribonucleoprotein D0 (Fragm	32.834	44.1	0	98.794	1	0.119753	0.335289	0.474581	1	-0.445191	0.824912	0.0835924	25.5	15	44.1	7	4	11	3	1	5	1.4463	1.0071	1.254	0.155424	-0.105744	0.309578	37.226	77.339	81.762	6	4	12	15197000	5250300	9947100	4153600	1088400	3065200	646630000	232360000	414280000	18.6	18.6
	983	O95456-2;O95456	O95456-2;O95456	PSMG1	Isoform 2 of Proteasome assembly chaperone 1;Proteasome assembly chaperone 1	30.288	33.7	0	194.34	1	0.539749	0.139732	0.854704	1	0.989763	0.0926652	1.03308	19.1	19.9	20.6	5	5	6	5	5	6	3.208	1.2301	0.84331	1.37909	0.458016	-0.21786	71.807	44.482	32.89	4	6	8	20012000	6041400	13971000	48369000	7103500	41266000	1095500000	518390000	577130000	19.1	16.5
	1051	P07814;V9GYZ6	P07814;V9GYZ6	EPRS	Bifunctional glutamate/proline--tRNA ligase;Bifunctional glutamate/proline--tRNA ligase (Fragment)	170.59	36.2	0	297.97	1	-0.216059	0.66316	0.178382	1	-0.199608	0.638785	0.194645	1.9	1	34.3	2	1	43	2	1	43	0.63633	0.92541	1.8105	-0.866846	-0.722404	0.941073	6.3366		39.164	2	1	38	523370	347210	176160	690280	259170	431120	1797600000	477940000	1319700000	3.9	10.2
	1355	P50990;P50990-2;P50990-3;H7C4C8;H7C2U0	P50990;P50990-2;P50990-3	CCT8	T-complex protein 1 subunit theta;Isoform 2 of T-complex protein 1 subunit theta;Isoform 3 of T-complex protein 1 subunit theta	59.62	73.4	0	323.31	1	-0.309876	0.708651	0.149568	1	-0.779319	0.854641	0.0682165	39.8	29	67.3	19	11	44	19	11	44	0.45881	0.71099	2.1333	-1.36517	-0.760167	1.19571	22.957	80.226	47.635	21	10	71	57244000	40049000	17195000	35060000	11417000	23643000	11368000000	2868000000	8499700000	40.1	58.6
	2230	Q9Y3I0	Q9Y3I0	RTCB	tRNA-splicing ligase RtcB homolog	55.21	38.8	0	164.52	1	0.470991	0.217915	0.661713		0.0780161	0.389249	0.409773	2.2	17.4	38.8	1	5	13	1	5	13	3.3779	1.7959	1.0374	1.58201	-0.124025	-0.0450079		108.85	25.737	1	3	17	148270	39267	109010	2586000	334220	2251700	692390000	272000000	420390000	0	17.6
	1537	Q04760-2;Q04760	Q04760-2;Q04760	GLO1	Isoform 2 of Lactoylglutathione lyase;Lactoylglutathione lyase	19.043	39.6	0	15.036	1	0.145379	0.360756	0.442787	1	0.476224	0.173031	0.761877	10.1	9.5	29.6	1	2	5	1	2	5	2.2027	0.77097	1.1917	0.875752	-0.714085	0.274471		14.506	13.104	1	2	5	507680	126900	380780	1432700	415050	1017700	280970000	102860000	178110000	10.1	24.3
	2223	Q9Y333	Q9Y333	LSM2	U6 snRNA-associated Sm-like protein LSm2	10.834	41.1	0	60.701	1	0.108191	0.359569	0.444218		0.472899	0.126901	0.896535	21.1	21.1	41.1	2	1	3	2	1	3	1.4453	1.0099	1.5204	0.284056	-0.240451	0.280967	10.319		10.453	2	1	2	696440	203020	493420	963690	183630	780060	23915000	6382500	17532000	20	0
	2160	Q9UHV9	Q9UHV9	PFDN2	Prefoldin subunit 2	16.648	40.9	0	137.29	1	-0.112317	0.556161	0.2548		0.542244	0.0915109	1.03853	16.9	22.1	40.9	2	2	6	2	2	6	0.69578	0.92005	1.6028	-0.717228	-0.211124	0.591401	23.238	45.229	61.844	2	2	9	1052500	517340	535160	2408700	596240	1812500	468390000	115330000	353050000	16.9	40.9
	1690	Q16576;E9PC52;Q16576-2;Q5JP02;Q5JP01;C9JAJ9;E9PNS2;Q5JNZ6;E9PIC4;E9PNS6	Q16576;E9PC52;Q16576-2	RBBP7	Histone-binding protein RBBP7;Histone-binding protein RBBP7;Isoform 2 of Histone-binding protein RBBP7	47.82	25.2	0	43.096	1	-0.135731	0.426974	0.369599	1	-0.594662	0.732031	0.13547	15.5	2.1	20	5	2	9	3	0	2	0.37257	1.894	1.2364	-1.68758	0.875419	0.404968	60.705	62.842	43.644	5	2	11	6121900	4242300	1879600	2735100	405070	2330000	1147700000	366970000	780740000	12	20.2
	78	A0A087WZT3;Q9H3K6;H3BV85;H3BTW0;A0A0B4J295;H3BVE0;Q9H3K6-2	A0A087WZT3;Q9H3K6;H3BV85;H3BTW0;A0A0B4J295;H3BVE0;Q9H3K6-2	BOLA2;BOLA2B	BolA-like protein 2;BolA-like protein 2;BolA-like protein 2 (Fragment);BOLA2-SMG1P6 readthrough (Fragment);BOLA2-SMG1P6 readthrough;BOLA2-SMG1P6 readthrough (Fragment);Isoform 2 of BolA-like protein 2	16.932	27	0	80.095	1	-0.84629	0.54997	0.259661	1	0.239626	0.256292	0.591266	10.5	10.5	16.4	1	1	2	1	1	2	1.5292	0.059011	1.5971	0.348422	-3.41127	0.523975			11.648	1	1	2	1007900	404080	603850	2478500	1897100	581390	89072000	23938000	65134000	10.5	27
	1109	P13861;P13861-2;H7C1L0;H7C330;C9J830;H7C4A9	P13861;P13861-2	PRKAR2A	cAMP-dependent protein kinase type II-alpha regulatory subunit;Isoform 2 of cAMP-dependent protein kinase type II-alpha regulatory subunit	45.518	61.1	0	323.31	1	-0.233378	0.464095	0.333393	1	0.0679643	0.434651	0.361859	14.9	32.7	50.7	5	9	19	5	9	17	0.34553	1.0821	1.4534	-1.8295	0.68914	0.440223	34.782	60.864	43.932	5	11	22	3666500	2349500	1317100	19983000	5079200	14904000	893430000	277920000	615510000	25.7	57.4
	1356	P50991;P50991-2	P50991;P50991-2	CCT4	T-complex protein 1 subunit delta;Isoform 2 of T-complex protein 1 subunit delta	57.924	81.4	0	323.31	1	-0.300703	0.611274	0.213764	1	-0.155004	0.627304	0.202522	39.1	30.4	75	16	11	35	16	11	35	0.47233	0.8874	1.5625	-1.52031	-0.0732473	0.691449	40.2	20.151	39.888	16	13	49	32103000	21045000	11058000	30362000	7911400	22451000	5809700000	1486000000	4323700000	40.4	47.5
	774	J3QRG6;P42771;P42771-4;K7ES20;K7ENC6;P42771-2;P42771-3;P42772	J3QRG6;P42771;P42771-4;K7ES20;K7ENC6;P42771-2	CDKN2A	Cyclin-dependent kinase inhibitor 2A;Cyclin-dependent kinase inhibitor 2A;Isoform 5 of Cyclin-dependent kinase inhibitor 2A;Cyclin-dependent kinase inhibitor 2A;Cyclin-dependent kinase inhibitor 2A;Isoform 2 of Cyclin-dependent kinase inhibitor 2A	14.968	44.9	0	151.38	1	-0.051002	0.508518	0.293694		0.523035	0.118061	0.927892	21	8.7	36.2	2	1	3	2	1	3	1.1165	0.47575	1.5179	-0.183617	-0.430373	0.460984	77.546		25.374	2	1	4	489060	197250	291810	2059200	637760	1421500	131390000	35909000	95480000	12.3	44.9
	1710	Q58FF8	Q58FF8	HSP90AB2P	Putative heat shock protein HSP 90-beta 2	44.348	23.4	0	67.025	1	0.124376	0.33684	0.472576		-0.0284162	0.478151	0.320435	14.7	10	21.3	6	4	12	1	2	2	1.358	0.93758	1.0952	0.207312	0.0031195	0.162696	87.825		56.663	2	1	6	401020	166210	234820	1792800	303140	1489700	431860000	161660000	270210000	8.7	20.5
	2229	Q9Y3F4;Q9Y3F4-2;H0YH33	Q9Y3F4;Q9Y3F4-2	STRAP	Serine-threonine kinase receptor-associated protein;Isoform 2 of Serine-threonine kinase receptor-associated protein	38.438	51.4	0	323.31	1	0.0640439	0.384298	0.415332	1	0.140271	0.365714	0.436858	30	10.3	40.3	7	2	12	7	2	12	0.77477	1.385	1.1724	-0.538394	0.562162	0.168364	23.244	51.339	24.474	7	2	11	2844300	1505900	1338500	5169900	753470	4416400	411910000	145950000	265960000	20.3	35.4
	510	E9PEB5;Q96AE4;Q96AE4-2;C9JSZ1;M0R251;M0QYG1;M0R263;M0R0C6	E9PEB5;Q96AE4;Q96AE4-2	FUBP1	Far upstream element-binding protein 1;Far upstream element-binding protein 1;Isoform 2 of Far upstream element-binding protein 1	68.903	25	0	33.483	1	-0.149868	0.6036	0.219251	1	-0.0325272	0.525273	0.279615	2	1.4	20.5	1	1	11	1	0	8	0.82619	0.45211	1.5051	-0.540104	-0.502599	0.5931			38.93	1	1	8	313950	146380	167570	2324800	711110	1613600	246800000	62844000	183960000	2	22.7
	1198	P28070	P28070	PSMB4	Proteasome subunit beta type-4	29.204	59.1	0	323.31	1	0.469731	0.148787	0.827434	1	-0.0926252	0.559829	0.251944	51.9	58	58	10	12	17	10	12	17	1.8059	1.3783	0.81735	0.527094	1.13277	-0.250676	77.994	38.077	132.78	19	30	40	412600000	159790000	252810000	512790000	36833000	475960000	16051000000	6414700000	9636700000	51.9	59.1
	1386	P54105;E9PMI6;J3KN38;E9PJF4;E9PQ83	P54105;E9PMI6;J3KN38;E9PJF4	CLNS1A	Methylosome subunit pICln;Methylosome subunit pICln;Methylosome subunit pICln;Methylosome subunit pICln	26.215	66.7	0	323.31	1	0.0969524	0.361944	0.441359	1	-0.383667	0.805085	0.0941581	24.1	33.8	47.7	4	5	7	4	5	7	1.0365	0.89482	1.1255	-0.206145	0.381262	0.11574	26.154	75.122	27.544	4	4	9	12120000	5989800	6129800	9441300	1300100	8141200	640390000	255350000	385050000	18.6	54.9
	1170	P23396;P23396-2;E9PL09;E9PPU1;H0YEU2;F2Z2S8;H0YCJ7;H0YF32;E9PQ96;E9PJH4;E9PK82;E9PSF4;E9PQX2;H0YES8;E9PJN9	P23396;P23396-2;E9PL09;E9PPU1;H0YEU2;F2Z2S8;H0YCJ7	RPS3	40S ribosomal protein S3;Isoform 2 of 40S ribosomal protein S3;40S ribosomal protein S3;40S ribosomal protein S3;40S ribosomal protein S3 (Fragment);40S ribosomal protein S3;40S ribosomal protein S3 (Fragment)	26.688	81.1	0	132.98	1	0.100122	0.363133	0.439935	1	0.321804	0.241667	0.616783	16.9	27.2	70	3	5	17	3	5	17	0.93921	0.93239	1.1236	-0.331899	0.539475	0.0927893	34.797	16.502	33.941	3	5	20	1521400	582890	938480	10472000	1918400	8553300	1018200000	441100000	577100000	16.9	54.3
	1661	Q15208;H0YGN4;F5H277	Q15208	STK38	Serine/threonine-protein kinase 38	54.19	26.2	0	31.419	1	0.317763	0.229747	0.638749	1	0.420533	0.219315	0.658931	17	12.5	16.3	6	5	6	5	5	5	1.133	1.1911	1.1053	0.0249989	1.05517	-0.126877	32.179	40.958	48.058	6	4	5	4611300	1918500	2692800	11591000	1612500	9978600	108410000	34675000	73738000	11.2	11.4
	4	A0A024RA52;P25787;C9JCK5;H3BT36;H7C402	A0A024RA52;P25787;C9JCK5	PSMA2	Proteasome subunit alpha type;Proteasome subunit alpha type-2;Proteasome endopeptidase complex	25.898	78.6	0	323.31	1	0.628444	0.114137	0.942573	1	0.265343	0.283623	0.547259	62	68.8	77.8	13	16	27	13	16	27	2.567	1.2186	0.71286	1.07401	1.2332	-0.421886	109.58	54.81	54.974	21	24	61	775700000	334800000	440890000	1101600000	112270000	989290000	37456000000	17566000000	19891000000	56.4	77.8
	49	A0A087WW40;Q9Y371;Q9Y371-2;Q9Y371-3	A0A087WW40;Q9Y371;Q9Y371-2	SH3GLB1	Endophilin-B1;Endophilin-B1;Isoform 2 of Endophilin-B1	44.26	34.3	0	70.358	1	0.0489519	0.404919	0.392632		0.403344	0.151978	0.81822	3	18.8	31.5	1	4	9	1	4	8	1.1295	0.80935	1.2634	0.0220045	-0.0541966	0.179048		69.851	50.542	1	3	8	81518	35524	45994	6193500	1770300	4423200	284520000	105570000	178960000	0	21.8
	145	Q5W0H4;A0A0B4J2C3;P13693;J3KPG2;E9PJF7;P13693-2	Q5W0H4;A0A0B4J2C3;P13693;J3KPG2;E9PJF7	TPT1	Translationally-controlled tumor protein;Translationally-controlled tumor protein;Translationally-controlled tumor protein;Translationally-controlled tumor protein;Translationally-controlled tumor protein (Fragment)	21.525	20.7	0	19.143	1	0.318304	0.214685	0.668199					14.4	6.9	13.8	2	1	2	2	1	2	2.1879	3.0618	1.1483	0.789108	0.368842	-0.203039	3.3056		52.924	2	1	2	883790	253390	630400	235990	43786	192210	14193000	6692900	7500500	0	15.4
	1337	P49721	P49721	PSMB2	Proteasome subunit beta type-2	22.836	88.6	0	323.31	1	0.486214	0.14371	0.842514	1	0.298932	0.264296	0.57791	43.8	31.8	70.1	10	10	25	6	5	12	2.243	1.182	0.79302	0.954976	0.853402	-0.349736	70.981	81.729	114.37	14	14	43	164910000	65203000	99710000	340670000	35679000	305000000	17321000000	7183000000	10138000000	48.8	63.7
	208	A0A1W2PPS1;Q00839-2;Q00839;A0A1X7SBS1;A0A1W2PP35;Q5RI18;A0A1W2PRZ7;A0A1W2PQ74;A0A1W2PQL0;A0A1W2PP34;A0A1W2PPL4;A0A1W2PPH7;A0A1W2PQD4;A0A1W2PPE9;A0A1W2PP22;A0A1W2PRI6	A0A1W2PPS1;Q00839-2;Q00839;A0A1X7SBS1;A0A1W2PP35;Q5RI18;A0A1W2PRZ7;A0A1W2PQ74;A0A1W2PQL0;A0A1W2PP34;A0A1W2PPL4;A0A1W2PPH7	HNRNPU	Heterogeneous nuclear ribonucleoprotein U;Isoform 2 of Heterogeneous nuclear ribonucleoprotein U;Heterogeneous nuclear ribonucleoprotein U;Heterogeneous nuclear ribonucleoprotein U;Heterogeneous nuclear ribonucleoprotein U (Fragment);Heterogeneous nuclear	88.317	22.3	0	323.31	1	0.196231	0.346976	0.4597	1	0.423928	0.200627	0.69761	9.7	10.3	22.3	4	5	14	4	5	14	2.547	1.0295	0.9959	0.998077	-0.455148	0.0457624	29.442	58.467	22.285	4	4	19	4469900	1206000	3264000	4690100	801250	3888800	878220000	318790000	559430000	5.7	17
	861	O14744;O14744-2;O14744-4;G3V580;G3V5L5;H0YJX6;G3V2L6;C9JSX3;G3V2X6;H0YJ77;H0YJD3;H7BZ44;G3V507;G3V2F5;G3V5T6	O14744;O14744-2;O14744-4;G3V580	PRMT5	Protein arginine N-methyltransferase 5;Isoform 2 of Protein arginine N-methyltransferase 5;Isoform 4 of Protein arginine N-methyltransferase 5;Protein arginine N-methyltransferase 5 (Fragment)	72.683	56.4	0	323.31	1	0.329734	0.239164	0.621305	1	-0.6063	0.869734	0.0606133	36.9	32.7	43.5	20	15	29	3	2	5	1.2092	1.1821	0.87761	-0.0390182	1.16195	-0.133732	57.272	46.89	49.6	28	20	52	413900000	192300000	221600000	304920000	30503000	274420000	7789800000	3181500000	4608300000	36.9	37.5
	2237	Q9Y490	Q9Y490	TLN1	Talin-1	269.76	46.5	0	323.31	1	-0.465796	0.755032	0.122035	1	-0.293241	0.683273	0.165406	3.3	4.9	37.7	6	6	70	6	6	64	0.40645	0.79779	1.9339	-1.6182	-0.646396	0.867205	57.701	81.248	45.675	5	7	79	1444900	966590	478330	5143300	1750400	3392900	4345600000	1306200000	3039400000	4.2	36.4
	2213	Q9Y281-3;Q9Y281;F8WDN3	Q9Y281-3;Q9Y281	CFL2	Isoform 3 of Cofilin-2;Cofilin-2	16.916	63.8	0	126.71	1	-0.134913	0.577125	0.23873		0.134347	0.389665	0.409309	22.1	30.2	45	3	3	6	1	2	3	0.87144	1.0064	1.5411	-0.626928	-0.156017	0.378205		50.744	4.9139	1	2	2	618870	293860	325010	2638900	706990	1931900	40102000	7827700	32274000	14.8	39.6
	598	F8VVA7;P61923;P61923-4;F8VXB1;F8VUC5;F8W156;F8VXR1;F8VYZ4;P61923-5;F8W651;P61923-3;F8VYK5;F8VYE0;P61923-2	F8VVA7;P61923;P61923-4;F8VXB1;F8VUC5;F8W156;F8VXR1;F8VYZ4;P61923-5	COPZ1	Coatomer subunit zeta-1;Coatomer subunit zeta-1;Isoform 4 of Coatomer subunit zeta-1;Coatomer subunit zeta-1 (Fragment);Coatomer subunit zeta-1;Coatomer subunit zeta-1;Coatomer subunit zeta-1 (Fragment);Coatomer subunit zeta-1;Isoform 5 of Coatomer subunit	22.34	30.3	0	32.968	1	0.287806	0.283269	0.547801	1	-0.284888	0.734971	0.13373	7.6	7.6	25.8	1	1	4	1	1	4	1.0692	1.5115	1.0152	-0.256156	1.19756	-0.0779812			6.143	1	1	4	1625100	713280	911850	4292000	436090	3855900	139330000	58452000	80876000	7.6	7.6
	243	A0A2R8YD50;P51659;E7EWE5;P51659-3;P51659-2;E7ER27;G5E9S2;E7ET17;A0A2R8Y7L2;A0A2R8YDT8;A0A2R8YF45;E7EPL9;A0A2R8Y7W2;A0A2R8YEG2	A0A2R8YD50;P51659;E7EWE5;P51659-3;P51659-2;E7ER27;G5E9S2;E7ET17;A0A2R8Y7L2	HSD17B4	Peroxisomal multifunctional enzyme type 2;Peroxisomal multifunctional enzyme type 2;Peroxisomal multifunctional enzyme type 2;Isoform 3 of Peroxisomal multifunctional enzyme type 2;Isoform 2 of Peroxisomal multifunctional enzyme type 2;Peroxisomal multifun	76.837	30.1	0	76.332	1	0.178297	0.298397	0.525205	1	0.249899	0.296167	0.528464	13.5	8.3	20.7	6	3	11	6	3	11	1.5692	1.7481	0.98787	0.336259	0.294452	-0.0958193	55.64		23.658	4	1	9	2023800	657880	1365900	1475600	71805	1403800	179510000	67858000	111650000	5.9	2.8
	464	E5RIW3;E5RJD8;O75347;E5RHG6;O75347-2;E5RIX8	E5RIW3;E5RJD8;O75347;E5RHG6;O75347-2	TBCA	Tubulin-specific chaperone A;Tubulin-specific chaperone A;Tubulin-specific chaperone A;Tubulin-specific chaperone A;Isoform 2 of Tubulin-specific chaperone A	10.08	82.1	0	14.787	1	-0.12865	0.523881	0.280767	1	0.51434	0.226079	0.64574	34.5	13.1	70.2	2	1	7	2	1	7	1.7333	0.45693	1.4933	0.603466	-1.23152	0.242103	22.095		16.585	2	1	7	2803300	723500	2079800	695620	235350	460270	220670000	80362000	140310000	13.1	71.4
	866	O14818;O14818-4;F5GY34	O14818	PSMA7	Proteasome subunit alpha type-7	27.887	93.1	0	323.31	1	0.334457	0.2134	0.670807	1	0.264286	0.293107	0.532974	68.1	76.6	93.1	17	24	43	5	6	7	2.1533	0.87971	0.84256	0.805512	0.478882	-0.281023	59.807	63.482	58.703	23	44	85	606650000	210700000	395950000	1970800000	313630000	1657200000	40232000000	15590000000	24642000000	65.7	93.1
	591	H7C3P4;F6S8M0;P15586-2;P15586;H0YFA9;F5H4C6	H7C3P4;F6S8M0;P15586-2;P15586;H0YFA9;F5H4C6	GNS	N-acetylglucosamine-6-sulfatase;N-acetylglucosamine-6-sulfatase;Isoform 2 of N-acetylglucosamine-6-sulfatase;N-acetylglucosamine-6-sulfatase;N-acetylglucosamine-6-sulfatase (Fragment);N-acetylglucosamine-6-sulfatase (Fragment)	56.374	21.2	0	49.012	1	-0.067805	0.50644	0.295472	1	-0.456404	0.792917	0.100772	11.9	5.4	9.3	5	2	4	5	2	4	0.91623	2.0257	1.2224	-0.474596	0.0868628	0.184318	38.928		12.125	5	1	4	4219000	1939600	2279300	497080	74711	422370	143380000	58731000	84652000	11.7	10.1
	1199	P28072;A0A087X2I4;I3L3X7	P28072	PSMB6	Proteasome subunit beta type-6	25.357	84.1	0	323.31	1	0.0807733	0.383494	0.416242	1	-0.0104883	0.47216	0.325911	46.9	65.7	64.4	9	17	18	9	17	18	1.0666	0.77628	1.0469	-0.226416	0.463054	0.00568235	57.311	43.434	68.616	13	20	34	598810000	229030000	369790000	1155500000	246640000	908880000	36547000000	15270000000	21277000000	43.1	75.7
	1074	P10412;P16402;P16403;Q02539;P16401;P22492	P10412;P16402;P16403;Q02539	HIST1H1E;HIST1H1D;HIST1H1C;HIST1H1A	Histone H1.4;Histone H1.3;Histone H1.2;Histone H1.1	21.865	31.1	0	161.05	1	0.130078	0.380282	0.419894	1	0.0787288	0.340957	0.4673	10	6.8	29.2	2	1	9	2	1	9	1.8834	0.78136	0.91446	0.731126	-0.372055	0.0311644	9.7289		9.0482	2	1	13	3326300	911340	2414900	1169500	249650	919860	943410000	406850000	536550000	10	27.9
	1559	Q09028-3;Q09028-2;Q09028;Q09028-4;H0YCT5;H0YF10;H0YDK2;H0YEU5	Q09028-3;Q09028-2;Q09028;Q09028-4;H0YCT5;H0YF10;H0YDK2	RBBP4	Isoform 3 of Histone-binding protein RBBP4;Isoform 2 of Histone-binding protein RBBP4;Histone-binding protein RBBP4;Isoform 4 of Histone-binding protein RBBP4;Histone-binding protein RBBP4 (Fragment);Histone-binding protein RBBP4 (Fragment);Histone-binding	46.158	20.7	0	28.909	1	-1.192	0.577535	0.238422	1	-1.38555	0.99266	0.0031995	10.7	8.8	20.7	3	3	9	1	1	2	1.6997	0.031978	1.2059	0.588228	-4.43105	0.266841			107.79	1	1	2	911030	333130	577890	3177200	2381200	796060	114810000	36398000	78416000	10.7	15.6
	851	O00743-2;O00743;O00743-3	O00743-2;O00743;O00743-3	PPP6C	Isoform 2 of Serine/threonine-protein phosphatase 6 catalytic subunit;Serine/threonine-protein phosphatase 6 catalytic subunit;Isoform 3 of Serine/threonine-protein phosphatase 6 catalytic subunit	32.532	12	0	5.5936	1	0.0203867	0.44219	0.354391		0.320244	0.233291	0.632103	3.2	4.6	12	1	1	3	1	1	3	0.57675	1.3247	0.91717	-1.03589	1.04542	0.0516337			20.761	1	1	3	213190	106510	106680	4451400	795180	3656200	235190000	95223000	139970000	0	7.8
	184	A0A0R4J2E8;A8MXP9;P43243;D6REM6;D6R991;B3KM87;P43243-2;H0Y8T4;Q68E03;D6RB45;A0A1B0GX04;D6R9F3;D6RBS2;D6RCM3;D6REK4;D6R8Z5;D6RAM9;D6RAY2;D6RBI2;D6RE02;D6RIA2;D6RBK5	A0A0R4J2E8;A8MXP9;P43243;D6REM6;D6R991;B3KM87;P43243-2	MATR3	Matrin-3;Matrin-3;Matrin-3;Matrin-3;Matrin-3 (Fragment);cDNA FLJ10526 fis, clone NT2RP2000931, highly similar to Matrin-3;Isoform 2 of Matrin-3	94.622	25.4	0	230.66	1	0.00175032	0.469482	0.328381	1	0.208037	0.345385	0.461696	5.3	5.1	23.1	3	2	13	3	2	13	1.3493	1.0172	1.0874	0.258078	-0.376601	0.123775	44.569		35.548	3	1	13	696390	304350	392040	482260	72968	409290	507190000	206050000	301140000	2.1	12.5
	931	O60925;E5RGS4	O60925;E5RGS4	PFDN1	Prefoldin subunit 1;Prefoldin subunit 1	14.21	50	0	12.209	1	-0.0777164	0.539218	0.268236		0.335854	0.192094	0.716487	9	9	36.1	1	1	4	1	1	4	1.4702	0.49995	1.1905	0.231968	-0.687835	0.222718			100.62	1	1	4	443230	144450	298780	1130100	326590	803560	123680000	46572000	77108000	9	36.9
	1235	P31948;P31948-2;P31948-3;F5H783;F5GXD8;H0YGI8	P31948;P31948-2;P31948-3	STIP1	Stress-induced-phosphoprotein 1;Isoform 2 of Stress-induced-phosphoprotein 1;Isoform 3 of Stress-induced-phosphoprotein 1	62.639	63.7	0	323.31	1	-0.770839	0.850183	0.0704876	1	-1.31991	0.978663	0.00936697	25.4	7.9	57.3	12	3	30	12	3	30	0.36392	0.26436	1.9889	-1.70276	-1.56783	0.958073	48.057	25.54	40.429	11	3	36	16967000	12232000	4735300	8272600	3648700	4623900	1979200000	497920000	1481300000	23.4	41.8
	2208	Q9Y230;Q9Y230-2;M0R0Y3;X6R2L4;M0QXI6;M0R0Z0;A0A1W2PS48	Q9Y230;Q9Y230-2;M0R0Y3	RUVBL2	RuvB-like 2;Isoform 2 of RuvB-like 2;RuvB-like helicase	51.156	69.8	0	323.31	1	0.261848	0.344239	0.463141	1	0.496368	0.14562	0.836778	20.1	37.4	57	8	13	32	8	13	32	0.84031	1.6095	0.99876	-0.48393	1.4006	-0.131131	30.431	39.396	23.614	7	10	39	6007400	3474300	2533000	25584000	3457100	22127000	3897800000	1638900000	2259000000	14.5	48.2
	288	B1AKR6;Q9NP97;H3BQI1;Q8TF09	B1AKR6;Q9NP97;H3BQI1;Q8TF09	DYNLRB1;DYNLRB2	Dynein light chain roadblock-type 1;Dynein light chain roadblock-type 1;Dynein light chain roadblock-type 2;Dynein light chain roadblock-type 2	16.253	56.8	0	257.65	1	-0.623828	0.828015	0.0819617	1	-0.282444	0.541515	0.26639	8.1	10.8	39.2	1	2	4	1	2	4	0.36497	0.22116	1.965	-1.5976	-1.11574	0.841858			34.17	1	1	3	859240	585550	273680	8220600	3225600	4995000	145140000	40340000	104800000	8.1	56.8
	919	O60493;O60493-4;O60493-2;O60493-3	O60493;O60493-4;O60493-2	SNX3	Sorting nexin-3;Isoform 4 of Sorting nexin-3;Isoform 2 of Sorting nexin-3	18.762	66.7	0	70.689	1	-0.534065	0.625323	0.203896	1	-1.03329	0.898777	0.046348	6.8	19.8	64.2	1	2	13	1	2	11	0.25932	0.86764	1.3853	-2.23702	0.238555	0.39627		28.041	24.489	1	2	12	4308400	3366300	942150	5220200	734640	4485600	913020000	287460000	625560000	12.3	59.9
	1021	P05023-3;P05023-4;P05023;P05023-2;M0R116;A0A2R8YEY8;A0A0A0MT26;P13637;P13637-2;P13637-3	P05023-3;P05023-4;P05023;P05023-2;M0R116;A0A2R8YEY8;A0A0A0MT26;P13637;P13637-2;P13637-3	ATP1A1;ATP1A3	Isoform 3 of Sodium/potassium-transporting ATPase subunit alpha-1;Isoform 4 of Sodium/potassium-transporting ATPase subunit alpha-1;Sodium/potassium-transporting ATPase subunit alpha-1;Isoform 2 of Sodium/potassium-transporting ATPase subunit alpha-1;Sodiu	109.55	15.9	0	317.93	1	0.0181139	0.446314	0.350359	1	-0.0259988	0.464037	0.333448	9.9	8.1	5.3	7	5	5	4	3	2	1.5575	1.0582	1.1387	0.17999	-0.153838	0.0281897	29.496	32.388	24.509	6	6	4	3202500	1222100	1980400	5804700	1117900	4686700	116500000	33945000	82558000	5.3	8.8
	287	B1AK87;B1AK88;P47756-2;P47756;B1AK85	B1AK87;B1AK88;P47756-2;P47756	CAPZB	Capping protein (Actin filament) muscle Z-line, beta, isoform CRA_a;Capping protein (Actin filament) muscle Z-line, beta, isoform CRA_d;Isoform 2 of F-actin-capping protein subunit beta;F-actin-capping protein subunit beta	29.295	55	0	84.462	1	-0.435783	0.679717	0.167672	1	0.105743	0.34983	0.456143	16.9	3.8	44.2	3	1	9	3	1	9	1.2974	0.2087	1.1886	0.0239017	-1.69898	0.367727	41.652		4.723	3	1	8	4347300	1664000	2683400	3450300	1572800	1877500	561090000	174550000	386540000	26.2	14.2
	1181	P25788-2;P25788;G3V3W4;G3V5N4	P25788-2;P25788	PSMA3	Isoform 2 of Proteasome subunit alpha type-3;Proteasome subunit alpha type-3	27.647	72.6	0	323.31	1	0.196045	0.299516	0.523581	1	-0.244829	0.699221	0.155385	42.7	39.1	72.6	13	12	28	6	9	12	1.2937	0.91247	0.74087	0.0762265	0.753805	-0.241897	49.359	60.744	44.878	18	23	69	541510000	217530000	323980000	374020000	35453000	338560000	42059000000	17627000000	24432000000	56	72.6
	1670	Q15417;Q15417-3;Q15417-2;E9PDU6	Q15417;Q15417-3;Q15417-2;E9PDU6	CNN3	Calponin-3;Isoform 3 of Calponin-3;Isoform 2 of Calponin-3;Calponin (Fragment)	36.413	47.7	0	323.31	1	-0.615881	0.836088	0.0777479	1	-0.685792	0.904407	0.0436362	18.2	11.9	42.2	5	3	12	4	3	11	0.48403	0.87472	1.703	-1.44104	-1.14755	0.740946	15.173	27.831	18.773	5	2	14	5802600	3671100	2131500	1513100	222070	1291000	849100000	224450000	624640000	14.9	29.8
	1946	Q99436;Q5TBG5;Q99436-2	Q99436	PSMB7	Proteasome subunit beta type-7	29.965	73.3	0	323.31	1	-0.0293066	0.485252	0.314033	1	-0.0784653	0.604085	0.218902	53.1	50.2	48	12	14	19	12	14	19	0.95106	0.67381	0.8975	-0.369021	0.276553	0.00454771	79.65	190.92	18.698	19	15	52	722930000	316880000	406050000	85726000	28218000	57508000	19939000000	7698700000	12241000000	31.4	52
	904	O43684-2;O43684;J3QT28;J3QSX4	O43684-2;O43684;J3QT28;J3QSX4	BUB3	Isoform 2 of Mitotic checkpoint protein BUB3;Mitotic checkpoint protein BUB3;Mitotic checkpoint protein BUB3 (Fragment);Mitotic checkpoint protein BUB3	36.954	42	0	45.363	1	0.100762	0.462438	0.334946	1	-0.166649	0.556003	0.254923	25.5	15	23	6	3	6	6	3	6	0.39235	6.1909	1.1609	-1.56371	1.84134	0.0246494	26.623	85.885	41.673	5	2	9	5997400	4488100	1509300	1453100	104270	1348900	312000000	108190000	203810000	12.3	21.8
	1043	P07195;A8MW50;C9J7H8;F5H793	P07195;A8MW50	LDHB	L-lactate dehydrogenase B chain;L-lactate dehydrogenase (Fragment)	36.638	44.6	0	216.72	1	0.0837049	0.383896	0.415787	1	-0.512597	0.77934	0.108273	30.8	13.2	31.4	10	3	10	9	3	8	1.1756	2.0122	0.86626	-0.0289428	0.420363	-0.140305	39.952	45.265	15.724	9	3	13	36789000	15192000	21597000	7412300	1218400	6193900	880300000	390460000	489840000	21.6	28.1
	1398	P55327-2;P55327;P55327-3;P55327-4;P55327-7;P55327-5;P55327-6;E5RK35	P55327-2;P55327;P55327-3;P55327-4;P55327-7;P55327-5;P55327-6	TPD52	Isoform 2 of Tumor protein D52;Tumor protein D52;Isoform 3 of Tumor protein D52;Isoform 4 of Tumor protein D52;Isoform 7 of Tumor protein D52;Isoform 5 of Tumor protein D52;Isoform 6 of Tumor protein D52	19.863	46.7	0	90.844	1	-0.318143	0.734401	0.134067		0.659064	0.0638515	1.19483	7.1	27.7	20.7	1	2	3	0	1	0	0.63945	1.2659	1.4306	-0.786637	-0.603881	0.436091			17.061	1	1	3	334690	192530	142160	1038700	142790	895950	85336000	24266000	61070000	6	33.7
	1147	P20073-2;P20073	P20073-2;P20073	ANXA7	Isoform 2 of Annexin A7;Annexin A7	50.315	10.9	0	21.24	1	0.507485	0.160917	0.793398		0.351763	0.180149	0.744368	3.4	4.1	7.5	1	2	3	1	2	3	2.8244	2.6952	0.83152	1.19691	0.919937	-0.594387		10.017	4.488	1	2	3	288030	51098	236930	1122100	183990	938130	35551000	20496000	15055000	0	4.1
	1068	P09525;B4E1S2;Q6P452;P09525-2	P09525;B4E1S2;Q6P452;P09525-2	ANXA4	Annexin A4;Annexin;Annexin;Isoform 2 of Annexin A4	35.882	23.5	0	81.981	1	-0.232347	0.528859	0.27666		1.9819	0.00015278	3.81593	10	10	9.7	2	2	2	2	2	2	3.683	0.1575	1.2799	1.57283	-2.24363	-0.0262366	5.2883			2	1	1	353540	49114	304420	1968800	739460	1229300	12609000	1244800	11364000	5	0
	1679	Q15785	Q15785	TOMM34	Mitochondrial import receptor subunit TOM34	34.559	40.5	0	188.9	1	-0.558255	0.807504	0.0928553	1	-0.792149	0.942272	0.0258239	9.1	2.6	32.7	2	1	7	2	1	7	0.83166	0.29528	1.6457	-0.649731	-1.55448	0.529442	28.738		44.813	2	1	6	330020	159290	170730	1593200	724910	868310	221850000	68838000	153010000	15.5	29.8
	1850	Q8WUM4;Q8WUM4-2;F8WDK9;Q8WUM4-3;F8WEQ7;F8WBR8;C9IZF9	Q8WUM4;Q8WUM4-2	PDCD6IP	Programmed cell death 6-interacting protein;Isoform 2 of Programmed cell death 6-interacting protein	96.022	45.7	0	323.31	1	-0.276724	0.643591	0.19139		-0.441383	0.742261	0.129443	7.4	10.3	38.4	5	5	27	5	5	27	0.53863	0.83289	1.2745	-1.16986	0.0818628	0.257822	34.05	59.875	27.451	5	6	32	2735600	1667200	1068500	7474000	1621400	5852600	2068100000	765590000	1302500000	12.9	23.5
	496	E7EWR4;P33240-2;P33240;E9PID8;A0A0A0MT56	E7EWR4;P33240-2;P33240;E9PID8;A0A0A0MT56	CSTF2	Cleavage stimulation factor subunit 2;Isoform 2 of Cleavage stimulation factor subunit 2;Cleavage stimulation factor subunit 2;Cleavage stimulation factor subunit 2;Cleavage stimulation factor subunit 2 (Fragment)	62.942	17.1	0	70.573	1	-0.280825	0.715634	0.145309		0.231102	0.263198	0.579717	3.9	6.7	7.7	2	2	4	1	0	3	0.83358	0.81036	1.3821	-0.628574	-0.587061	0.373159	33.112	0.14098	11.303	2	2	3	503140	265270	237870	1687500	365180	1322300	77539000	26518000	51021000	2.3	10.1
	2264	Q9Y6Y8;Q9Y6Y8-2;A0A0C4DH82;H7C4C4;H7C0V8	Q9Y6Y8;Q9Y6Y8-2	SEC23IP	SEC23-interacting protein;Isoform 2 of SEC23-interacting protein	111.08	16.1	0	68.462	1	-0.190255	0.649888	0.187162		0.852538	0.026747	1.57272	1.1	5.2	10.1	1	3	7	1	3	7	0.96275	0.51012	1.301	-0.319692	-0.525073	0.274		157.48	7.0081	1	2	8	313370	166720	146650	7084000	904330	6179700	222880000	90291000	132590000	1.1	8.7
	1168	P23284	P23284	PPIB	Peptidyl-prolyl cis-trans isomerase B	23.742	54.2	0	95.493	1	-0.128876	0.598331	0.223059	1	-0.591617	0.845591	0.0728395	18.5	6	48.6	3	1	11	3	1	11	1.1383	1.707	1.1041	-0.162684	-0.400139	0.176195	23.268		28.035	3	1	13	6262800	2885500	3377300	339040	79996	259050	907000000	466860000	440140000	18.5	6
	860	O14737;K7EQA1;O14737-2;K7ESJ4;Q3HM38;X6R2P6	O14737;K7EQA1;O14737-2	PDCD5	Programmed cell death protein 5;Programmed cell death protein 5;Isoform 2 of Programmed cell death protein 5	14.285	69.6	0	86.402	1	-0.246341	0.633692	0.198122	1	-0.862512	0.951584	0.0215526	16	10.4	55.2	2	1	8	2	1	8	1.4336	0.29194	1.2075	0.206169	-1.1346	0.189404	5.2121		26.422	2	1	11	4260800	1791800	2469000	2017800	854080	1163700	445490000	142320000	303170000	10.4	62.4
	1643	Q14974;Q14974-2;J3QR48;J3KTM9;J3QKQ5;J3KS06	Q14974;Q14974-2	KPNB1	Importin subunit beta-1;Isoform 2 of Importin subunit beta-1	97.169	19.5	0	157.56	1	-0.083092	0.531761	0.274283	1	0.0651121	0.375168	0.425774	7.2	5.5	18	5	3	14	5	3	14	0.87368	0.90169	0.98242	-0.614526	0.378692	-0.0134416	80.148	21.302	26.446	4	4	17	3203900	1775700	1428200	11898000	1802800	10095000	1392100000	546610000	845500000	4.5	12.7
	784	K7EK07;Q71DI3;Q16695;P84243;P68431;K7EMV3;B4DEB1;K7ES00;Q6NXT2;K7EP01;Q5TEC6	K7EK07;Q71DI3;Q16695;P84243;P68431;K7EMV3;B4DEB1;K7ES00;Q6NXT2;K7EP01;Q5TEC6	H3F3B;HIST2H3A;HIST3H3;H3F3A;HIST1H3A;H3F3C;HIST2H3PS2	Histone H3 (Fragment);Histone H3.2;Histone H3.1t;Histone H3.3;Histone H3.1;Histone H3;Histone H3;Histone H3.3 (Fragment);Histone H3.3C;Histone H3.3;Histone H3	14.914	28	0	43.73	1	0.303093	0.234433	0.629982	1	0.958814	0.393412	0.405152	8.3	8.3	22.7	1	1	4	1	1	4	2.174	1.8767	0.78867	0.751517	0.640137	-0.482374			47.341	1	1	5	2687800	734700	1953100	954670	128480	826190	457030000	215080000	241950000	8.3	15.9
	1247	P34897-3;P34897;P34897-2;G3V5L0;G3V2Y4;H0YIZ0;G3V540;G3V4W5;G3V241;G3V3Y8;G3V4T0;G3V4X0;G3V2W0;G3V2E4;G3V2D2	P34897-3;P34897;P34897-2	SHMT2	Isoform 3 of Serine hydroxymethyltransferase, mitochondrial;Serine hydroxymethyltransferase, mitochondrial;Isoform 2 of Serine hydroxymethyltransferase, mitochondrial	53.454	43.7	0	198.1	1	-0.0134501	0.518485	0.285264	1	0.47562	0.161576	0.791622	23.2	9.9	30.4	10	3	11	9	3	11	2.5296	0.44045	1.0874	1.17618	-1.14385	-0.0726825	73.862		27.475	9	1	11	7516500	2117500	5398900	1578400	310010	1268400	357310000	141150000	216160000	15.1	3.5
	1003	P00558;P00558-2;P07205	P00558;P00558-2	PGK1	Phosphoglycerate kinase 1;Isoform 2 of Phosphoglycerate kinase 1	44.614	46	0	137.23	1	0.0632801	0.451269	0.345564	1	-0.297956	0.760441	0.118935	25.9	6.7	34.1	7	2	12	7	2	12	1.9982	0.63397	0.84388	0.70398	-0.417408	-0.0967322	27.047	41.8	41.256	7	2	11	6639900	2309600	4330300	2660700	760160	1900500	438210000	180180000	258020000	19.2	19.9
	1607	Q13561;Q13561-3;Q13561-2;F8W1I6;F8VW18;H0YI98;F8VX93;F8VRV7;H0YHL1;F8W0U6	Q13561;Q13561-3;Q13561-2;F8W1I6;F8VW18;H0YI98	DCTN2	Dynactin subunit 2;Isoform 3 of Dynactin subunit 2;Isoform 2 of Dynactin subunit 2;Dynactin subunit 2;Dynactin subunit 2 (Fragment);Dynactin subunit 2 (Fragment)	44.23	69.3	0	323.31	1	-0.32644	0.744984	0.127853	1	-0.39301	0.744431	0.128176	12.7	18.5	57.6	3	6	26	3	6	26	0.67696	0.51124	1.2431	-0.781205	-0.542488	0.344374	18.59	18.795	35.434	3	8	36	1101400	602210	499150	16784000	4917300	11866000	2566200000	950010000	1616100000	19.7	56.4
	1078	P10809;E7EXB4;E7ESH4;P10809-2;C9JL25;C9JCQ4;C9JL19;C9J0S9	P10809	HSPD1	60 kDa heat shock protein, mitochondrial	61.054	86	0	323.31	1	0.238106	0.342677	0.465115	1	-0.814813	0.936299	0.0285854	46.9	36.5	67.9	27	18	58	27	18	58	2.6727	0.96939	0.79446	1.11927	-0.0808609	-0.324088	53.191	60.069	44.373	23	23	96	144090000	43747000	100350000	98742000	21334000	77407000	14878000000	7153000000	7725400000	32.6	57.2
	1967	Q9BQA1;H0Y711;Q9BQA1-2	Q9BQA1;H0Y711;Q9BQA1-2	WDR77	Methylosome protein 50;Methylosome protein 50 (Fragment);Isoform 2 of Methylosome protein 50	36.724	62	0	323.31	1	0.106739	0.4196	0.377165	1	-0.532734	0.845048	0.0731188	37.7	41.5	42.4	13	11	12	13	11	12	0.84624	1.004	0.86551	-0.523895	1.06153	-0.217419	51.564	58.403	41.986	17	10	19	240800000	119420000	121380000	107480000	10351000	97130000	3262900000	1457900000	1805000000	39.2	44.2
	8	A2NJV5;A0A0A0MRZ7;A0A075B6S2;A0A087X0Q4;A0A075B6S6;A0A075B6P5;A0A087WW87;P06310;P01615;P01614;A0A0C4DH68	A2NJV5;A0A0A0MRZ7;A0A075B6S2	IGKV A18;IGKV2D-26;IGKV2D-29	Immunoglobulin kappa variable 2-29;Immunoglobulin kappa variable 2D-26;Immunoglobulin kappa variable 2D-29	13.085	19.2	0	155.1	1	-0.226322	0.634884	0.197306	1	-0.221561	0.505571	0.296218	16.7	19.2	19.2	2	4	5	2	3	4	0.67487	0.62319	1.1077	-0.881929	0.0971543	0.10581	40.352	47.451	31.53	4	6	8	357870000	192350000	165520000	157820000	31858000	125960000	2920000000	921590000	1998400000	16.7	19.2
	1414	P60174-1;P60174;P60174-4;U3KPZ0;U3KQF3;U3KPS5	P60174-1;P60174;P60174-4	TPI1	Isoform 2 of Triosephosphate isomerase;Triosephosphate isomerase;Isoform 4 of Triosephosphate isomerase	26.669	86.7	0	247.71	1	-0.0522531	0.531761	0.274283	1	-0.0306506	0.478579	0.320046	63.1	17.3	63.9	12	3	13	12	3	13	1.5159	0.62101	1.0243	0.245467	-0.355161	-0.0470651	30.872	39.551	21.437	12	3	16	26031000	9529100	16502000	9270400	2498200	6772200	1043200000	384680000	658570000	48.6	53.4
	1606	Q13547;Q5TEE2	Q13547;Q5TEE2	HDAC1	Histone deacetylase 1;Histone deacetylase 1 (Fragment)	55.102	22.2	0	66.124	1	-0.377867	0.620119	0.207525	1	0.355632	0.21564	0.666271	5	2.7	22.2	2	1	6	0	0	3	0.37175	1.1076	1.1911	-1.77082	0.556489	0.080727	38.075		26.693	2	1	7	9635800	6914900	2720900	1288100	117180	1170900	441450000	163740000	277710000	6.4	2.5
	481	E7EPV7;P37840-2;P37840;D6RA31;H6UYS7;P37840-3;Q16143	E7EPV7;P37840-2;P37840;D6RA31;H6UYS7;P37840-3	SNCA	Alpha-synuclein;Isoform 2-4 of Alpha-synuclein;Alpha-synuclein;Alpha-synuclein (Fragment);Alpha-synuclein;Isoform 2-5 of Alpha-synuclein	11.777	75.7	0	25.943	1	-0.491773	0.752623	0.123422		0.0758088	0.409735	0.387496	54.8	19.1	7.8	5	1	1	5	1	1	0.35431	1.3326	1.3863	-1.63477	-0.174123	0.333572	30.033			5	1	1	4672600	3469400	1203100	917200	218600	698600	27371000	9736700	17634000	43.5	41.7
	834	O00232;O00232-2;J3KTJ5;J3KSK1	O00232;O00232-2	PSMD12	26S proteasome non-ATPase regulatory subunit 12;Isoform 2 of 26S proteasome non-ATPase regulatory subunit 12	52.904	40.6	0	158.81	1	-0.156671	0.590606	0.228702	1	1.30028	0.31555	0.500932	18.2	15.4	28.3	7	5	12	7	5	12	0.68623	0.75005	0.85782	-0.764891	0.339396	-0.0445185	42.865	169.56	55.799	7	5	13	12844000	3571300	9272300	45584000	31830000	13754000	526290000	330560000	195730000	17.3	17.1
	808	M0QYM7;M0R042	M0QYM7;M0R042	TUBB4A	Tubulin beta-4A chain (Fragment);Tubulin beta chain (Fragment)	17.763	51.9	0	14.893	1	0.0241829	0.504363	0.297257		0.715997	0.0801395	1.09615	45	46.9	51.9	5	6	7	1	2	2	0.5829	1.5474	0.85634	-1.09984	1.3426	-0.170209		36.54	12.479	1	2	2	508550	319390	189160	8709000	897520	7811500	235000000	104410000	130590000	36.2	51.9
	789	K7ELL7;P14314-2;P14314;K7EPW7;A0A0C4DGP4;K7EKX1;K7EJ70	K7ELL7;P14314-2;P14314	PRKCSH	Glucosidase 2 subunit beta;Isoform 2 of Glucosidase 2 subunit beta;Glucosidase 2 subunit beta	60.192	26.9	0	133.83	1	0.00892613	0.462852	0.334558	1	0.153675	0.414783	0.382179	12.9	3.4	18.9	6	2	10	6	2	10	1.0942	1.3441	0.82935	-0.18235	0.452484	-0.243356	24.461	90.787	32.279	9	2	10	13495000	5493900	8000700	2917700	491730	2425900	634240000	206320000	427930000	12	10.1
	901	O43491;Q6R5J7;Q6ZSX4;E9PN54;E9PMV8	O43491	EPB41L2	Band 4.1-like protein 2	112.59	31.7	0	323.31	1	-0.249429	0.686946	0.163077	1	-0.340205	0.607421	0.21651	3.4	2	27.4	3	1	25	0	0	1	0.69636	0.47507	1.1419	-0.718145	-0.133745	0.103604	21.565		39.39	3	1	28	1559900	879770	680160	4703700	975890	3727800	1463300000	530930000	932360000	4.3	25.2
	358	C9J4V0;C9J8S3;P51149;C9J4S4;C9IZZ0;C9J7D1;C9J592	C9J4V0;C9J8S3;P51149;C9J4S4;C9IZZ0	RAB7A	Ras-related protein Rab-7a;Ras-related protein Rab-7a;Ras-related protein Rab-7a;Ras-related protein Rab-7a;Ras-related protein Rab-7a (Fragment)	15.138	34.3	0	94.67	1	-0.0492785	0.535905	0.270912	1	-0.223374	0.611998	0.21325	34.3	17.9	34.3	4	2	5	4	2	5	1.6388	0.79128	0.86234	0.380261	-0.41719	-0.110906	5.2464	45.96	17.418	4	2	5	2285400	810340	1475100	2736100	698200	2037900	135780000	59183000	76599000	15.7	18.7
	1019	P04843;F8WF32;B7Z4L4	P04843;F8WF32	RPN1	Dolichyl-diphosphooligosaccharide--protein glycosyltransferase subunit 1;Dolichyl-diphosphooligosaccharide--protein glycosyltransferase subunit 1	68.569	11.4	0	61.336	1	0.387165	0.250489	0.601211	1	0.414466	0.496143	0.304393	4.1	5.3	6.1	2	2	3	2	2	3	3.4776	1.1393	0.73314	1.48669	0.501555	-0.826747	6.6927	31.701	11.801	2	2	3	390190	78429	311760	2377700	388580	1989200	50262000	22508000	27754000	2.5	2.5
	1349	Q3KNR6;P50502;H7C3I1;F6VDH7;Q8NFI4;Q8IZP2;F8WAQ7	Q3KNR6;P50502;H7C3I1;F6VDH7;Q8NFI4;Q8IZP2	ST13;ST13P5;ST13P4	Hsc70-interacting protein;Hsc70-interacting protein;Hsc70-interacting protein (Fragment);Hsc70-interacting protein (Fragment);Putative protein FAM10A5;Putative protein FAM10A4	23.911	44.5	0	166.86	1	-0.162725	0.631306	0.19976	1	-0.772535	0.946397	0.0239268	20.9	20.4	44.1	5	3	10	5	3	10	1.1319	0.51002	0.99547	-0.133122	-0.386589	0.0315358	32.559	62.963	39.71	5	3	11	5244100	2457000	2787000	6263400	1770900	4492500	727190000	271840000	455350000	17.5	24.2
	1196	P28066-2	P28066-2		Isoform 2 of Proteasome subunit alpha type-5	20.035	65	0	20.122	1	-0.150888	0.617711	0.209214	1	-0.796353	0.916482	0.0378759	55.2	61.2	65	8	10	20	1	1	2	1.4651	0.36234	1.1179	0.191763	-0.645566	0.00113842			64.919	1	1	2	2276900	905140	1371800	9405100	2632900	6772200	105660000	45903000	59759000	55.2	65
	567	F5GZS6;J3KPF3;P08195-2;P08195-3;P08195;P08195-4;F5GZI0;F5H867;F5H0E2;H0YFS2;F5GZR9;H0YFX4	F5GZS6;J3KPF3;P08195-2;P08195-3;P08195;P08195-4;F5GZI0	SLC3A2	4F2 cell-surface antigen heavy chain;4F2 cell-surface antigen heavy chain;Isoform 2 of 4F2 cell-surface antigen heavy chain;Isoform 3 of 4F2 cell-surface antigen heavy chain;4F2 cell-surface antigen heavy chain;Isoform 4 of 4F2 cell-surface antigen heavy c	64.872	15.2	0	35.55	1	0.234856	0.302131	0.519804	1	0.103541	0.387171	0.412098	5.8	4.5	8.8	2	3	5	2	3	5	1.463	1.5227	0.79667	0.252382	0.971755	-0.51957	22.011	65.078	64.215	2	3	4	439450	116380	323070	3316700	574410	2742300	77087000	28512000	48576000	2.3	4.5
	1908	Q96EE3;Q96EE3-1;K7ELV2;K7ENI5;K7EP88;K7EPZ5	Q96EE3;Q96EE3-1;K7ELV2;K7ENI5;K7EP88	SEH1L	Nucleoporin SEH1;Isoform B of Nucleoporin SEH1;Nucleoporin SEH1 (Fragment);Nucleoporin SEH1 (Fragment);Nucleoporin SEH1 (Fragment)	39.648	28.6	0	26.325	1	-0.0745521	0.542115	0.265908		0.275943	0.230874	0.636624	20.3	6.1	11.4	5	1	3	5	1	3	0.9861	0.86176	0.98218	-0.292847	0.258532	-0.189341	16.534		10.905	5	1	2	4207200	2098100	2109100	1436700	205280	1231400	53874000	21175000	32699000	26.4	0
	1802	Q8IV08;M0R1F7;M0R2W7;E2QRG1	Q8IV08;M0R1F7	PLD3	Phospholipase D3;Phospholipase D3 (Fragment)	54.705	11.4	0	7.9489	1	-0.181355	0.650672	0.186638	1	-0.846485	0.896922	0.0472455	2.4	2.4	4.1	1	1	2	1	1	2	0.98039	1.093	1.0603	-0.188927	-0.383979	0.028841			5.4854	1	1	2	683210	303100	380110	393020	77292	315720	75391000	30184000	45207000	2.4	6.9
	1666	Q15365;F8VTZ0;H3BSP4;C9K0A2;F8WC71;C9IZV9;C9J7A9;C9JSA6;C9J5V4;C9JTY5;C9JZY3;C9J0A4;P57723-2;P57723	Q15365	PCBP1	Poly(rC)-binding protein 1	37.497	86.5	0	323.31	1	-0.233744	0.622523	0.205845	1	-0.67206	0.744792	0.127965	24.2	44.1	86.5	6	9	23	4	8	16	0.56931	0.96571	0.97266	-1.17683	0.57122	-0.0956165	57.932	42.475	46.299	7	12	41	28570000	19980000	8590900	35418000	6657900	28760000	4889800000	1968400000	2921400000	28.1	86.5
	1465	P62318-2;P62318;H3BT13	P62318-2;P62318	SNRPD3	Isoform 2 of Small nuclear ribonucleoprotein Sm D3;Small nuclear ribonucleoprotein Sm D3	13.291	63.3	0	67.964	1	-0.442672	0.780461	0.107649	1	-0.183999	0.570011	0.244116	15.8	20	39.2	2	3	5	2	3	5	0.99838	0.40619	1.164	-0.191705	-1.31519	0.17888	41.098	22.987	30.025	3	3	5	9779900	5946800	3833100	9020800	3166700	5854100	957320000	361980000	595340000	33.3	20
	1581	Q13151	Q13151	HNRNPA0	Heterogeneous nuclear ribonucleoprotein A0	30.84	23.3	0	54.913	1	-0.0597013	0.548318	0.260968	1	-0.474422	0.845591	0.0728395	10.2	5.2	18.4	2	1	5	2	1	5	1.6763	0.45828	1.2553	0.474178	-0.470095	-0.183187	63.947		36.705	2	1	6	1185500	368180	817270	2392200	725340	1666900	114610000	43410000	71195000	10.2	7.5
	2071	Q9NPI6-2;Q9NPI6;A0A087WVE6;A0A087WT55;A0A087WXD0	Q9NPI6-2;Q9NPI6	DCP1A	Isoform 2 of mRNA-decapping enzyme 1A;mRNA-decapping enzyme 1A	59.33	20.4	0	74.749	1	-0.538785	0.837181	0.0771804		-0.277718	0.726482	0.138775	2.8	7.9	20.4	1	2	7	1	2	7	0.45155	1.0012	1.6633	-1.35294	-0.613457	0.350043		73.017	27.166	1	3	7	890020	592430	297600	1579700	540060	1039600	170980000	57491000	113490000	2.8	18
	1552	Q07812-5;Q07812-8;Q07812;Q07812-2;Q07812-7;K4JQN1;I6LPK7;Q07812-6;Q07812-4	Q07812-5;Q07812-8;Q07812;Q07812-2;Q07812-7	BAX	Isoform Epsilon of Apoptosis regulator BAX;Isoform Sigma of Apoptosis regulator BAX;Apoptosis regulator BAX;Isoform Beta of Apoptosis regulator BAX;Isoform Psi of Apoptosis regulator BAX	18.129	42.7	0	21.529	1	-0.107444	0.577535	0.238422	1	0.122494	0.335746	0.473989	7.9	7.9	29.9	1	1	4	1	1	4	1.1858	0.56798	1.0339	-0.0677583	-0.113223	-0.141351		9.218	32.435	1	2	3	187640	81397	106240	5317500	1155100	4162400	100480000	40553000	59923000	7.9	35.4
	1446	P61978-2;P61978-3;P61978;Q5T6W2;S4R457;S4R359	P61978-2;P61978-3;P61978;Q5T6W2	HNRNPK	Isoform 2 of Heterogeneous nuclear ribonucleoprotein K;Isoform 3 of Heterogeneous nuclear ribonucleoprotein K;Heterogeneous nuclear ribonucleoprotein K;Heterogeneous nuclear ribonucleoprotein K (Fragment)	51.028	67.7	0	323.31	1	-0.274617	0.718191	0.14376	1	-0.493975	0.779677	0.108085	23.5	14.2	63.1	10	4	30	10	4	30	0.70961	0.7873	1.1405	-0.640038	-0.22755	0.0437386	37.792	13.631	39.894	9	4	44	18527000	11164000	7363200	7206300	1736000	5470300	6066600000	2232300000	3834300000	23.3	49.1
	1211	P30048-2;P30048	P30048-2;P30048	PRDX3	Isoform 2 of Thioredoxin-dependent peroxide reductase, mitochondrial;Thioredoxin-dependent peroxide reductase, mitochondrial	25.838	49.6	0	94.596	1	0.305439	0.40858	0.388723	1	0.119305	0.348212	0.458157	38.7	12.6	25.6	5	3	7	5	3	7	3.7754	0.72419	0.75117	1.68372	-0.237323	-0.530082	33.059		64.206	2	1	7	2844300	414270	2430000	1830400	312880	1517500	397690000	222980000	174700000	10.9	21.4
	1148	P20290-2;D6RDG3;P20290;H0Y9Y1	P20290-2;D6RDG3;P20290;H0Y9Y1	BTF3	Isoform 2 of Transcription factor BTF3;Transcription factor BTF3 (Fragment);Transcription factor BTF3;Transcription factor BTF3 (Fragment)	17.699	53.7	0	259.92	1	-0.0115185	0.530932	0.274961		-0.699146	0.920036	0.0361953	11.7	29	53.7	1	2	6	1	2	6	2.3601	0.67197	0.95736	0.780333	-0.58339	-0.231499		34.315	34.376	1	2	8	691770	205430	486340	3182900	844040	2338900	495020000	237320000	257700000	0	53.7
	937	O75340;O75340-2;A0A024QZ42;H0Y9X3;E7EPW6;A0A087WZ38;O75340-3	O75340;O75340-2;A0A024QZ42	PDCD6	Programmed cell death protein 6;Isoform 2 of Programmed cell death protein 6;HCG1985580, isoform CRA_c	21.868	37.2	0	32.626	1	-0.372407	0.701975	0.153678		-0.832905	0.968055	0.0141001	5.8	6.8	24.6	1	1	3	1	1	3	1.6286	0.61749	1.2042	0.344432	-1.4644	0.00274936			174.11	1	1	3	386410	152490	233910	583480	185160	398320	244730000	29897000	214830000	0	0
	899	O43399-2;O43399-4;O43399-3;O43399-6	O43399-2;O43399-4;O43399-3;O43399-6	TPD52L2	Isoform 2 of Tumor protein D54;Isoform 4 of Tumor protein D54;Isoform 3 of Tumor protein D54;Isoform 6 of Tumor protein D54	19.901	72.6	0	81.323	1	-0.364942	0.726525	0.138749		0.176936	0.302322	0.519531	5.9	7.5	49.5	1	1	6	0	0	1	0.51783	1.1912	1.0344	-1.21537	0.0574226	0.0631235			17.673	1	1	7	509110	394180	114920	626780	141750	485040	286730000	94710000	192020000	13.4	54.3
	1092	P11940;A0A087WTT1;P11940-2;E7EQV3;E7ERJ7;H0YAR2;Q9H361;E5RJB9;E5RH24;E5RGH3;H0YAP2;H0YBN4;H0YB86;H0YAS6;H0YB75;Q4VXU2;Q4VXU2-2;E5RHG7;H0YAS7;H0YC10;E5RFD8;H0YAW6;Q96DU9-2;Q96DU9;E5RGC4;P0CB38	P11940;A0A087WTT1;P11940-2;E7EQV3;E7ERJ7	PABPC1	Polyadenylate-binding protein 1;Polyadenylate-binding protein;Isoform 2 of Polyadenylate-binding protein 1;Polyadenylate-binding protein;Polyadenylate-binding protein	70.67	51.4	0	323.31	1	-0.0175783	0.49356	0.30666	1	-0.631814	0.898161	0.0466458	14.8	6.4	46.9	8	5	29	2	2	15	1.0596	0.97566	0.7845	-0.047381	0.30502	-0.310374	23.954	12.851	37.521	8	6	32	6056600	2420800	3635800	14188000	2453100	11735000	2985600000	1754500000	1231000000	11.8	36.3
	687	H3BMH2;H3BSC1;P62491-2;Q15907-2;P62491;Q15907;B4DQU5;M0R377;M0R2D0;H3BN38;P57735	H3BMH2;H3BSC1;P62491-2;Q15907-2;P62491;Q15907	RAB11A;RAB11B	Ras-related protein Rab-11A (Fragment);Ras-related protein Rab-11A;Isoform 2 of Ras-related protein Rab-11A;Isoform 2 of Ras-related protein Rab-11B;Ras-related protein Rab-11A;Ras-related protein Rab-11B	17.668	49.7	0	18.774	1	-0.217993	0.691482	0.160219	1	0.325801	0.226761	0.644432	14.2	6.5	39.4	2	1	7	2	1	7	0.98824	0.51091	1.0269	-0.311989	-0.329314	-0.0126756	19.491		66.035	2	1	7	1299200	643720	655500	2301200	627080	1674100	424080000	150730000	273350000	14.2	27.7
	365	C9J9K3;P08865;A0A0C4DG17;F8WD59	C9J9K3;P08865;A0A0C4DG17;F8WD59	RPSA	40S ribosomal protein SA (Fragment);40S ribosomal protein SA;40S ribosomal protein SA;40S ribosomal protein SA (Fragment)	29.404	58.2	0	323.31	1	0.0680157	0.413471	0.383555	1	-1.0915	0.9724	0.0121549	25.9	22.1	56.3	4	3	14	4	3	14	1.7318	0.63116	0.66005	0.554017	0.142782	-0.492752	50.393	12.144	46.721	4	3	17	5441600	1931200	3510500	10563000	2199000	8364100	2449200000	1200500000	1248700000	25.9	23.2
	1701	Q3MHD2;Q3MHD2-2;K7ELG9	Q3MHD2;Q3MHD2-2;K7ELG9	LSM12	Protein LSM12 homolog;Isoform 2 of Protein LSM12 homolog;Protein LSM12 homolog	21.701	31.8	0	37.934	1	-0.417028	0.808109	0.0925298	1	-0.0702509	0.531689	0.274342	6.7	6.7	31.8	1	1	5	1	1	5	0.6154	0.58615	1.4166	-0.927242	-0.501213	0.177371			5.3832	1	1	5	491020	307330	183690	1744200	486720	1257500	87120000	31104000	56016000	6.7	13.8
	879	O15212;A2AB88	O15212	PFDN6	Prefoldin subunit 6	14.582	33.3	0	10.25	1	-0.990976	0.745682	0.127446		0.783314	0.0362061	1.44122	9.3	14	25.6	1	1	2	1	1	2	0.12582	0.90823	1.0959	-3.2282	0.150958	0.10431			84.743	1	1	2	625340	508590	116750	1105300	242080	863190	93558000	36750000	56808000	0	33.3
	801	M0QXF7;M0QYN0;Q969H8	M0QXF7;M0QYN0;Q969H8	MYDGF	Myeloid-derived growth factor (Fragment);Myeloid-derived growth factor;Myeloid-derived growth factor	9.5594	47.6	0	16.128	1	-0.246043	0.704949	0.151842		0.627447	0.124298	0.905535	32.1	25	17.9	2	2	1	2	2	1	1.1834	1.0683	0.84413	-0.0271842	-0.671896	-0.0390485	18.129	21.232		2	2	1	4608200	2074500	2533800	1192500	260720	931740	32855000	15988000	16866000	32.1	0
	1192	P27694;I3L4R8	P27694;I3L4R8	RPA1	Replication protein A 70 kDa DNA-binding subunit;Replication protein A 70 kDa DNA-binding subunit (Fragment)	68.137	32.5	0	323.31	1	-0.619847	0.761854	0.118128	1	-0.657787	0.864079	0.0634467	17.5	4.9	24.7	8	2	13	8	2	13	0.30589	1.3758	1.1066	-2.04158	0.0636789	0.118365	51.317	31.001	38.877	8	2	18	12539000	9472700	3066400	1956100	383420	1572600	1109000000	405890000	703130000	13.8	23.1
	1420	P60900;G3V5Z7;G3V295;G3V3I1;G3V3U4;G3V4S5;G3V2S7;H0YJC4	P60900;G3V5Z7;G3V295;G3V3I1	PSMA6	Proteasome subunit alpha type-6;Proteasome subunit alpha type;Proteasome subunit alpha type;Proteasome subunit alpha type	27.399	81.7	0	323.31	1	0.0300608	0.439718	0.356826	1	0.0688167	0.522705	0.281743	61.8	80.9	81.7	22	26	37	5	4	4	1.2998	1.0047	0.7291	0.103678	0.488767	-0.502263	41.998	119.04	44.861	38	59	104	1287100000	535330000	751770000	2057000000	341830000	1715100000	55366000000	24892000000	30475000000	61.8	81.7
	997	P00338;P00338-3;P00338-5;P00338-2;F5GXY2;F5GYU2;P00338-4;F5GXH2;F5H5G7;F5H155;A0A087WUM2;G3XAP5;F5H245;Q6ZMR3;P07864	P00338;P00338-3;P00338-5;P00338-2;F5GXY2	LDHA	L-lactate dehydrogenase A chain;Isoform 3 of L-lactate dehydrogenase A chain;Isoform 5 of L-lactate dehydrogenase A chain;Isoform 2 of L-lactate dehydrogenase A chain;L-lactate dehydrogenase A chain (Fragment)	36.688	32.5	0	49.806	1	-0.140421	0.615702	0.210629	1	-0.343081	0.681702	0.166405	12.7	4.2	18.4	4	1	5	3	1	3	1.1909	0.66389	0.76856	0.00623168	-0.239343	-0.188151	15.723	46.586	27.593	3	3	4	11603000	5026900	6576400	4403900	1218900	3185000	124330000	52419000	71911000	9.3	11.7
	500	F8VZJ2;H0YHX9;Q13765;E9PAV3-2;E9PAV3;F8W0W4;F8W1N5;F8VNW4;F8VZ58;Q9BZK3	F8VZJ2;H0YHX9;Q13765;E9PAV3-2;E9PAV3;F8W0W4;F8W1N5;F8VNW4	NACA	Nascent polypeptide-associated complex subunit alpha;Nascent polypeptide-associated complex subunit alpha (Fragment);Nascent polypeptide-associated complex subunit alpha;Isoform skNAC-2 of Nascent polypeptide-associated complex subunit alpha, muscle-specif	15.016	65.4	0	241.45	1	-0.683423	0.883042	0.0540187	1	-0.68249	0.775282	0.11054	30.9	43.4	52.2	3	4	5	3	4	5	0.76422	0.51264	1.0871	-0.782932	-1.5352	0.267866	12.432	53.323	61.513	2	4	10	3140600	1734000	1406500	7574800	1964000	5610900	680320000	250540000	429780000	30.9	65.4
	192	A0A0U1RR32;A0A0U1RRH7;Q99878;Q96KK5;Q9BTM1;Q16777;Q6FI13;P20671;P0C0S8;Q93077;Q7L7L0;P04908;Q9BTM1-2;H0YFX9;Q8IUE6;Q96QV6;P16104;C9J0D1;Q71UI9-5;Q71UI9-2	A0A0U1RR32;A0A0U1RRH7;Q99878;Q96KK5;Q9BTM1;Q16777;Q6FI13;P20671;P0C0S8;Q93077;Q7L7L0;P04908;Q9BTM1-2;H0YFX9;Q8IUE6;Q96QV6;P16104	HIST1H2AJ;HIST1H2AH;H2AFJ;HIST2H2AC;HIST2H2AA3;HIST1H2AD;HIST1H2AG;HIST1H2AC;HIST3H2A;HIST1H2AB;HIST2H2AB;HIST1H2AA;H2AFX	Histone H2A;Histone H2A;Histone H2A type 1-J;Histone H2A type 1-H;Histone H2A.J;Histone H2A type 2-C;Histone H2A type 2-A;Histone H2A type 1-D;Histone H2A type 1;Histone H2A type 1-C;Histone H2A type 3;Histone H2A type 1-B/E;Isoform 2 of Histone H2A.J;Hist	18.481	29	0	80.65	1	0.179241	0.360756	0.442787	1	0.811451	0.328175	0.483894	16.6	16.6	18.3	2	2	3	1	1	2	2.5448	0.68804	0.62693	1.06512	0.226128	-0.753523			18.973	1	1	2	17747000	4597500	13150000	3088800	614010	2474700	599070000	289940000	309130000	5.3	18.3
	858	O14654	O14654	IRS4	Insulin receptor substrate 4	133.77	28.4	0	323.31	1	-0.698375	0.78628	0.104423	1	0.535595	0.138431	0.858768	1.8	5.7	20	1	4	20	1	4	20	0.23907	0.80878	1.144	-2.20875	-0.0242791	0.1379		39.594	47.846	1	4	23	862080	655210	206870	4393000	965570	3427400	781610000	306710000	474890000	5.5	19.5
	1362	P51665;H3BNT7;H3BTM8;H3BQV2	P51665;H3BNT7;H3BTM8	PSMD7	26S proteasome non-ATPase regulatory subunit 7;26S proteasome non-ATPase regulatory subunit 7;26S proteasome non-ATPase regulatory subunit 7	37.025	56.2	0	206.74	1	-0.200018	0.672049	0.172599	1	-0.661638	0.912454	0.0397892	30.9	31.2	51.2	6	6	14	6	6	14	1.3174	0.61342	0.81323	0.0236023	-0.489716	-0.13394	92.607	45.284	59.608	6	9	19	11036000	8456500	2579300	29083000	6510800	22572000	1635700000	659490000	976200000	33	44.4
	1319	P48444;B0YIW6;P48444-2;Q6P1Q5;E9PK34	P48444;B0YIW6;P48444-2	ARCN1	Coatomer subunit delta;Archain 1, isoform CRA_a;Isoform 2 of Coatomer subunit delta	57.21	38.7	0	89.431	1	-0.203669	0.639244	0.194333	1	-0.399487	0.764976	0.116352	22.5	4.9	29	10	2	13	10	2	13	0.67188	3.1481	0.84777	-0.887267	0.535655	-0.259395	37.103		39.081	11	1	15	10191000	6761000	3429800	413290	72744	340550	460740000	232660000	228080000	15.1	22.9
	1982	Q9BTE1;H3BUD2;H3BS05;H3BR94;Q9BTE1-3;Q9BTE1-2	Q9BTE1;H3BUD2;H3BS05;H3BR94;Q9BTE1-3;Q9BTE1-2	DCTN5	Dynactin subunit 5;Dynactin subunit 5;Dynactin subunit 5;Dynactin subunit 5;Isoform 3 of Dynactin subunit 5;Isoform 2 of Dynactin subunit 5	20.126	12.1	0	41.262	1	-0.872369	0.876809	0.0570948		0.240277	0.257015	0.590042	8.2	12.1	3.8	1	2	1	1	2	1	0.23916	1.1544	1.363	-2.33144	-0.611462	0.325795		53.637		1	2	1	848370	644140	204240	762830	202900	559930	43929000	15972000	27957000	8.2	12.1
	162	R4GMU8;E9PLX3;A0A0C4DGV4;O43504	R4GMU8;E9PLX3;A0A0C4DGV4;O43504	LAMTOR5	Ragulator complex protein LAMTOR5;Ragulator complex protein LAMTOR5;Hepatitis B virus x interacting protein;Ragulator complex protein LAMTOR5	8.2153	38	0	8.9922	1	-0.0443897	0.576716	0.239038		-2.09487	0.999466	0.000232	38	25.3	25.3	2	1	1	2	1	1	2.5079	0.50226	0.83845	0.89759	-0.68187	-0.34889				1	1	1	1143200	225060	918150	1861100	747590	1113500	26101000	12723000	13378000	25.3	25.3
	2241	V9GZ56;Q9Y4Z0;M0QXB0;U3KQK1	V9GZ56;Q9Y4Z0;M0QXB0	LSM4	U6 snRNA-associated Sm-like protein LSm4 (Fragment);U6 snRNA-associated Sm-like protein LSm4;U6 snRNA-associated Sm-like protein LSm4	25.733	15.1	0	6.6643	1	-0.490363	0.817643	0.0874362		-0.564665	0.891435	0.0499105	5	3.4	8.4	1	1	2	1	1	2	0.97232	0.37225	0.93786	-0.194953	-1.33152	0.0553825			3.6717	1	1	2	927710	390030	537690	1362400	587800	774610	99399000	39867000	59532000	0	8.4
	2068	Q9NPA8-2;Q9NPA8;E5RHX8;J3KNT2;E5RI00;E5RHT9;E5RJ84	Q9NPA8-2;Q9NPA8;E5RHX8	ENY2	Isoform 2 of Transcription and mRNA export factor ENY2;Transcription and mRNA export factor ENY2;Transcription and mRNA export factor ENY2	10.984	59.4	0	12.897	1	-0.229869	0.692613	0.15951		-0.0303166	0.515854	0.287473	17.7	17.7	18.8	1	1	2	1	1	2	1.3031	0.86555	1.0631	0.13321	-0.670857	-0.151961			9.3677	1	1	2	218900	76058	142840	818110	163600	654510	34085000	14770000	19314000	17.7	53.1
	1036	P06280;V9GYN5	P06280	GLA	Alpha-galactosidase A	48.766	20.3	0	31.104	1	-0.342164	0.769253	0.113931		0.609229	0.163261	0.787116	16.3	6.8	10	6	2	4	6	2	4	1.0677	0.63913	1.1039	-0.150583	-0.844349	-0.0315611	27.177		75.191	7	1	3	5506400	3047800	2458600	624320	109200	515120	78669000	31057000	47612000	7	2.1
	256	A2A2D0;P16949;P16949-2	A2A2D0;P16949;P16949-2	STMN1	Stathmin (Fragment);Stathmin;Isoform 2 of Stathmin	9.7931	44.7	0	24.936	1	-0.329133	0.753657	0.122826	1	-0.145982	0.632646	0.198839	42.4	15.3	25.9	3	1	2	2	1	1	1.061	0.45528	1.1404	-0.0617101	-0.871845	-0.0538455	24.897	55.41	7.6685	3	2	3	2542600	1163200	1379400	3619500	1389100	2230400	74960000	33792000	41168000	31.8	27.1
	1611	Q13838;Q13838-2;Q5STU3;A0A0G2JJZ9;A0A140T9X3;H0Y400;F6WLT2;F6S4E6;A0A0A0MT12;F6TRA5;A0A140T9X9;F6UJC5;A0A140TA18;A0A140T996;A0A140T9L4;A0A140T973;A0A140T9K1;H0YCC6	Q13838;Q13838-2;Q5STU3;A0A0G2JJZ9;A0A140T9X3;H0Y400	DDX39B	Spliceosome RNA helicase DDX39B;Isoform 2 of Spliceosome RNA helicase DDX39B;Spliceosome RNA helicase DDX39B;Spliceosome RNA helicase DDX39B (Fragment);Spliceosome RNA helicase DDX39B (Fragment);Spliceosome RNA helicase DDX39B (Fragment)	48.991	35.3	0	145.49	1	-0.0114014	0.484421	0.314777	1	-0.010493	0.438047	0.35848	5.6	10	22.9	2	3	10	0	1	2	1.4922	0.66799	0.70375	0.338667	0.150921	-0.523793	10.505	82.622	46.259	2	3	12	948780	431230	517550	6295400	1317200	4978200	1150500000	557000000	593480000	5.6	22
	1361	P51610-2;P51610;A6NEM2;P51610-4;H7C1C4;P51610-3;Q9Y5Z7	P51610-2;P51610;A6NEM2;P51610-4	HCFC1	Isoform 2 of Host cell factor 1;Host cell factor 1;Host cell factor 1;Isoform 4 of Host cell factor 1	201.85	17.2	0	161.31	1	-0.882991	0.917298	0.0374893	1	-0.991248	0.967385	0.0144006	6.4	4.7	10.1	9	5	17	9	5	17	0.36052	0.69148	1.5931	-1.77717	-1.25809	0.386286	65.307	51.14	40.533	9	3	20	6145100	4454100	1691000	2945100	797960	2147100	496420000	155390000	341030000	2.5	10.5
	1290	P42126-2;P42126;Q96DC0;H3BS70	P42126-2;P42126;Q96DC0;H3BS70	ECI1;DCI	Isoform 2 of Enoyl-CoA delta isomerase 1, mitochondrial;Enoyl-CoA delta isomerase 1, mitochondrial;DCI protein;Enoyl-CoA delta isomerase 1, mitochondrial (Fragment)	30.895	20	0	37.103	1	0.188013	0.535491	0.271248	1	0.294797	0.3254	0.487583	20	11.6	5.3	4	2	1	4	2	1	4.0008	1.2	0.76461	1.72245	-0.618018	-0.540396	45.435	57.676	16.009	4	2	2	3378000	575620	2802400	1106500	193410	913070	63041000	27987000	35054000	9.8	11.6
	1217	P30153;B3KQV6;C9J9C1;E9PH38;E9PPI5;E9PNM7;E9PHZ6	P30153;B3KQV6;C9J9C1	PPP2R1A	Serine/threonine-protein phosphatase 2A 65 kDa regulatory subunit A alpha isoform;cDNA FLJ33169 fis, clone ADRGL2000384, highly similar to Serine/threonine-protein phosphatase 2A 65 kDa regulatory subunit A alpha isoform;Serine/threonine-protein phosphatas	65.308	46.2	0	183.23	1	0.0986008	0.565222	0.247781	1	-0.164937	0.659444	0.180822	13.6	2	36.5	6	1	19	4	0	14	0.58002	2.2395	0.80418	-1.09708	1.80388	-0.410994	63.837		50.165	5	1	24	4461500	2775100	1686400	2152800	164580	1988200	1476400000	642150000	834270000	6.1	24.3
	849	O00487;C9JW37	O00487	PSMD14	26S proteasome non-ATPase regulatory subunit 14	34.577	46.8	0	192.03	1	-0.476165	0.777193	0.109471	1	-1.06103	0.95429	0.0203198	13.9	37.4	38.1	3	6	8	3	6	8	0.41871	0.6791	1.0204	-1.4553	0.0471585	-0.0203541	39.745	30.531	32.543	4	6	11	6207500	4487700	1719900	15610000	3495000	12115000	625730000	286320000	339410000	13.9	44.5
	605	F8VZX2;Q15366-4;Q15366-5;Q15366-3;Q15366-2;Q15366-7;Q15366-8;F8W0G4;F8VXH9;J3QT27;E9PFP8;P57721-2;P57721-3;P57721-5;P57721-4;P57721;H3BSS4;F8W1G6;F8VRH0;H3BND9	F8VZX2;Q15366-4;Q15366-5;Q15366-3;Q15366-2;Q15366-7;Q15366-8;F8W0G4	PCBP2	Poly(rC)-binding protein 2;Isoform 4 of Poly(rC)-binding protein 2;Isoform 5 of Poly(rC)-binding protein 2;Isoform 3 of Poly(rC)-binding protein 2;Isoform 2 of Poly(rC)-binding protein 2;Isoform 7 of Poly(rC)-binding protein 2;Isoform 8 of Poly(rC)-binding	33.8	77.6	0	323.31	1	-0.22101	0.674356	0.171111	1	-0.637563	0.847753	0.0717304	23.1	40.5	77.6	5	7	22	0	1	1	0.85024	0.9776	0.9093	-0.587505	0.197681	-0.273204	55.707	53.044	42.269	3	6	24	8143600	5362900	2780600	14611000	2460900	12150000	1963100000	823420000	1139700000	19	67.9
	1027	P05386	P05386	RPLP1	60S acidic ribosomal protein P1	11.514	28.9	0	89.405	1	0.176892	0.361547	0.441835	1	0.124123	0.405538	0.391969	14	14	28.9	1	1	2	1	1	1	1.3165	1.5266	0.45236	0.229807	1.22323	-0.922363		14.374	0.18173	1	2	2	421770	172620	249150	15988000	1641700	14346000	457550000	259190000	198360000	14	14
	1089	P11586;F5H2F4;V9GYY3	P11586;F5H2F4	MTHFD1	C-1-tetrahydrofolate synthase, cytoplasmic;C-1-tetrahydrofolate synthase, cytoplasmic	101.56	66.5	0	323.31	1	-0.284167	0.729759	0.136821	1	-0.662878	0.819551	0.0864242	11.4	11.4	66.5	8	8	61	8	8	59	0.80759	0.80753	0.80501	-0.653157	0.00730447	-0.206648	77.439	23.721	36.711	7	8	74	4405500	1884900	2520600	13235000	2985200	10250000	7845000000	3516900000	4328100000	9.8	38.9
	2196	Q9UNF1;Q5H909;Q9UNF1-2;Q5H907;A0A087X070;G5E9N2;Q12816-5;Q12816-2;Q12816-3;Q12816-4;Q12816	Q9UNF1;Q5H909;Q9UNF1-2;Q5H907	MAGED2	Melanoma-associated antigen D2;Melanoma-associated antigen D2;Isoform 2 of Melanoma-associated antigen D2;Melanoma antigen family D, 2, isoform CRA_d	64.953	43.2	0	140.99	1	-0.571577	0.866335	0.0623139	1	-0.07399	0.561104	0.250957	3.3	9.1	34.7	2	2	19	2	2	19	0.52836	0.49383	1.1542	-1.3014	-0.537804	0.124471	1.123		46.349	2	1	19	1050300	727940	322380	3022700	753050	2269700	605470000	242030000	363440000	2.8	28.4
	5	A0A024RCR6;A0A0G2JK23;P46379-2;P46379;P46379-3;A0A0G2JL47;P46379-4;P46379-5;F6S6P2;X6REW1;A0A0G2JJM1;F6UR09;F6U1F2;F6XTU0;A0A0G2JJR8;A0A1B0GX79;F6WML8;F6VEM6;F6X9W3;F6U341;H0Y4L1;H0Y710;F6TC96	A0A024RCR6;A0A0G2JK23;P46379-2;P46379;P46379-3;A0A0G2JL47;P46379-4;P46379-5;F6S6P2;X6REW1;A0A0G2JJM1	BAT3;BAG6	HLA-B associated transcript 3, isoform CRA_a;Large proline-rich protein BAG6;Isoform 2 of Large proline-rich protein BAG6;Large proline-rich protein BAG6;Isoform 3 of Large proline-rich protein BAG6;Large proline-rich protein BAG6;Isoform 4 of Large prolin	118.7	18.3	0	94.237	1	-0.462287	0.795481	0.0993703		0.763464	0.0391747	1.40699	1.2	5.4	17.8	1	5	15	1	5	15	0.5181	1.0794	0.94704	-1.29745	-0.0159264	-0.0734811		67.487	28.823	1	5	15	240360	167360	73001	6651100	1387200	5263900	694590000	249300000	445290000	0	11.5
	1028	P05387;H0YDD8;P05386-2	P05387	RPLP2	60S acidic ribosomal protein P2	11.665	100	0	214.98	1	-0.173923	0.657713	0.181964	1	-0.319417	0.709941	0.148778	49.6	31.3	96.5	5	4	9	5	4	8	1.1249	0.71249	0.89181	0.00410881	-0.219029	-0.306848	23.468	115.2	74.628	5	4	12	7295600	4298200	2997400	7525800	2621300	4904600	572870000	276190000	296680000	49.6	78.3
	99	A0A087X2I1;P62333;H0YJC0;H0YJS8;H0YJT1;H0YJE9;H0YJD2;H0YJY8;H0YJX2	A0A087X2I1;P62333;H0YJC0	PSMC6	26S proteasome regulatory subunit 10B;26S proteasome regulatory subunit 10B;26S proteasome regulatory subunit 10B (Fragment)	45.796	82.4	0	323.31	1	-0.490833	0.796733	0.0986874	1	-1.28275	0.95477	0.0201011	35	45.4	79.2	12	15	32	12	15	32	0.44543	0.7277	0.98198	-1.41581	0.0378142	-0.0945016	49.168	58.713	51.694	14	19	49	21531000	15150000	6381400	112680000	26188000	86497000	4730200000	2044000000	2686200000	27	73.7
	1692	Q16658	Q16658	FSCN1	Fascin	54.529	8.5	0	5.7593	1	-0.25253	0.717461	0.144202		-0.655383	0.898777	0.046348	3.2	3.2	3.2	1	1	1	1	1	1	0.79954	0.90988	0.8467	-0.445706	-0.0279746	-0.283908				1	1	1	722450	350530	371910	908620	173990	734630	77726000	34598000	43127000	0	3.2
	1103	P13639;K7EJ74	P13639	EEF2	Elongation factor 2	95.337	74.8	0	323.31	1	-0.412589	0.805681	0.0938368	1	-0.716966	0.814089	0.089328	25.2	19.2	72.5	20	11	59	20	11	57	0.65505	0.73836	1.0168	-0.959293	-0.147862	-0.130612	53.34	34	44.117	20	9	79	29750000	18487000	11262000	17241000	4005900	13235000	9935600000	4142600000	5793000000	18.3	45.7
	1370	P52292;J3QLL0;J3KS65	P52292;J3QLL0;J3KS65	KPNA2	Importin subunit alpha-1;Importin subunit alpha-1 (Fragment);Importin subunit alpha-1 (Fragment)	57.861	31.8	0	323.31	1	-0.184019	0.64438	0.190858	1	-0.45724	0.684842	0.16441	8.7	9.1	18.1	3	2	8	3	2	8	0.62516	1.075	0.80677	-0.938806	0.820761	-0.434013	36.497		34.929	3	1	11	1132500	712520	419950	2736300	374450	2361800	598510000	284290000	314210000	14	21.6
	2247	Q9Y5K5-2;Q9Y5K5-4;Q9Y5K5-3;Q5LJA5;H0Y636;H0Y4K0	Q9Y5K5-2;Q9Y5K5-4;Q9Y5K5-3;Q5LJA5	UCHL5	Isoform 2 of Ubiquitin carboxyl-terminal hydrolase isozyme L5;Isoform 4 of Ubiquitin carboxyl-terminal hydrolase isozyme L5;Isoform 3 of Ubiquitin carboxyl-terminal hydrolase isozyme L5;Ubiquitin carboxyl-terminal hydrolase	36.079	56.3	0	242.54	1	-0.618391	0.900078	0.0457198	1	-1.0801	0.956192	0.0194548	9.8	30.1	51.9	3	6	13	0	0	1	0.53702	0.40055	1.0939	-1.12533	-0.824498	0.0946567	30.524	52.656	31.723	2	8	14	2611100	1791900	819240	19831000	6748500	13083000	587450000	225300000	362160000	9.8	52.5
	636	G3V5T9;P24941-2;P24941;E7ESI2;Q00526;G3V317;K7ELV5;K7EJ83;A0A2R8YEB7;A0A2R8Y644;H0YAZ9;Q9BVE2;E7EUK8;E5RGN0;A0A087X209;A0A087WZU2;A0A2R8YD28;F5H6Z0;A0A2R8YF61;A0A2R8Y7W5;J3QSD7;A0A2R8Y4Z0;Q96Q40-6;P50750;Q96Q40-4;Q96Q40-3;O94921-3;Q96Q40-5;Q96Q40;O94921-2;O94921;Q07002;P50750-2;Q00536;Q00536-3;Q07002-3;Q00537-2;Q00537;Q00536-2;Q9NYV4-3;Q14004-2;Q9NYV4-2;Q9NYV4;Q14004	G3V5T9;P24941-2;P24941;E7ESI2	CDK2	Cyclin-dependent kinase 2;Isoform 2 of Cyclin-dependent kinase 2;Cyclin-dependent kinase 2;Cyclin-dependent kinase 2	39.178	32.4	0	18.78	1	0.252171	0.60117	0.221003		-0.762121	0.950193	0.0221883	2	4	32.4	1	1	8	1	1	6	0.58459	7.415	0.77294	-1.09776	2.4109	-0.556633			21.643	1	1	6	498970	328280	170700	433150	52582	380570	183230000	96678000	86548000	4	16.2
	1431	P61106;X6RFL8	P61106;X6RFL8	RAB14	Ras-related protein Rab-14;Ras-related protein Rab-14 (Fragment)	23.897	33.5	0	38.243	1	-0.131471	0.630509	0.200308		0.690594	0.0529355	1.27625	14	7	20.9	1	1	3	1	1	3	1.6833	1.0761	0.92896	0.550004	-0.482576	-0.461841			38.455	1	1	3	392660	98641	294020	578670	148430	430240	70545000	29035000	41511000	0	0
	1645	Q14997;F8WBH5;Q14997-3;Q14997-2	Q14997;F8WBH5;Q14997-3;Q14997-2	PSME4	Proteasome activator complex subunit 4;Proteasome activator complex subunit 4;Isoform 3 of Proteasome activator complex subunit 4;Isoform 2 of Proteasome activator complex subunit 4	211.33	7.4	0	25.688	1	-0.14816	0.64438	0.190858	1	-0.118283	0.570011	0.244116	0.7	4.2	1	1	7	1	1	7	1	1.7033	1.0164	0.84012	0.459055	-0.461423	-0.442112		107.01		1	4	1	276070	64360	211710	4518000	958910	3559100	34014000	13317000	20697000	0.7	1.8
	1475	P62829;C9JD32;J3KT29;J3KTJ3;B9ZVP7;J3QQT9	P62829;C9JD32;J3KT29;J3KTJ3;B9ZVP7	RPL23	60S ribosomal protein L23;60S ribosomal protein L23 (Fragment);60S ribosomal protein L23;60S ribosomal protein L23;60S ribosomal protein L23	14.865	60	0	27.954	1	-0.105396	0.603195	0.219542	1	0.273336	0.268706	0.570723	7.1	18.6	39.3	1	2	5	1	2	5	0.83564	1.6658	0.62781	-0.57589	0.908468	-0.648766		34.977	32.962	1	2	5	3393000	1765700	1627300	3118600	649560	2469100	643900000	301870000	342030000	21.4	37.9
	1624	Q14204;A0A2R8Y5T0;A0A2R8Y706;A0A2R8YFZ7;A0A2R8Y6H2;A0A2R8Y542;A0A2R8YGC7;H0YJ21;A0A2R8Y6I5	Q14204	DYNC1H1	Cytoplasmic dynein 1 heavy chain 1	532.4	18.1	0	323.31	1	-0.377196	0.760836	0.118709	1	-0.0118335	0.410156	0.387051	0.7	1.4	15.7	3	4	56	3	4	56	0.53995	1.195	0.88962	-1.1586	0.361592	-0.33458	17.258	25.886	35.112	2	3	62	772280	629520	142760	3168200	548490	2619800	2249400000	951820000	1297600000	0.4	6
	1498	P68104;Q5VTE0;A0A087WVQ9;P68104-2;A0A087WV01;Q5JR01;A6PW80	P68104;Q5VTE0;A0A087WVQ9;P68104-2;A0A087WV01	EEF1A1;EEF1A1P5	Elongation factor 1-alpha 1;Putative elongation factor 1-alpha-like 3;Elongation factor 1-alpha 1;Isoform 2 of Elongation factor 1-alpha 1;Elongation factor 1-alpha	50.14	69.5	0	323.31	1	-0.409663	0.797357	0.0983471	1	-0.82422	0.932619	0.0302957	29.7	28.4	59.1	10	9	41	5	3	20	0.59965	1.0251	0.8202	-1.02388	0.0532628	-0.258373	54.7	67.476	114.57	15	12	71	72671000	50622000	22049000	106090000	22371000	83718000	28597000000	12204000000	16393000000	27.3	47.8
	2013	Q9BZZ5-2;G3V1C3;Q9BZZ5;Q9BZZ5-5;Q9BZZ5-6;Q9BZZ5-3;Q9BZZ5-1;E9PQK6;H0YER7	Q9BZZ5-2;G3V1C3;Q9BZZ5;Q9BZZ5-5;Q9BZZ5-6;Q9BZZ5-3;Q9BZZ5-1	API5	Isoform 2 of Apoptosis inhibitor 5;Apoptosis inhibitor 5;Apoptosis inhibitor 5;Isoform 5 of Apoptosis inhibitor 5;Isoform 6 of Apoptosis inhibitor 5;Isoform 3 of Apoptosis inhibitor 5;Isoform 1 of Apoptosis inhibitor 5	56.769	25.4	0	83.966	1	-0.733171	0.863203	0.0638871		-0.564603	0.882165	0.05445	5	5.8	19.4	2	2	10	2	2	10	0.31261	1.3498	1.0298	-1.98054	-0.177393	-0.0415856	4.348	55.22	52.526	2	2	9	801410	564700	236700	928750	195820	732930	486270000	215790000	270480000	5	9.1
	1093	P12004	P12004	PCNA	Proliferating cell nuclear antigen	28.768	69.7	0	90.797	1	-0.280876	0.750896	0.12442	1	0.109557	0.425333	0.371271	23	34.9	21.5	4	4	4	4	4	4	1.2937	1.3505	0.83897	0.0930645	-0.618832	-0.31686	11.997	63.43	13.158	3	2	4	2883200	937350	1945800	2270700	266120	2004600	260260000	110390000	149870000	19.2	33.7
	1250	P35232;C9JW96;C9JZ20;E7ESE2;E9PCW0;P35232-2;D6RBK0	P35232;C9JW96;C9JZ20;E7ESE2;E9PCW0	PHB	Prohibitin;Prohibitin (Fragment);Prohibitin (Fragment);Prohibitin (Fragment);Prohibitin (Fragment)	29.804	52.9	0	138.76	1	-0.391833	0.825172	0.0834553		-0.72475	0.847215	0.0720065	16.9	14.3	42.3	3	2	7	3	2	7	0.94456	0.93918	0.98296	-0.398271	-0.551843	-0.225384			52.28	1	1	7	746520	75110	671410	1173300	53172	1120100	214190000	137840000	76343000	0	4
	739	I3L397;I3L504;P63241;P63241-2;F8WCJ1;C9J7B5;C9J4W5;Q9GZV4;Q6IS14	I3L397;I3L504;P63241;P63241-2;F8WCJ1;C9J7B5;C9J4W5;Q9GZV4;Q6IS14	EIF5A;EIF5A2;EIF5AL1	Eukaryotic translation initiation factor 5A (Fragment);Eukaryotic translation initiation factor 5A-1;Eukaryotic translation initiation factor 5A-1;Isoform 2 of Eukaryotic translation initiation factor 5A-1;Eukaryotic translation initiation factor 5A;Eukary	16.019	35.6	0	58.867	1	-0.0555242	0.521391	0.282836	1	-0.469522	0.836457	0.0775566	8.2	13	29.5	1	2	4	1	2	4	2.1829	1.284	0.61082	0.777968	0.0140237	-0.958565		73.699	40.198	1	2	5	806650	235770	570880	1832900	441700	1391200	392710000	210880000	181830000	8.2	28.8
	1647	Q15008;Q15008-4;Q15008-3;Q15008-2;C9J0E9;C9J7B7;H7C531	Q15008;Q15008-4;Q15008-3;Q15008-2	PSMD6	26S proteasome non-ATPase regulatory subunit 6;Isoform 4 of 26S proteasome non-ATPase regulatory subunit 6;Isoform 3 of 26S proteasome non-ATPase regulatory subunit 6;Isoform 2 of 26S proteasome non-ATPase regulatory subunit 6	45.531	37.3	0	154.05	1	-0.636957	0.884132	0.0534827	1	-1.06363	0.962117	0.0167723	22.1	15.7	28.5	8	6	14	8	6	14	0.41243	0.57431	1.0458	-1.52043	-0.332751	-0.0576921	43.365	49.272	36.989	9	7	15	14113000	10129000	3985000	11864000	2760800	9103300	564840000	255050000	309800000	18	18.8
	1682	Q16186;A0A087WX59;A0A087WUX6	Q16186	ADRM1	Proteasomal ubiquitin receptor ADRM1	42.153	14	0	78.072	1	-0.692806	0.919535	0.0364317	1	-0.660045	0.881256	0.0548979	4.9	6.6	9.1	1	2	4	1	2	4	0.78768	0.38638	1.0041	-0.682506	-1.35355	-0.0423671		15.779	58.362	1	2	5	295350	145940	149400	3101500	1242900	1858600	368740000	190420000	178320000	4.9	8.8
	1814	Q8N0X7	Q8N0X7	SPG20	Spartin	72.832	18.3	0	69.879	1	-0.601018	0.886935	0.052108		0.259362	0.272405	0.564786	1.1	5	10.8	1	2	6	1	2	6	0.49705	1.2759	1.0842	-1.33497	-0.405746	-0.0623413		39.68	40.663	1	2	7	286620	201520	85100	792320	196140	596170	122230000	45432000	76802000	2.3	6.8
	873	O14980;C9JKM9;C9J673;C9IZS4;C9JQ02;C9JV99;C9JF49;C9IYM2;H7BZC5;F8WF71	O14980	XPO1	Exportin-1	123.38	22.3	0	144.26	1	-0.253067	0.709389	0.149116	1	0.258469	0.254487	0.594334	5.6	3.2	13.8	4	2	11	4	2	11	0.80694	1.0854	0.81789	-0.467705	0.238175	-0.529671	15.409		44.921	4	1	11	887070	529100	357970	1786100	130400	1655600	260460000	123190000	137270000	5.6	3.5
	1594	Q13283;E5RIZ6;E5RI46;E5RIF8;E5RH42;E5RJU8;Q13283-2;E5RH00	Q13283	G3BP1	Ras GTPase-activating protein-binding protein 1	52.164	41.8	0	118.03	1	-0.285636	0.733689	0.134488	1	1.24629	0.0223696	1.65034	8.2	14.8	37.1	3	5	11	3	5	10	0.89034	1.1145	0.77619	-0.510739	0.129461	-0.475629	19.747	326.98	50.469	3	4	11	1202800	714180	488660	47835000	41837000	5997900	631930000	294340000	337590000	8.8	35.4
	1301	P43686;P43686-2	P43686;P43686-2	PSMC4	26S proteasome regulatory subunit 6B;Isoform 2 of 26S proteasome regulatory subunit 6B	47.366	81.3	0	323.31	1	-0.475435	0.86393	0.0635214	1	-0.603791	0.886863	0.0521433	32.1	46.7	76.6	9	14	32	9	14	31	0.70466	0.69751	0.8681	-0.841537	-0.416265	-0.168502	42.174	34.206	49.262	7	17	45	5023500	3093000	1930500	73719000	18694000	55025000	3818700000	1745300000	2073400000	31.1	81.3
	1294	P42677	P42677	RPS27	40S ribosomal protein S27	9.461	41.7	0	30.426	1	-0.306286	0.748121	0.126028	1	-0.119623	0.617807	0.209147	15.5	15.5	40.5	1	1	5	0	0	3	0.70905	0.94636	0.7221	-0.690638	0.285648	-0.513868	11.375		30.028	2	1	7	1360600	732500	628140	2091700	404250	1687400	554090000	229040000	325050000	15.5	40.5
	220	A0A286YF22;O43175;A0A2C9F2M7;A0A286YFA2;A0A286YFL2;A0A286YFM8;A0A286YF78;A0A286YFC8;A0A286YER3;A0A286YFB2;A0A286YF34;A0A286YFE1;A0A286YFF3;A0A286YFK5	A0A286YF22;O43175;A0A2C9F2M7;A0A286YFA2;A0A286YFL2;A0A286YFM8	PHGDH	D-3-phosphoglycerate dehydrogenase;D-3-phosphoglycerate dehydrogenase;D-3-phosphoglycerate dehydrogenase;D-3-phosphoglycerate dehydrogenase;D-3-phosphoglycerate dehydrogenase;D-3-phosphoglycerate dehydrogenase (Fragment)	55.938	62.5	0	323.31	1	-0.490437	0.862717	0.0641318	1	-0.601091	0.799053	0.0974246	26.8	26.4	57.6	11	10	35	11	10	35	0.62535	0.89229	0.74492	-0.969945	-0.273093	-0.228271	33.929	67.766	29.248	10	11	50	11951000	7193600	4756900	17076000	3726100	13350000	9946400000	4716100000	5230300000	28.7	53.2
	1588	Q13200;Q13200-3;Q13200-2;C9JPC0;H7C2Q3;H7C1H2;F8WBS8	Q13200;Q13200-3;Q13200-2	PSMD2	26S proteasome non-ATPase regulatory subunit 2;Isoform 3 of 26S proteasome non-ATPase regulatory subunit 2;Isoform 2 of 26S proteasome non-ATPase regulatory subunit 2	100.2	47.2	0	323.31	1	-0.55252	0.845227	0.0730266	1	-1.14863	0.955248	0.019884	26.8	19.4	35.6	17	11	25	17	11	25	0.40836	0.52067	0.84875	-1.43206	0.0567955	-0.282292	42.021	79.322	33.694	16	13	36	40474000	29587000	10887000	62323000	15126000	47197000	2776300000	1343700000	1432600000	23.7	25.3
	1637	Q14671;H0YEH2;Q5T1Z4;Q5T1Z8;Q14671-2;Q14671-3;E9PR38;Q14671-4;H0YDK8;E9PMX1;A0A0C4DG68;A0A0A0MR59;Q8TB72-2;Q8TB72-4;Q8TB72-3;Q8TB72;E9PM68;E9PL65;H0YC97	Q14671;H0YEH2;Q5T1Z4;Q5T1Z8;Q14671-2;Q14671-3;E9PR38;Q14671-4	PUM1	Pumilio homolog 1;Pumilio homolog 1 (Fragment);Pumilio homolog 1 (Drosophila), isoform CRA_b;Pumilio homolog 1 (Drosophila), isoform CRA_c;Isoform 2 of Pumilio homolog 1;Isoform 3 of Pumilio homolog 1;Pumilio homolog 1;Isoform 4 of Pumilio homolog 1	126.47	17.5	0	307.97	1	-0.389657	0.818229	0.087125	1	0.223157	0.313592	0.503635	1.1	4.2	11	1	3	9	1	3	9	0.75396	0.64993	0.8399	-0.677776	-0.0893824	-0.401814		27.237	36.55	1	2	10	161010	70739	90273	4476000	1085700	3390300	214580000	92428000	122160000	4.6	10.4
	1707	Q53H80;Q9H9L7-2	Q53H80	AKIRIN2	Akirin-2	22.495	67.5	0	182.85	1	-0.558527	0.894869	0.0482404	1	-0.82957	0.926837	0.0329965	18.2	52.7	39.9	3	8	9	3	8	8	0.80446	0.5408	0.91271	-0.490044	-0.962702	-0.222835	16.488	25.364	24.26	3	9	9	3029300	1501500	1527800	16252000	5663500	10588000	302170000	134960000	167210000	18.2	67.5
	1369	P52272-2;P52272;A0A087X0X3;M0R2I7;M0R019;M0R2T0;M0R0N3;M0QY96;M0QYQ7;M0QYL3;M0R0Y6	P52272-2;P52272;A0A087X0X3	HNRNPM	Isoform 2 of Heterogeneous nuclear ribonucleoprotein M;Heterogeneous nuclear ribonucleoprotein M;Heterogeneous nuclear ribonucleoprotein M	73.62	56.7	0	323.31	1	-0.311559	0.773901	0.111314	1	-0.055329	0.488858	0.310817	8.1	14.3	49.5	4	6	31	3	3	14	0.9982	0.7237	0.7911	-0.24073	-0.220691	-0.473256	29.595	20.033	37.412	4	6	35	1638600	841140	797490	10027000	2119600	7906900	2695200000	1282400000	1412700000	5.5	37.6
	1555	Q08211;Q08211-2	Q08211	DHX9	ATP-dependent RNA helicase A	140.96	14.2	0	41.395	1	-2.56287	0.893025	0.0491364	1	0.0286168	0.486288	0.313107	2.4	1.3	9.3	3	1	11	3	1	11	1.1396	0.0035846	0.9408	-0.1289	-7.33222	-0.227494	15.173		28.831	3	1	11	1227300	537550	689750	8314800	7997500	317270	322940000	136580000	186350000	1.7	2.4
	1374	P52732	P52732	KIF11	Kinesin-like protein KIF11	119.16	19.9	0	106.21	1	-0.384309	0.772578	0.112058	1	0.193701	0.348212	0.458157	1.3	6.5	12.2	1	4	10	1	4	10	0.57578	2.0019	0.79651	-1.08118	0.463823	-0.535574		52.389	28.276	1	3	11	155570	90529	65042	3600100	252400	3347700	398450000	178380000	220070000	5.3	12.1
	615	F8W9S7;Q14C86-3;Q14C86-4;Q14C86-5;Q14C86-2;Q14C86;Q14C86-6;B0QZ65;B4DGD8;C9IZ08;A0A0A0MQV8;H0Y4E7;H0Y7I9;C9IZX9	F8W9S7;Q14C86-3;Q14C86-4;Q14C86-5;Q14C86-2;Q14C86;Q14C86-6;B0QZ65;B4DGD8;C9IZ08	GAPVD1	GTPase-activating protein and VPS9 domain-containing protein 1;Isoform 3 of GTPase-activating protein and VPS9 domain-containing protein 1;Isoform 4 of GTPase-activating protein and VPS9 domain-containing protein 1;Isoform 5 of GTPase-activating protein an	157.46	11.4	0	68.127	1	-0.228364	0.66626	0.176356		-0.258047	0.696906	0.156826	0.7	3.2	7.3	1	3	7	1	3	7	1.0228	0.91459	0.57951	-0.13769	0.265028	-0.812428		15.929	64.794	1	3	7	908420	385290	523140	7281600	1224200	6057400	326270000	189180000	137090000	0	4.8
	1166	P23246;P23246-2;H0Y9K7;H0Y9U2	P23246;P23246-2	SFPQ	Splicing factor, proline- and glutamine-rich;Isoform Short of Splicing factor, proline- and glutamine-rich	76.149	23.2	0	87.684	1	-0.143001	0.625323	0.203896	1	0.0202783	0.689141	0.161692	5.2	2.4	13.3	3	2	9	2	2	8	2.1282	0.81232	0.58536	0.765012	-0.284025	-0.909989	51.144		38.884	3	1	10	2429400	940740	1488700	1593500	188040	1405400	230040000	145670000	84376000	5.8	4.7
	891	O43242;O43242-2;H0YGV8	O43242;O43242-2	PSMD3	26S proteasome non-ATPase regulatory subunit 3;Isoform 2 of 26S proteasome non-ATPase regulatory subunit 3	60.977	59.9	0	303.52	1	-0.585938	0.827732	0.0821101	1	-1.35612	0.961582	0.0170136	30.7	34.3	48.9	12	13	24	12	13	24	0.41274	0.75349	0.86774	-1.65003	0.278941	-0.386724	74.795	30.465	44.181	11	13	28	17490000	12083000	5407100	31495000	6087000	25408000	1156200000	523330000	632870000	23.6	51.5
	216	A0A1W2PRV5;E7EQZ4;Q16637-4;Q16637-2;Q16637-3;Q16637;B4DP61;H0YBZ9;A0A0G2JRX5;A0A0G2JRY6	A0A1W2PRV5;E7EQZ4;Q16637-4;Q16637-2;Q16637-3;Q16637;B4DP61	SMN1;SMN2	Survival motor neuron protein;Survival motor neuron protein;Isoform SMN-delta57 of Survival motor neuron protein;Isoform SMN-delta5 of Survival motor neuron protein;Isoform SMN-delta7 of Survival motor neuron protein;Survival motor neuron protein;cDNA FLJ6	30.415	26.2	0	281.5	1	-0.49732	0.850183	0.0704876	1	0.325346	0.202231	0.694153	3.5	13.1	16.7	1	3	4	1	3	4	0.61857	1.0771	0.89703	-1.11398	-0.0031195	-0.374863			22.228	1	1	5	588090	380610	207480	1233200	216410	1016800	207200000	96340000	110860000	3.5	16.7
	2206	Q9UQ80;Q9UQ80-2;F8VR77;F8W0A3;H0YIN7	Q9UQ80;Q9UQ80-2	PA2G4	Proliferation-associated protein 2G4;Isoform 2 of Proliferation-associated protein 2G4	43.786	57.4	0	251.13	1	-0.369791	0.818814	0.0868146		-0.998755	0.973253	0.0117743	7.4	13.2	48.5	2	4	21	2	4	21	1.0496	0.93906	0.67923	-0.06978	-0.545104	-0.494488	17.111	38.018	40.321	2	4	26	1923000	782640	1140300	2350700	717770	1633000	1959500000	932620000	1026900000	5.8	36
	1632	Q14444-2;Q14444;G3V153;E9PLA9	Q14444-2;Q14444;G3V153;E9PLA9	CAPRIN1	Isoform 2 of Caprin-1;Caprin-1;Caprin-1;Caprin-1 (Fragment)	76.861	11.5	0	60.068	1	-0.316985	0.75743	0.120658	1	-0.147964	0.611998	0.21325	1.6	4.9	7.8	1	2	6	1	2	6	1.0199	1.1468	0.66758	-0.25846	0.0614141	-0.753907		76.749	26.544	1	2	6	354290	186310	167980	5080300	851470	4228800	192090000	102120000	89968000	1.6	6.2
	1596	Q13347;Q5TFK1	Q13347	EIF3I	Eukaryotic translation initiation factor 3 subunit I	36.501	70.2	0	222.65	1	-0.734158	0.905112	0.0432977	1	-0.368929	0.720137	0.142585	3.7	17.8	56.6	1	2	14	1	2	14	0.36022	1.992	0.8721	-1.74348	-0.205941	-0.253049			32.955	1	1	19	1015200	729370	285860	622170	45891	576280	1372600000	479270000	893290000	3.7	51.4
	2173	Q9UJZ1;Q9UJZ1-2;A0A087WYB4;F2Z2I8	Q9UJZ1;Q9UJZ1-2;A0A087WYB4	STOML2	Stomatin-like protein 2, mitochondrial;Isoform 2 of Stomatin-like protein 2, mitochondrial;Stomatin-like protein 2, mitochondrial	38.534	46.9	0	51.112	1	-0.105227	0.717096	0.144423		-0.0619243	0.560254	0.251615	4.8	12.9	25.3	1	2	4	1	2	4	4.9574	0.77568	0.58578	1.85607	-0.977079	-1.19467		109.99		1	2	1	657800	128710	529080	1084900	272630	812240	19701000	2492700	17208000	0	8.1
	1948	Q99460;A0A087WW66;Q99460-2;H7BZR6;C9J9M4;H7C378;F8WCE3	Q99460;A0A087WW66;Q99460-2	PSMD1	26S proteasome non-ATPase regulatory subunit 1;26S proteasome non-ATPase regulatory subunit 1;Isoform 2 of 26S proteasome non-ATPase regulatory subunit 1	105.84	51.5	0	323.31	1	-0.583059	0.829987	0.0809286	1	-1.41528	0.957123	0.019032	21.5	26.1	35.4	15	15	23	15	15	23	0.39213	0.97426	0.73471	-1.6575	0.424501	-0.516173	32.891	73.262	43.037	13	12	23	20193000	14583000	5610400	40507000	9591400	30915000	2872100000	2057800000	814360000	22.6	24.3
	1487	P62979;J3QS39;J3QTR3;F5H6Q2;F5GYU3;F5H2Z3;F5H265;B4DV12;F5H388;F5H747;F5GXK7;J3QKN0;Q5PY61;Q96C32;P62987;P0CG47;P0CG48;M0R1V7;Q49A90;A0A2R8Y422;F5GZ39;J3QSA3;M0R1M6;M0R2S1	P62979;J3QS39;J3QTR3;F5H6Q2;F5GYU3;F5H2Z3;F5H265;B4DV12;F5H388;F5H747;F5GXK7;J3QKN0;Q5PY61;Q96C32;P62987;P0CG47;P0CG48;M0R1V7;Q49A90;A0A2R8Y422;F5GZ39	RPS27A;UBB;UBC;UBA52	Ubiquitin-40S ribosomal protein S27a;Polyubiquitin-B (Fragment);Ubiquitin-40S ribosomal protein S27a (Fragment);Polyubiquitin-C (Fragment);Polyubiquitin-C (Fragment);Polyubiquitin-C (Fragment);Polyubiquitin-C (Fragment);Polyubiquitin-B;Polyubiquitin-C (Fra	17.965	58.3	0	157.5	1	-0.432028	0.798603	0.0976693	1	-0.0845158	0.578892	0.237403	24.4	23.1	50	3	3	9	3	3	9	0.60372	0.94058	0.61362	-1.06544	0.503512	-0.734153	133.3	40.517	56.746	3	4	13	19130000	12241000	6889500	25270000	5536500	19733000	533280000	331810000	201470000	19.9	45.5
	1436	P61289;P61289-2;P61289-3;K9J957;K7ESG5;B3KQ25;A0A087WTV2;K7ENH2;K7EPX6;K7EKR3;K7EMD0;B7Z8D3	P61289;P61289-2;P61289-3;K9J957;K7ESG5;B3KQ25;A0A087WTV2;K7ENH2	PSME3	Proteasome activator complex subunit 3;Isoform 2 of Proteasome activator complex subunit 3;Isoform 3 of Proteasome activator complex subunit 3;Proteasome activator complex subunit 3;Proteasome activator complex subunit 3;cDNA FLJ32659 fis, clone TESTI10000	29.506	60.6	0	323.31	1	-0.539468	0.857292	0.0668714	1	-0.917539	0.917201	0.0375354	25.2	38.2	42.1	6	9	12	6	9	12	0.51269	0.67433	0.69276	-1.24407	0.118947	-0.493286	26.469	50.107	45.393	7	11	15	11326000	6505700	4820400	47778000	11160000	36618000	1526900000	707400000	819510000	25.2	36.6
	2145	Q9UBB4;Q9UBB4-2;A0A1W2PQD2;B1AHE4;B1AHE3	Q9UBB4;Q9UBB4-2;A0A1W2PQD2	ATXN10	Ataxin-10;Isoform 2 of Ataxin-10;Ataxin-10	53.488	31.2	0	234.12	1	-0.802958	0.825458	0.083305		-0.728847	0.93794	0.0278249	13.9	3.6	19.4	5	1	9	5	1	9	0.22574	1.1318	0.78013	-2.42124	0.518933	-0.50657	86.486		38.798	3	1	11	2502000	2069500	432560	1161800	206630	955200	307780000	147560000	160220000	8.8	11.4
	1205	P29401;P29401-2;A0A0B4J1R6;E9PFF2;F8W888	P29401;P29401-2;A0A0B4J1R6	TKT	Transketolase;Isoform 2 of Transketolase;Transketolase	67.877	34.2	0	323.31	1	-0.243235	0.672049	0.172599		-0.368347	0.786682	0.104201	6.6	8	28.3	2	3	14	2	3	14	2.145	0.67044	0.46493	0.777791	-0.298546	-1.20895	24.705	25.893	22.297	2	3	19	859700	180910	678790	4122300	1212700	2909700	964270000	475030000	489250000	3	21
	96	A0A087X2B5;P35613-2;P35613;I3L192;A0A087WUV8;P35613-3;P35613-4;R4GMX5;R4GN83;A0A2R8YDZ0	A0A087X2B5;P35613-2;P35613;I3L192;A0A087WUV8;P35613-3;P35613-4;R4GMX5	BSG	Basigin (Fragment);Isoform 2 of Basigin;Basigin;Basigin (Fragment);Basigin;Isoform 3 of Basigin;Isoform 4 of Basigin;Basigin (Fragment)	23.896	32.1	0	40.156	1	-0.429333	0.81969	0.0863505	1	-0.259857	0.558979	0.252604	21.7	14.5	17.6	3	2	3	3	2	3	1.5029	0.33166	0.6522	0.415753	-1.04934	-0.654415	12.948	49.011	20.509	2	2	3	1981000	795200	1185800	4672300	1368800	3303500	385010000	182470000	202550000	15.4	10.4
	646	H0Y2V6;Q5SW79-3;Q5SW79;Q5SW79-2;E7EWM2;E7EMW0;Q96L14;H0Y4T4;E5RG47;E5RGW7	H0Y2V6;Q5SW79-3;Q5SW79;Q5SW79-2	CEP170	Centrosomal protein of 170 kDa (Fragment);Isoform 3 of Centrosomal protein of 170 kDa;Centrosomal protein of 170 kDa;Isoform 2 of Centrosomal protein of 170 kDa	171.97	15.5	0	200.24	1	-0.69745	0.898693	0.0463886		0.51834	0.107709	0.967749	0.9	1.5	10.3	1	1	10	1	1	10	0.40725	1.0403	0.99772	-1.65501	-0.0876047	-0.349736			25.648	1	1	11	386550	314000	72555	662980	102010	560970	204540000	92112000	112430000	1.9	10.4
	1393	P55036;Q5VWC4;P55036-2;A6PVX3;H0Y3Y9;A2A3N6;H0Y561	P55036;Q5VWC4;P55036-2;A6PVX3	PSMD4	26S proteasome non-ATPase regulatory subunit 4;26S proteasome non-ATPase regulatory subunit 4;Isoform Rpn10E of 26S proteasome non-ATPase regulatory subunit 4;26S proteasome non-ATPase regulatory subunit 4 (Fragment)	40.736	54.1	0	323.31	1	-0.880172	0.960396	0.0175498	1	-1.02958	0.903616	0.0440163	33.4	41.4	40.1	8	12	19	8	12	19	0.45762	0.47578	0.95907	-1.44151	-1.05619	-0.142817	37.029	26.188	21.65	7	13	21	20507000	14665000	5842700	23873000	8794400	15078000	2304600000	924980000	1379600000	35.5	53.1
	1305	P46060;H0Y4Q3;B0QYT5;B0QYT4;B0QYT6	P46060	RANGAP1	Ran GTPase-activating protein 1	63.541	53.5	0	313.76	1	-0.405588	0.790431	0.102136	1	-0.799671	0.882618	0.0542271	12.3	14.7	48.9	6	6	20	6	6	20	0.70017	2.0281	0.55196	-0.80941	0.481133	-0.888487	18.511	32.795	24.532	5	5	26	2790900	1588400	1202500	4252200	660180	3592000	1127500000	618680000	508780000	8.9	30.8
	799	M0QXB4;O14579;O14579-3;O14579-2;M0R061	M0QXB4;O14579;O14579-3;O14579-2;M0R061	COPE	Coatomer protein complex, subunit epsilon, isoform CRA_g;Coatomer subunit epsilon;Isoform 3 of Coatomer subunit epsilon;Isoform 2 of Coatomer subunit epsilon;Coatomer subunit epsilon	36.923	54.1	0	295.5	1	-0.456631	0.855788	0.067634	1	-0.17858	0.629772	0.200817	18.7	16	40.5	4	3	10	4	3	10	1.2487	0.56798	0.75483	0.0703445	-0.875207	-0.565032	7.4091	41.975	40.066	4	3	11	2950200	1110300	1840000	4245200	1555800	2689400	211330000	100310000	111010000	12.7	29.3
	1029	P05388;F8VWS0;P05388-2;F8VU65;G3V210;F8VQY6;F8VRK7;F8VW21;F8VZS0;Q8NHW5;F8VPE8;F8VS58;F8VWV4;F8W1K8;F8VYN4	P05388;F8VWS0;P05388-2;F8VU65;G3V210;F8VQY6;F8VRK7;F8VW21;F8VZS0;Q8NHW5;F8VPE8;F8VS58	RPLP0;RPLP0P6	60S acidic ribosomal protein P0;60S acidic ribosomal protein P0;Isoform 2 of 60S acidic ribosomal protein P0;60S acidic ribosomal protein P0 (Fragment);60S acidic ribosomal protein P0;60S acidic ribosomal protein P0;60S acidic ribosomal protein P0;60S acid	34.273	53.3	0	122.62	1	-0.519158	0.866574	0.0621941	1	-0.0743998	0.660247	0.180293	6.9	26.2	44.5	2	5	12	2	5	12	0.54748	1.9542	0.64356	-1.06355	0.0678866	-0.561806	55.106	73.567	30.191	2	4	14	550300	275710	274590	2469400	360140	2109300	544780000	291570000	253210000	11	6.9
	212	A0A1X7SBZ2;A0A1W2PQ51;Q92841-1;Q92841-3;Q92841;Q92841-2;A0A0U1RQJ0	A0A1X7SBZ2;A0A1W2PQ51;Q92841-1;Q92841-3;Q92841;Q92841-2	DDX17	Probable ATP-dependent RNA helicase DDX17;Probable ATP-dependent RNA helicase DDX17;Isoform 2 of Probable ATP-dependent RNA helicase DDX17;Isoform 4 of Probable ATP-dependent RNA helicase DDX17;Probable ATP-dependent RNA helicase DDX17;Isoform 3 of Probabl	80.253	27.8	0	256.45	1	-0.766778	0.930888	0.0311025	1	-0.198515	0.594043	0.226182	7.1	3.7	19.6	4	2	15	4	2	10	0.93746	0.38987	0.82042	-0.295708	-1.64238	-0.362245	41.077		22.418	4	1	19	2050100	1017600	1032500	566690	175280	391410	634320000	298810000	335510000	5.1	5.9
	1291	P42166;G5E972;P42167-3;P42167-2;P42167;H0YJH7	P42166;G5E972;P42167-3;P42167-2;P42167	TMPO	Lamina-associated polypeptide 2, isoform alpha;Lamina-associated polypeptide 2, isoforms beta/gamma;Isoform Zeta of Lamina-associated polypeptide 2, isoforms beta/gamma;Isoform Gamma of Lamina-associated polypeptide 2, isoforms beta/gamma;Lamina-associated	75.491	29.1	0	99.871	1	-0.511399	0.897295	0.0470646	1	-0.483886	0.814089	0.089328	13.3	3.3	12.1	5	1	6	5	1	6	0.7751	1.1432	0.88592	-0.698124	-0.39525	-0.440823	40.165		18.303	3	1	5	3465600	1600000	1865600	949380	136720	812660	113660000	52592000	61068000	8.1	9.2
	1593	Q13263;Q13263-2;M0R0K9;M0R3C0;M0R2I3;M0QZE6	Q13263;Q13263-2	TRIM28	Transcription intermediary factor 1-beta;Isoform 2 of Transcription intermediary factor 1-beta	88.549	62.2	0	323.31	1	-0.699031	0.929804	0.0316084	1	0.190072	0.329367	0.48232	1.9	6.1	53.4	1	4	42	1	4	42	0.44136	0.59311	0.84872	-1.38639	-0.430483	-0.280216		63.635	42.154	1	4	54	481990	367360	114630	9825900	3013500	6812400	4723600000	2162900000	2560700000	11.9	35.8
	501	E9PB61;Q86V81	E9PB61;Q86V81	ALYREF	THO complex subunit 4;THO complex subunit 4	27.557	30.7	0	283.36	1	-0.4912	0.831666	0.0800511	1	-0.416602	0.711081	0.148081	11	6.8	14	2	1	2	2	1	2	1.8707	0.56959	0.64285	0.583497	-1.3306	-0.726502	7.2607		66.569	2	1	3	4442100	1440100	3002000	380850	96273	284580	211420000	106220000	105200000	4.2	24.6
	968	O94776;O94776-2	O94776;O94776-2	MTA2	Metastasis-associated protein MTA2;Isoform 2 of Metastasis-associated protein MTA2	75.022	30.2	0	181.49	1	-0.840459	0.864413	0.0632785	1	-0.553575	0.779677	0.108085	11.4	4.6	16.6	6	2	8	5	2	6	0.23342	1.1938	0.6982	-2.3422	0.330636	-0.509809	39.438		19.897	6	1	7	3449700	2908800	540920	1850400	107280	1743200	336000000	143660000	192340000	15.3	19
	2130	Q9NZI8;Q9NZI8-2	Q9NZI8;Q9NZI8-2	IGF2BP1	Insulin-like growth factor 2 mRNA-binding protein 1;Isoform 2 of Insulin-like growth factor 2 mRNA-binding protein 1	63.48	42.3	0	323.31	1	-0.406566	0.83499	0.0783188	1	-0.276083	0.685234	0.164161	7.5	5.2	38.5	3	2	21	2	1	18	1.2256	0.64976	0.64271	-0.0264607	-0.484571	-0.708667	14.364		28.806	2	1	24	574820	329620	245210	1800500	272820	1527700	930430000	475890000	454540000	9	13.5
	2198	Q9UNM6;J3KNQ3;A0A087WUL9;Q9UNM6-2;H0YD73;E9PL38;E9PQG3;E9PPD2	Q9UNM6;J3KNQ3;A0A087WUL9;Q9UNM6-2;H0YD73;E9PL38	PSMD13	26S proteasome non-ATPase regulatory subunit 13;26S proteasome non-ATPase regulatory subunit 13;26S proteasome non-ATPase regulatory subunit 13;Isoform 2 of 26S proteasome non-ATPase regulatory subunit 13;26S proteasome non-ATPase regulatory subunit 13 (Fr	42.945	46.5	0	52.404	1	-0.764996	0.932871	0.0301782		-0.677877	0.883296	0.053894	16.8	15.7	35.1	6	4	9	6	4	9	0.38868	0.60806	0.81452	-1.66276	-0.337999	-0.294227	36.017	57.409	32.254	8	5	8	6529600	4677100	1852500	19023000	4340500	14682000	505620000	243240000	262380000	17	22.1
	1451	P62195-2;P62195;J3QSA9;J3KRP2;J3QQM1;J3QLH6;J3QSE0;J3QRW1;J3QRR3	P62195-2;P62195;J3QSA9	PSMC5	Isoform 2 of 26S proteasome regulatory subunit 8;26S proteasome regulatory subunit 8;26S proteasome regulatory subunit 8 (Fragment)	44.784	82.7	0	323.31	1	-0.989375	0.967565	0.0143198	1	-1.10363	0.94518	0.0244852	28.1	48.2	81.2	9	17	39	8	16	37	0.3204	0.41474	0.92521	-1.81094	-0.992412	-0.164774	40.652	59.441	51.837	11	21	53	21542000	13977000	7565500	96270000	30853000	65417000	3781400000	1686700000	2094700000	41.2	69.8
	2011	Q9BY77;F6VRR5;Q9BY77-2;F8WCX5;Q8WUT1;Q6R954;F8WEE2	Q9BY77;F6VRR5;Q9BY77-2;F8WCX5;Q8WUT1	POLDIP3	Polymerase delta-interacting protein 3;Polymerase delta-interacting protein 3;Isoform 2 of Polymerase delta-interacting protein 3;Polymerase delta-interacting protein 3;POLDIP3 protein	46.089	22.1	0	89.751	1	-0.474806	0.836635	0.0774637		-0.727711	0.920385	0.0360303	3.3	4.5	7.4	1	1	2	1	1	2	1.7007	0.70162	0.715	0.427644	-1.03397	-0.818089			66.263	1	1	2	295590	92861	202730	373130	65850	307280	22858000	8807000	14051000	10.5	10.5
	1570	Q12931-2;Q12931;I3L0K7;I3L239;I3L2D5	Q12931-2;Q12931;I3L0K7	TRAP1	Isoform 2 of Heat shock protein 75 kDa, mitochondrial;Heat shock protein 75 kDa, mitochondrial;Heat shock protein 75 kDa, mitochondrial	74.267	34.1	0	228.71	1	-0.399124	0.794225	0.100057	1	-0.711451	0.88397	0.0535624	20	7.7	25.2	11	4	14	11	4	14	2.118	0.62388	0.58793	0.765371	-0.921879	-1.04086	29.651	104.04	38.064	11	4	15	10668000	3375400	7292900	2721900	643240	2078700	372540000	197780000	174750000	12.4	7.2
	1456	P62269;A0A0G2JQH2;Q5GGW2;J3JS69	P62269	RPS18	40S ribosomal protein S18	17.718	59.2	0	104.5	1	-0.483435	0.845227	0.0730266	1	1.29269	0.277991	0.555969	7.9	13.2	59.2	1	1	11	1	1	11	0.77154	0.66631	0.53543	-0.620706	0.0965824	-0.92618			35.35	1	1	11	619770	341690	278080	2537900	478790	2059100	793010000	444250000	348760000	21.1	27.6
	833	O00231;O00231-2;J3QRY4;J3QS13;J3KSW3	O00231;O00231-2	PSMD11	26S proteasome non-ATPase regulatory subunit 11;Isoform 2 of 26S proteasome non-ATPase regulatory subunit 11	47.463	57.3	0	260.3	1	-0.746979	0.92918	0.0319002	1	-1.29462	0.96815	0.0140576	32	29.9	49.3	11	10	23	11	10	23	0.41522	0.77822	0.74403	-1.58659	-0.24373	-0.410616	35.894	40.071	39.046	12	10	32	12746000	8733600	4012800	34278000	8347900	25930000	2493700000	1058200000	1435500000	30.1	46.9
	385	C9JZI1;P35249-2;P35249;C9J8M3;C9JTT7;C9JXZ7;C9JGY5;F8WE44;C9JW34;H7C1P0	C9JZI1;P35249-2;P35249;C9J8M3;C9JTT7;C9JXZ7;C9JGY5;F8WE44	RFC4	Replication factor C subunit 4;Isoform 2 of Replication factor C subunit 4;Replication factor C subunit 4;Replication factor C subunit 4 (Fragment);Replication factor C subunit 4 (Fragment);Replication factor C subunit 4 (Fragment);Replication factor C sub	36.877	40.2	0	41.166	1	-0.993934	0.973326	0.0117419	1	-1.48131	0.995238	0.00207307	14.9	11.3	31.8	4	3	8	4	3	8	0.38241	0.72535	0.87835	-1.63131	-1.14538	-0.205116	77.735	40.732	37.838	4	2	6	1521500	1138000	383510	957280	328690	628590	194350000	109200000	85149000	8.6	24.7
	187	A0A0U1RQF0;P49327;A0A0U1RRG3;J3KTF0	A0A0U1RQF0;P49327	FASN	Fatty acid synthase;Fatty acid synthase	273.2	32.1	0	323.31	1	-0.726146	0.92918	0.0319002	1	-0.450235	0.731294	0.135908	3.5	6.9	24.7	7	8	48	7	8	48	0.4298	0.60044	0.81162	-1.48774	-0.233818	-0.456884	44.299	23.316	35.707	5	4	54	2641600	1785700	855960	9818200	1822300	7995900	2910900000	1404200000	1506700000	4.9	13.6
	1133	R4GNH3;P17980;E9PM69;E9PKD5;E9PMD8;E9PN50;E9PLG2	R4GNH3;P17980;E9PM69;E9PKD5;E9PMD8;E9PN50	PSMC3	26S proteasome regulatory subunit 6A;26S proteasome regulatory subunit 6A;26S proteasome regulatory subunit 6A;26S proteasome regulatory subunit 6A (Fragment);26S proteasome regulatory subunit 6A (Fragment);26S proteasome regulatory subunit 6A (Fragment)	47.352	91.7	0	323.31	1	-0.77299	0.960714	0.017406	1	-0.963941	0.920908	0.0357837	48	56	87	16	18	38	16	18	38	0.5448	0.3639	0.78154	-1.06987	-0.858031	-0.391072	41.946	28.11	31.242	17	24	50	16083000	11446000	4637200	184270000	63554000	120720000	4536000000	2122500000	2413500000	43.5	83.9
	1354	P50914;E7EPB3	P50914;E7EPB3	RPL14	60S ribosomal protein L14;60S ribosomal protein L14	23.432	42.8	0	26.473	1	-0.516359	0.890113	0.0505548	1	0.456219	0.174204	0.758941	16.3	5.6	42.8	3	1	10	3	1	10	0.9456	0.79918	0.64093	-0.435243	-0.305282	-0.808551	33.022		63.646	4	1	12	1427900	643690	784230	1226300	361080	865240	406900000	253660000	153240000	11.2	15.8
	1260	P35998;A0A1W2PQS1;P35998-2;C9JLS9	P35998;A0A1W2PQS1;P35998-2	PSMC2	26S proteasome regulatory subunit 7;26S proteasome regulatory subunit 7;Isoform 2 of 26S proteasome regulatory subunit 7	48.633	81.1	0	323.31	1	-0.854854	0.962688	0.0165144	1	-1.09215	0.953805	0.0205402	33.7	46	73	13	18	32	13	18	32	0.39346	0.41131	0.85942	-1.58495	-0.653627	-0.32599	44.379	79.697	38.607	15	25	43	28246000	20108000	8138200	137080000	49496000	87585000	3664000000	1626500000	2037400000	34.6	75.3
	1450	P62191;P62191-2	P62191;P62191-2	PSMC1	26S proteasome regulatory subunit 4;Isoform 2 of 26S proteasome regulatory subunit 4	49.184	65.2	0	323.31	1	-0.833114	0.947132	0.0235894	1	-1.1139	0.940276	0.0267446	31.8	33.6	62.7	10	11	28	9	9	26	0.38071	0.51974	0.85515	-1.73151	-0.363007	-0.404825	66.489	51.952	34.745	9	12	30	10506000	7311100	3195300	24829000	6618900	18210000	2165600000	1207300000	958320000	21.6	56.1
	924	O60749;O60749-2;D6RC15	O60749;O60749-2	SNX2	Sorting nexin-2;Isoform 2 of Sorting nexin-2	58.47	37	0	182.09	1	-0.773864	0.956445	0.0193398		-0.080511	0.514141	0.288918	3.1	2.7	27.2	1	1	13	1	1	12	0.49724	0.77612	0.76401	-1.33215	-0.570979	-0.418457			29.756	1	1	15	427520	243690	183840	619600	193770	425830	974510000	459870000	514640000	2.1	26.4
	1120	P15880;E9PQD7;H0YEN5;E9PMM9;I3L404;E9PM36;E9PPT0	P15880;E9PQD7;H0YEN5	RPS2	40S ribosomal protein S2;40S ribosomal protein S2;40S ribosomal protein S2 (Fragment)	31.324	37.5	0	120.56	1	-0.555105	0.830548	0.0806353	1	-0.090632	0.547486	0.261627	7.8	3.8	31.1	2	1	10	2	1	10	0.82566	1.4064	0.33606	-0.460986	0.216439	-1.42077	40.301		33.735	2	1	11	802520	465850	336670	949690	191570	758120	810580000	495360000	315220000	15.4	16.4
	1312	P46940;H0YLE8;A0A0J9YXZ5	P46940;H0YLE8	IQGAP1	Ras GTPase-activating-like protein IQGAP1;Ras GTPase-activating-like protein IQGAP1	189.25	8.7	0	43.675	1	-0.833957	0.954375	0.0202808		-0.512166	0.871184	0.0598903	1.1	1.8	4.8	1	2	7	1	2	7	0.99281	0.75794	0.74791	-0.390936	-1.59517	-0.515766			30.127	1	1	7	131650	51666	79982	529540	96888	432650	314370000	154810000	159550000	0	1.9
	1848	Q8WUH6	Q8WUH6	TMEM263	Transmembrane protein 263	11.748	62.9	0	63.536	1	-0.771224	0.916252	0.0379849		-0.697254	0.921601	0.0354569	12.9	26.7	35.3	1	2	2	1	2	2	1.248	0.26535	0.68574	0.111024	-1.69898	-0.725718		93.872	38.765	1	3	2	186700	90565	96139	6289100	3753400	2535700	37227000	17380000	19846000	12.9	35.3
	147	A0A0C4DFX9;Q9H3P2;H0Y3X6;C9JHL4;Q9H3P2-7;C9JEM7;H7C2C7;F8W954;F8WF98;H7C0W2	A0A0C4DFX9;Q9H3P2;H0Y3X6;C9JHL4;Q9H3P2-7	NELFA	Negative elongation factor A;Negative elongation factor A;Negative elongation factor A (Fragment);Negative elongation factor A (Fragment);Isoform 2 of Negative elongation factor A	58.499	17.6	0	20.119	1	-0.708221	0.915374	0.0384015		-0.188659	0.650575	0.186703	3.9	2	7.8	1	1	3	1	1	3	0.46528	1.1952	0.57497	-1.45756	0.0401956	-0.707303			37.851	1	1	3	313500	235360	78142	611520	164160	447360	29637000	12233000	17404000	9.1	10.9
	1884	Q92973-2;Q92973;Q92973-3;E7EW37;O14787-2;O14787;A0A075B780;K7ENW1;K7ESC1;S4R398;K7ESG1	Q92973-2;Q92973;Q92973-3;E7EW37	TNPO1	Isoform 2 of Transportin-1;Transportin-1;Isoform 3 of Transportin-1;Transportin-1	101.31	11.7	0	62.474	1	-0.664027	0.867765	0.0615979	1	-0.83928	0.916121	0.0380471	1.2	1.3	8.9	1	1	8	1	1	8	0.4511	2.1292	0.5117	-1.4398	0.526908	-1.07918			41.531	1	1	9	569820	385010	184810	728730	144170	584560	386850000	208640000	178210000	2.6	6.1
	1143	P19388;A0A087WWX0;A0A087WVZ9;A0A0A0MQR7;A0A087WVN5	P19388;A0A087WWX0;A0A087WVZ9;A0A0A0MQR7	POLR2E	DNA-directed RNA polymerases I, II, and III subunit RPABC1;DNA-directed RNA polymerases I, II, and III subunit RPABC1 (Fragment);DNA-directed RNA polymerases I, II, and III subunit RPABC1;DNA-directed RNA polymerases I, II, and III subunit RPABC1	24.551	36.2	0	43.406	1	-0.802903	0.967472	0.0143616	1	-0.344355	0.782359	0.106594	6.7	11	23.8	1	2	5	1	2	5	0.67826	0.77562	0.82177	-0.911279	-1.05712	-0.440308		40.187	40.324	1	2	6	555580	406710	148870	914810	290360	624450	362430000	164550000	197880000	11	23.8
	1753	Q6P2E9-2;Q6P2E9;I3L2F4	Q6P2E9-2;Q6P2E9	EDC4	Isoform 2 of Enhancer of mRNA-decapping protein 4;Enhancer of mRNA-decapping protein 4	109.73	23.7	0	78.591	1	-0.882367	0.973489	0.0116691		-0.722828	0.948383	0.0230161	0.8	1.8	15.7	1	1	9	1	1	9	0.4974	0.48858	0.83936	-1.34411	-0.896911	-0.406082			70.388	1	1	7	405390	280830	124560	944360	293470	650890	88546000	46705000	41840000	0	10.7
	1485	Q5VVC8;P62913-2;P62913	Q5VVC8;P62913-2;P62913	RPL11	60S ribosomal protein L11;Isoform 2 of 60S ribosomal protein L11;60S ribosomal protein L11	19.024	41.3	0	43.007	1	-0.539001	0.892819	0.0492368	1	0.00192663	0.417311	0.37954	8.4	8.4	34.7	1	1	7	1	1	7	1.0957	0.69641	0.46863	-0.167005	-0.491893	-0.958104			108.16	1	1	11	349520	149680	199840	1246800	313050	933710	866410000	456330000	410070000	8.4	22.8
	1459	P62280;M0QZC5;M0R1H5;M0R1H6	P62280;M0QZC5	RPS11	40S ribosomal protein S11;40S ribosomal protein S11	18.431	68.4	0	69.971	1	-0.599863	0.90106	0.0452465	1	-0.04158	0.647739	0.1886	19	11.4	50	2	1	8	2	1	8	0.82389	1.1927	0.45327	-0.507101	-0.16646	-1.12603	39.629		16.803	2	1	13	1406800	660450	746400	857770	141940	715830	1028000000	605450000	422520000	19	27.2
	1472	P62750;H7BY10;K7ERT8;A8MUS3;K7EMA7;K7EJV9	P62750;H7BY10;K7ERT8;A8MUS3;K7EMA7;K7EJV9	RPL23A	60S ribosomal protein L23a;60S ribosomal protein L23a (Fragment);60S ribosomal protein L23a (Fragment);60S ribosomal protein L23a;60S ribosomal protein L23a;60S ribosomal protein L23a (Fragment)	17.695	50	0	35.407	1	-0.773609	0.892612	0.0493372	1	-0.0599883	0.653808	0.18455	10.9	10.9	37.8	1	1	8	1	1	8	1.6711	0.30684	0.29962	0.575281	-1.23939	-1.65672		6.6909	20.01	1	2	11	135350	50307	85041	5813500	2085900	3727600	518120000	338470000	179660000	10.9	23.7
	1871	Q92616	Q92616	GCN1L1	eIF-2-alpha kinase activator GCN1	292.75	16.9	0	165.95	1	-1.02432	0.91555	0.0383179		-0.69797	0.936299	0.0285854	0.9	2.4	9.6	2	4	19	2	4	19	0.24265	1.075	0.58971	-2.40664	0.357301	-1.02363		26.092	35.519	1	3	19	331590	284220	47366	4706700	840950	3865800	413830000	237510000	176310000	0.5	3.6
	1417	P60842;J3KT12;P60842-2;J3QL43;J3QS69;J3KSZ0;J3KTB5;J3QKZ9;J3KS25;J3QL52;J3KT04;J3KS93;J3KTN0;J3QQP0	P60842;J3KT12;P60842-2;J3QL43;J3QS69	EIF4A1	Eukaryotic initiation factor 4A-I;Eukaryotic initiation factor 4A-I;Isoform 2 of Eukaryotic initiation factor 4A-I;Eukaryotic initiation factor 4A-I (Fragment);Eukaryotic initiation factor 4A-I (Fragment)	46.153	67	0	323.31	1	-0.795164	0.922565	0.0350031	1	-1.10336	0.901418	0.045074	31	24.6	52	9	8	21	2	2	7	0.41588	0.6571	0.47863	-1.47536	0.185361	-1.09549	44.121	42.876	25.388	12	7	33	21031000	12797000	8233500	22673000	4612000	18061000	4439200000	2588700000	1850500000	36.9	38.7
	1466	P62424;Q5T8U3;Q5T8U2	P62424;Q5T8U3;Q5T8U2	RPL7A	60S ribosomal protein L7a;60S ribosomal protein L7a (Fragment);60S ribosomal protein L7a	29.995	54.5	0	200.58	1	-0.729377	0.91555	0.0383179	1	-0.53953	0.798091	0.0979477	9	6	52.3	2	1	15	2	1	15	0.99733	1.386	0.30561	-0.274569	-0.310582	-1.60298	1.3309		35.983	2	1	17	477480	155860	321610	576270	109260	467010	1128900000	777760000	351190000	9	22.6
	1276	P39019;M0R2L9;M0QXK4;M0QYF7;M0R140;A0A075B6E2	P39019;M0R2L9;M0QXK4;M0QYF7;M0R140	RPS19	40S ribosomal protein S19;40S ribosomal protein S19 (Fragment);40S ribosomal protein S19 (Fragment);40S ribosomal protein S19 (Fragment);40S ribosomal protein S19 (Fragment)	16.06	64.8	0	45.97	1	-0.813155	0.933624	0.029828	1	-0.124755	0.677763	0.168922	13.1	7.6	55.9	2	1	12	2	1	12	1.4149	0.64007	0.37915	0.15597	-1.23209	-1.36334	2.1036		32.128	2	1	13	2395100	1062500	1332600	1094700	382240	712500	948940000	582670000	366270000	6.9	58.6
	1845	Q8TEQ6	Q8TEQ6	GEMIN5	Gem-associated protein 5	168.59	8.6	0	119.18	1	-0.720002	0.949292	0.0226	1	-0.264579	0.6746	0.170953	1.7	2.1	1.4	2	2	2	2	2	2	0.76559	0.56862	0.60087	-0.712249	-0.371317	-1.07644			17.674	1	1	2	316130	143080	173050	1581100	424300	1156800	40822000	23675000	17146000	2.9	1.7
	1434	P61247;D6RAT0;D6RG13;D6RB09;E9PFI5;H0Y9Y4;D6R9B6;H0Y8L7;D6RAS7;D6RED7;D6RGE0;D6RI02	P61247;D6RAT0;D6RG13;D6RB09;E9PFI5;H0Y9Y4;D6R9B6;H0Y8L7	RPS3A	40S ribosomal protein S3a;40S ribosomal protein S3a;40S ribosomal protein S3a (Fragment);40S ribosomal protein S3a (Fragment);40S ribosomal protein S3a;40S ribosomal protein S3a (Fragment);40S ribosomal protein S3a;40S ribosomal protein S3a (Fragment)	29.945	56.8	0	78.453	1	-0.757202	0.929493	0.0317541	1	0.0593351	0.561529	0.250628	3.8	12.1	47	1	2	13	1	2	13	0.85563	1.0661	0.37864	-0.420368	-0.308965	-1.54227		36.266	37.824	1	2	16	931720	441240	490480	2754800	730260	2024500	815470000	545130000	270330000	3.8	16.3
	1508	P83731;C9JXB8;C9JNW5	P83731;C9JXB8;C9JNW5	RPL24	60S ribosomal protein L24;60S ribosomal protein L24;60S ribosomal protein L24	17.779	39.5	0	87.256	1	-0.760073	0.946745	0.0237671	1	-0.178316	0.581424	0.235507	8.3	22.3	32.5	1	4	9	1	4	9	0.66179	1.0866	0.42995	-0.897852	-0.204343	-1.17802		28.603	44.289	1	4	12	348150	187400	160760	18413000	13362000	5050500	894130000	552550000	341580000	8.3	29.9
	1452	Q5JR95;P62241	Q5JR95;P62241	RPS8	40S ribosomal protein S8;40S ribosomal protein S8	21.879	43.6	0	139.61	1	-0.863576	0.919364	0.0365123	1	-0.383689	0.762888	0.117539	14.9	14.9	37.2	2	2	8	2	2	8	0.81388	0.93429	0.26804	-0.547188	-0.0956868	-1.94785	27.575	17.289	37.17	2	2	11	605450	295730	309720	1960100	534090	1426000	737540000	514410000	223130000	21.3	20.7
	1418	P60866;P60866-2;E5RJX2;E5RIP1;G3XAN0	P60866;P60866-2;E5RJX2	RPS20	40S ribosomal protein S20;Isoform 2 of 40S ribosomal protein S20;40S ribosomal protein S20	13.373	31.9	0	10.543	1	-0.848793	0.968304	0.0139884	1	-0.604198	0.86803	0.0614652	22.7	10.1	19.3	3	1	3	3	1	3	0.95689	0.34176	0.44378	-0.359097	-1.22178	-0.965496	16.395		46.147	3	1	3	2778800	1176700	1602000	1925100	836020	1089100	468660000	274300000	194360000	22.7	19.3
	1444	P61964;V9GZ59	P61964	WDR5	WD repeat-containing protein 5	36.588	28.4	0	41.752	1	-0.80999	0.97308	0.0118515	1	-0.930887	0.93524	0.0290769	4.2	7.5	16.2	1	2	4	1	2	4	0.71946	1.0633	0.53975	-0.814272	-0.734429	-0.881268		21.444	26.81	1	2	4	296390	192630	103760	703990	155830	548160	205020000	116120000	88904000	12.3	3.3
	2095	Q9NT62-2;Q9NT62;F8WDI0;C9JNW8	Q9NT62-2;Q9NT62	ATG3	Isoform 2 of Ubiquitin-like-conjugating enzyme ATG3;Ubiquitin-like-conjugating enzyme ATG3	35.467	22.8	0	19.972	1	-1.2041	0.992395	0.0033154		0.257667	0.370639	0.431049	4.8	4.2	16.4	1	1	5	1	1	5	0.45839	0.59272	0.85747	-1.32284	-1.75403	-0.535436			29.021	1	1	6	176740	104230	72515	464890	158300	306590	138680000	71833000	66851000	4.8	5.1
	1265	P36578;H3BM89;H3BTP7;H3BU31	P36578;H3BM89	RPL4	60S ribosomal protein L4;60S ribosomal protein L4	47.697	53.6	0	182.19	1	-0.891128	0.936287	0.0285912	1	-0.523501	0.792917	0.100772	4.7	4.4	37	2	1	15	2	1	15	0.56669	1.3696	0.3416	-1.06967	0.0746787	-1.67839	26.03	36.398	42.865	2	2	17	974850	547270	427580	1783700	294070	1489600	1556400000	1065200000	491130000	11.7	21.1
	867	O14818-2	O14818-2	PSMA7	Isoform 2 of Proteasome subunit alpha type-7	20.193	93.3	0	15.155	1	-0.893898	0.960819	0.0173583	1	-1.80868	0.892718	0.0492858	69.1	77	93.3	11	17	31	1	1	2	0.41743	0.57592	0.526	-1.51302	-0.156108	-1.01256			10.646	1	1	2	5352600	3534000	1818600	2249100	585830	1663200	332670000	177320000	155360000	66.3	93.3
	240	A0A2R8Y811;P62263;E5RH77	A0A2R8Y811;P62263;E5RH77	RPS14	40S ribosomal protein S14 (Fragment);40S ribosomal protein S14;40S ribosomal protein S14	16.159	48.7	0	88.828	1	-0.876356	0.971659	0.0124862	1	-0.09744	0.590265	0.228953	25.3	11.3	46	5	2	8	5	2	8	0.85472	0.62063	0.46691	-0.463782	-0.970112	-1.19517	3.9641	2.8275	22.487	5	2	15	2657100	1298100	1358900	1090800	411480	679280	851920000	500630000	351290000	20	46
	1394	P55060-3;P55060;P55060-4;P55060-2	P55060-3;P55060;P55060-4	CSE1L	Isoform 3 of Exportin-2;Exportin-2;Isoform 4 of Exportin-2	107.78	21.2	0	157.98	1	-1.57151	0.992466	0.00328454	1	-0.207157	0.606171	0.217405	7.5	1.7	14.1	5	1	12	5	1	12	0.59509	0.11612	0.58066	-0.986112	-3.03364	-0.694777	57.032		30.306	5	1	14	2273900	1370200	903640	1322400	646560	675820	957100000	467870000	489230000	6.1	7.7
	1442	P61956;P61956-2;A8MUA9;A8MU27;P55854;P55854-2;Q6EEV6;J3KRH1	P61956;P61956-2;A8MUA9;A8MU27;P55854	SUMO2;SUMO3	Small ubiquitin-related modifier 2;Isoform 2 of Small ubiquitin-related modifier 2;SMT3 suppressor of mif two 3 homolog 3 (Yeast), isoform CRA_d;Small ubiquitin-related modifier 3;Small ubiquitin-related modifier 3	10.871	44.2	0	35.012	1	-1.29561	0.993662	0.00276151		-1.07958	0.986985	0.00568937	12.6	23.2	38.9	1	2	4	1	2	4	0.29131	0.48983	0.62301	-2.16632	-1.14025	-0.580273		51.54	47.824	1	2	6	8076300	6345000	1731200	2724000	1113500	1610400	663140000	340200000	322940000	0	40
	1213	P30050;P30050-2	P30050;P30050-2	RPL12	60S ribosomal protein L12;Isoform 2 of 60S ribosomal protein L12	17.818	59.4	0	284.06	1	-0.959171	0.982099	0.00784475	1	-0.506337	0.770844	0.113033	32.1	26.1	40.6	4	4	6	4	4	6	0.86305	0.31652	0.61577	-0.536509	-1.23795	-1.10306	103.67	12.928	91.112	4	2	9	2858000	1089700	1768400	5029600	2399900	2629700	1039600000	624200000	415360000	32.1	40.6
	843	O00410;O00410-3;H0Y8C6;C9JZD8;C9J875;C9JQT6;E7ESA1;E7ESZ1;E7EWK4;E7EX05;E7EQT5;E7ETV8;E7EV12;E7ETV3;C9JXE0;O60518	O00410;O00410-3;H0Y8C6	IPO5	Importin-5;Isoform 3 of Importin-5;Importin-5 (Fragment)	123.63	22.5	0	239.27	1	-1.45052	0.994297	0.0024839		-1.53379	0.997458	0.00110545	8.3	4.3	12.5	6	3	11	0	0	1	0.58201	0.27906	0.66407	-1.01137	-2.53937	-0.80081	49.97		52.623	6	1	15	3448700	2299400	1149300	1928900	348870	1580000	270590000	151130000	119460000	12.6	2.3
	491	E7EX73;E9PGM1;E7EUU4;Q04637-5;Q04637-4;Q04637-3;Q04637;Q04637-8;Q04637-9;Q04637-6;Q04637-7;H7C044;C9JF13;H7C0V6;C9J6B6;C9J2Z7;C9K073;F8WCF2;C9JHW9	E7EX73;E9PGM1;E7EUU4;Q04637-5;Q04637-4;Q04637-3;Q04637;Q04637-8;Q04637-9;Q04637-6;Q04637-7	EIF4G1	Eukaryotic translation initiation factor 4 gamma 1;Eukaryotic translation initiation factor 4 gamma 1;Eukaryotic translation initiation factor 4 gamma 1;Isoform D of Eukaryotic translation initiation factor 4 gamma 1;Isoform C of Eukaryotic translation ini	158.64	17.8	0	129.11	1	-1.32581	0.997058	0.00127977	1	-1.09093	0.979451	0.00901724	2.2	1.2	13.4	2	1	15	2	1	14	0.35873	0.60579	0.6568	-1.89938	-1.3618	-0.716239			35.153	1	1	18	1024000	848720	175320	668380	230140	438240	601650000	305210000	296440000	3.9	10.1
	674	H0YHA7;J3QQ67;Q07020-2;Q07020;F8VUA6;G3V203;F8VYV2;A0A075B7A0	H0YHA7;J3QQ67;Q07020-2;Q07020;F8VUA6;G3V203;F8VYV2	RPL18	60S ribosomal protein L18 (Fragment);60S ribosomal protein L18 (Fragment);Isoform 2 of 60S ribosomal protein L18;60S ribosomal protein L18;60S ribosomal protein L18 (Fragment);60S ribosomal protein L18;60S ribosomal protein L18	18.863	49.7	0	92.731	1	-1.04885	0.989684	0.00450345	1	-0.554092	0.805085	0.0941581	22.2	15.6	46.1	3	2	7	3	2	7	0.68642	0.60864	0.42071	-0.895114	-0.875132	-1.37629	23.22	11.322	23.398	3	2	10	2467800	1431900	1035900	1848300	580400	1267900	544230000	386030000	158200000	22.2	14.4
	1308	P46778;M0R181;G3V1B3	P46778	RPL21	60S ribosomal protein L21	18.565	50	0	26.326	1	-1.13102	0.989684	0.00450345	1	-0.168909	0.523133	0.281388	4.4	11.2	48.1	1	1	7	1	1	7	0.61162	0.61489	0.29609	-0.968276	-0.703355	-1.72142			24.451	1	1	8	228470	156800	71668	1193000	322590	870420	505050000	351320000	153720000	4.4	16.9
	1612	Q13885	Q13885	TUBB2A	Tubulin beta-2A chain	49.906	67	0	147.5		1.41661	0.000503886	3.29767	1	1.26935	0.00603627	2.21923	30.3	55.5	67	12	18	36	0	1	1		1.836	2.8913		1.295	1.53822		4.6953	39.607	0	2	11	0	0	0	10074000	432860	9641600	972620000	229780000	742840000	33.7	62.9
	842	O00399;E5RK00	O00399	DCTN6	Dynactin subunit 6	20.747	20.5	0	14.4		1.18865	0.00172025	2.76441	1	0.99163	0.0277724	1.55639	0	0	9.5	0	0	1	0	0	1			2.036			1.18865				0	0	1	0	0	0	0	0	0	52678000	14974000	37704000	9.5	20
	1230	P31930	P31930	UQCRC1	Cytochrome b-c1 complex subunit 1, mitochondrial	52.645	26.2	0	18.325		1.10975	0.0046385	2.33362	1	0.877039	0.0260777	1.58373	20	4.2	3.1	6	1	2	6	1	2	3.3492		2.1052	1.43273		0.786767	16.957		15.542	4	0	2	4994200	929400	4064800	449970	0	449970	49439000	10289000	39150000	7.1	1.7
	825	O00116;A0A1B0GWA2;A0A2R8YEL0;B8ZZ81	O00116;A0A1B0GWA2;A0A2R8YEL0	AGPS	Alkyldihydroxyacetonephosphate synthase, peroxisomal;Alkylglycerone-phosphate synthase (Fragment);Alkylglycerone-phosphate synthase (Fragment)	72.911	12.2	0	10.299		1.05707	0.0269201	1.56992	1	1.43954	0.0151586	1.81934	12.2	4	0	5	2	0	5	2	0	5.0054	1.504		2.03714	0.077		63.021			2	1	0	1203400	183230	1020200	960220	99546	860680	0	0	0	2.1	2.1
	1139	P18669;P15259;Q8N0Y7	P18669;P15259;Q8N0Y7	PGAM1;PGAM2;PGAM4	Phosphoglycerate mutase 1;Phosphoglycerate mutase 2;Probable phosphoglycerate mutase 4	28.804	53.5	0	54.109		0.759198	0.0246846	1.60757	1	0.569167	0.129298	0.888407	33.5	0	38.2	5	0	6	5	0	6	2.0893		1.7399	0.850824		0.667572	21.504		44.122	5	0	4	4044200	1152900	2891300	0	0	0	113330000	35697000	77636000	13.8	24.8
	1461	P62306;A0A0B4J254;F8W0W6	P62306	SNRPF	Small nuclear ribonucleoprotein F	9.7251	33.7	0	30.045		0.00492602	0.459126	0.338068	1	2.30878	0.0289124	1.53892	0	0	9.3	0	0	1	0	0	1			1.0645			0.00492602				0	0	1	0	0	0	0	0	0	197710000	71439000	126270000	9.3	33.7
	690	H3BMU1;H3BUI0;P53990-2;P53990-3;P53990;P53990-4;P53990-5;H3BQF7;F5GXM3;J3KR23;H3BPP6;H3BRE2;P53990-6	H3BMU1;H3BUI0;P53990-2;P53990-3;P53990;P53990-4;P53990-5;H3BQF7;F5GXM3;J3KR23	IST1	IST1 homolog (Fragment);IST1 homolog (Fragment);Isoform 2 of IST1 homolog;Isoform 3 of IST1 homolog;IST1 homolog;Isoform 4 of IST1 homolog;Isoform 5 of IST1 homolog;IST1 homolog (Fragment);IST1 homolog (Fragment);IST1 homolog (Fragment)	23.375	24.3	0	7.1935		-0.199916	0.622523	0.205845	1	0.601006	0.0844223	1.07354	4.9	0	14.6	1	0	3	1	0	3	0.75414		1.2557	-0.827624		0.427791			56.628	1	0	3	2809200	1591400	1217800	0	0	0	173440000	59871000	113570000	4.9	4.9
	1325	P49189;P49189-2	P49189;P49189-2	ALDH9A1	4-trimethylaminobutyraldehyde dehydrogenase;Isoform 2 of 4-trimethylaminobutyraldehyde dehydrogenase	53.801	18.2	0	14.248		0.676036	0.0444667	1.35196	1	0.417731	0.207734	0.682492	11.9	0	8.7	4	0	3	4	0	3	2.3796		1.4246	1.01017		0.341906	33.922		19.72	4	0	3	2469500	550970	1918500	0	0	0	74324000	25675000	48648000	5.5	6.3
	679	H0YNT2;H0YKT5;H0YKN8;H0YL70;Q04726-2;Q04726-7;Q04726-5;Q04726;A0A0D9SES8;H0YLI3	H0YNT2;H0YKT5;H0YKN8;H0YL70;Q04726-2;Q04726-7;Q04726-5;Q04726;A0A0D9SES8;H0YLI3	TLE3	Transducin-like enhancer protein 3;Transducin-like enhancer protein 3;Transducin-like enhancer protein 3;Transducin-like enhancer protein 3;Isoform 2 of Transducin-like enhancer protein 3;Isoform 7 of Transducin-like enhancer protein 3;Isoform 5 of Transdu	76.897	24.2	0	127.42		-1.0023	0.962688	0.0165144	1	0.234667	0.310469	0.507982	3.6	3.1	16.5	2	1	11	0	0	1	0.31051		1.1677	-1.92039		-0.0842045	52.7		26.968	2	0	10	1290400	1004300	286020	0	0	0	339080000	145780000	193300000	3.6	17.7
	2168	Q9UJU6;Q9UJU6-2;Q9UJU6-3;B4DDD6;Q9UJU6-6;F8WBG8;H0Y5J4;Q9UJU6-5;Q9UJU6-4;F8WC20;F8WBB2;F8WFE1;F2Z2V3;F8WB73;F8WCK3;F2Z3E3;H7C111	Q9UJU6;Q9UJU6-2;Q9UJU6-3;B4DDD6;Q9UJU6-6;F8WBG8;H0Y5J4;Q9UJU6-5	DBNL	Drebrin-like protein;Isoform 2 of Drebrin-like protein;Isoform 3 of Drebrin-like protein;cDNA FLJ59450, highly similar to Drebrin-like protein;Isoform 6 of Drebrin-like protein;Drebrin-like protein;Drebrin-like protein (Fragment);Isoform 5 of Drebrin-like	48.207	36	0	44.525		1.13462	0.00279474	2.55366	1	0.273464	0.33335	0.4771	3.7	0	25.8	1	0	7	1	0	7			1.9882			1.13462			89.572	0	0	7	0	0	0	0	0	0	160530000	33279000	127250000	5.3	20.5
	1952	Q99614;H0YB37	Q99614	TTC1	Tetratricopeptide repeat protein 1	33.526	9.6	0	29.02		0.0513619	0.391146	0.407661	1	0.38502	0.222684	0.652311	3.8	0	9.6	1	0	3	1	0	3	0.86689		1.423	-0.375324		0.478047			19.727	1	0	2	441790	249030	192760	0	0	0	254410000	75107000	179300000	3.8	9.6
	1157	P21964-2;P21964;E7EMS6;F8WBW9;E7EUU8	P21964-2;P21964	COMT	Isoform Soluble of Catechol O-methyltransferase;Catechol O-methyltransferase	24.449	52.9	0	106.27		0.207606	0.257118	0.589868	1	1.02643	0.0738247	1.1318	31.7	26.2	7.2	4	3	1	4	3	1	1.4984	0.97315		0.279132	0.136081		43.621	31.152		4	5	0	1644700	739540	905210	8076000	1128600	6947400	0	0	0	31.7	38.5
	1795	Q86WV7;Q96MW1	Q86WV7;Q96MW1	CCDC43	CCDC43 protein;Coiled-coil domain-containing protein 43	25.563	4.8	0	2.9788		0.111255	0.338783	0.470079	1	0.688515	0.100202	0.999124	4.8	0	4.8	1	0	1	1	0	1	0.93604		2.0087	-0.467705		0.690214				1	0	1	230750	92085	138660	0	0	0	30694000	8489400	22205000	4.8	4.8
	1251	P35244;B5MC59	P35244;B5MC59	RPA3	Replication protein A 14 kDa subunit;Replication protein A 14 kDa subunit	13.569	93.4	0	288.47		0.364453	0.144716	0.839484	1	0.694407	0.0766832	1.1153	14	0	82.6	1	0	8	1	0	8	1.3411		1.7005	0.0834258		0.64548			39.985	1	0	10	402470	160430	242040	0	0	0	720930000	215230000	505700000	14	57
	1816	Q8N163;Q8N163-2;H0YB24;G3V119;E5RHJ4;E5RGU7;E5RFJ3;A0A087X2B6;H0YC69;H0YC58;E5RHH8	Q8N163;Q8N163-2;H0YB24;G3V119	CCAR2	Cell cycle and apoptosis regulator protein 2;Isoform 2 of Cell cycle and apoptosis regulator protein 2;Cell cycle and apoptosis regulator protein 2 (Fragment);Cell cycle and apoptosis regulator protein 2	102.9	44.2	0	323.31		-0.297476	0.772909	0.111872	1	0.622835	0.104956	0.978992	0	14.3	35.8	0	6	26	0	6	26		0.9617	0.86108		-0.301307	-0.293645		59.179	50.346	0	4	27	0	0	0	10643000	1602100	9041000	971270000	417270000	554000000	1.5	32.5
	929	O60884;A0A087WT48	O60884	DNAJA2	DnaJ homolog subfamily A member 2	45.745	31.8	0	208.44		-0.342922	0.723999	0.140262	1	0.206133	0.38551	0.413964	3.2	0	28.9	1	0	10	1	0	10	0.50703		1.4231	-1.11095		0.425108			30.559	1	0	15	1046200	658460	387700	0	0	0	666280000	213800000	452480000	3.2	29.9
	1167	Q9NRH3;P23258;K7EKE5;K7EIS0	Q9NRH3;P23258;K7EKE5	TUBG2;TUBG1	Tubulin gamma-2 chain;Tubulin gamma-1 chain;Tubulin gamma-1 chain	51.091	20	0	30.99		-0.124292	0.596707	0.224239	1	0.171804	0.370228	0.431531	0	2	13.3	0	1	4	0	1	4		0.78952	0.91326		0.0334779	-0.282061			47.941	0	1	4	0	0	0	1214400	280420	934020	218310000	96777000	121540000	2	8.9
	1828	Q8NFH3	Q8NFH3	NUP43	Nucleoporin Nup43	42.15	8.2	0	48.933		0.136115	0.313054	0.504381	1	0.244462	0.284755	0.545529	4.5	0	4.5	1	0	1	1	0	1	1.0863		1.4133	-0.0198627		0.292092				1	0	1	844180	361120	483050	0	0	0	53600000	18209000	35391000	8.2	4.5
	1975	Q9BS26	Q9BS26	ERP44	Endoplasmic reticulum resident protein 44	46.971	27.6	0	50.538		0.176805	0.285098	0.545006	1	0.49622	0.19147	0.717899	14.8	0	21.2	5	0	5	5	0	5	0.95859		1.8666	-0.375192		0.728801	63.465		34.688	5	0	4	5935100	3067800	2867300	0	0	0	91868000	20541000	71327000	14.8	10.8
	1009	P04040	P04040	CAT	Catalase	59.755	12.7	0	25.045		-0.052113	0.521806	0.282491	1	0.234929	0.343371	0.464237	7	0	1.7	3	0	1	3	0	1	1.2734		0.93069	0.140591		-0.244817	19.275			3	0	1	1268700	545140	723530	0	0	0	20182000	9637400	10545000	6.5	2.5
	487	E7EQY1;Q96C01;C9J2Y4;C9JF51	E7EQY1;Q96C01	FAM136A	Protein FAM136A;Protein FAM136A	26.776	17.1	0	5.0679		1.03816	0.0071543	2.14543	1	0.31438	0.379297	0.421021	17.1	0	17.1	3	0	3	3	0	3	1.9427		2.7186	0.701549		1.37477	27.65		95.87	2	0	3	3324000	694170	2629900	0	0	0	130190000	49707000	80482000	4.1	8.2
	1094	P12236	P12236	SLC25A6	ADP/ATP translocase 3	32.866	19.8	0	7.3085		0.824645	0.0495882	1.30462	1	0.759767	0.144319	0.840677	13.1	0	10.1	4	0	3	1	0	1	3.806		0.92392	1.60813		0.0411587	28.08		50.225	3	0	3	6896400	1670800	5225600	0	0	0	174050000	55267000	118780000	8.7	6
	2165	Q9UII2;A0A0B4J230;Q9UII2-3;Q9UII2-2	Q9UII2	ATPIF1	ATPase inhibitor, mitochondrial	12.249	30.2	0	8.8595		0.69949	0.041768	1.37916	1	0.454056	0.385095	0.414432	18.9	0	17	2	0	2	2	0	2	1.2936		2.4993	0.236539		1.16244			2.2596	1	0	2	1007700	298990	708740	0	0	0	84236000	19771000	64465000	9.4	9.4
	1585	Q13162;H7C3T4;A6NG45	Q13162;H7C3T4	PRDX4	Peroxiredoxin-4;Peroxiredoxin-4 (Fragment)	30.54	23.2	0	7.6388		0.31549	0.218239	0.661067	1	0.454327	0.270553	0.567748	12.2	4.4	11.1	3	1	4	1	0	1	2.1969		0.9812	0.815461		-0.18448	11.294			2	0	1	2380900	732770	1648100	0	0	0	22186000	8132000	14054000	12.2	15.5
	1025	P05198;H0YJS4;G3V4T5	P05198;H0YJS4;G3V4T5	EIF2S1	Eukaryotic translation initiation factor 2 subunit 1;Eukaryotic translation initiation factor 2 subunit 1 (Fragment);Eukaryotic translation initiation factor 2 subunit 1 (Fragment)	36.112	24.4	0	23.458		-0.534614	0.898494	0.0464848	1	0.177397	0.332951	0.47762	3.8	0	17.8	1	0	4	1	0	4	0.71849		0.9255	-0.798658		-0.270569			5.396	1	0	3	1161200	619680	541560	0	0	0	94113000	35105000	59008000	8.6	11.1
	348	B9A041;P40925-2;P40925;P40925-3;B8ZZ51;C9JRL4;C9JF79	B9A041;P40925-2;P40925;P40925-3;B8ZZ51	MDH1	Malate dehydrogenase, cytoplasmic;Isoform 2 of Malate dehydrogenase, cytoplasmic;Malate dehydrogenase, cytoplasmic;Isoform 3 of Malate dehydrogenase, cytoplasmic;Malate dehydrogenase, cytoplasmic	23.038	21.4	0	105.23		0.58437	0.0654804	1.18389	1	-0.556333	0.580158	0.236454	13.8	0	13.8	2	0	2	2	0	2	2.2582		1.3463	0.882316		0.286424	31.634			2	0	1	1151000	342010	808970	0	0	0	48233000	12733000	35500000	13.8	21.4
	1401	P55884;P55884-2;C9JZG1;C9JQN7	P55884;P55884-2	EIF3B	Eukaryotic translation initiation factor 3 subunit B;Isoform 2 of Eukaryotic translation initiation factor 3 subunit B	92.48	13.5	0	75.225		0.0576636	0.39802	0.400095	1	0.129234	0.371462	0.430086	0	0	12.3	0	0	10	0	0	10			1.1789			0.0576636			48.45	0	0	8	0	0	0	0	0	0	173170000	49478000	123690000	1.1	4.1
	574	F5H365;Q15436;Q15436-2;G3V4V1;G3V1W4;G3V3G5;G3V2R6;G3V5X8;G3V4Q2;Q5QPE2;G3V5K1;A0A2R8Y633;A0A2R8Y7S7	F5H365;Q15436;Q15436-2	SEC23A	Protein transport protein SEC23;Protein transport protein Sec23A;Isoform 2 of Protein transport protein Sec23A	82.968	11.7	0	16.337		-0.0575933	0.521391	0.282836	1	0.192452	0.461047	0.336255	0	0	6	0	0	4	0	0	3			1.2372			-0.0575933			25.198	0	0	5	0	0	0	0	0	0	56776000	24618000	32158000	3.1	7.1
	593	F6WQW2;P43487-2;P43487;C9JXG8;C9JJ34;C9JGV6;C9JDM3;C9JIC6;F8WCY3	F6WQW2;P43487-2;P43487;C9JXG8;C9JJ34;C9JGV6;C9JDM3	RANBP1	Ran-specific GTPase-activating protein;Isoform 2 of Ran-specific GTPase-activating protein;Ran-specific GTPase-activating protein;Ran-specific GTPase-activating protein (Fragment);Ran-specific GTPase-activating protein (Fragment);Ran-specific GTPase-activa	31.904	36.7	0	126.05		0.243371	0.287666	0.541112	1	0.170413	0.537245	0.269828	8.6	0	35.6	3	0	11	3	0	11	0.72581		2.0797	-0.790002		1.27674	18.674		68.359	3	0	13	7291800	4244600	3047200	0	0	0	1975800000	386180000	1589600000	8.6	17.6
	869	O14893-2;O14893;H0YEL0;O14893-3;H0YDP6;G5EA29	O14893-2;O14893;H0YEL0;O14893-3;H0YDP6	GEMIN2	Isoform 2 of Gem-associated protein 2;Gem-associated protein 2;Gem-associated protein 2 (Fragment);Isoform 3 of Gem-associated protein 2;Gem-associated protein 2 (Fragment)	29.931	20	0	8.8727		-0.0191997	0.482345	0.316642	1	0.254091	0.277617	0.556554	0	0	4.5	0	0	1	0	0	1			1.0349			-0.0191997				0	0	1	0	0	0	0	0	0	23614000	10608000	13006000	4.5	4.5
	1324	P49006	P49006	MARCKSL1	MARCKS-related protein	19.529	83.1	0	175.57		-0.627834	0.853258	0.0689198	1	-0.10031	0.616149	0.210314	14.4	0	6.7	2	0	1	2	0	1	0.41527		1.5291	-1.61757		0.361906	33.092		17.805	2	0	2	13320000	9395900	3924100	0	0	0	34450000	10892000	23559000	14.4	26.2
	1208	P30040;F8VY02;P30040-2	P30040;F8VY02	ERP29	Endoplasmic reticulum resident protein 29;Endoplasmic reticulum resident protein 29	28.993	23	0	45.446		0.249768	0.231415	0.635608	1	0.344308	0.254127	0.594949	22.6	0	17.2	5	0	5	5	0	5	1.6111		1.2768	0.38625		0.113286	50.463		8.5173	5	0	4	3594200	1307000	2287200	0	0	0	86614000	29557000	57057000	11.1	8.4
	1076	P10606	P10606	COX5B	Cytochrome c oxidase subunit 5B, mitochondrial	13.696	30.2	0	9.4033		1.11156	0.00453748	2.34318	1	0.306204	0.241315	0.617416	9.3	0	15.5	2	0	2	2	0	2	3.0323		1.7502	1.42512		0.797999				1	0	1	1136200	268720	867450	0	0	0	90662000	28012000	62650000	9.3	15.5
	1407	P56385	P56385	ATP5I	ATP synthase subunit e, mitochondrial	7.9331	39.1	0	6.3771		0.33658	0.162819	0.788296	1	0.171405	0.520565	0.283525	14.5	0	0	1	0	0	1	0	0	1.6071			0.33658						1	0	0	2864200	1016700	1847500	0	0	0	0	0	0	14.5	39.1
	1271	P38117;P38117-2;M0QY67	P38117;P38117-2;M0QY67	ETFB	Electron transfer flavoprotein subunit beta;Isoform 2 of Electron transfer flavoprotein subunit beta;Electron transfer flavoprotein subunit beta (Fragment)	27.843	39.2	0	152.03		1.13462	0.0199796	1.69941	1	0.0534927	0.476011	0.322383	23.5	0	12.2	4	0	3	4	0	3	4.5927		1.3674	2.05999		0.209238	27.231		5.097	4	0	2	4407200	718430	3688700	0	0	0	56317000	24105000	32213000	11.4	11
	1329	P49411	P49411	TUFM	Elongation factor Tu, mitochondrial	49.541	29.2	0	70.355		0.507402	0.0968037	1.01411	1	0.24706	0.267969	0.571916	11.7	0	26.1	4	0	9	4	0	9	2.0217		1.2736	0.88512		0.129684	26.961		43.978	3	0	7	1661200	418170	1243100	0	0	0	164890000	54955000	109940000	5.1	5.1
	770	J3QLI9;P62314	J3QLI9;P62314	SNRPD1	Small nuclear ribonucleoprotein Sm D1;Small nuclear ribonucleoprotein Sm D1	8.3926	44	0	46.875		-0.146573	0.593048	0.22691	1	0.401472	0.228813	0.640519	17.3	17.3	44	1	1	2	1	1	2	0.83983		1.1404	-0.561011		0.267866			17.357	1	0	3	1065700	452220	613440	524500	0	524500	97265000	37073000	60192000	17.3	26.7
	1164	P22626;P22626-2;A0A087WUI2	P22626;P22626-2;A0A087WUI2	HNRNPA2B1	Heterogeneous nuclear ribonucleoproteins A2/B1;Isoform A2 of Heterogeneous nuclear ribonucleoproteins A2/B1;Heterogeneous nuclear ribonucleoproteins A2/B1	37.429	62.9	0	323.31		0.471401	0.0894761	1.04829	1	-0.0610032	0.554301	0.256254	41.4	0	56.1	14	0	19	14	0	19	1.5994		1.6268	0.393837		0.548966	56.044		51.03	15	0	26	55446000	18079000	37367000	0	0	0	1282900000	396870000	886050000	41.1	38
	1796	Q86X55-1;Q86X55;Q86X55-2;K7EK20;K7EPK1;K7EQB9;K7EQA8	Q86X55-1;Q86X55;Q86X55-2	CARM1	Isoform 1 of Histone-arginine methyltransferase CARM1;Histone-arginine methyltransferase CARM1;Isoform 2 of Histone-arginine methyltransferase CARM1	63.459	9.4	0	11.378		-0.391027	0.700857	0.15437	1	0.133533	0.325004	0.488112	4.4	2.2	9.4	2	1	4	2	1	4	0.39563		1.8221	-1.56662		0.784565	79.759		40.689	2	0	4	1050900	709420	341440	544370	0	544370	111920000	28344000	83576000	4.4	4.4
	956	O75717;O75717-2;C9JYB3	O75717;O75717-2	WDHD1	WD repeat and HMG-box DNA-binding protein 1;Isoform 2 of WD repeat and HMG-box DNA-binding protein 1	125.97	12.8	0	37.084		-1.18706	0.978431	0.00946977	1	0.0309363	0.484146	0.315024	1.2	0	9.9	1	0	8	1	0	8	0.28086		0.97	-2.18055		-0.193567			46.485	1	0	7	372340	301170	71169	0	0	0	250290000	128890000	121400000	1.2	2.4
	1107	P13804;H0YK49;P13804-2;H0YL12;H0YNX6;H0YLU7;H0YKF0;J3KN60;H0YL83	P13804;H0YK49;P13804-2;H0YL12;H0YNX6;H0YLU7;H0YKF0	ETFA	Electron transfer flavoprotein subunit alpha, mitochondrial;Electron transfer flavoprotein subunit alpha, mitochondrial;Isoform 2 of Electron transfer flavoprotein subunit alpha, mitochondrial;Electron transfer flavoprotein subunit alpha, mitochondrial (Fr	35.079	36	0	50.19		1.06217	0.0220689	1.65622	1	0.113663	0.454219	0.342735	20.4	0	9.9	5	0	2	5	0	2	5.1582		1.4577	1.91542		0.20891	34.943			5	0	1	7892900	1014600	6878300	0	0	0	10300000	3579800	6719700	10.5	9.9
	1711	Q58FG1	Q58FG1	HSP90AA4P	Putative heat shock protein HSP 90-alpha A4	47.711	10	0	14.544		-0.973645	0.963095	0.0163309	1	-0.0215577	0.575935	0.239627	5.3	2.6	8.9	2	1	4	1	0	1	0.33432		0.91902	-1.83166		-0.115627				1	0	1	615860	408450	207410	0	0	0	100890000	42343000	58552000	2.6	6.9
	1662	Q15233-2;Q15233;C9IZL7;H7C367;C9JYS8	Q15233-2;Q15233	NONO	Isoform 2 of Non-POU domain-containing octamer-binding protein;Non-POU domain-containing octamer-binding protein	43.866	36.9	0	70.279		-0.0175597	0.482345	0.316642	1	0.240249	0.272034	0.565377	8.4	0	27.5	3	0	8	2	0	7	1.4289		1.0302	0.126255		-0.161375	72.566		45.6	2	0	9	2493000	1210100	1282900	0	0	0	189930000	85811000	104120000	3.1	12.3
	982	O95433;G3V438;O95433-2;H0YJU2;H0YJ63;G3V3W9;H0YJG7	O95433;G3V438;O95433-2	AHSA1	Activator of 90 kDa heat shock protein ATPase homolog 1;Activator of 90 kDa heat shock protein ATPase homolog 1 (Fragment);Isoform 2 of Activator of 90 kDa heat shock protein ATPase homolog 1	38.274	32	0	213.69		-0.0261227	0.502285	0.29905	1	0.332046	0.258464	0.5876	0	19.8	27.2	0	4	10	0	4	10		1.252	0.73403		0.455134	-0.507379		19.662	38.555	0	4	15	0	0	0	6148000	1173100	4974900	875990000	447590000	428410000	4.7	26.9
	225	K7EMQ8;A0A2R8Y765;J3QKS7;A0A2R8Y7U4;A0A2U3TZQ7;A0A2R8Y7I9;A0A2R8Y4T4;A0A2R8Y855;B4DGM3;Q969G3-6;Q969G3-5;Q969G3-3;Q969G3-2;Q969G3-4;Q969G3;H7C048;J3QR61;A0A2R8YES3	K7EMQ8;A0A2R8Y765;J3QKS7;A0A2R8Y7U4;A0A2U3TZQ7;A0A2R8Y7I9;A0A2R8Y4T4;A0A2R8Y855;B4DGM3;Q969G3-6;Q969G3-5;Q969G3-3;Q969G3-2;Q969G3-4;Q969G3;H7C048;J3QR61;A0A2R8YES3	SMARCE1	SWI/SNF-related matrix-associated actin-dependent regulator of chromatin subfamily E member 1 (Fragment);SWI/SNF-related matrix-associated actin-dependent regulator of chromatin subfamily E member 1;SWI/SNF-related matrix-associated actin-dependent regulat	20.549	29.4	0	30.249		-0.583232	0.924378	0.0341502	1	0.0911864	0.345789	0.461189	15.8	0	22	2	0	3	2	0	3	0.85834		0.68179	-0.492183		-0.674281			29.58	1	0	4	447840	375070	72770	0	0	0	99918000	48431000	51487000	7.3	23.7
	2212	Q9Y266;A0A0A0MSU9;A0A0A0MSS4	Q9Y266	NUDC	Nuclear migration protein nudC	38.242	55.3	0	243.45		-0.44826	0.782085	0.106746	1	0.156434	0.581846	0.235192	8.2	0	42	2	0	15	2	0	15	0.4615		1.4222	-1.29848		0.401955	8.8405		26.666	2	0	16	2285500	1505000	780470	0	0	0	1298700000	387960000	910690000	8.2	36.6
	200	A0A1B0GW44;A0A1B0GV23;A0A1B0GVD5;A0A1B0GWE8;P07339;A0A1B0GU92;A0A1B0GU03;A0A1B0GVP3;F8W787;F8WD96;C9JH19;H7C469;H7C1V0	A0A1B0GW44;A0A1B0GV23;A0A1B0GVD5;A0A1B0GWE8;P07339;A0A1B0GU92;A0A1B0GU03;A0A1B0GVP3;F8W787;F8WD96;C9JH19;H7C469	CTSD	Cathepsin D;Cathepsin D;Cathepsin D;Cathepsin D;Cathepsin D;Uncharacterized protein;Uncharacterized protein;Cathepsin D;Cathepsin D (Fragment);Cathepsin D;Cathepsin D (Fragment);Uncharacterized protein (Fragment)	43.688	33.6	0	48.685		0.455693	0.0971899	1.01238	1	-0.112586	0.657434	0.182148	24.4	0	14.1	5	0	4	5	0	4	1.5654		1.32	0.39376		0.517626	22.413		38.428	5	0	6	2934400	1397700	1536700	0	0	0	234580000	81635000	152940000	6.9	14.1
	1743	Q6FI81-3;Q6FI81;H3BV90;H3BT65;Q6FI81-2;H3BUG4;H3BPG7	Q6FI81-3;Q6FI81;H3BV90;H3BT65;Q6FI81-2	CIAPIN1	Isoform 3 of Anamorsin;Anamorsin;Fe-S cluster assembly protein DRE2;Anamorsin;Isoform 2 of Anamorsin	32.212	18.4	0	10.693		0.513643	0.075132	1.12417	1	-0.404325	0.343371	0.464237	0	0	14	0	0	3	0	0	3			1.4946			0.513643			60.344	0	0	3	0	0	0	0	0	0	365890000	104260000	261620000	4.3	8.7
	2222	Q9Y2Z0-2;Q9Y2Z0	Q9Y2Z0-2;Q9Y2Z0	SUGT1	Isoform 2 of Protein SGT1 homolog;Protein SGT1 homolog	37.804	31.5	0	258.4		0.00293956	0.444664	0.351968	1	-0.0310272	0.424488	0.372135	4.5	0	31.5	1	0	8	1	0	8	0.7732		1.7206	-0.775046		0.780925			17.332	1	0	8	576440	293510	282930	0	0	0	418820000	102750000	316070000	4.5	22.5
	1059	P08559-3;P08559;P08559-2;P08559-4;Q5JPU3;Q5JPU0;Q5JPT9;Q5JPU1;P29803;Q5JPU2	P08559-3;P08559;P08559-2;P08559-4	PDHA1	Isoform 3 of Pyruvate dehydrogenase E1 component subunit alpha, somatic form, mitochondrial;Pyruvate dehydrogenase E1 component subunit alpha, somatic form, mitochondrial;Isoform 2 of Pyruvate dehydrogenase E1 component subunit alpha, somatic form, mitocho	40.188	29	0	42.33		1.175	0.00206987	2.68406	1	-0.117241	0.59572	0.224958	13.4	0	25.3	4	0	11	4	0	11	2.6695		2.5162	1.22313		1.12686	63.259		29.526	4	0	12	7549400	1911700	5637700	0	0	0	359380000	99850000	259530000	10.9	4.5
	796	K7ES31;K7ERF1;Q9UBQ5-2;Q9UBQ5;K7EQM4;A0A087WVB9	K7ES31;K7ERF1;Q9UBQ5-2;Q9UBQ5	EIF3K	Eukaryotic translation initiation factor 3 subunit K;Eukaryotic translation initiation factor 3 subunit K;Isoform 2 of Eukaryotic translation initiation factor 3 subunit K;Eukaryotic translation initiation factor 3 subunit K	15.875	16.8	0	7.1676		-1.16031	0.993817	0.00269362	1	-0.11527	0.558129	0.253265	10.9	0	16.8	1	0	2	1	0	2	0.70188		0.39735	-0.830616		-1.49			122.57	1	0	2	514400	267570	246840	0	0	0	121940000	70620000	51323000	10.9	10.9
	334	B7Z645;O60506-3;O60506-4;O60506;O60506-2;O60506-5;F6UXX1;H0YAA0	B7Z645;O60506-3;O60506-4;O60506;O60506-2;O60506-5	SYNCRIP	Synaptotagmin binding, cytoplasmic RNA interacting protein, isoform CRA_b;Isoform 3 of Heterogeneous nuclear ribonucleoprotein Q;Isoform 4 of Heterogeneous nuclear ribonucleoprotein Q;Heterogeneous nuclear ribonucleoprotein Q;Isoform 2 of Heterogeneous nuc	52.046	30.8	0	118.12		0.307812	0.272395	0.5648	1	0.160115	0.348616	0.457653	10.6	0	14.4	4	0	7	2	0	4	2.5414		0.77677	1.13506		-0.519434	109.85		14.836	5	0	8	3458000	1479500	1978500	0	0	0	361850000	172080000	189770000	5.6	12.3
	2262	Q9Y6G9;E9PHI6;C9JGM7;C9JLW1	Q9Y6G9;E9PHI6	DYNC1LI1	Cytoplasmic dynein 1 light intermediate chain 1;Cytoplasmic dynein 1 light intermediate chain 1	56.578	38.6	0	194.04		0.00170719	0.464095	0.333393	1	0.256948	0.334947	0.475024	0	0	26.2	0	0	12	0	0	12			1.1566			0.00170719			40.319	0	0	12	0	0	0	0	0	0	279850000	106550000	173290000	2.3	21
	1318	P48047;H7C0C1;H7C086;H7C068	P48047;H7C0C1	ATP5O	ATP synthase subunit O, mitochondrial;Uncharacterized protein (Fragment)	23.277	34.7	0	15.65		0.514464	0.195234	0.709445	1	0.00978601	0.467028	0.330657	23.5	0	13.6	4	0	2	4	0	2	3.791		0.74935	1.59536		-0.566436	12.463			2	0	1	1613700	277140	1336500	0	0	0	34110000	15672000	18438000	5.2	9.9
	677	H0YJ34;Q96AC1-2;Q96AC1;Q96AC1-3;A0A0U1RRM8;G3V3J0;G3V5R2;G3V281	H0YJ34;Q96AC1-2;Q96AC1;Q96AC1-3;A0A0U1RRM8	FERMT2	Fermitin family homolog 2 (Fragment);Isoform 2 of Fermitin family homolog 2;Fermitin family homolog 2;Isoform 3 of Fermitin family homolog 2;Fermitin family homolog 2 (Fragment)	73.352	17	0	227.22		-0.787261	0.9636	0.0161034	1	0.231903	0.354697	0.450143	2.2	3	14.8	1	1	8	1	1	8	0.51884		0.96407	-1.17145		-0.403068			30.607	1	0	8	199250	128030	71220	321580	0	321580	112960000	59525000	53437000	2.2	7.2
	2132	Q9NZT1	Q9NZT1	CALML5	Calmodulin-like protein 5	15.892	21.2	0	128.66		-0.431818	0.857791	0.0666187	1	-0.421915	0.792592	0.10095	15.8	0	0	1	0	0	1	0	0	0.92234			-0.431818						1	0	0	343100	183390	159710	0	0	0	0	0	0	15.8	5.5
	824	O00115-2;O00115;K7ENE5	O00115-2;O00115;K7ENE5	DNASE2	Isoform 2 of Deoxyribonuclease-2-alpha;Deoxyribonuclease-2-alpha;Deoxyribonuclease-2-alpha (Fragment)	33.615	16.4	0	16.584		-0.433262	0.858288	0.0663667	1	-0.34885	0.769814	0.113614	3.6	0	10.5	1	0	3	1	0	3	0.83755		0.91458	-0.577524		-0.289			24.408	1	0	3	505710	250300	255410	0	0	0	98181000	49782000	48399000	7.5	12.8
	2179	Q9UKX7-2;Q9UKX7;B0QY21	Q9UKX7-2;Q9UKX7	NUP50	Isoform 2 of Nuclear pore complex protein Nup50;Nuclear pore complex protein Nup50	46.862	40	0	175.79		0.433274	0.116085	0.935223	1	0.0347568	0.446124	0.350544	17.5	0	20.2	5	0	5	5	0	5	1.1011		2.43	-0.0052284		0.871775	38.497		18.624	5	0	4	3323900	1306800	2017100	0	0	0	59121000	12685000	46435000	19.3	19.3
	905	O43707;O43707-2;F5GXS2;O43707-3;H7C144;K7EJH8;M0QZQ3;C9JY79;Q9H254-2;Q9H254-4;Q9H254	O43707;O43707-2;F5GXS2;O43707-3	ACTN4	Alpha-actinin-4;Isoform ACTN4ISO of Alpha-actinin-4;Alpha-actinin-4;Isoform 3 of Alpha-actinin-4	104.85	41.2	0	323.31		0.493453	0.096611	1.01497	1	-0.269314	0.731294	0.135908	26.9	0	20.9	18	0	15	12	0	10	1.9855		1.3293	0.747293		0.239613	27.887		110.51	15	0	19	9704500	2436400	7268100	0	0	0	562150000	201090000	361060000	6.1	15
	1547	Q06587-2;Q06587;X6RFN3;Q99496	Q06587-2;Q06587;X6RFN3;Q99496	RING1;RNF2	Isoform 2 of E3 ubiquitin-protein ligase RING1;E3 ubiquitin-protein ligase RING1;E3 ubiquitin-protein ligase RING2 (Fragment);E3 ubiquitin-protein ligase RING2	39.145	6.9	0	4.2893		0.583829	0.075295	1.12323	1	-0.0721099	0.541088	0.266732	3.7	0	6.9	1	0	2	1	0	2	2.2853		1.2705	1.02485		0.142808				1	0	1	408590	114830	293760	0	0	0	20863000	9025200	11837000	3.7	6.9
	1269	P37802;P37802-2;X6RJP6;C9J5W6;Q9UI15	P37802;P37802-2;X6RJP6	TAGLN2	Transgelin-2;Isoform 2 of Transgelin-2;Transgelin-2 (Fragment)	22.391	58.3	0	308.81		0.863093	0.0201146	1.69649	1	-0.209265	0.707656	0.150178	37.7	11.1	57.8	7	1	12	7	1	12	1.5507		2.7845	0.40384		1.32235	25.832		50.688	8	0	14	8070700	3268900	4801800	538790	0	538790	430340000	79137000	351200000	38.2	35.7
	1150	P20340-4;P20340-2;P20340;C9JB90;F5H3K7;C9JU14;J3KR73;P20340-3;Q14964	P20340-4;P20340-2;P20340	RAB6A	Isoform 4 of Ras-related protein Rab-6A;Isoform 2 of Ras-related protein Rab-6A;Ras-related protein Rab-6A	19.934	21.1	0	5.6698		-0.292906	0.728683	0.137462	1	0.0499394	0.411837	0.385274	6.3	0	14.3	1	0	2	0	0	1	1.5811		0.58833	0.344991		-0.930804				1	0	1	1272000	448910	823060	0	0	0	24890000	12946000	11944000	6.3	8
	976	O95295	O95295	SNAPIN	SNARE-associated protein Snapin	14.874	43.4	0	56.246		0.680561	0.0370064	1.43172	1	0.243965	0.373108	0.428166	8.8	0	0	1	0	0	1	0	0	2.0006			0.680561						1	0	0	350780	117860	232920	0	0	0	0	0	0	8.8	34.6
	1130	P17612;P17612-2;Q15136;A0A087WVC4;A0A0A0MS54;P22694-4;P22694-3;P22694;P22694-5;P22694-7;P22694-6;P22694-9;P22694-2;K7ENJ5;B1APF7;B1APG1;B1APG0;B1APG2;B1APF8;B1APF9;K7ERP6;B1APG3;P22694-8;P22694-10;P22612	P17612;P17612-2;Q15136	PRKACA;KIN27	cAMP-dependent protein kinase catalytic subunit alpha;Isoform 2 of cAMP-dependent protein kinase catalytic subunit alpha;Protein kinase A-alpha (Fragment)	40.589	17.4	0	11.038		-0.339974	0.802928	0.0953232	1	-0.142262	0.625244	0.20395	0	0	10.8	0	0	3	0	0	3			1.02			-0.339974			38.44	0	0	3	0	0	0	0	0	0	127670000	52395000	75278000	2.6	9.7
	1310	P46783;A0A2R8Y6L3;F6U211;A0A2R8Y7H1;A0A2R8YFH6;A0A1W2PQS6;S4R435;Q9NQ39	P46783;A0A2R8Y6L3;F6U211;A0A2R8Y7H1;A0A2R8YFH6;A0A1W2PQS6	RPS10	40S ribosomal protein S10;RPS10-NUDT3 readthrough (Fragment);40S ribosomal protein S10;40S ribosomal protein S10;40S ribosomal protein S10;RPS10-NUDT3 readthrough	18.898	31.5	0	35.3		0.0819528	0.373479	0.427734	1	0.104642	0.40428	0.393318	0	5.5	31.5	0	1	6	0	1	6		0.73978	1.0695		-0.0497579	0.213664			80.873	0	1	6	0	0	0	2184400	457350	1727100	154580000	72763000	81816000	8.5	27.3
	164	A0A0C4DH31;P23083	A0A0C4DH31;P23083	IGHV1-18	Immunoglobulin heavy variable 1-18;Immunoglobulin heavy variable 1-2	12.82	9.4	0	9.2789		-1.17929	0.974453	0.0112393	1	-0.699745	0.816832	0.0878671	9.4	0	9.4	1	0	1	1	0	1	0.26757		1.1506	-2.2263		-0.132275				1	0	1	1122300	855590	266680	0	0	0	7858000	2867400	4990600	9.4	9.4
	1512	P85037-2;P85037;U3KQ26	P85037-2;P85037	FOXK1	Isoform 2 of Forkhead box protein K1;Forkhead box protein K1	59.701	12.3	0	10.472		-0.646001	0.944646	0.0247308	1	0.599524	0.376406	0.424344	0	0	4	0	0	2	0	0	2			0.77836			-0.646001			37.788	0	0	2	0	0	0	0	0	0	38297000	19226000	19071000	1.4	10.9
	1464	P62316;K7ERG4;P62316-2;K7EJB5	P62316;K7ERG4;P62316-2	SNRPD2	Small nuclear ribonucleoprotein Sm D2;Small nuclear ribonucleoprotein Sm D2;Isoform 2 of Small nuclear ribonucleoprotein Sm D2	13.527	53.4	0	73.778		0.040147	0.407766	0.389589	1	-0.127675	0.597815	0.223433	8.5	0	39.8	1	0	4	1	0	4	0.79914		1.7434	-0.632328		0.712622			48.771	1	0	4	1382500	772550	609960	0	0	0	129640000	39148000	90496000	8.5	29.7
	160	U3KQ84;A0A0C4DGS1;P39656-2;P39656-3;P39656	U3KQ84;A0A0C4DGS1;P39656-2;P39656-3;P39656	DDOST	Dolichyl-diphosphooligosaccharide--protein glycosyltransferase 48 kDa subunit (Fragment);Dolichyl-diphosphooligosaccharide--protein glycosyltransferase 48 kDa subunit;Isoform 2 of Dolichyl-diphosphooligosaccharide--protein glycosyltransferase 48 kDa subuni	17.105	5.8	0	5.3821		-0.251413	0.698243	0.155993	1	0.0601422	0.410156	0.387051	5.8	0	5.8	1	0	1	1	0	1	1.6258		0.67439	0.378389		-0.881215				1	0	1	456590	154100	302490	0	0	0	30953000	17379000	13574000	5.8	5.8
	973	O95218-2;O95218	O95218-2;O95218	ZRANB2	Isoform 2 of Zinc finger Ran-binding domain-containing protein 2;Zinc finger Ran-binding domain-containing protein 2	36.318	30	0	55.225		-1.10502	0.98062	0.00849907	1	-0.385271	0.780013	0.107898	13.1	0	9.4	5	0	3	5	0	3	0.3337		0.96623	-1.93409		-0.275959	7.9796		28.859	4	0	4	9062800	6602000	2460800	0	0	0	59841000	28534000	31308000	13.1	19.1
	1428	P61081;M0QX69;M0QYI6	P61081	UBE2M	NEDD8-conjugating enzyme Ubc12	20.9	38.3	0	149.86		-0.0482083	0.498546	0.302295	1	-0.328616	0.645709	0.189963	4.9	6	36.6	1	1	7	1	1	7		0.64324	1.6606		-0.800152	0.703735			22.225	0	1	7	236800	236800	0	649100	204000	445100	917260000	259100000	658160000	10.9	24
	1283	P41091;Q2VIR3;H7BZU1;Q2VIR3-2	P41091;Q2VIR3	EIF2S3;EIF2S3L	Eukaryotic translation initiation factor 2 subunit 3;Eukaryotic translation initiation factor 2 subunit 3B	51.109	18.4	0	81.679		-0.856308	0.957901	0.0186795	1	-0.149643	0.566197	0.247032	9.1	0	11.7	3	0	6	3	0	6	0.43323		1.0683	-1.5197		-0.192916	28.215		20.553	3	0	6	1138200	786250	351920	0	0	0	173940000	81249000	92687000	3.8	6.6
	1614	Q14008-2;Q14008;Q14008-3;H0YDX5;H0YCF6;H0YEK7;E9PQH5	Q14008-2;Q14008;Q14008-3	CKAP5	Isoform 2 of Cytoskeleton-associated protein 5;Cytoskeleton-associated protein 5;Isoform 3 of Cytoskeleton-associated protein 5	218.52	11.7	0	33.458		0.473543	0.180602	0.743278	1	-0.496876	0.818647	0.0869032	0.6	2.5	6.3	1	3	9	1	3	9		3.2366	0.87818		1.35392	-0.406837		20.646	28.918	0	2	7	138180	138180	0	2257100	184690	2072400	111680000	53716000	57959000	1.2	4.7
	313	B4DY09;Q12905;X6R6Z1;A0A0A0MRL0	B4DY09;Q12905;X6R6Z1;A0A0A0MRL0	ILF2	cDNA FLJ51660, highly similar to Interleukin enhancer-binding factor 2;Interleukin enhancer-binding factor 2;Interleukin enhancer-binding factor 2 (Fragment);Interleukin enhancer-binding factor 2	38.91	27	0	29.249		-0.308424	0.743934	0.128466	1	0.0937924	0.446976	0.349716	5.7	0	24.1	1	0	5	1	0	5	1.4575		0.50903	0.319284		-0.936132			82.088	1	0	5	198720	63061	135650	0	0	0	280420000	166440000	113980000	5.7	4.8
	346	B8ZZN6;P63165;B8ZZJ0;B8ZZ67;B9A032;G2XKQ0;P63165-2	B8ZZN6;P63165;B8ZZJ0;B8ZZ67;B9A032;G2XKQ0;P63165-2	SUMO1	Small ubiquitin-related modifier 1;Small ubiquitin-related modifier 1;Small ubiquitin-related modifier 1;SMT3 suppressor of mif two 3 homolog 1 (Yeast), isoform CRA_b;Small ubiquitin-related modifier 1;Small ubiquitin-related modifier 5;Isoform 2 of Small	16.645	26	0	18.131		-0.726078	0.945044	0.024548	1	-0.57125	0.840097	0.0756706	14.4	0	19.2	2	0	3	2	0	3	0.54051		0.78453	-1.22433		-0.227827	3.0453		16.502	2	0	4	3015500	1727800	1287700	0	0	0	398680000	156310000	242370000	14.4	26
	2193	Q9UN86-2;Q9UN86;D6RAC7;D6RB17;D6R9X5;D6R9A4;D6RBM9;D6REX8;D6RBR0;D6RE13;D6RBW8;D6RGJ4	Q9UN86-2;Q9UN86	G3BP2	Isoform B of Ras GTPase-activating protein-binding protein 2;Ras GTPase-activating protein-binding protein 2	50.817	23.8	0	21.649		-1.17101	0.99174	0.00360198	1	-0.479487	0.833904	0.0788839	2.9	0	12.9	1	0	5	1	0	4	0.36339		0.74359	-1.8129		-0.529123			22.477	1	0	4	1715200	1236000	479220	0	0	0	117480000	57459000	60020000	2.9	23.8
	258	A5YKK6-2;A5YKK6;A5YKK6-3;A5YKK6-4;H3BNB1;H3BR89;H3BVC9;H3BMH0;H3BMZ2	A5YKK6-2;A5YKK6;A5YKK6-3	CNOT1	Isoform 2 of CCR4-NOT transcription complex subunit 1;CCR4-NOT transcription complex subunit 1;Isoform 3 of CCR4-NOT transcription complex subunit 1	266.38	4.9	0	14.248		-0.465078	0.866574	0.0621941	1	-0.370656	0.802558	0.0955236	0	0.8	1.3	0	2	3	0	2	3		1.0497	0.82601		-0.246775	-0.68338		51.005	11.32	0	2	3	0	0	0	1000600	178050	822590	42141000	24047000	18093000	0.5	0.8
	1391	P54886-2;P54886	P54886-2;P54886	ALDH18A1	Isoform Short of Delta-1-pyrroline-5-carboxylate synthase;Delta-1-pyrroline-5-carboxylate synthase	87.088	23.5	0	80.94		-0.98023	0.987706	0.00537244	1	-0.189043	0.646522	0.189417	2.8	0	16.9	2	0	11	2	0	11	0.65218		0.54007	-0.909468		-1.05099	32.942		42.273	2	0	12	566230	360210	206030	0	0	0	288280000	153950000	134330000	2.8	7.1
	2102	Q9NUU7;I3L0H8;H3BTB3;J3QRH0;H3BSL8	Q9NUU7;I3L0H8	DDX19A	ATP-dependent RNA helicase DDX19A;ATP-dependent RNA helicase DDX19A	53.974	50.2	0	242.04		-0.256512	0.708651	0.149568	1	-0.519589	0.757981	0.120341	0	11.1	38.5	0	3	16	0	0	1		0.88988	0.6255		0.164774	-0.677798		54.369	26.236	0	3	15	0	0	0	4655800	940150	3715700	584080000	305500000	278580000	4	21.8
	559	F5GWT4;Q9H4A3-2;Q9H4A3;Q9H4A3-5;Q9H4A3-6;Q9H4A3-7;Q9H4A3-4;F6UYG0;A6PVV2;Q9Y3S1-3;H0YH68;K7ENT7;Q96J92-2;Q96J92-3;Q96J92	F5GWT4;Q9H4A3-2;Q9H4A3;Q9H4A3-5;Q9H4A3-6;Q9H4A3-7;Q9H4A3-4	WNK1	Serine/threonine-protein kinase WNK1;Isoform 2 of Serine/threonine-protein kinase WNK1;Serine/threonine-protein kinase WNK1;Isoform 4 of Serine/threonine-protein kinase WNK1;Isoform 5 of Serine/threonine-protein kinase WNK1;Isoform 6 of Serine/threonine-pr	225.5	4.6	0	15.208		-0.148486	0.619317	0.208087	1	-0.199005	0.620703	0.207116	0	0	2.4	0	0	4	0	0	4			1.1235			-0.148486			49.33	0	0	3	0	0	0	0	0	0	71981000	31423000	40558000	0.5	3.1
	1457	P62273;A0A087WTT6;A0A2R8Y851;P62273-2;A0A2R8Y6P7	P62273;A0A087WTT6;A0A2R8Y851;P62273-2	RPS29	40S ribosomal protein S29;40S ribosomal protein S29;40S ribosomal protein S29;Isoform 2 of 40S ribosomal protein S29	6.6767	66.1	0	14.988		-1.34872	0.990237	0.00426072	1	0.0314152	0.482433	0.316563	19.6	0	51.8	1	0	3	1	0	3	0.77337		0.29479	-0.48919		-2.20825			45.025	1	0	4	786500	409040	377460	0	0	0	70105000	45159000	24946000	19.6	48.2
	34	A0A087WUK2;O14979-3;O14979-2;O14979	A0A087WUK2;O14979-3;O14979-2;O14979	HNRNPDL	Heterogeneous nuclear ribonucleoprotein D-like, isoform CRA_b;Isoform 3 of Heterogeneous nuclear ribonucleoprotein D-like;Isoform 2 of Heterogeneous nuclear ribonucleoprotein D-like;Heterogeneous nuclear ribonucleoprotein D-like	40.04	20.4	0	6.4129		0.495946	0.0848025	1.07159	1	-0.509385	0.857233	0.0669011	16.5	2.2	10.7	5	1	4	4	0	2	1.6976		1.4317	0.612518		0.379373	31.539		28.048	3	0	2	5594800	1704700	3890000	0	0	0	45977000	13709000	32268000	6.9	7.4
	531	E9PKZ0;P62917;G3V1A1;E9PKU4;E9PP36	E9PKZ0;P62917;G3V1A1;E9PKU4	RPL8	60S ribosomal protein L8 (Fragment);60S ribosomal protein L8;60S ribosomal protein L8;60S ribosomal protein L8 (Fragment)	22.389	36.1	0	77.089		-1.31445	0.997417	0.00112305	1	0.0437676	0.497857	0.302895	13.2	0	27.8	2	0	8	2	0	8	0.60412		0.28025	-0.997754		-1.63116	14.426		23.253	2	0	9	1384100	755880	628170	0	0	0	590940000	390090000	200850000	13.2	17.1
	1408	P56537;B7ZBH1;P56537-2;F8WD20;A0A0B4J1Y7;A0A0U1RQV5;F8WDS6	P56537;B7ZBH1;P56537-2	EIF6	Eukaryotic translation initiation factor 6;Eukaryotic translation initiation factor 6 (Fragment);Isoform 2 of Eukaryotic translation initiation factor 6	26.599	37.6	0	57.022		0.22491	0.245655	0.609674	1	-0.238532	0.614075	0.211779	20	0	21.6	3	0	4	3	0	4	1.4841		1.3151	0.233867		0.215953	4.4003		105.65	2	0	3	1499300	536490	962830	0	0	0	200870000	131230000	69637000	4.1	4.1
	736	I3L2C7;P57678;I3L4A4;I3L399;I3L1J7;E7EN12;I3L4M4	I3L2C7;P57678	GEMIN4	Gem-associated protein 4;Gem-associated protein 4	118.82	7.7	0	40.022		-0.929692	0.977569	0.00985242	1	-0.180588	0.62029	0.207405	2.2	0	3.9	2	0	4	2	0	4	0.46492		0.84323	-1.4287		-0.430684	25.886		41.329	2	0	6	1445300	915750	529530	0	0	0	116120000	63839000	52283000	1.1	1.9
	1792	Q86VP6;Q86VP6-2;A0A0C4DGH5;H0YH27;Q86VP6-3;F5H6I6	Q86VP6;Q86VP6-2;A0A0C4DGH5	CAND1	Cullin-associated NEDD8-dissociated protein 1;Isoform 2 of Cullin-associated NEDD8-dissociated protein 1;Cullin-associated NEDD8-dissociated protein 1 (Fragment)	136.37	26	0	323.31		-1.05711	0.99243	0.00329995	1	-0.241963	0.540234	0.267418	4	1.2	16.7	4	1	19	3	1	17	0.52162		0.6126	-1.16109		-0.953117	58.054		56.682	4	0	26	1544100	915400	628750	183150	0	183150	1241200000	669420000	571760000	2.8	5.6
	2224	Q9Y383;Q96HJ9-2;A0A0A6YYJ8;Q9Y383-3;Q9Y383-2;V9GZ75;F8WEU3;B8ZZ10;A8MYV2;Q9NQ29-2;Q9NQ29-3;Q9NQ29	Q9Y383;Q96HJ9-2;A0A0A6YYJ8;Q9Y383-3;Q9Y383-2	LUC7L2	Putative RNA-binding protein Luc7-like 2;Isoform 2 of Protein FMC1 homolog;Putative RNA-binding protein Luc7-like 2;Isoform 3 of Putative RNA-binding protein Luc7-like 2;Isoform 2 of Putative RNA-binding protein Luc7-like 2	46.513	17.6	0	25.482		-0.668016	0.944513	0.0247919	1	-0.132079	0.545781	0.262982	2.8	0	5.9	1	0	2	1	0	2	0.91271		0.68571	-0.483079		-0.852953			0.59894	1	0	2	392950	177290	215660	0	0	0	40424000	22531000	17893000	5.9	2.8
	1551	Q07666-2;Q07666;Q07666-3;Q5VWX1	Q07666-2;Q07666;Q07666-3	KHDRBS1	Isoform 2 of KH domain-containing, RNA-binding, signal transduction-associated protein 1;KH domain-containing, RNA-binding, signal transduction-associated protein 1;Isoform 3 of KH domain-containing, RNA-binding, signal transduction-associated protein 1	45.86	13.4	0	39.86		-1.04946	0.991552	0.00368443	1	-0.542776	0.866804	0.0620793	3.3	0	11	1	0	4	1	0	4	0.54832		0.67323	-1.26576		-0.833157			16.955	1	0	7	3071500	1913600	1157900	0	0	0	499290000	251930000	247360000	3.3	10.8
	2259	Q9Y678	Q9Y678	COPG1	Coatomer subunit gamma-1	97.717	19.1	0	94.863		-0.722562	0.928866	0.0320468	1	-0.319411	0.685234	0.164161	0	6.1	8.6	0	3	5	0	3	5		1.291	0.40919		-0.118038	-1.32708			22.038	0	1	5	0	0	0	639050	135190	503860	178480000	107800000	70686000	5.4	6.6
	816	M0R0F0;M0R0R2;P46782;M0QZN2	M0R0F0;M0R0R2;P46782;M0QZN2	RPS5	40S ribosomal protein S5 (Fragment);40S ribosomal protein S5;40S ribosomal protein S5;40S ribosomal protein S5	22.391	27	0	12.211		-0.879305	0.959215	0.018084	1	0.142202	0.538099	0.269138	12.5	7.5	27	2	1	5	2	1	5	1.064		0.38362	-0.22144		-1.53717			26.299	1	0	5	1432500	635130	797400	0	0	0	414780000	295660000	119120000	12.5	14
	1505	P78527-2;P78527	P78527-2;P78527	PRKDC	Isoform 2 of DNA-dependent protein kinase catalytic subunit;DNA-dependent protein kinase catalytic subunit	465.5	8.2	0	78.606		-0.0226238	0.496884	0.303745	1	0.233856	0.547486	0.261627	0	3	3.6	0	8	11	0	8	11		1.4961	0.96351		0.366883	-0.41213		102.65	48.888	0	6	10	0	0	0	5373100	501740	4871400	136760000	63023000	73734000	0.4	1.5
	1326	P49207	P49207	RPL34	60S ribosomal protein L34	13.293	48.7	0	13.697		-1.27941	0.996826	0.00138048	1	-0.209167	0.593623	0.226489	6.8	0	28.2	1	0	5	1	0	5	0.61589		0.42291	-0.969448		-1.58938			57.258	1	0	6	511660	305440	206220	0	0	0	255460000	170810000	84649000	6.8	19.7
	80	A0A0C4DFV9;A0A087X027;Q01105-3;Q01105-4;Q01105-2;Q01105;P0DME0	A0A0C4DFV9;A0A087X027;Q01105-3;Q01105-4;Q01105-2;Q01105;P0DME0	SET;SETSIP	Protein SET;Protein SETSIP;Isoform 3 of Protein SET;Isoform 4 of Protein SET;Isoform 2 of Protein SET;Protein SET;Protein SETSIP	31.124	8.6	0	12.425		-0.0811899	0.555749	0.255122	1	-0.395999	0.820751	0.0857887	0	0	8.6	0	0	2	0	0	2			0.98933			-0.0811899			32.712	0	0	3	0	0	0	0	0	0	106650000	39896000	66754000	4.9	3.8
	519	E9PGT6;Q99627-2;Q99627;H7C3S9	E9PGT6;Q99627-2;Q99627;H7C3S9	COPS8	COP9 signalosome complex subunit 8;Isoform 2 of COP9 signalosome complex subunit 8;COP9 signalosome complex subunit 8;COP9 signalosome complex subunit 8 (Fragment)	19.344	42.2	0	128.77		0.256472	0.216943	0.663654	1	-0.897352	0.892291	0.0494934	0	0	42.2	0	0	5	0	0	5			1.3007			0.256472			7.201	0	0	6	0	0	0	0	0	0	255700000	86050000	169650000	16.2	34.7
	81	A0A087X054;Q9Y4L1;E9PJ21;A0A087WWI4;K7EQK2;Q9Y4L1-2;J3KTF1;Q9BST8;J3QQH7;J3QLE9;J3QL06;A0A087WW13	A0A087X054;Q9Y4L1;E9PJ21;A0A087WWI4;K7EQK2;Q9Y4L1-2	HYOU1	Hypoxia up-regulated protein 1;Hypoxia up-regulated protein 1;Hypoxia up-regulated protein 1 (Fragment);Hypoxia up-regulated protein 1;Hypoxia up-regulated protein 1;Isoform 2 of Hypoxia up-regulated protein 1	104.78	16.4	0	71.822		0.814171	0.0185984	1.73052	1	-0.451052	0.796804	0.0986484	2.2	2	10.7	1	1	6	1	1	6			2.2848			0.814171			43.023	0	0	4	44397	0	44397	321470	0	321470	73411000	22273000	51138000	1.4	5.4
	1620	Q14157-1;Q14157-3;Q14157;Q14157-5;F8W726;Q14157-4;Q5VU77;Q5VU81;Q5VU80;Q5VU78;Q5VU79;H0Y5H6;H7C2T8	Q14157-1;Q14157-3;Q14157;Q14157-5;F8W726;Q14157-4;Q5VU77	UBAP2L	Isoform 2 of Ubiquitin-associated protein 2-like;Isoform 3 of Ubiquitin-associated protein 2-like;Ubiquitin-associated protein 2-like;Isoform 5 of Ubiquitin-associated protein 2-like;Ubiquitin-associated protein 2-like;Isoform 4 of Ubiquitin-associated pro	103.93	13.3	0	79.151		-1.19827	0.98608	0.00608797	1	-0.397206	0.813169	0.089819	5.5	0	5.5	4	0	5	4	0	5	0.27601		0.9876	-2.07826		-0.318279	22.329		37.821	4	0	5	3690700	2799900	890740	0	0	0	82119000	38973000	43145000	1.5	5.3
	1008	P02786;F8WBE5;G3V0E5	P02786;F8WBE5	TFRC	Transferrin receptor protein 1;Transferrin receptor protein 1	84.87	9.1	0	29.638		-0.96835	0.98696	0.00570033	1	-0.237018	0.665053	0.177144	0	3.8	5.7	0	2	3	0	2	3		0.68159	0.5631		-0.856775	-1.07993		49.782	6.2818	0	2	2	0	0	0	2062800	717530	1345300	46697000	28831000	17866000	1.8	1.8
	1604	Q13492-4;Q13492-3;Q13492-2;Q13492-5;Q13492;H0YCY1;H0YEF7;H0YEH1;H0YE97;H0YEY8;H0YD48	Q13492-4;Q13492-3;Q13492-2;Q13492-5;Q13492;H0YCY1;H0YEF7;H0YEH1	PICALM	Isoform 4 of Phosphatidylinositol-binding clathrin assembly protein;Isoform 3 of Phosphatidylinositol-binding clathrin assembly protein;Isoform 2 of Phosphatidylinositol-binding clathrin assembly protein;Isoform 5 of Phosphatidylinositol-binding clathrin a	59.918	8.5	0	25.767		0.00902751	0.449617	0.347157	1	-0.552485	0.89122	0.0500152	2	3.6	3.6	1	1	1	1	1	1		1.2832	1.2724		0.0354289	-0.0173738				0	1	1	236730	236730	0	917780	222460	695320	11454000	4599400	6854600	5.6	6.5
	1669	Q15404;Q15404-2	Q15404;Q15404-2	RSU1	Ras suppressor protein 1;Isoform 2 of Ras suppressor protein 1	31.54	50.9	0	89.506		-0.110658	0.549557	0.259987	1	-1.04424	0.920908	0.0357837	24.5	16.2	32.5	5	2	5	5	2	5	0.74281		1.6634	-0.648331		0.427015	52.376		33.793	5	0	5	2585800	1278500	1307300	640220	0	640220	90858000	29984000	60874000	13	19.9
	42	F8W7C6;A0A087WV22;X1WI28;P27635;Q96L21;H7C123;H7C2C5;B8A6G2;A6QRI9	F8W7C6;A0A087WV22;X1WI28;P27635	RPL10	60S ribosomal protein L10;60S ribosomal protein L10;60S ribosomal protein L10 (Fragment);60S ribosomal protein L10	18.565	59.5	0	32.741		-0.0632522	0.521391	0.282836	1	-0.0587415	0.584796	0.232996	8.6	0	53.4	1	0	8	1	0	8	3.0486		0.35603	1.29485		-1.42135			27.313	1	0	10	278510	83768	194750	0	0	0	795660000	510510000	285150000	8.6	42.9
	1435	P61254;J3QRI7;J3QQQ9;J3QQV1;E5RIT6;Q9UNX3;J3QRC4;J3KS10;J3KSS0;E5RHH1	P61254;J3QRI7;J3QQQ9;J3QQV1;E5RIT6;Q9UNX3;J3QRC4	RPL26;RPL26L1	60S ribosomal protein L26;60S ribosomal protein L26 (Fragment);Uncharacterized protein;60S ribosomal protein L26;60S ribosomal protein L26-like 1 (Fragment);60S ribosomal protein L26-like 1;60S ribosomal protein L26 (Fragment)	17.258	65.5	0	24.113		-0.924446	0.972998	0.0118882	1	-0.16219	0.599907	0.221916	7.6	0	55.9	1	0	9	1	0	9	0.95014		0.36672	-0.421862		-1.42703			19.154	1	0	12	305060	157080	147980	0	0	0	655150000	413490000	241660000	7.6	22.1
	36	H0YJI1;A0A087WUN7;H0YJ40;G3V4X6;G3V2S9;Q9GZT3-2;Q9GZT3	H0YJI1;A0A087WUN7;H0YJ40;G3V4X6;G3V2S9;Q9GZT3-2;Q9GZT3	SLIRP	SRA stem-loop-interacting RNA-binding protein, mitochondrial (Fragment);SRA stem-loop-interacting RNA-binding protein, mitochondrial;SRA stem-loop-interacting RNA-binding protein, mitochondrial (Fragment);SRA stem-loop-interacting RNA-binding protein, mito	4.1678	25	0	3.1301		0.341152	0.157158	0.803663	1	-0.479732	0.860303	0.0653484	25	0	0	1	0	0	1	0	0	1.4033			0.341152						1	0	0	694490	256550	437930	0	0	0	0	0	0	25	25
	462	E5RI99;P62888;A0A0B4J213;E5RJH3;A0A0C4DH44	E5RI99;P62888	RPL30	60S ribosomal protein L30 (Fragment);60S ribosomal protein L30	12.656	58.8	0	73.242		-0.832189	0.969211	0.0135817	1	0.736995	0.627304	0.202522	10.5	14	42.1	1	1	5	1	1	5		0.52354	0.44901		-0.491262	-1.17312			11.156	0	1	6	197480	0	197480	1363200	377820	985420	720790000	295930000	424860000	14	31.6
	1453	P62249;M0R210;M0R1M5;M0R3H0;M0QX76;Q6IPX4	P62249;M0R210;M0R1M5;M0R3H0	RPS16	40S ribosomal protein S16;40S ribosomal protein S16;40S ribosomal protein S16 (Fragment);40S ribosomal protein S16	16.445	40.4	0	23.08		-0.540472	0.893437	0.0489363	1	-0.310955	0.678552	0.168417	7.5	0	40.4	1	0	8	1	0	8	1.0092		0.5084	-0.153176		-0.927768			62.985	1	0	8	418250	185600	232650	0	0	0	522430000	251440000	270990000	7.5	19.2
	1186	P26373;P26373-2;J3QSB4;J3KS98;H3BUK8;H3BTH3	P26373;P26373-2;J3QSB4	RPL13	60S ribosomal protein L13;Isoform 2 of 60S ribosomal protein L13;60S ribosomal protein L13 (Fragment)	24.261	53.6	0	142.04		-1.14506	0.989155	0.00473561	1	-0.365049	0.659043	0.181086	19.9	0	52.6	5	0	13	5	0	13	0.79629		0.31406	-0.596252		-1.69387	17.968		34.67	4	0	20	2998800	1874100	1124700	0	0	0	1844800000	1248700000	596070000	19.9	34.1
	2234	X6R700;Q9Y3Y2-4;Q9Y3Y2;Q9Y3Y2-3;A0A087X1B7;Q5T7Y7	X6R700;Q9Y3Y2-4;Q9Y3Y2;Q9Y3Y2-3;A0A087X1B7	CHTOP	Chromatin target of PRMT1 protein;Isoform 3 of Chromatin target of PRMT1 protein;Chromatin target of PRMT1 protein;Isoform 2 of Chromatin target of PRMT1 protein;Chromatin target of PRMT1 protein	23.661	23.3	0	84.272		-0.337231	0.787881	0.103539	1	-0.399171	0.697678	0.156345	11.7	0	13	2	0	2	2	0	2	0.81554		0.99366	-0.49504		-0.179421	122.08		32.107	2	0	2	1054300	400290	654000	0	0	0	44773000	19946000	24827000	5.8	10.3
	1819	Q8N1F7;H3BVG0;Q8N1F7-2;H3BM93;H3BMX0;H3BV11;H3BRI8;H3BP95;H3BV15;H3BPA9;H3BNN5;H3BRD9;H3BVE2	Q8N1F7;H3BVG0;Q8N1F7-2	NUP93	Nuclear pore complex protein Nup93;Nuclear pore complex protein Nup93;Isoform 2 of Nuclear pore complex protein Nup93	93.487	21.1	0	26.943		-0.208799	0.624124	0.204729	1	-0.540447	0.887304	0.0519275	1.3	5.4	9.3	1	2	7	1	2	7		1.0826	0.50126		0.63245	-1.05005			33.563	0	1	7	534530	268970	265560	1903200	263290	1639900	185460000	99199000	86259000	5	7.6
	181	A0A0J9YVR6;E9PQ56;A0A0J9YWM1;H0YEM1;A0A0J9YYL3;A0A0J9YXJ8;A0A0J9YVP6;A0A0J9YXX5;Q9UHX1-4;Q9UHX1-6;Q9UHX1-3;Q9UHX1-5;Q9UHX1-2;Q9UHX1;E9PMU7;E9PN18;E9PL19;H0YCP8	A0A0J9YVR6;E9PQ56;A0A0J9YWM1;H0YEM1;A0A0J9YYL3;A0A0J9YXJ8;A0A0J9YVP6;A0A0J9YXX5;Q9UHX1-4;Q9UHX1-6;Q9UHX1-3;Q9UHX1-5;Q9UHX1-2;Q9UHX1;E9PMU7;E9PN18	PUF60	Poly(U)-binding-splicing factor PUF60 (Fragment);Poly(U)-binding-splicing factor PUF60 (Fragment);Poly(U)-binding-splicing factor PUF60 (Fragment);Poly(U)-binding-splicing factor PUF60 (Fragment);Poly(U)-binding-splicing factor PUF60 (Fragment);Poly(U)-bin	33.655	33.1	0	21.022		0.0957173	0.354832	0.449977	1	-0.536242	0.881484	0.0547856	7	0	15.9	1	0	3	1	0	3	1.2143		1.3898	-0.0322588		0.223693			16.054	1	0	4	187450	74298	113150	0	0	0	44255000	13306000	30949000	12.1	5.1
	1493	P63220;Q8WVC2;Q9BYK1;Q9BYK2	P63220;Q8WVC2	RPS21	40S ribosomal protein S21;40S ribosomal protein S21	9.1113	73.5	0	56.685		-0.652079	0.93845	0.0275887	1	-0.833255	0.934782	0.0292894	24.1	0	60.2	3	0	7	3	0	7	0.98495		0.55188	-0.414001		-0.890157	5.4636		51.522	4	0	8	5010100	2298900	2711200	0	0	0	1363500000	794810000	568710000	13.3	38.6
	1253	P35268;K7EMH1;K7ERI7;K7EP65;K7EKS7;K7ELC4;K7EJT5	P35268;K7EMH1;K7ERI7;K7EP65;K7EKS7;K7ELC4	RPL22	60S ribosomal protein L22;60S ribosomal protein L22 (Fragment);60S ribosomal protein L22;60S ribosomal protein L22 (Fragment);60S ribosomal protein L22;60S ribosomal protein L22 (Fragment)	14.787	50.8	0	31.958		-0.744325	0.952361	0.0211984	1	-0.546832	0.707275	0.150412	10.2	0	20.3	1	0	3	1	0	3	1.0062		0.51201	-0.351311		-1.13734			18.756	1	0	4	385570	200950	184630	0	0	0	192480000	115110000	77369000	10.2	18.8
	1381	P53621;P53621-2	P53621;P53621-2	COPA	Coatomer subunit alpha;Isoform 2 of Coatomer subunit alpha	138.34	17.2	0	149.4		-1.55271	0.999646	0.000153721	1	-0.809798	0.942833	0.0255651	0.8	1.2	10.7	1	1	11	1	1	11	0.35176		0.41118	-1.82705		-1.27837			24.861	1	0	11	273640	197740	75899	0	0	0	366920000	227940000	138980000	1.1	10
	1532	Q02878;F8VZ45;U3KQR5;F8VR69;F8VZA3;F8VWR1;F8VU16	Q02878	RPL6	60S ribosomal protein L6	32.728	45.5	0	83.595		-1.0989	0.989422	0.00461855	1	-0.0885198	0.685234	0.164161	3.1	0	39.9	1	0	13	1	0	13	0.71671		0.35093	-0.658816		-1.53899			55.763	1	0	17	1142500	618490	524040	0	0	0	1523400000	1027700000	495730000	8.3	16.3
	1317	P47914	P47914	RPL29	60S ribosomal protein L29	17.752	35.8	0	50.138		-1.29356	0.997824	0.000945886	1	-0.379293	0.711081	0.148081	9.4	0	26.4	1	0	4	1	0	4	0.54851		0.35337	-1.12085		-1.46627			32.919	1	0	7	855880	496780	359100	0	0	0	444550000	290010000	154540000	9.4	22.6
	376	I3L2L5;I3L4Q0;C9JLW8;I3L317;I3L3A7	I3L2L5;I3L4Q0;C9JLW8;I3L317	FAM195B	Mapk-regulated corepressor-interacting protein 1;HCG1818442, isoform CRA_a;Mapk-regulated corepressor-interacting protein 1;Mapk-regulated corepressor-interacting protein 1	10.463	60.9	0	14.394		-0.756738	0.944779	0.0246698	1	-0.899567	0.956426	0.0193485	31.5	0	12	2	0	1	2	0	1	0.46891		1.0948	-1.33083		-0.182648	44.12			2	0	1	1166100	717130	449020	0	0	0	13014000	5347200	7666800	48.9	12
	492	E7EVA0;P27816;P27816-6;P27816-2;P27816-4;P27816-5;H7C4C5;B5MEG9;H0Y2V1;F8W9U4;H7C456	E7EVA0;P27816;P27816-6;P27816-2;P27816-4;P27816-5;H7C4C5;B5MEG9;H0Y2V1	MAP4	Microtubule-associated protein;Microtubule-associated protein 4;Isoform 6 of Microtubule-associated protein 4;Isoform 2 of Microtubule-associated protein 4;Isoform 4 of Microtubule-associated protein 4;Isoform 5 of Microtubule-associated protein 4;Microtub	245.44	11	0	157.07		-0.625126	0.931808	0.0306734	1	-0.660519	0.913933	0.0390856	3.5	0	5.6	6	0	10	6	0	10	0.67459		0.95467	-0.894944		-0.355309	22.395		23.72	6	0	13	7737300	4628900	3108400	0	0	0	311510000	137500000	174010000	2.4	6.1
	267	A6NLN1;P26599;P26599-2;P26599-3;A0A0U1RRM4;A0A0D9SF20;K7ES59;K7EKJ7;K7EK45;A0A087WU68;A0A087WUW5;K7ELW5	A6NLN1;P26599;P26599-2;P26599-3;A0A0U1RRM4	PTBP1	Polypyrimidine tract binding protein 1, isoform CRA_b;Polypyrimidine tract-binding protein 1;Isoform 2 of Polypyrimidine tract-binding protein 1;Isoform 3 of Polypyrimidine tract-binding protein 1;Polypyrimidine tract-binding protein 1	56.51	61.9	0	323.31		-0.123155	0.595488	0.225127	1	-0.423591	0.717507	0.144174	7.4	3.4	51.4	2	1	18	2	1	16	1.3918		0.76399	0.155879		-0.40219			69.416	1	0	22	360600	94129	266470	114230	0	114230	1188900000	591850000	597090000	3	18.4
	2205	Q9UQ35;Q9UQ35-2;I3L4U6;I3L1C0;I3L3Q8;A0A087X1W1;I3L1I8;I3L182;I3L4D8;Q9UQ35-3	Q9UQ35	SRRM2	Serine/arginine repetitive matrix protein 2	299.61	4	0	45.697		-1.13871	0.994888	0.00222565	1	-0.831111	0.925342	0.0336977	0.5	0	0.3	1	0	1	1	0	1	0.46403		0.55727	-1.273		-1.00443				1	0	1	903880	604110	299780	0	0	0	22328000	12721000	9607600	1.5	0.8
	514	E9PEX6;P09622;P09622-2;P09622-3;F8WDM5;A0A1W2PR83;F2Z2E3	E9PEX6;P09622;P09622-2;P09622-3	DLD	Dihydrolipoyl dehydrogenase;Dihydrolipoyl dehydrogenase, mitochondrial;Isoform 2 of Dihydrolipoyl dehydrogenase, mitochondrial;Isoform 3 of Dihydrolipoyl dehydrogenase, mitochondrial	51.815	23.5	0	22.68		-0.166291	0.647137	0.189004	1	-0.839131	0.961151	0.0172084	14	0	12.8	6	0	5	6	0	5	1.5182		0.61309	0.253234		-0.585817	29.555		4.2769	6	0	4	8931700	3218600	5713000	0	0	0	125200000	64027000	61171000	15.4	10.5
	1484	P62906	P62906	RPL10A	60S ribosomal protein L10a	24.831	40.6	0	48.161		-1.21537	0.995387	0.00200808	1	-0.256429	0.758685	0.119938	9.7	0	39.2	2	0	10	2	0	10	0.62667		0.31574	-0.901979		-1.52877	3.9433		24.935	2	0	14	567320	287000	280320	0	0	0	865400000	587730000	277670000	6	19.8
	1878	Q92890;Q92890-1;Q92890-3;C9JNP9	Q92890;Q92890-1	UFD1L	Ubiquitin recognition factor in ER-associated degradation protein 1;Isoform Long of Ubiquitin recognition factor in ER-associated degradation protein 1	34.5	14.7	0	10.116		-0.303917	0.778176	0.108922	1	-0.758292	0.882392	0.0543384	0	0	7.8	0	0	2	0	0	2			1.0314			-0.303917			39.829	0	0	2	0	0	0	0	0	0	21521000	8190300	13330000	3.9	10.7
	1492	P63173;J3KT73;J3QL01;J3KSP2	P63173;J3KT73;J3QL01	RPL38	60S ribosomal protein L38;60S ribosomal protein L38;60S ribosomal protein L38	8.2178	64.3	0	23.619		-0.725784	0.952481	0.0211436	1	-0.971672	0.950829	0.0218977	51.4	17.1	55.7	5	1	5	5	1	5	0.58176		0.68398	-1.11435		-0.337215	10.431		25.804	5	0	4	6574800	4646500	1928300	0	0	0	190260000	80009000	110250000	51.4	55.7
	1546	Q06323;Q06323-3;Q06323-2;H0YKK6;H0YLU2	Q06323;Q06323-3;Q06323-2;H0YKK6	PSME1	Proteasome activator complex subunit 1;Isoform 3 of Proteasome activator complex subunit 1;Isoform 2 of Proteasome activator complex subunit 1;Proteasome activator complex subunit 1	28.723	35.7	0	29.461		0.0139072	0.441778	0.354796	1	-0.906538	0.974088	0.0114019	14.9	0	29.7	3	0	7	3	0	7	1.0825		1.3521	-0.304703		0.332517	3.0606		41.259	2	0	10	1413900	651750	762160	0	0	0	530100000	134560000	395530000	14.9	20.5
	1136	P18124;A8MUD9;C9JIJ5;C9JZ88	P18124;A8MUD9	RPL7	60S ribosomal protein L7;60S ribosomal protein L7	29.225	62.1	0	58.257		-1.35903	0.996905	0.00134634	1	-0.587721	0.809774	0.0916363	6.5	0	41.5	2	0	13	2	0	13	0.67781		0.30817	-0.840338		-1.87772	11.555		46.909	2	0	15	659300	358160	301140	0	0	0	1077300000	767450000	309810000	3.6	20.2
	1825	Q8NC51-3;Q8NC51;Q8NC51-4;Q8NC51-2	Q8NC51-3;Q8NC51;Q8NC51-4;Q8NC51-2	SERBP1	Isoform 3 of Plasminogen activator inhibitor 1 RNA-binding protein;Plasminogen activator inhibitor 1 RNA-binding protein;Isoform 4 of Plasminogen activator inhibitor 1 RNA-binding protein;Isoform 2 of Plasminogen activator inhibitor 1 RNA-binding protein	43.135	37.9	0	292.06		-0.30773	0.760497	0.118903	1	-1.14883	0.988001	0.00524241	24.4	0	21.9	8	0	10	8	0	10	0.77516		0.99175	-0.535274		-0.0801864	55.092		62.85	9	0	14	9122400	5445400	3677000	0	0	0	418370000	217520000	200850000	17.8	18.8
	1927	Q96LB3;Q96LB3-2;E5RGX6;E5RJK3;E5RIF0;E5RH29	Q96LB3	IFT74	Intraflagellar transport protein 74 homolog	69.239	15.3	0	45.484		0.732404	0.0272501	1.56463		3.71649	1.80805e-07	6.74279	0	0	2.3	0	0	1	0	0	1			1.9917			0.732404				0	0	1	0	0	0	0	0	0	8596600	2576500	6020000	0	12.5
	2098	Q9NUG6	Q9NUG6	PDRG1	p53 and DNA damage-regulated protein 1	15.511	12.8	0	5.2962						2.00271	0.00335393	2.47445	0	0	12.8	0	0	1	0	0	1										0	0	0	0	0	0	0	0	0	4718400	0	4718400	0	12.8
	1040	P06737-2;P06737;E9PK47	P06737-2;P06737;E9PK47	PYGL	Isoform 2 of Glycogen phosphorylase, liver form;Glycogen phosphorylase, liver form;Alpha-1,4 glucan phosphorylase	93.133	3.9	0	3.5063						1.5982	0.0225197	1.64744	0	0	1.6	0	0	1	0	0	1										0	0	0	0	0	0	0	0	0	0	0	0	1.4	0
	1534	Q03252	Q03252	LMNB2	Lamin-B2	69.948	5.8	0	2.7301		0.287435	0.194014	0.712166		2.89963	2.14204e-06	5.66917	0	0	3.5	0	0	2	0	0	1			1.384			0.287435				0	0	1	0	0	0	0	0	0	15871000	5342300	10529000	0	1.6
	991	O95817;C9JFK9	O95817;C9JFK9	BAG3	BAG family molecular chaperone regulator 3;BAG family molecular chaperone regulator 3 (Fragment)	61.594	15.7	0	15.922		0.490258	0.082528	1.0834		1.35774	0.0454697	1.34228	0	0	6.6	0	0	2	0	0	2			1.9177			0.490258			89.305	0	0	3	0	0	0	0	0	0	38952000	9535000	29417000	0	15.7
	1703	Q3ZCV2-2;Q3ZCV2	Q3ZCV2-2;Q3ZCV2	C1orf177	Isoform 2 of Lymphocyte expansion molecule;Lymphocyte expansion molecule	47.242	3.9	0.0023992	1.91		2.28666	1.55406e-06	5.80853		2.80055	3.43771e-06	5.46373	0	0	3.9	0	0	1	0	0	1			5.8683			2.28666				0	0	1	0	0	0	0	0	0	32200000	3627900	28573000	0	3.9
	1735	Q5VWZ2-2;Q5VWZ2	Q5VWZ2-2;Q5VWZ2	LYPLAL1	Isoform 2 of Lysophospholipase-like protein 1;Lysophospholipase-like protein 1	24.476	4.5	0.009817	1.473						2.78942	4.12362e-06	5.38472	0	0	4.5	0	0	1	0	0	1										0	0	0	0	0	0	0	0	0	0	0	0	0	0
	650	H0Y4Z8;Q3YEC7;Q3YEC7-2	H0Y4Z8;Q3YEC7;Q3YEC7-2	RABL6	Chromosome 9 open reading frame 86, isoform CRA_b;Rab-like protein 6;Isoform 2 of Rab-like protein 6	79.635	5.6	0	12.092						2.57399	7.40963e-06	5.1302	0	0	0	0	0	0	0	0	0										0	0	0	0	0	0	0	0	0	0	0	0	0	3.8
	694	H3BS10;H3BP20;P06865;H3BU85;H3BTD4;P06865-2	H3BS10;H3BP20;P06865	HEXA	Beta-hexosaminidase;Beta-hexosaminidase;Beta-hexosaminidase subunit alpha	58.44	6.9	0	4.0984		0.828936	0.0173436	1.76086		2.56241	8.53831e-06	5.06863	2.8	0	2	1	0	1	1	0	1			1.9835			0.828936				0	0	1	0	0	0	0	0	0	19515000	5178800	14336000	0	0
	178	A0A0G2JR38;E9PHT6;Q9NVE7;H0YA26	A0A0G2JR38;E9PHT6;Q9NVE7;H0YA26	PANK4	Pantothenate kinase 4;Pantothenate kinase 4 (Fragment);Pantothenate kinase 4;Pantothenate kinase 4 (Fragment)	81.385	3.4	0.0028369	1.8267		-1.03488	0.99073	0.00404463		2.51068	1.16051e-05	4.93535	0	0	1.5	0	0	1	0	0	1			0.56835			-1.03488				0	0	1	0	0	0	0	0	0	15072000	10238000	4833900	0	0
	1038	P06702	P06702	S100A9	Protein S100-A9	13.242	24.6	0	54.915		0.0912332	0.364322	0.438514		2.22518	3.80932e-05	4.41915	0	13.2	0	0	1	0	0	1	0		0.94529			0.0912332					0	1	0	0	0	0	1520700	112820	1407900	0	0	0	0	24.6
	1015	P04350;M0R2D3;M0R278;M0QY85;M0R0X0;M0QY37;M0QX14;M0QZL7;M0R1I1;M0R2T4;A0A075B724	P04350	TUBB4A	Tubulin beta-4A chain	49.585	71.2	0	158.68		1.00716	0.0106666	1.97197		1.41415	0.0103498	1.98507	41	51.1	67.8	14	18	32	0	0	2		1.1694	2.7879		0.515913	1.49841			35.719	0	1	8	0	0	0	1105700	234220	871450	265760000	55727000	210040000	41	64
	1717	X6R5Z6;Q5JTJ3-3;Q5JTJ3;Q5JTJ3-2	X6R5Z6;Q5JTJ3-3;Q5JTJ3;Q5JTJ3-2	COA6	Cytochrome c oxidase assembly factor 6 homolog;Isoform 3 of Cytochrome c oxidase assembly factor 6 homolog;Cytochrome c oxidase assembly factor 6 homolog;Isoform 2 of Cytochrome c oxidase assembly factor 6 homolog	18.006	27.1	0	27.433		0.762332	0.0233897	1.63097		2.35405	2.11898e-05	4.67387	25.8	0	7.7	4	0	1	4	0	1	1.9457		2.0673	0.794031		0.730632	26.089			4	0	1	2694200	821500	1872700	0	0	0	18397000	3902600	14495000	0	0
	507	E9PDF6;O43795-2;O43795;H7C2Y7;C9JUP5;C9JYW1;E7EQD9	E9PDF6;O43795-2;O43795	MYO1B	Unconventional myosin-Ib;Isoform 2 of Unconventional myosin-Ib;Unconventional myosin-Ib	128.48	10.2	0	15.281		0.400662	0.123191	0.909423		0.556904	0.251612	0.599268	0	7.9	2.9	0	5	2	0	5	2			1.6385			0.400662			38.643	0	0	2	0	0	0	666110	0	666110	41859000	14469000	27390000	0	1
	2252	Q9Y5S9-2;Q9Y5S9;A0A0J9YW13	Q9Y5S9-2;Q9Y5S9;A0A0J9YW13	RBM8A	Isoform 2 of RNA-binding protein 8A;RNA-binding protein 8A;RNA-binding protein 8A (Fragment)	19.76	17.3	0	18.39		1.62278	0.000281659	3.55028		2.06401	8.90386e-05	4.05042	17.3	0	11	2	0	1	2	0	1	2.6284		4.4723	1.22191		2.02365	48.669			2	0	1	1050900	228070	822810	0	0	0	42440000	4992900	37448000	11	11
	319	B5MBZ0;Q9HC35;Q9HC35-2	B5MBZ0;Q9HC35;Q9HC35-2	EML4	Echinoderm microtubule-associated protein-like 4;Echinoderm microtubule-associated protein-like 4;Isoform 2 of Echinoderm microtubule-associated protein-like 4	110.18	20.5	0	108.28		0.963565	0.104724	0.979955		2.5268	1.47553e-05	4.83105	4.5	0	15.3	3	0	14	3	0	14	0.7136		6.6039	-0.634925		2.56206	10.655		114.12	3	0	12	2387700	1325000	1062800	0	0	0	574360000	73513000	500850000	0	14.1
	583	F5H6E2;O00159-2;O00159-3;O00159;I3L501;I3L3Y6;I3L204	F5H6E2;O00159-2;O00159-3;O00159	MYO1C	Unconventional myosin-Ic;Isoform 2 of Unconventional myosin-Ic;Isoform 3 of Unconventional myosin-Ic;Unconventional myosin-Ic	118.99	4.3	0	8.7481						2.20836	3.70351e-05	4.43139	0	0	2	0	0	1	0	0	1										0	0	0	0	0	0	0	0	0	0	0	0	0	0
	2047	Q9H6Y2;G3V1J0;Q9H6Y2-2	Q9H6Y2;G3V1J0;Q9H6Y2-2	WDR55	WD repeat-containing protein 55;WD repeat domain 55, isoform CRA_b;Isoform 2 of WD repeat-containing protein 55	42.07	8.9	0	2.8635						2.14684	5.50885e-05	4.25894	0	0	0	0	0	0	0	0	0										0	0	0	0	0	0	0	0	0	0	0	0	0	0
	1881	Q92917	Q92917	GPKOW	G-patch domain and KOW motifs-containing protein	52.228	12.6	0	5.6603		0.308582	0.181478	0.741176		0.459398	0.282117	0.549571	0	0	4.4	0	0	2	0	0	2			1.5246			0.308582			2.7485	0	0	2	0	0	0	0	0	0	38034000	14558000	23477000	0	10.1
	1731	Q5UIP0-2;Q5UIP0;H7C2B5;H7BZN3	Q5UIP0-2;Q5UIP0;H7C2B5	RIF1	Isoform 2 of Telomere-associated protein RIF1;Telomere-associated protein RIF1;Telomere-associated protein RIF1 (Fragment)	271.69	5.9	0	38.317		-0.306803	0.777193	0.109471		2.08263	6.67541e-05	4.17552	0.7	1.3	1.3	1	2	3	1	2	3		1.3261	1.0574		-0.348864	-0.264743		139.7	71.851	0	2	2	304170	304170	0	856160	188510	667660	25231000	11976000	13255000	0.5	1.4
	551	F2Z2B9;Q9BSJ2;Q9BSJ2-4;R4GMM4	F2Z2B9;Q9BSJ2;Q9BSJ2-4;R4GMM4	TUBGCP2	Gamma-tubulin complex component;Gamma-tubulin complex component 2;Isoform 3 of Gamma-tubulin complex component 2;Gamma-tubulin complex component 2	82.603	3.3	0	3.7773		0.647904	0.0406765	1.39066		2.07454	7.15207e-05	4.14557	0	0	3.3	0	0	2	0	0	2			2.0694			0.647904				0	0	1	0	0	0	0	0	0	7136000	2187500	4948500	0	0
	2236	Q9Y467;H0YFS7;E7EW59;A9JR48;A0A087WXW6;H3BSM9;A0A140TA74;A0A140TA70;Q9BXA9-3;Q9BXA9-4;Q9NSC2-2;Q9BXA9-2;Q9BXA9;Q9NSC2	Q9Y467;H0YFS7;E7EW59	SALL2	Sal-like protein 2;Sal-like protein 2 (Fragment);Sal-like protein 2	105.31	10	0	90.619		0.704242	0.031788	1.49774		1.93913	0.00015278	3.81593	0	2.9	8.8	0	2	5	0	2	5		1.9815	2.0333		0.619025	0.78946		74.37	70.595	0	2	3	0	0	0	1524900	284570	1240300	85863000	25548000	60315000	0	7.3
	318	H0YMH9;B5M0C0;Q1HG43-3;Q1HG43;Q1HG43-2	H0YMH9;B5M0C0;Q1HG43-3;Q1HG43;Q1HG43-2	DUOXA1	Dual oxidase maturation factor 1 (Fragment);Dual oxidase maturation factor 1 delta;Isoform 3 of Dual oxidase maturation factor 1;Dual oxidase maturation factor 1;Isoform 2 of Dual oxidase maturation factor 1	18.309	6.6	0.001	2.1732						2.07116	7.99601e-05	4.09713	0	0	0	0	0	0	0	0	0										0	0	0	0	0	0	0	0	0	0	0	0	0	6.6
	840	O00311	O00311	CDC7	Cell division cycle 7-related protein kinase	63.887	4.7	0	3.1595		0.0286549	0.423284	0.373368		1.23594	0.0149859	1.82432	0	0	4.7	0	0	2	0	0	2			1.322			0.0286549			0.053362	0	0	2	0	0	0	0	0	0	8760700	4169600	4591100	0	3
	951	O75629	O75629	CREG1	Protein CREG1	24.074	15	0	16.474		1.47364	0.0006089	3.21545		0.957051	0.0577285	1.23861	9.5	15	15	1	2	2	1	2	2		2.6355	2.5421		1.88792	1.05935				0	1	1	88632	0	88632	1754500	171920	1582600	17689000	3639600	14050000	0	9.5
	621	G3V113;Q15819;H0YBP9;Q13404-8;E5RIF1;D6RG00;H0YBX6	G3V113;Q15819;H0YBP9;Q13404-8	UBE2V2;UBE2V1	Ubiquitin-conjugating enzyme E2 variant 2;Ubiquitin-conjugating enzyme E2 variant 2;Ubiquitin-conjugating enzyme E2 variant 2 (Fragment);Isoform 6 of Ubiquitin-conjugating enzyme E2 variant 1	12.017	32.4	0	12.87		1.17687	0.00198201	2.70289		1.97012	0.000139692	3.85483	0	0	32.4	0	0	3	0	0	1			2.3607			1.17687			6.0201	0	0	2	0	0	0	0	0	0	73062000	15766000	57295000	0	0
	1298	P42785;P42785-2;E9PNF7;E9PQB5;E9PL85;E9PQN3;E9PKN6;E9PIG4	P42785;P42785-2	PRCP	Lysosomal Pro-X carboxypeptidase;Isoform 2 of Lysosomal Pro-X carboxypeptidase	55.799	11.3	0	8.6788		0.0596705	0.3964	0.401866		0.802054	0.10878	0.96345	11.3	0	2.8	5	0	1	5	0	1	1.288		1.3206	0.103112		0.0162295	37.514			4	0	1	1792200	538890	1253300	0	0	0	12411000	5069300	7341400	0	2.8
	638	G3XAN8;Q9Y5J9;E9PIR3	G3XAN8;Q9Y5J9	TIMM8B	Mitochondrial import inner membrane translocase subunit Tim8 B;Mitochondrial import inner membrane translocase subunit Tim8 B	11.155	29.6	0	7.8208		0.633553	0.047639	1.32204		1.93648	0.000172441	3.76336	11.2	0	10.2	1	0	1	1	0	1	1.4796		2.2411	0.29402		0.973087				1	0	1	596600	252220	344390	0	0	0	16155000	4853800	11301000	11.2	8.2
	230	A0A2R8Y5V9;P67936;A0A2R8YGX3;A0A2R8YH90;A0A2R8YE05;K7ENT6;P67936-2;A0A2R8YEU4;K7ERG3;A0A2R8YHD2;K7EPV9;K7EMU5;K7EPB9;U3KQK2	A0A2R8Y5V9;P67936;A0A2R8YGX3;A0A2R8YH90;A0A2R8YE05;K7ENT6;P67936-2;A0A2R8YEU4;K7ERG3	TPM4	Tropomyosin alpha-4 chain;Tropomyosin alpha-4 chain;Tropomyosin alpha-4 chain;Tropomyosin alpha-4 chain (Fragment);Tropomyosin alpha-4 chain;Tropomyosin alpha-4 chain;Isoform 2 of Tropomyosin alpha-4 chain;Tropomyosin alpha-4 chain (Fragment);Tropomyosin a	28.609	53.6	0	23.8		0.952739	0.00789143	2.10284		0.745445	0.13197	0.879525	11.3	13.7	47.6	2	3	14	0	0	4			1.9475			0.952739			59.834	0	0	4	0	0	0	0	0	0	115510000	26498000	89010000	10.9	45.2
	441	D6RD66;O75083;O75083-3	D6RD66;O75083	WDR1	WD repeat-containing protein 1 (Fragment);WD repeat-containing protein 1	26.797	27.3	0	28.363		-0.148696	0.620921	0.206964		1.89491	0.000206631	3.6848	0	0	7.3	0	0	1	0	0	1			1.0492			-0.148696				0	0	1	0	0	0	0	0	0	16714000	5274300	11440000	0	20
	1740	Q676U5-3;Q676U5;E7EVC7;Q676U5-2;Q676U5-4;C9JAY7;C9JK97;C9J1B2;Q676U5-5	Q676U5-3;Q676U5;E7EVC7;Q676U5-2;Q676U5-4	ATG16L1	Isoform 3 of Autophagy-related protein 16-1;Autophagy-related protein 16-1;Autophagy-related protein 16-1;Isoform 2 of Autophagy-related protein 16-1;Isoform 4 of Autophagy-related protein 16-1	53.219	14.5	0	44.345		1.23627	0.00130036	2.88594		1.88672	0.000216682	3.66418	0	0	7	0	0	2	0	0	2			3.0725			1.23627			103.01	0	0	2	0	0	0	0	0	0	16906000	2225700	14680000	0	4
	1574	Q13015	Q13015	MLLT11	Protein AF1q	10.061	91.1	0	162.43		0.744198	0.0311498	1.50654		1.92546	0.000184398	3.73424	0	47.8	91.1	0	2	4	0	2	4		1.0827	1.5315		1.04127	0.44713			34.529	0	1	4	0	0	0	4969600	532170	4437500	136770000	43876000	92894000	0	91.1
	2220	Q9Y2W1	Q9Y2W1	THRAP3	Thyroid hormone receptor-associated protein 3	108.66	3.4	0.00099404	2.1504						1.83295	0.000271848	3.56567	0	0	1.4	0	0	1	0	0	1										0	0	0	0	0	0	0	0	0	0	0	0	0	0
	2263	Q9Y6Q9-4;Q9Y6Q9-2;Q9Y6Q9-3;Q9Y6Q9-5;Q9Y6Q9	Q9Y6Q9-4;Q9Y6Q9-2;Q9Y6Q9-3;Q9Y6Q9-5;Q9Y6Q9	NCOA3	Isoform 4 of Nuclear receptor coactivator 3;Isoform 2 of Nuclear receptor coactivator 3;Isoform 3 of Nuclear receptor coactivator 3;Isoform 5 of Nuclear receptor coactivator 3;Nuclear receptor coactivator 3	147.5	1	0.0009995	2.1717						1.81936	0.000287993	3.54062	0	0	0	0	0	0	0	0	0										0	0	0	0	0	0	0	0	0	0	0	0	0	0
	282	F2Z2V0;B0QZ18;Q99829;H0Y524;A6PVH9;Q5JX45;E7ENH5	F2Z2V0;B0QZ18;Q99829;H0Y524;A6PVH9	CPNE1	Copine-1 (Fragment);Copine-1;Copine-1;Copine-1 (Fragment);Copine-1	58.634	8.6	0	29.801		1.05239	0.0104466	1.98103		1.1452	0.0130671	1.88382	0	6.8	5.6	0	2	2	0	2	2		1.5733	3.4808		0.487604	1.61718		166.77	40.899	0	3	2	0	0	0	4130500	1791200	2339400	63926000	8485500	55441000	0	5.6
	2060	Q9HBM1;C9JW94	Q9HBM1	SPC25	Kinetochore protein Spc25	26.152	14.3	0	3.568						1.77526	0.000340239	3.46822	0	0	0	0	0	0	0	0	0										0	0	0	0	0	0	0	0	0	0	0	0	0	0
	205	A0A1W2PNV4;E9PF58;Q92747-2;Q92747	A0A1W2PNV4;E9PF58;Q92747-2;Q92747	ARPC1A	Uncharacterized protein;Actin-related protein 2/3 complex subunit 1A;Isoform 2 of Actin-related protein 2/3 complex subunit 1A;Actin-related protein 2/3 complex subunit 1A	75.872	3.9	0	4.116						1.75945	0.000358964	3.44495	0	0	1.5	0	0	1	0	0	0										0	0	0	0	0	0	0	0	0	0	0	0	0	0
	2093	Q9NSG2-3;Q9NSG2-2;Q9NSG2	Q9NSG2-3;Q9NSG2-2;Q9NSG2	C1orf112	Isoform 3 of Uncharacterized protein C1orf112;Isoform 2 of Uncharacterized protein C1orf112;Uncharacterized protein C1orf112	59.697	3.2	0.0019305	1.9462		-0.36201	0.813805	0.0894796		1.75468	0.000378364	3.42209	0	3.2	0	0	1	0	0	1	0		1.5687			-0.36201					0	1	0	0	0	0	459340	89363	369980	0	0	0	0	0
	0	A0A024QZP7;P06493;P06493-2;A0A087WZZ9;E5RIU6	A0A024QZP7;P06493;P06493-2;A0A087WZZ9;E5RIU6	CDC2;CDK1	Cell division cycle 2, G1 to S and G2 to M, isoform CRA_a;Cyclin-dependent kinase 1;Isoform 2 of Cyclin-dependent kinase 1;Cyclin-dependent kinase 1;Cyclin-dependent kinase 1 (Fragment)	34.081	47.8	0	69.449		0.351815	0.187088	0.727955		0.827921	0.0725045	1.13964	0	9.4	46.8	0	2	13	0	2	11		0.89106	1.6825		-0.260729	0.96436		43.006	39.33	0	2	14	0	0	0	1799000	442460	1356600	1385500000	389510000	995970000	0	29.3
	2092	Q9NSE4	Q9NSE4	IARS2	Isoleucine--tRNA ligase, mitochondrial	113.79	4.1	0	3.7585		0.269926	0.207984	0.681971		1.68305	0.000497656	3.30307	2.9	2.9	0	2	2	0	2	2	0	1.1603	2.6415		-0.015139	0.554991		88.819	99.174		2	2	0	1190700	587640	603080	690870	103240	587630	0	0	0	0	0
	2063	Q9HCN8	Q9HCN8	SDF2L1	Stromal cell-derived factor 2-like protein 1	23.598	9	0	3.864		0.309884	0.179438	0.746087		1.15685	0.0100394	1.99829	0	0	9	0	0	1	0	0	1			1.1565			0.309884				0	0	1	0	0	0	0	0	0	42344000	12527000	29817000	0	9
	1048	P07686;Q5URX0;H0Y9B6;H0YA83;D6REQ8;H0Y9M3	P07686;Q5URX0;H0Y9B6	HEXB	Beta-hexosaminidase subunit beta;Beta-hexosaminidase subunit beta;Beta-hexosaminidase subunit beta (Fragment)	63.111	26.3	0	29.547		0.66028	0.0380315	1.41986		0.590804	0.169251	0.771468	17.4	0	8.8	6	0	3	6	0	3	1.6674		1.8805	0.576438		0.744122	23.292		11.242	5	0	3	2877600	881720	1995800	0	0	0	56786000	15210000	41576000	3.1	3.1
	1219	P30405;R4GN99;H0Y548;P30405-2	P30405;R4GN99;H0Y548;P30405-2	PPIF	Peptidyl-prolyl cis-trans isomerase F, mitochondrial;Peptidyl-prolyl cis-trans isomerase;Peptidyl-prolyl cis-trans isomerase (Fragment);Isoform 2 of Peptidyl-prolyl cis-trans isomerase F, mitochondrial	22.04	28.5	0	23.911		0.768243	0.0229437	1.63934		0.30274	0.327381	0.484946	0	7.2	23.2	0	1	3	0	1	3		2.0044	1.8054		0.734671	0.801814			35.006	0	1	3	0	0	0	954400	168330	786070	84097000	23742000	60355000	0	13
	1224	P31040;D6RFM5;P31040-2;A0A087X1I3;P31040-3;H0Y8X1	P31040;D6RFM5;P31040-2;A0A087X1I3;P31040-3	SDHA	Succinate dehydrogenase [ubiquinone] flavoprotein subunit, mitochondrial;Succinate dehydrogenase [ubiquinone] flavoprotein subunit, mitochondrial;Isoform 2 of Succinate dehydrogenase [ubiquinone] flavoprotein subunit, mitochondrial;Succinate dehydrogenase	72.691	21.2	0	125.47		0.972544	0.00848583	2.07131		0.794152	0.0744908	1.1279	18.2	0	8.3	8	0	4	8	0	4	2.8708		2.0084	1.20727		0.73782	17.888		23.713	5	0	4	4543900	763330	3780600	0	0	0	25243000	6749500	18493000	5.7	0
	372	C9JIZ6;P07602;P07602-2;P07602-3;A0A0J9YXB8;Q5BJH1	C9JIZ6;P07602;P07602-2;P07602-3;A0A0J9YXB8	PSAP	Prosaposin;Prosaposin;Isoform Sap-mu-6 of Prosaposin;Isoform Sap-mu-9 of Prosaposin;Prosaposin (Fragment)	58.44	9.9	0	34.796		0.91599	0.0117661	1.92937		-0.61409	0.720512	0.142359	9.9	0	4.9	4	0	2	4	0	2	1.8214		2.3025	0.698614		1.13337	107.1			3	0	1	3860800	1607600	2253200	0	0	0	23699000	4453000	19246000	4.9	2.8
	1626	Q14247;Q14247-3;Q14247-2;H0YCD9;H0YEV2	Q14247;Q14247-3;Q14247-2	CTTN	Src substrate cortactin;Isoform 3 of Src substrate cortactin;Isoform 2 of Src substrate cortactin	61.585	34.9	0	98.947		0.318388	0.199228	0.70065		0.994873	0.0252568	1.59762	7.5	7.5	14.7	3	2	6	3	2	6	0.9935		2.352	-0.35442		0.991196	81.274		57.066	3	0	6	1438600	617750	820830	649510	0	649510	183200000	46300000	136900000	0	16.7
	554	F2Z2W7;Q8IZ69-2;Q8IZ69	F2Z2W7;Q8IZ69-2;Q8IZ69	TRMT2A	tRNA (uracil-5-)-methyltransferase homolog A;Isoform 2 of tRNA (uracil-5-)-methyltransferase homolog A;tRNA (uracil-5-)-methyltransferase homolog A	70.834	4.5	0	13.626		0.933424	0.0104466	1.98103		1.27823	0.00455161	2.34184	0	1.6	4.5	0	1	2	0	1	2		1.7035	2.0759		1.13868	0.728171			35.313	0	1	2	0	0	0	1205700	170150	1035600	34276000	10089000	24187000	0	4.5
	1629	Q14315-2;Q14315	Q14315-2;Q14315	FLNC	Isoform 2 of Filamin-C;Filamin-C	287.28	4.1	0	12.621		1.07394	0.00410103	2.38711		0.835722	0.0585781	1.23226	0.4	0	2.5	1	0	5	0	0	5			2.4394			1.07394			24.711	0	0	5	0	0	0	0	0	0	183600000	43854000	139740000	0	2.8
	116	A0A0A0MRM9;Q14978;Q14978-3;Q14978-2;S4R349;S4R402;S4R341;S4R3C2	A0A0A0MRM9;Q14978;Q14978-3;Q14978-2	NOLC1	Nucleolar and coiled-body phosphoprotein 1 (Fragment);Nucleolar and coiled-body phosphoprotein 1;Isoform 3 of Nucleolar and coiled-body phosphoprotein 1;Isoform Beta of Nucleolar and coiled-body phosphoprotein 1	74.543	13.6	0	22.716		0.353762	0.164186	0.784664		0.107573	0.443572	0.353036	11.4	0	5.8	7	0	4	7	0	4	1.1108		2.2778	-0.13301		0.840534	10.411		39.516	7	0	5	9417000	3912400	5504600	0	0	0	102890000	37185000	65702000	1.6	3.4
	1111	P14174	P14174	MIF	Macrophage migration inhibitory factor	12.476	35.7	0	13.121		0.40919	0.119381	0.923065		1.09286	0.0138136	1.85969	0	0	30.4	0	0	2	0	0	2			1.5261			0.40919			7.1569	0	0	2	0	0	0	0	0	0	140890000	40159000	100730000	0	35.7
	1752	Q6P2C8-2;Q6P2C8	Q6P2C8-2;Q6P2C8	MED27	Isoform 2 of Mediator of RNA polymerase II transcription subunit 27;Mediator of RNA polymerase II transcription subunit 27	31.351	3.6	0.0028626	1.8688						1.6087	0.000735148	3.13362	0	0	0	0	0	0	0	0	0										0	0	0	0	0	0	0	0	0	0	0	0	0	0
	723	H7C2V4	H7C2V4	P2RX6	p2X purinoceptor 6 (Fragment)	11.213	23.8	0.0078377	1.6566		0.378701	0.13607	0.866238		1.31013	0.00291005	2.5361	23.8	0	0	1	0	0	1	0	0	1.5325			0.378701						1	0	0	19987000	7550700	12436000	0	0	0	0	0	0	23.8	0
	2022	Q9GZT4;I3L3N0;V9GYE8;I3L4B4	Q9GZT4;I3L3N0;V9GYE8;I3L4B4	SRR	Serine racemase;Serine racemase (Fragment);Serine racemase;Serine racemase (Fragment)	36.566	9.4	0	27.347		0.986558	0.00652826	2.1852		1.5844	0.000798354	3.0978	0	0	9.4	0	0	2	0	0	2			2.414			0.986558				0	0	1	0	0	0	0	0	0	26195000	4226800	21968000	0	0
	1786	Q7Z7K0	Q7Z7K0	CMC1	COX assembly mitochondrial protein homolog	12.49	9.4	0	6.1645		1.27195	0.0023008	2.63812		1.57529	0.000873677	3.05865	9.4	0	9.4	1	0	1	1	0	1	4.27		2.173	1.71289		0.831018				1	0	1	790160	131680	658490	0	0	0	17813000	2948300	14865000	0	9.4
	1950	Q99584	Q99584	S100A13	Protein S100-A13	11.471	17.3	0.0019474	1.9912						1.55434	0.000953593	3.02064	0	0	0	0	0	0	0	0	0										0	0	0	0	0	0	0	0	0	0	0	0	0	0
	1993	Q9BVA1	Q9BVA1	TUBB2B	Tubulin beta-2B chain	49.953	67	0	12.329		0.738836	0.0270024	1.5686		1.05173	0.0151009	1.821	30.3	55.5	67	12	18	36	0	1	1		1.3905	1.4357		0.785166	0.692506				0	1	1	0	0	0	1852900	272590	1580300	143750000	43742000	100010000	33.7	62.9
	912	O43823;M0QYL4	O43823;M0QYL4	AKAP8	A-kinase anchor protein 8;A-kinase anchor protein 8 (Fragment)	76.107	8.8	0	15.972						1.52843	0.00105771	2.97563	0	0	0	0	0	0	0	0	0										0	0	0	0	0	0	0	0	0	0	0	0	0	7.2
	947	O75531	O75531	BANF1	Barrier-to-autointegration factor	10.058	60.7	0	23.142		-0.0461325	0.50644	0.295472		0.213844	0.373932	0.427208	0	27	13.5	0	1	1	0	1	1		1.4563			-0.0461325					0	1	0	0	0	0	3866700	640820	3225800	0	0	0	0	60.7
	19	E9PQI3;E9PLT3;E9PKI4;A0A0B4J225;E9PIZ5;E9PKD3;E9PIR7;F8W809;A0A087WSW9;A0A182DWI3;A0A087WSY9;Q16881-5;Q16881-2;Q16881-4;Q16881-3;Q16881-6;Q16881	E9PQI3;E9PLT3;E9PKI4;A0A0B4J225;E9PIZ5;E9PKD3;E9PIR7;F8W809;A0A087WSW9;A0A182DWI3;A0A087WSY9;Q16881-5;Q16881-2;Q16881-4;Q16881-3;Q16881-6;Q16881	TXNRD1	Thioredoxin reductase 1, cytoplasmic (Fragment);Thioredoxin reductase 1, cytoplasmic (Fragment);Thioredoxin reductase 1, cytoplasmic (Fragment);Thioredoxin reductase 1, cytoplasmic (Fragment);Thioredoxin reductase 1, cytoplasmic (Fragment);Thioredoxin redu	5.6134	28.3	0.0028315	1.8208						1.52356	0.00109737	2.95965	0	0	0	0	0	0	0	0	0										0	0	0	0	0	0	0	0	0	0	0	0	0	0
	1013	P04181;P04181-2	P04181;P04181-2	OAT	Ornithine aminotransferase, mitochondrial;Isoform 2 of Ornithine aminotransferase, mitochondrial	48.534	53.3	0	158.31		1.42385	0.000498116	3.30267		1.17199	0.00675082	2.17064	39.9	14.8	16.6	16	3	5	16	3	5	2.7319		3.302	1.26324		1.58446	36.417		52.934	13	0	4	13878000	2677800	11200000	1339900	0	1339900	61749000	15420000	46329000	19.1	0
	1579	Q13112	Q13112	CHAF1B	Chromatin assembly factor 1 subunit B	61.492	16.8	0	38.39		0.569124	0.0583281	1.23412		0.874461	0.0406064	1.39141	0	0	16.8	0	0	7	0	0	7			1.7671			0.569124			20.693	0	0	8	0	0	0	0	0	0	249520000	97588000	151930000	0	7
	1839	Q8TC07-2;Q8TC07-3;C9JA93;Q8TC07	Q8TC07-2;Q8TC07-3;C9JA93;Q8TC07	TBC1D15	Isoform 2 of TBC1 domain family member 15;Isoform 3 of TBC1 domain family member 15;TBC1 domain family member 15 (Fragment);TBC1 domain family member 15	77.394	11.1	0	16.141		0.0193225	0.438894	0.357641		1.25788	0.00407684	2.38968	0	0	5.9	0	0	3	0	0	3			1.336			0.0193225			32.806	0	0	3	0	0	0	0	0	0	31803000	13741000	18063000	4.3	2.2
	2261	Q9Y6D9-3;Q9Y6D9;C9JP81;C9JIR0;C9JPS1;C9JTA2;C9K086	Q9Y6D9-3;Q9Y6D9;C9JP81	MAD1L1	Isoform 2 of Mitotic spindle assembly checkpoint protein MAD1;Mitotic spindle assembly checkpoint protein MAD1;Mitotic spindle assembly checkpoint protein MAD1 (Fragment)	72.286	5.9	0	3.3207		0.569572	0.0579164	1.2372		1.47376	0.00132193	2.87879	0	0	1.6	0	0	1	0	0	1			1.5565			0.569572				0	0	1	0	0	0	0	0	0	68249000	20363000	47885000	0	0
	894	O43347;H0YHB7	O43347	MSI1	RNA-binding protein Musashi homolog 1	39.124	15.7	0	43.081		0.371179	0.139978	0.853939		0.591772	0.138936	0.857185	0	0	5.2	0	0	1	0	0	1			1.6044			0.371179				0	0	1	0	0	0	0	0	0	12713000	4747600	7965400	0	5.8
	90	A0A087X1G1;H7BYD0;Q16718-2;Q16718;F8WAS3;A0A087WXR5;C9IZN5	A0A087X1G1;H7BYD0;Q16718-2;Q16718;F8WAS3;A0A087WXR5;C9IZN5	NDUFA5	NADH dehydrogenase [ubiquinone] 1 alpha subcomplex subunit 5;NADH dehydrogenase [ubiquinone] 1 alpha subcomplex subunit 5 (Fragment);Isoform 2 of NADH dehydrogenase [ubiquinone] 1 alpha subcomplex subunit 5;NADH dehydrogenase [ubiquinone] 1 alpha subcomple	11.965	27.7	0	5.006		-1.76701	0.999938	2.70408e-05		1.47014	0.0013679	2.86394	0	0	9.9	0	0	1	0	0	1			0.32382			-1.76701				0	0	1	0	0	0	0	0	0	27440000	21195000	6244900	0	0
	2174	Q9UKA4	Q9UKA4	AKAP11	A-kinase anchor protein 11	210.51	4.9	0	19.14		0.378542	0.187088	0.727955		1.04271	0.0144197	1.84104	0	0.7	3.1	0	1	4	0	1	4		1.2326	2.7475		-0.320274	1.07736			22.014	0	1	2	0	0	0	228140	46626	181520	15534000	4794100	10740000	0	0.5
	1677	Q15750;Q15750-2	Q15750;Q15750-2	TAB1	TGF-beta-activated kinase 1 and MAP3K7-binding protein 1;Isoform 2 of TGF-beta-activated kinase 1 and MAP3K7-binding protein 1	54.643	28.4	0	60.393		0.316337	0.174542	0.7581		0.826603	0.0484155	1.31502	0	9.7	17.1	0	3	6	0	3	6		1.0948	1.5402		0.241386	0.391287		40.279	33.148	0	3	6	0	0	0	3004000	400380	2603700	124160000	39367000	84794000	0	16.5
	926	O60784-4;O60784;O60784-2;O60784-3;B0QY01;V9GYF4;B0QY02;V9GZ68;Q6UW50	O60784-4;O60784;O60784-2;O60784-3;B0QY01	TOM1	Isoform 4 of Target of Myb protein 1;Target of Myb protein 1;Isoform 2 of Target of Myb protein 1;Isoform 3 of Target of Myb protein 1;Target of Myb protein 1 (Fragment)	50.268	31.7	0	80.423		-0.382388	0.8246	0.0837565		1.23207	0.00478881	2.31977	0	0	26.3	0	0	7	0	0	7			0.96134			-0.382388			45.541	0	0	7	0	0	0	0	0	0	103440000	37592000	65852000	0	17.4
	818	M0R0Y2;P54920;M0R2M1;M0R213;M0R027;M0R058;M0R0I4;A0A087WZQ7;Q9H115-3;Q9H115-2;Q9H115	M0R0Y2;P54920;M0R2M1	NAPA	Alpha-soluble NSF attachment protein;Alpha-soluble NSF attachment protein;Alpha-soluble NSF attachment protein (Fragment)	29.163	30.5	0	12.588		1.55636	0.000804104	3.09469		1.45807	0.00148748	2.82755	30.5	0	14.8	5	0	3	5	0	3	2.4228		5.3537	0.990744		2.12197	46.086		89.022	4	0	3	3832500	1262400	2570100	0	0	0	51872000	7803600	44069000	10.9	0
	1776	Q7Z353-2;Q7Z353	Q7Z353-2;Q7Z353	HDX	Isoform 2 of Highly divergent homeobox;Highly divergent homeobox	70.224	5.9	0.00051046	2.3354						1.45027	0.00156247	2.80619	0	0	0	0	0	0	0	0	0										0	0	0	0	0	0	0	0	0	0	0	0	0	3.5
	46	A0A087WVP4;A0A087X1R1;P53814-5;P53814;P53814-6;A0A096LNK9;P53814-2;H7C372;C9JQZ8	A0A087WVP4;A0A087X1R1;P53814-5;P53814;P53814-6;A0A096LNK9;P53814-2	SMTN	Smoothelin;Smoothelin;Isoform B2 of Smoothelin;Smoothelin;Isoform B3 of Smoothelin;Smoothelin (Fragment);Isoform A of Smoothelin	104.84	5.3	0	19.486						0.688818	0.093246	1.03037	0	0	0	0	0	0	0	0	0										0	0	0	0	0	0	0	0	0	0	0	0	0	5.3
	353	C9J0I9;Q86WB0-2;Q86WB0	C9J0I9;Q86WB0-2;Q86WB0	ZC3HC1	Nuclear-interacting partner of ALK;Isoform 2 of Nuclear-interacting partner of ALK;Nuclear-interacting partner of ALK	50.562	9.2	0	26.048						0.969899	0.0200574	1.69772	0	0	0	0	0	0	0	0	0										0	0	0	0	0	0	0	0	0	0	0	0	0	9.2
	1738	Q5W0B1	Q5W0B1	RNF219	RING finger protein 219	81.116	9.8	0	8.9619		0.685974	0.0361998	1.44129		0.918283	0.0282947	1.54829	0	0	5.5	0	0	3	0	0	3			2.1319			0.685974			37.225	0	0	3	0	0	0	0	0	0	25797000	9418500	16379000	0	7.2
	950	O75558	O75558	STX11	Syntaxin-11	33.195	3.1	0.0082645	1.6374						-0.0739747	0.543222	0.265023	0	0	0	0	0	0	0	0	0										0	0	0	0	0	0	0	0	0	0	0	0	0	3.1
	209	A0A1W2PPT5;C9J2Y9;P30876;C9J4M6	A0A1W2PPT5;C9J2Y9;P30876;C9J4M6	POLR2B	DNA-directed RNA polymerase subunit beta;DNA-directed RNA polymerase subunit beta;DNA-directed RNA polymerase II subunit RPB2;DNA-directed RNA polymerase subunit beta	125.19	18.7	0	58.959		1.61929	0.00100925	2.996		0.872063	0.0351834	1.45366	0	2.5	13.4	0	2	10	0	2	10		12.612	1.9717		2.39672	0.841858			27.973	0	1	7	0	0	0	717300	8904.5	708390	176730000	61074000	115650000	0	7.4
	1268	P84074;P37235	P84074;P37235	HPCA;HPCAL1	Neuron-specific calcium-binding protein hippocalcin;Hippocalcin-like protein 1	22.427	8.8	0	7.9002		1.56898	0.000219989	3.6576		0.932028	0.0239796	1.62016	0	8.8	8.8	0	1	1	0	1	1		3.8082	3.6488		1.36107	1.77689				0	1	1	0	0	0	724840	55869	668970	25529000	4651600	20878000	0	8.8
	798	K7ESE9;Q9H6U6-6;Q9H6U6-2;Q9H6U6-7;Q9H6U6;Q9H6U6-3;Q9H6U6-8;K7EKB0;K7EJH7;K7EML5	K7ESE9;Q9H6U6-6;Q9H6U6-2;Q9H6U6-7;Q9H6U6;Q9H6U6-3;Q9H6U6-8;K7EKB0;K7EJH7;K7EML5	BCAS3	Breast carcinoma-amplified sequence 3;Isoform 6 of Breast carcinoma-amplified sequence 3;Isoform 1 of Breast carcinoma-amplified sequence 3;Isoform 5 of Breast carcinoma-amplified sequence 3;Breast carcinoma-amplified sequence 3;Isoform 3 of Breast carcino	75.795	3.6	0	65.766						0.395998	0.248396	0.604856	0	0	2	0	0	1	0	0	1										0	0	0	0	0	0	0	0	0	0	0	0	0	3.6
	1533	Q02952-3;Q02952-2;Q02952	Q02952-3;Q02952-2;Q02952	AKAP12	Isoform 3 of A-kinase anchor protein 12;Isoform 2 of A-kinase anchor protein 12;A-kinase anchor protein 12	180.99	3.7	0	14.963		0.993422	0.0230177	1.63794		0.424892	0.225398	0.647051	0.8	0	0.9	1	0	1	1	0	1	1.4033		4.5264	0.160153		1.82669			90.116	1	0	2	357620	110710	246900	0	0	0	7552800	1408800	6143900	0	2.9
	1065	P09493-4;P09493-10;P09493-3;A0A0S2Z4G6;P09493;P09493-9;H0YKP3;H0YKZ6;A0A087WTJ7	P09493-4;P09493-10;P09493-3;A0A0S2Z4G6;P09493;P09493-9;H0YKP3	TPM1	Isoform 4 of Tropomyosin alpha-1 chain;Isoform 10 of Tropomyosin alpha-1 chain;Isoform 3 of Tropomyosin alpha-1 chain;Tropomyosin 1 (Alpha), isoform CRA_o (Fragment);Tropomyosin alpha-1 chain;Isoform 9 of Tropomyosin alpha-1 chain;Tropomyosin alpha-1 chain	32.847	46.1	0	10.021		1.01822	0.0297234	1.5269		1.30844	0.00275891	2.55926	4.6	21.8	25	1	5	10	0	1	0		1.5866	4.2832		0.0775798	1.95885		43.518	131.55	0	2	2	0	0	0	1236200	207820	1028400	106780000	22672000	84109000	9.5	30.6
	999	P00387-2;P00387;P00387-3;B1AHF3	P00387-2;P00387;P00387-3;B1AHF3	CYB5R3	Isoform 2 of NADH-cytochrome b5 reductase 3;NADH-cytochrome b5 reductase 3;Isoform 3 of NADH-cytochrome b5 reductase 3;NADH-cytochrome b5 reductase 3 (Fragment)	31.628	12.9	0	39.757		0.5276	0.0686507	1.16336		0.648115	0.0928585	1.03218	0	6.8	12.9	0	1	2	0	1	2			1.6977			0.5276			17.026	0	0	2	0	0	0	1378000	0	1378000	46819000	9751500	37067000	0	6.8
	943	O75436;S4R3Q6;O75436-2	O75436;S4R3Q6;O75436-2	VPS26A	Vacuolar protein sorting-associated protein 26A;Vacuolar protein sorting-associated protein 26A;Isoform 2 of Vacuolar protein sorting-associated protein 26A	38.169	10.1	0	29.75						1.28684	0.00306661	2.51334	0	0	0	0	0	0	0	0	0										0	0	0	0	0	0	0	0	0	0	0	0	0	4.6
	1709	Q562R1	Q562R1	ACTBL2	Beta-actin-like protein 2	42.003	35.4	0	16.293		-4.29524	1	2.58476e-09		0.782139	0.0492981	1.30717	10.9	23.7	15.4	4	6	9	0	2	0		0.045015			-4.29524					0	1	0	0	0	0	1524700	925400	599310	0	0	0	10.9	18.9
	653	H0Y586	H0Y586	PSMA7	Proteasome endopeptidase complex (Fragment)	21.103	80.7	0	3.2962		-1.0456	0.991322	0.00378505		-0.19125	0.60325	0.219502	54.5	61.5	80.7	9	14	27	0	0	1			0.45516			-1.0456				0	0	1	0	0	0	0	0	0	44592000	26676000	17916000	51.9	80.7
	2235	Q9Y3Z3;Q9Y3Z3-4;A0A2R8YCS7;Q9Y3Z3-3;A0A2R8YD90;A0A2R8YF51;A0A2R8Y5D2;A0A2R8Y586;A0A2R8YG48;A0A2R8Y7R5;A0A2R8Y755;A0A2R8YDI8;A0A2R8Y6J9;A0A2R8YFV6;A0A2R8YF18	Q9Y3Z3;Q9Y3Z3-4;A0A2R8YCS7;Q9Y3Z3-3;A0A2R8YD90	SAMHD1	Deoxynucleoside triphosphate triphosphohydrolase SAMHD1;Isoform 4 of Deoxynucleoside triphosphate triphosphohydrolase SAMHD1;Deoxynucleoside triphosphate triphosphohydrolase SAMHD1;Isoform 3 of Deoxynucleoside triphosphate triphosphohydrolase SAMHD1;Deoxyn	72.2	31.3	0	96.095		0.751299	0.0246846	1.60757		0.679086	0.0756661	1.1211	0	0	29.6	0	0	15	0	0	15			1.5742			0.751299			51.911	0	0	14	0	0	0	0	0	0	631100000	162620000	468480000	2.1	4
	1495	P67809;H0Y449;C9J5V9;Q9Y2T7	P67809;H0Y449;C9J5V9	YBX1	Nuclease-sensitive element-binding protein 1;Nuclease-sensitive element-binding protein 1 (Fragment);Nuclease-sensitive element-binding protein 1 (Fragment)	35.924	60.2	0	323.31		-0.570165	0.920215	0.0361107		0.851046	0.0332936	1.47764	0	11.1	36.1	0	2	8	0	1	5		0.98909	0.7609		-0.674562	-0.465767		43.091	59.011	0	2	8	0	0	0	1773500	359820	1413700	112990000	54870000	58117000	0	30.9
	1190	P26885	P26885	FKBP2	Peptidyl-prolyl cis-trans isomerase FKBP2	15.649	9.2	0	3.98		0.10501	0.357593	0.446611		0.532156	0.141482	0.849298	0	8.5	8.5	0	1	1	0	1	1		1.0991	1.1418		0.345315	-0.135294				0	1	1	0	0	0	1020300	138200	882050	29852000	10852000	19000000	0	9.2
	2002	Q9BW83;Q9BW83-2;H0Y6C7;F5GZ09;B1AH58	Q9BW83;Q9BW83-2;H0Y6C7;F5GZ09	IFT27	Intraflagellar transport protein 27 homolog;Isoform 2 of Intraflagellar transport protein 27 homolog;Intraflagellar transport protein 27 homolog (Fragment);Intraflagellar transport protein 27 homolog (Fragment)	20.48	30.1	0	9.8997		-0.713229	0.867765	0.0615979		0.408687	0.225058	0.647706	14.5	7	0	2	1	0	2	1	0	0.3454	1.4912		-1.86324	0.436784		6.0006			2	1	0	1017800	745090	272660	1044600	139000	905610	0	0	0	8.6	7
	9	A0A075B6T1;Q9C0C7-4;Q9C0C7-2;Q9C0C7-3;Q9C0C7;Q9C0C7-5;Q9C0C7-6;H0YE34;E9PL55	A0A075B6T1;Q9C0C7-4;Q9C0C7-2;Q9C0C7-3;Q9C0C7;Q9C0C7-5;Q9C0C7-6	AMBRA1	Activating molecule in BECN1-regulated autophagy protein 1;Isoform 4 of Activating molecule in BECN1-regulated autophagy protein 1;Isoform 2 of Activating molecule in BECN1-regulated autophagy protein 1;Isoform 3 of Activating molecule in BECN1-regulated a	129.6	11.7	0	15.436		0.552269	0.0624092	1.20475		1.23109	0.00410097	2.38711	0	0	6.8	0	0	5	0	0	5			1.8414			0.552269			79.604	0	0	5	0	0	0	0	0	0	51967000	11976000	39991000	0	4.2
	263	A6NHL2-2;A6NHL2	A6NHL2-2;A6NHL2	TUBAL3	Isoform 2 of Tubulin alpha chain-like 3;Tubulin alpha chain-like 3	45.517	13.1	0	59.465		1.39451	0.0131923	1.87968		1.22287	0.00429739	2.3668	5.2	9.1	13.1	3	3	6	0	1	1		3.4947	1.3307		2.51722	0.271801				0	1	1	0	0	0	2710300	94981	2615300	40194000	13579000	26615000	7.4	10.8
	105	A0A0A0MQS1;Q53H96;Q53H96-2;B5MD87;F8WEI0	A0A0A0MQS1;Q53H96;Q53H96-2	PYCRL	Pyrroline-5-carboxylate reductase;Pyrroline-5-carboxylate reductase 3;Isoform 2 of Pyrroline-5-carboxylate reductase 3	29.892	33.2	0	20.375		0.182819	0.275639	0.559659		1.03867	0.011272	1.948	0	3.8	25.9	0	1	6	0	1	6		1.3139	1.4737		-0.0533078	0.418947			22.278	0	1	6	0	0	0	452800	94624	358170	413950000	135010000	278940000	0	7
	1396	P55084-2;P55084;B5MD38;F5GZQ3;C9JEY0;C9JE81	P55084-2;P55084;B5MD38;F5GZQ3	HADHB	Isoform 2 of Trifunctional enzyme subunit beta, mitochondrial;Trifunctional enzyme subunit beta, mitochondrial;Trifunctional enzyme subunit beta, mitochondrial;Trifunctional enzyme subunit beta, mitochondrial	48.879	11.7	0	5.5259		1.1638	0.00220647	2.6563		1.20336	0.00462978	2.33444	0	0	9.7	0	0	3	0	0	3			2.6639			1.1638			15.942	0	0	2	0	0	0	0	0	0	40234000	9614800	30619000	0	0
	1225	P31150;G5E9U5	P31150	GDI1	Rab GDP dissociation inhibitor alpha	50.582	15.4	0	5.4907		0.475525	0.0880203	1.05542		0.283567	0.305804	0.514557	2.2	0	12.5	1	0	4	0	0	2			1.6879			0.475525			29.865	0	0	2	0	0	0	0	0	0	33037000	9215600	23822000	2.2	9.6
	207	A0A1W2PQT3;A0A1W2PPH1;A0A1W2PQH3;A0A1W2PQY8;P23368;A0A1W2PQ37;A0A1W2PQF8;A0A1W2PR68;P23368-2	A0A1W2PQT3;A0A1W2PPH1;A0A1W2PQH3;A0A1W2PQY8;P23368;A0A1W2PQ37;A0A1W2PQF8;A0A1W2PR68;P23368-2	ME2	Malic enzyme;Malic enzyme;Malic enzyme;Malic enzyme;NAD-dependent malic enzyme, mitochondrial;Malic enzyme;Malic enzyme;Malic enzyme;Isoform 2 of NAD-dependent malic enzyme, mitochondrial	59.787	9.9	0	31.513		0.757351	0.0239173	1.62129		1.07199	0.00943716	2.02516	8.4	0	0	3	0	0	3	0	0	2.0218			0.757351			75.803			2	0	0	884310	227730	656580	0	0	0	0	0	0	2.2	0
	1815	Q8N0Z6;H9KV81	Q8N0Z6;H9KV81	TTC5	Tetratricopeptide repeat protein 5;Tetratricopeptide repeat protein 5	48.927	15	0	13.789		1.01796	0.005304	2.2754		0.762215	0.0516166	1.28721	0	0	8.9	0	0	3	0	0	3			1.9598			1.01796			33.772	0	0	3	0	0	0	0	0	0	76904000	20071000	56833000	0	5.5
	447	D6RGZ2;Q96J01-2;Q96J01	D6RGZ2;Q96J01-2;Q96J01	THOC3	THO complex subunit 3;Isoform 2 of THO complex subunit 3;THO complex subunit 3	11.062	19	0.00050531	2.2527		0.760341	0.0486071	1.3133		1.18984	0.0051177	2.29093	0	9.5	19	0	1	2	0	1	2		0.73476	3.036		0.0738653	1.44682				0	1	1	0	0	0	1549500	352700	1196800	26065000	5558300	20507000	0	0
	221	A0A2C9F2P4;A0A286YFF7;P50897-2;P50897;E9PSE5;E9PIA8;A0A286YFL6;Q5T0S4;A0A286YFE3;A0A286YFL8	A0A2C9F2P4;A0A286YFF7;P50897-2;P50897;E9PSE5;E9PIA8	PPT1	Palmitoyl-protein thioesterase 1;Palmitoyl-protein thioesterase 1;Isoform 2 of Palmitoyl-protein thioesterase 1;Palmitoyl-protein thioesterase 1;Palmitoyl-protein thioesterase 1;Palmitoyl-protein thioesterase 1 (Fragment)	34.136	9.5	0	14.711		-0.589087	0.92792	0.0324895		0.420117	0.218645	0.660261	4.9	0	9.5	1	0	2	1	0	2	0.81928		0.78544	-0.643014		-0.535161			22.626	1	0	2	389490	200240	189250	0	0	0	44681000	17713000	26968000	4.9	0
	914	O60220	O60220	TIMM8A	Mitochondrial import inner membrane translocase subunit Tim8 A	10.998	28.9	0	15.67		1.07741	0.00387112	2.41216		1.60575	0.00140308	2.85292	11.3	0	28.9	1	0	2	1	0	2	2.4529		2.2914	0.967326		1.18749			31.146	1	0	2	262700	49470	213230	0	0	0	77757000	19417000	58340000	0	28.9
	1600	Q13416;C9JK08;B8ZZ80	Q13416;C9JK08;B8ZZ80	ORC2	Origin recognition complex subunit 2;Origin recognition complex subunit 2 (Fragment);Origin recognition complex subunit 2 (Fragment)	65.971	4.5	0	3.2692						0.985817	0.0146444	1.83433	0	0	0	0	0	0	0	0	0										0	0	0	0	0	0	0	0	0	0	0	0	0	4.5
	146	G5E965;H0Y882;A0A0B4J2F3;Q9H334-6;Q9H334-3;Q9H334-7;Q9H334;Q9H334-4;C9J0F0;Q9H334-8	G5E965;H0Y882;A0A0B4J2F3;Q9H334-6;Q9H334-3;Q9H334-7;Q9H334;Q9H334-4;C9J0F0;Q9H334-8	FOXP1	Forkhead box P1, isoform CRA_f;Forkhead box protein P1 (Fragment);Forkhead box protein P1;Isoform 6 of Forkhead box protein P1;Isoform 3 of Forkhead box protein P1;Isoform 7 of Forkhead box protein P1;Forkhead box protein P1;Isoform 4 of Forkhead box prote	63.217	7.8	0	3.7114						-0.518367	0.73607	0.133081	0	0	0	0	0	0	0	0	0										0	0	0	0	0	0	0	0	0	0	0	0	0	2.8
	370	C9JFM5;Q12846-2;Q12846	C9JFM5;Q12846-2;Q12846	STX4	Syntaxin-4 (Fragment);Isoform 2 of Syntaxin-4;Syntaxin-4	19.782	10.9	0	3.0735						1.17748	0.00554956	2.25574	0	0	0	0	0	0	0	0	0										0	0	0	0	0	0	0	0	0	0	0	0	0	10.9
	506	E9PDE8;O95757;D6RJ96	E9PDE8;O95757;D6RJ96	HSPA4L	Heat shock 70 kDa protein 4L;Heat shock 70 kDa protein 4L;Heat shock 70 kDa protein 4L (Fragment)	91.953	16.1	0	14.119		1.40368	0.000533404	3.27294		1.25865	0.00370363	2.43137	5.4	3.8	11.4	3	2	8	1	1	6			3.2722			1.40368			122.17	0	0	6	70421	0	70421	268050	0	268050	118050000	43978000	74074000	3.4	7.6
	1234	P31947-2;P31947	P31947-2;P31947	SFN	Isoform 2 of 14-3-3 protein sigma;14-3-3 protein sigma	24.336	12	0.0082759	1.646		0.905498	0.0100581	1.99748		1.86195	0.000981277	3.00821	3.7	0	12	1	0	3	0	0	1			1.6435			0.905498			160.99	0	0	2	0	0	0	0	0	0	1413500000	416220000	997240000	8.3	12
	1577	Q13045-2;Q13045;Q13045-3;J3KS54;J3QQU5;J3QLR6;J3QQQ2	Q13045-2;Q13045;Q13045-3	FLII	Isoform 2 of Protein flightless-1 homolog;Protein flightless-1 homolog;Isoform 3 of Protein flightless-1 homolog	138.49	6.2	0	13.82		-1.06058	0.992288	0.00336206		1.16072	0.0060676	2.21698	0	0	3.5	0	0	3	0	0	3			0.61469			-1.06058			88.544	0	0	2	0	0	0	0	0	0	29098000	14086000	15012000	0	1.6
	444	D6RE83;P09936;D6R974;D6R956;D6RF53	D6RE83;P09936;D6R974;D6R956;D6RF53	UCHL1	Ubiquitin carboxyl-terminal hydrolase;Ubiquitin carboxyl-terminal hydrolase isozyme L1;Ubiquitin carboxyl-terminal hydrolase;Ubiquitin carboxyl-terminal hydrolase;Ubiquitin carboxyl-terminal hydrolase (Fragment)	23.174	22.7	0	6.8743		1.17001	0.00208476	2.68094		0.884487	0.0254196	1.59483	0	0	18.8	0	0	3	0	0	3			2.1359			1.17001			53.688	0	0	3	0	0	0	0	0	0	71546000	18330000	53216000	0	15.5
	766	J3KTF8;J3QQX2;P52565;J3KRE2;J3KRY1;P52565-2;J3KS60	J3KTF8;J3QQX2;P52565;J3KRE2;J3KRY1;P52565-2	ARHGDIA	Rho GDP-dissociation inhibitor 1 (Fragment);Rho GDP-dissociation inhibitor 1;Rho GDP-dissociation inhibitor 1;Rho GDP-dissociation inhibitor 1;Rho GDP-dissociation inhibitor 1 (Fragment);Isoform 2 of Rho GDP-dissociation inhibitor 1	21.517	29.5	0	43.838		0.586255	0.0537748	1.26942		0.526335	0.140205	0.853235	16.1	0	7.8	2	0	1	2	0	1	1.7935		1.8775	0.466563		0.705948				1	0	1	823990	186460	637520	0	0	0	15344000	2987500	12356000	15	0
	1520	Q00587-2;Q00587;B0QYC6;B0QYC7;B0QYC8	Q00587-2;Q00587	CDC42EP1	Isoform 2 of Cdc42 effector protein 1;Cdc42 effector protein 1	39.686	24.7	0	23.056		1.00199	0.00567392	2.24612		1.01106	0.0129627	1.8873	0	5.2	17.2	0	1	4	0	1	4			2.1989			1.00199			16.962	0	0	4	0	0	0	0	0	0	86533000	28449000	58085000	0	11.2
	1366	P51970	P51970	NDUFA8	NADH dehydrogenase [ubiquinone] 1 alpha subcomplex subunit 8	20.105	9.9	0	2.9621		1.8755	1.74026e-05	4.75939		1.13444	0.00688652	2.162	0	0	5.8	0	0	1	0	0	1			4.5031			1.8755				0	0	1	0	0	0	0	0	0	15875000	2660500	13215000	0	4.1
	2136	Q9P1Y5;Q9P1Y5-2	Q9P1Y5;Q9P1Y5-2	CAMSAP3	Calmodulin-regulated spectrin-associated protein 3;Isoform 2 of Calmodulin-regulated spectrin-associated protein 3	134.75	6.6	0	43.671		-0.0542312	0.519731	0.284222		0.576226	0.109211	0.961735	0	1.7	5.1	0	1	5	0	1	5		0.69007	1.2925		-0.275559	0.167097			45.307	0	1	4	0	0	0	1072700	202110	870620	57059000	17697000	39362000	0	3.8
	2187	Q9ULX6-2;Q9ULX6;V9GZ50;M0R1Y5;M0QYT7;M0R010	Q9ULX6-2;Q9ULX6;V9GZ50	AKAP8L	Isoform 2 of A-kinase anchor protein 8-like;A-kinase anchor protein 8-like;A kinase (PRKA) anchor protein 8-like, isoform CRA_c	65.22	13.8	0	38.357		-0.0660119	0.533834	0.272594		1.00505	0.0130148	1.88556	0	0	7.4	0	0	5	0	0	5			1.0231			-0.0660119			32.807	0	0	5	0	0	0	0	0	0	327190000	216980000	110200000	0	10.4
	1379	P53597;H7C233	P53597	SUCLG1	Succinate--CoA ligase [ADP/GDP-forming] subunit alpha, mitochondrial	36.249	22.3	0	19.799		0.39025	0.22117	0.655274		0.500545	0.153055	0.815153	16.8	0	13.3	4	0	4	4	0	4	3.0963		0.86158	1.23231		-0.451813	51.647		113.55	4	0	6	3513900	956440	2557500	0	0	0	229080000	92207000	136880000	4.6	0
	2257	Q9Y617-2;Q9Y617	Q9Y617-2;Q9Y617	PSAT1	Isoform 2 of Phosphoserine aminotransferase;Phosphoserine aminotransferase	35.188	15.7	0	6.5074		-0.179959	0.661995	0.179145		0.39737	0.216639	0.664263	3.1	4	2.2	1	1	1	1	1	1	1.1597		1.0376	-0.0592768		-0.300641				1	0	1	513400	177850	335550	318810	0	318810	11553000	5785700	5767500	3.1	2.2
	1054	P07954-2;P07954	P07954-2;P07954	FH	Isoform Cytoplasmic of Fumarate hydratase, mitochondrial;Fumarate hydratase, mitochondrial	50.212	14.3	0	28.894		0.689647	0.0557532	1.25373		0.581996	0.106221	0.973791	14.3	0	3	4	0	1	4	0	1	3.0507		1.2827	1.234		0.145298	10.471			2	0	1	1975500	376320	1599200	0	0	0	15167000	5841400	9325200	3	3
	522	E9PIM8;E9PKW0;E9PMR8;E9PRT0;E9PSB9;E9PR06;Q9NQC8;Q9NQC8-2	E9PIM8;E9PKW0;E9PMR8;E9PRT0;E9PSB9;E9PR06;Q9NQC8;Q9NQC8-2	IFT46	Intraflagellar transport protein 46 homolog (Fragment);Intraflagellar transport protein 46 homolog (Fragment);Intraflagellar transport protein 46 homolog (Fragment);Intraflagellar transport protein 46 homolog (Fragment);Intraflagellar transport protein 46	6.8566	14.8	0.0042353	1.7969		-1.33209	0.998633	0.000594018		1.10514	0.00807599	2.0928	0	0	14.8	0	0	1	0	0	1			0.44714			-1.33209				0	0	1	0	0	0	0	0	0	47426000	18611000	28815000	0	14.8
	2124	Q9NYJ8;Q9NYJ8-2;A0A1B0GV57;U3KQR0	Q9NYJ8;Q9NYJ8-2;A0A1B0GV57	TAB2	TGF-beta-activated kinase 1 and MAP3K7-binding protein 2;Isoform 2 of TGF-beta-activated kinase 1 and MAP3K7-binding protein 2;TGF-beta-activated kinase 1 and MAP3K7-binding protein 2	76.493	15.3	0	75.807		0.722547	0.0296357	1.52819		0.240331	0.334148	0.476061	0	0	2.2	0	0	1	0	0	1			2.0396			0.722547				0	0	1	0	0	0	0	0	0	8082600	2322800	5759800	0	13.7
	502	E9PBT8;J3KQJ1;Q8NBJ7-2;Q8NBJ7;J3QT17;A8MXB9;Q8NBJ7-5;C9JL30;C9J660;F8WEX5;E9PG02;H7C3B2;F8WA42;Q8NBJ7-3	E9PBT8;J3KQJ1;Q8NBJ7-2;Q8NBJ7;J3QT17;A8MXB9;Q8NBJ7-5;C9JL30;C9J660	SUMF2	Inactive C-alpha-formylglycine-generating enzyme 2;Inactive C-alpha-formylglycine-generating enzyme 2;Isoform 2 of Inactive C-alpha-formylglycine-generating enzyme 2;Inactive C-alpha-formylglycine-generating enzyme 2;Inactive C-alpha-formylglycine-generati	25.829	22.4	0	8.9713		0.317923	0.167777	0.775267		0.590374	0.0985825	1.0062	18.1	0	6.5	3	0	1	3	0	1	1.431		1.7044	0.204673		0.431173	10.973			3	0	1	1330900	500870	829990	0	0	0	16883000	4671400	12212000	6.5	6.5
	1526	Q01658	Q01658	DR1	Protein Dr1	19.443	17.6	0	5.8227		0.0111941	0.44714	0.349557		0.778319	0.0425308	1.3713	0	11.9	11.9	0	1	1	0	1	1		1.9511			0.0111941					0	1	0	0	0	0	486600	67702	418900	11558000	0	11558000	0	17.6
	1086	P11413;P11413-3;P11413-2;E9PD92;E7EM57;E7EUI8	P11413;P11413-3;P11413-2;E9PD92;E7EM57;E7EUI8	G6PD	Glucose-6-phosphate 1-dehydrogenase;Isoform 3 of Glucose-6-phosphate 1-dehydrogenase;Isoform Long of Glucose-6-phosphate 1-dehydrogenase;Glucose-6-phosphate 1-dehydrogenase (Fragment);Glucose-6-phosphate 1-dehydrogenase (Fragment);Glucose-6-phosphate 1-deh	59.256	6.8	0	24.469		1.66459	0.000251373	3.59968		1.06627	0.00969221	2.01358	1.7	0	6.8	1	0	3	1	0	3	5.2805		2.9148	2.18187		1.14731				1	0	1	194470	21477	172990	0	0	0	11055000	1555200	9500000	3.1	3.1
	862	O14744-5;O14744-3	O14744-5;O14744-3	PRMT5	Isoform 5 of Protein arginine N-methyltransferase 5;Isoform 3 of Protein arginine N-methyltransferase 5	67.673	53.5	0	25.928		0.343934	0.15583	0.807349		0.0354119	0.475583	0.322774	35.1	34.9	39.8	17	14	25	0	1	1		0.92205			0.343934					0	1	0	0	0	0	1407300	221830	1185400	0	0	0	35.1	33.4
	222	H7C3F5;A0A2H2FJL5;B7Z6J7;O75175;A0A0G2JNJ7;H7C148;A0A2R8Y6N5;A0A2R8Y691;A0A2R8Y4W0;A0A2R8Y7Z8;H0Y5X7	H7C3F5;A0A2H2FJL5;B7Z6J7;O75175;A0A0G2JNJ7;H7C148	CNOT3	CCR4-NOT transcription complex subunit 3;CCR4-NOT transcription complex subunit 3;cDNA FLJ61662, highly similar to CCR4-NOT transcription complex subunit 3;CCR4-NOT transcription complex subunit 3;CCR4-NOT transcription complex subunit 3 (Fragment);CCR4-NO	58.866	9.1	0	7.804		-0.691104	0.954375	0.0202808		1.10766	0.0079626	2.09895	0	5.8	5.8	0	2	3	0	2	3		0.67085	0.66193		-0.637551	-0.744656		138.97	59.571	0	2	2	0	0	0	2149500	1082900	1066600	65744000	33453000	32291000	0	2.5
	2258	Q9Y657;Q5JUX0	Q9Y657	SPIN1	Spindlin-1	29.6	31.3	0	12.762		-0.58141	0.915902	0.0381511		0.07842	0.449957	0.346829	5	0	9.9	1	0	2	1	0	2	0.61143		1.1416	-0.880528		-0.282292			25.76	1	0	3	445670	253030	192640	0	0	0	49738000	17842000	31896000	6.5	5
	457	E5RGX5;Q93045;Q93045-2	E5RGX5;Q93045;Q93045-2	STMN2	Stathmin;Stathmin-2;Isoform 2 of Stathmin-2	19.574	11.9	0	21.783		-0.57778	0.890113	0.0505548		-0.548648	0.755157	0.121963	11.3	0	11.3	2	0	2	1	0	1	0.58439		0.89162	-1.1548		-0.000759113				1	0	1	2588000	1425100	1162900	0	0	0	54006000	17532000	36474000	0	11.9
	547	E9PQI5;E9PQ80;E9PSI1;Q9BY43;Q9BY43-2	E9PQI5;E9PQ80;E9PSI1;Q9BY43;Q9BY43-2	CHMP4A	Charged multivesicular body protein 4a;Charged multivesicular body protein 4a (Fragment);Transmembrane 9 superfamily member;Charged multivesicular body protein 4a;Isoform 2 of Charged multivesicular body protein 4a	18.845	8.4	0	4.8725						0.222431	0.342566	0.465256	8.4	0	0	1	0	0	1	0	0										0	0	0	119730	0	119730	0	0	0	0	0	0	0	8.4
	1001	P00492	P00492	HPRT1	Hypoxanthine-guanine phosphoribosyltransferase	24.579	17	0	5.4907		1.3954	0.000582993	3.23434		1.04572	0.0103947	1.98319	11.9	0	5	2	0	1	2	0	1			3.0543			1.3954				0	0	1	304120	230900	73217	0	0	0	18452000	3348300	15104000	6	5
	1553	Q07960;H0YE29;E9PNR6	Q07960;H0YE29	ARHGAP1	Rho GTPase-activating protein 1;Rho GTPase-activating protein 1 (Fragment)	50.435	16.9	0	30.965		0.420868	0.111786	0.951612		1.03411	0.0109433	1.96085	0	4.1	9.8	0	1	3	0	1	3		0.95942	0.86513		0.375867	0.46587			45.428	0	1	4	0	0	0	1347800	228680	1119100	67100000	30076000	37024000	0	4.1
	1129	P17174-2;P17174	P17174-2;P17174	GOT1	Isoform 2 of Aspartate aminotransferase, cytoplasmic;Aspartate aminotransferase, cytoplasmic	44.147	5.4	0	4.074						0.81941	0.0323268	1.49044	0	0	0	0	0	0	0	0	0										0	0	0	0	0	0	0	0	0	0	0	0	0	5.4
	724	H7C342;J3KQ18;P30046	H7C342;J3KQ18;P30046	DDT	D-dopachrome decarboxylase (Fragment);D-dopachrome decarboxylase;D-dopachrome decarboxylase	5.5895	38	0	2.5753		0.443018	0.102705	0.988409		1.02806	0.0114149	1.94253	0	0	38	0	0	2	0	0	2			1.7738			0.443018			32.708	0	0	2	0	0	0	0	0	0	20291000	7114900	13176000	0	0
	35	A0A087WUL2	A0A087WUL2	PSMB3	Proteasome subunit beta type-3 (Fragment)	16.161	76.6	0.0086482	1.5958		-1.0031	0.988884	0.00485466		1.02806	0.011272	1.948	50.3	66.2	76.6	9	12	19	0	0	1			0.60447			-1.0031				0	0	1	0	0	0	0	0	0	19692000	11577000	8114900	50.3	67.6
	1968	Q9BR76;A0A087WW53;F5H390	Q9BR76	CORO1B	Coronin-1B	54.234	12.9	0	28.964		0.236455	0.241546	0.617001		0.347432	0.238859	0.621858	0	3.3	12.9	0	1	3	0	1	3		1.8182	1.2931		0.410242	0.0626693			60.41	0	1	2	0	0	0	827800	127460	700340	45667000	12747000	32920000	0	3.3
	670	H0YFD6;P40939;A0A2R8Y4F5;A0A2R8YG21;A0A2R8Y688	H0YFD6;P40939;A0A2R8Y4F5;A0A2R8YG21;A0A2R8Y688	HADHA	Trifunctional enzyme subunit alpha, mitochondrial;Trifunctional enzyme subunit alpha, mitochondrial;Trifunctional enzyme subunit alpha, mitochondrial;Trifunctional enzyme subunit alpha, mitochondrial;Trifunctional enzyme subunit alpha, mitochondrial	86.371	19.9	0	102.33		0.764535	0.0230177	1.63794		0.715348	0.0560539	1.25139	6.8	0	14.3	4	0	8	4	0	8	2.0063		1.8037	0.752902		0.776168	31.732		27.597	2	0	10	833650	194360	639290	0	0	0	193280000	51999000	141280000	0	1.9
	1910	Q96EQ0;D6RFW1	Q96EQ0;D6RFW1	SGTB	Small glutamine-rich tetratricopeptide repeat-containing protein beta;Small glutamine-rich tetratricopeptide repeat-containing protein beta (Fragment)	33.429	19.1	0	38.462		1.18653	0.00181382	2.74141		1.07853	0.00898127	2.04666	0	0	15.1	0	0	3	0	0	3			2.7593			1.18653			38.633	0	0	3	0	0	0	0	0	0	41890000	8932900	32957000	0	15.8
	58	A0A087WXK8;Q9H4H8-2;Q9H4H8	A0A087WXK8;Q9H4H8-2;Q9H4H8	FAM83D	Chromosome 20 open reading frame 129;Isoform 2 of Protein FAM83D;Protein FAM83D	67.664	3.4	0	2.6663		0.692447	0.0347191	1.45943		0.604002	0.0862508	1.06424	0	0	2	0	0	1	0	0	1			1.98			0.692447				0	0	1	0	0	0	0	0	0	15300000	4604400	10695000	0	2
	2111	Q9NWU2	Q9NWU2	GID8	Glucose-induced degradation protein 8 homolog	26.748	16.2	0	133.78		0.382288	0.133426	0.874761		0.964883	0.0157438	1.80289	0	10.5	10.5	0	1	1	0	1	1			1.4365			0.382288				0	0	1	0	0	0	293810	0	293810	40175000	12326000	27849000	0	16.2
	898	O43399;O43399-5;O43399-7;A0A087WYR3;A0A087WZ51	O43399;O43399-5;O43399-7;A0A087WYR3	TPD52L2	Tumor protein D54;Isoform 5 of Tumor protein D54;Isoform 7 of Tumor protein D54;Tumor protein D54	22.237	66	0	8.0111		0.285023	0.196458	0.70673		1.14673	0.00658373	2.18153	5.3	6.8	44.7	1	1	6	0	0	1			1.247			0.285023			1.9019	0	0	2	0	0	0	0	0	0	64822000	22824000	41998000	12.1	49.5
	1087	P11441;Q5HY81;F8WB70	P11441;Q5HY81	UBL4A	Ubiquitin-like protein 4A;Ubiquitin-like protein 4A	17.776	70.1	0	42.379		0.0132239	0.444664	0.351968		0.184829	0.364895	0.437832	0	9.6	70.1	0	1	11	0	1	11			1.0649			0.0132239			39.037	0	0	10	0	0	0	0	0	0	508050000	199150000	308910000	7.6	53.5
	971	O95071-2;O95071;E7EMW7;E7ET84;E5RFK7;H0YBB4;H0YAV7	O95071-2;O95071;E7EMW7	UBR5	Isoform 2 of E3 ubiquitin-protein ligase UBR5;E3 ubiquitin-protein ligase UBR5;E3 ubiquitin-protein ligase UBR5	309.22	13.8	0	200.25		0.470264	0.137771	0.860843		0.602063	0.0864351	1.06331	0	0.8	6.8	0	1	15	0	1	15		1.4714	1.0773		1.08723	-0.146699			41.477	0	1	14	0	0	0	1578300	169130	1409200	334340000	131140000	203200000	0	6.1
	1905	Q96DF8;F8WEF8	Q96DF8	DGCR14	Splicing factor ESS-2 homolog	52.567	11.3	0	12.721		-0.107835	0.576306	0.239347		0.695929	0.0597238	1.22385	0	0	4.8	0	0	2	0	0	2			1.121			-0.107835			53.062	0	0	2	0	0	0	0	0	0	40213000	14424000	25789000	0	9
	229	A0A2R8Y7M3;A0A2R8Y5S7;P35241;P35241-5;P35241-4;A0A2R8Y5P0;E9PQ82;E9PNV3;P35241-3;P35241-2	A0A2R8Y7M3;A0A2R8Y5S7;P35241;P35241-5;P35241-4	RDX	Radixin;Radixin;Radixin;Isoform 5 of Radixin;Isoform 4 of Radixin	62.93	19.9	0	16.795		-0.88861	0.981657	0.00804013		0.987337	0.0138136	1.85969	5.1	1.7	16.5	3	1	7	0	0	2			0.71562			-0.88861			43.231	0	0	2	0	0	0	0	0	0	14012000	7823400	6188200	3.7	7.3
	569	F5H0C8;P09104-2;P09104;F5H1C3	F5H0C8;P09104-2;P09104;F5H1C3	ENO2	Gamma-enolase;Isoform 2 of Gamma-enolase;Gamma-enolase;Gamma-enolase (Fragment)	34.762	16.8	0	6.5058		0.80071	0.0262682	1.58057		0.980772	0.0144757	1.83936	12.7	16.8	16.8	2	3	3	0	1	1		0.87961	2.5028		0.386325	1.21509				0	1	1	0	0	0	3560800	726720	2834100	74804000	14060000	60744000	12.7	12.7
	1801	Q9BRT8-2;Q9BRT8;Q8IUF1;A0A0B4J1T6;A0A087WTC0;F8WEG4;A0A087WZQ3;F8WEU0;F2Z2T4;A0A087X140;A0A0B4J2F1;A0A0A6YYH9;C9J3G2;Q9BRT8-4;Q5JTY5-2;Q9BRT8-3;Q5RIA9;Q5JTY5;Q4V339;Q5RIB5;A0A087X1C0;Q5JTY2;Q5RIB3;H0Y857;Q6NVZ8;A0A0B4J2E3;E7EUZ7;A0A087WYD2;A0A087WWG3;Q5RIB0;H0Y5V3;A0A0A0MRU4;Q5RIA9-3	Q9BRT8-2;Q9BRT8;Q8IUF1;A0A0B4J1T6;A0A087WTC0;F8WEG4;A0A087WZQ3;F8WEU0;F2Z2T4;A0A087X140;A0A0B4J2F1;A0A0A6YYH9;C9J3G2;Q9BRT8-4;Q5JTY5-2;Q9BRT8-3;Q5RIA9;Q5JTY5;Q4V339	CBWD1;CBWD2;CBWD7;CBWD5;CBWD3;CBWD6	Isoform 2 of COBW domain-containing protein 1;COBW domain-containing protein 1;COBW domain-containing protein 2;COBW domain-containing protein 1;COBW domain-containing protein 1;COBW domain-containing protein 2;COBW domain-containing protein 1;COBW domain-	40.42	14.8	0	15.908		0.873693	0.0124902	1.90343		0.971404	0.0150433	1.82266	0	0	8.6	0	0	2	0	0	2			2.3318			0.873693				0	0	1	0	0	0	0	0	0	9421800	3149500	6272300	0	0
	1341	P49773;D6RC06;D6REP8;D6RE99;D6RD60	P49773;D6RC06;D6REP8;D6RE99;D6RD60	HINT1	Histidine triad nucleotide-binding protein 1;Histidine triad nucleotide-binding protein 1;Histidine triad nucleotide-binding protein 1;Histidine triad nucleotide-binding protein 1;Histidine triad nucleotide-binding protein 1	13.802	20.6	0	3.4473		0.597183	0.0509586	1.29278		0.592659	0.0877326	1.05684	0	0	20.6	0	0	2	0	0	2			1.4056			0.597183				0	0	1	0	0	0	0	0	0	46961000	16039000	30922000	0	20.6
	2122	Q9NYB0	Q9NYB0	TERF2IP	Telomeric repeat-binding factor 2-interacting protein 1	44.259	15.8	0	13.417						0.00915478	0.497429	0.303269	0	0	10.8	0	0	2	0	0	2										0	0	0	0	0	0	0	0	0	6433300	0	6433300	0	5
	588	F6RFD5;P60981-2;P60981	F6RFD5;P60981-2;P60981	DSTN	Destrin;Isoform 2 of Destrin;Destrin	15.397	16.3	0	2.5913		0.491055	0.0916899	1.03768		0.947004	0.016959	1.7706	8.1	8.1	16.3	1	1	2	0	1	1		1.592	1.9394		0.118759	0.86335				0	1	1	0	0	0	738220	127320	610900	25764000	6047500	19717000	0	16.3
	236	A0A2R8Y7B1;Q3V6T2-4;Q3V6T2-2;Q3V6T2-3;Q3V6T2;A0A2R8Y4X4;A0A2R8Y4W8;A0A2R8YG73;A0A2U3TZV9;Q3V6T2-5;A0A2R8YGU1;A0A2R8YCU9;A0A2R8Y885;A0A2R8Y820;A0A087WXD9;A0A2R8YG52;H7C2C6;A0A2R8Y7D9;A0A2R8Y6B2;H0Y470;A0A2R8YDS8;A0A2R8Y7D4;A0A2R8Y5D7;H0Y7U8;A0A2R8Y4Z5;H0Y7K3;A0A2R8Y802;A0A2R8YD81	A0A2R8Y7B1;Q3V6T2-4;Q3V6T2-2;Q3V6T2-3;Q3V6T2;A0A2R8Y4X4;A0A2R8Y4W8;A0A2R8YG73;A0A2U3TZV9;Q3V6T2-5;A0A2R8YGU1;A0A2R8YCU9;A0A2R8Y885;A0A2R8Y820;A0A087WXD9;A0A2R8YG52;H7C2C6	CCDC88A	Girdin;Isoform 4 of Girdin;Isoform 2 of Girdin;Isoform 3 of Girdin;Girdin;Girdin;Girdin;Girdin;Girdin;Isoform 5 of Girdin;Girdin (Fragment);Girdin (Fragment);Girdin (Fragment);Girdin (Fragment);Girdin;Girdin (Fragment);Girdin (Fragment)	185.48	11.6	0	17.002		0.0197906	0.437247	0.359273		0.540425	0.106432	0.972926	0	0	5.4	0	0	7	0	0	7			1.2595			0.0197906			57.098	0	0	4	0	0	0	0	0	0	52438000	17219000	35219000	0	4.7
	1497	P68032;P63267;P68133;P62736;A6NL76;P63267-2;F6UVQ4;F6QUT6;C9JFL5	P68032;P63267;P68133;P62736;A6NL76;P63267-2	ACTC1;ACTG2;ACTA1;ACTA2	Actin, alpha cardiac muscle 1;Actin, gamma-enteric smooth muscle;Actin, alpha skeletal muscle;Actin, aortic smooth muscle;Actin, alpha skeletal muscle;Isoform 2 of Actin, gamma-enteric smooth muscle	42.019	58.9	0	23.616		2.08107	5.24696e-06	5.28009		0.860812	0.0251757	1.59902	30.5	20.7	49.1	13	8	24	1	0	3	5.9836		4.3908	2.26457		1.89757			76.911	1	0	2	1394400	201660	1192700	0	0	0	89795000	8449900	81345000	26.3	37.7
	582	F5H608;O75947-2;O75947	F5H608;O75947-2;O75947	ATP5H	ATP synthase peripheral stalk subunit d;Isoform 2 of ATP synthase subunit d, mitochondrial;ATP synthase subunit d, mitochondrial	8.9153	72.8	0	54.35		-0.158148	0.618514	0.20865		0.374677	0.211009	0.675699	0	40.7	39.5	0	2	2	0	2	2		0.99852	1.4888		-0.580216	0.26392		58.814	40	0	2	2	0	0	0	1648000	357480	1290500	26450000	9400700	17050000	0	72.8
	41	A0A087WV05;Q99417;A0A0D9SEI7	A0A087WV05;Q99417	MYCBP	Uncharacterized protein;c-Myc-binding protein	12.755	51.8	0	13.884		-0.824456	0.919194	0.036593		0.718546	0.0504485	1.29715	10	0	49.1	1	0	5	1	0	5	0.33122		1.274	-1.82141		0.172495			16.119	1	0	5	201210	171580	29628	0	0	0	173540000	57930000	115610000	10	20.9
	508	E9PDI2;P40123;B7Z385;A0A087X0J3;A0A087WZ15;P40123-2;F8WDB9;P40123-3	E9PDI2;P40123;B7Z385;A0A087X0J3;A0A087WZ15;P40123-2	CAP2	Adenylyl cyclase-associated protein;Adenylyl cyclase-associated protein 2;Adenylyl cyclase-associated protein;Adenylyl cyclase-associated protein;Adenylyl cyclase-associated protein;Isoform 2 of Adenylyl cyclase-associated protein 2	49.822	8.2	0	12.146		0.947238	0.00814794	2.08895		0.815943	0.0315669	1.50077	0	0	6	0	0	2	0	0	2			2.2649			0.947238			2.877	0	0	2	0	0	0	0	0	0	41853000	6206300	35647000	0	2.2
	564	M0R317;F5GYK2;Q9NRL3;Q9NRL3-3;M0QZM0	M0R317;F5GYK2;Q9NRL3;Q9NRL3-3;M0QZM0	STRN4	Striatin-4 (Fragment);Striatin-4;Striatin-4;Isoform 3 of Striatin-4;Striatin-4 (Fragment)	20.883	22.7	0	5.4209		0.974295	0.0071543	2.14543		0.930783	0.0181048	1.74221	0	0	12.1	0	0	2	0	0	2			2.2407			0.974295			20.826	0	0	2	0	0	0	0	0	0	33111000	8709200	24401000	0	0
	2190	Q9UMX0;Q9UMX0-2;Q9UMX0-3;H0YDS0;H0YEZ9	Q9UMX0;Q9UMX0-2;Q9UMX0-3	UBQLN1	Ubiquilin-1;Isoform 2 of Ubiquilin-1;Isoform 3 of Ubiquilin-1	62.518	23.4	0	182.96		0.451153	0.112637	0.948318		0.57325	0.093246	1.03037	0	5.8	16.6	0	2	7	0	1	3		0.64884	1.8816		0.0605541	0.841753		44.269	4.7537	0	2	5	0	0	0	6321700	1472400	4849400	406520000	80772000	325750000	2.9	16.6
	599	F8VVB9	F8VVB9	TUBA1B	Tubulin alpha-1B chain (Fragment)	27.465	63	0	5.3781		0.307203	0.182944	0.737681		0.171262	0.370228	0.431531	49.6	52.8	63	11	12	19	0	0	1			1.3298			0.307203				0	0	1	0	0	0	0	0	0	22649000	8698300	13951000	60.2	63
	472	E7EMV2;E7ESP9;P07197;P07197-2	E7EMV2;E7ESP9;P07197	NEFM	Neurofilament medium polypeptide;Neurofilament medium polypeptide;Neurofilament medium polypeptide	78.881	13.5	0	12.828		0.101129	0.347759	0.458721		0.80947	0.0327112	1.4853	0	1.3	12.3	0	1	8	0	0	6			1.479			0.101129			6.089	0	0	6	0	0	0	0	0	0	129900000	58899000	71000000	0	7.6
	2159	Q9UHR4	Q9UHR4	BAIAP2L1	Brain-specific angiogenesis inhibitor 1-associated protein 2-like protein 1	56.882	31.9	0	112.6		-0.197271	0.647137	0.189004		0.652647	0.0683226	1.16544	0	8.4	14.1	0	2	6	0	2	6		0.85206	1.3454		-0.707944	0.313401			54.356	0	1	5	0	0	0	862800	110460	752330	119910000	39430000	80479000	0	15.5
	363	C9J813;E9PGZ1;E7EX44;Q05682-5;Q05682-4;Q05682-3;Q05682-6;Q05682-2;Q05682;C9JEK3	C9J813;E9PGZ1;E7EX44;Q05682-5;Q05682-4;Q05682-3;Q05682-6;Q05682-2;Q05682	CALD1	Caldesmon (Fragment);Caldesmon;Caldesmon;Isoform 5 of Caldesmon;Isoform 4 of Caldesmon;Isoform 3 of Caldesmon;Isoform 6 of Caldesmon;Isoform 2 of Caldesmon;Caldesmon	54.158	25.1	0	156.38		-0.126631	0.535905	0.270912		-0.232214	0.643677	0.191332	2.6	0	11.5	1	0	4	1	0	4	0.52678		2.1426	-1.11317		0.859904			69.066	1	0	3	165870	123710	42158	0	0	0	42355000	8870800	33484000	2.4	12.4
	1811	Q8IXW5-2;Q8IXW5	Q8IXW5-2;Q8IXW5	RPAP2	Isoform 2 of Putative RNA polymerase II subunit B1 CTD phosphatase RPAP2;Putative RNA polymerase II subunit B1 CTD phosphatase RPAP2	66.473	2.4	0.00051308	2.3739		0.601255	0.0499594	1.30138		0.894967	0.0211203	1.6753	0	0	2.4	0	0	1	0	0	1			1.7163			0.601255				0	0	1	0	0	0	0	0	0	24263000	6815800	17447000	0	0
	1617	Q14126	Q14126	DSG2	Desmoglein-2	122.29	3.2	0	17.35						-0.078448	0.558554	0.252935	0	1.6	1.6	0	1	1	0	1	1										0	0	0	0	0	0	377930	0	377930	4400600	0	4400600	0	3.2
	2048	Q9H773;H3BSA6	Q9H773;H3BSA6	DCTPP1	dCTP pyrophosphatase 1;dCTP pyrophosphatase 1	18.681	14.7	0	3.9482		0.177913	0.285098	0.545006		0.897894	0.0206198	1.68572	7.6	0	7.1	1	0	1	1	0	1	1.4765		1.4187	0.232486		0.123339				1	0	1	248340	72310	176030	0	0	0	11907000	3429200	8477900	0	7.1
	478	E7ES33;E7EPK1;Q16181-2;Q16181;G3V1Q4;Q5JXL7;A0A0U1RRM2;A0A0U1RRD1;A0A0U1RRH9;A0A0U1RRE1	E7ES33;E7EPK1;Q16181-2;Q16181;G3V1Q4	SEPT7	Septin-7;Septin-7;Isoform 2 of Septin-7;Septin-7;Septin-7	48.715	20.1	0	27.751		0.0549559	0.401669	0.396131		1.10207	0.00914531	2.0388	2.4	0	20.1	1	0	8	1	0	7	0.63556		2.133	-0.835405		0.945317			60.584	1	0	6	401910	255380	146530	0	0	0	111480000	29334000	82143000	2.4	7.4
	600	F8VVM2;Q00325-2;Q00325	F8VVM2;Q00325-2;Q00325	SLC25A3	Phosphate carrier protein, mitochondrial;Isoform B of Phosphate carrier protein, mitochondrial;Phosphate carrier protein, mitochondrial	36.161	7.7	0	4.6721		0.26285	0.2706	0.567673		1.11305	0.008779	2.05655	6.2	0	7.7	2	0	3	2	0	3	2.2679		0.88073	0.8877		-0.362001	17.16		33.128	2	0	3	1750300	504400	1245900	0	0	0	66248000	28492000	37755000	6.2	5.2
	289	B1AKY9;P50993;H0Y7C1;Q13733;P20648;M0QXF2	B1AKY9;P50993;H0Y7C1	ATP1A2	Sodium/potassium-transporting ATPase subunit alpha;Sodium/potassium-transporting ATPase subunit alpha-2;Sodium/potassium-transporting ATPase subunit alpha (Fragment)	110.86	8.2	0.0097952	1.4656		-0.490291	0.872919	0.0590258		-0.308965	0.688751	0.161938	4	4.6	5.1	3	3	4	0	1	1		1.3268	0.65988		-0.197874	-0.782708				0	1	1	0	0	0	247130	60033	187100	60928000	30079000	30849000	4	2.7
	1563	Q10713;Q10713-2	Q10713;Q10713-2	PMPCA	Mitochondrial-processing peptidase subunit alpha;Isoform 2 of Mitochondrial-processing peptidase subunit alpha	58.252	4.4	0.00098912	2.1225		0.396919	0.124783	0.903846		0.510873	0.114022	0.943012	2.3	0	2.1	1	0	1	1	0	1			1.4003			0.396919				0	0	1	251780	0	251780	0	0	0	166450000	56933000	109510000	0	2.1
	1479	P62873-2;P62873;B3KVK2;F6UT28;B1AKQ8;F6X3N5;C9JD14;F5H8J8;F5H100;F5H0S8;E9PCP0;P16520-2;P16520	P62873-2;P62873;B3KVK2;F6UT28	GNB1	Isoform 2 of Guanine nucleotide-binding protein G(I)/G(S)/G(T) subunit beta-1;Guanine nucleotide-binding protein G(I)/G(S)/G(T) subunit beta-1;Guanine nucleotide-binding protein G(I)/G(S)/G(T) subunit beta-1;Guanine nucleotide-binding protein G(I)/G(S)/G(T	36.297	25.9	0	14.749		-0.044246	0.504778	0.296899		0.749693	0.0401622	1.39618	13.6	0	6.6	3	0	2	3	0	1	1.1817		1.0372	0.0341431		-0.122635	26.699		33.149	3	0	2	1488500	556570	931970	0	0	0	45798000	17898000	27900000	7.5	0
	870	O14929-2;O14929	O14929-2;O14929	HAT1	Isoform B of Histone acetyltransferase type B catalytic subunit;Histone acetyltransferase type B catalytic subunit	39.786	9.9	0	49.875		-0.185883	0.656542	0.182737		0.870662	0.0240581	1.61874	0	0	3.9	0	0	1	0	0	1			1.0059			-0.185883				0	0	1	0	0	0	0	0	0	27435000	10456000	16979000	0	0
	371	H7C393;C9JIF9;P13798;F8WEH5;C9JLK2;H7C1U0	H7C393;C9JIF9;P13798;F8WEH5;C9JLK2;H7C1U0	APEH	Acylamino-acid-releasing enzyme (Fragment);Acylamino-acid-releasing enzyme;Acylamino-acid-releasing enzyme;Acylamino-acid-releasing enzyme;Acylamino-acid-releasing enzyme (Fragment);Acylamino-acid-releasing enzyme (Fragment)	31.904	9.9	0	5.2949						0.671611	0.0595798	1.2249	4.6	0	0	1	0	0	1	0	0										0	0	0	150720	0	150720	0	0	0	0	0	0	0	4.6
	1426	P61020-2;P61020	P61020-2;P61020	RAB5B	Isoform 2 of Ras-related protein Rab-5B;Ras-related protein Rab-5B	19.09	8	0	7.152		-1.04824	0.99159	0.00366784		0.857892	0.024853	1.60462	0	0	8	0	0	1	0	0	1			0.663			-1.04824				0	0	1	0	0	0	0	0	0	5770600	2069100	3701500	0	8
	343	B8ZZC5;B8ZZA8;O94925-3	B8ZZC5;B8ZZA8;O94925-3	GLS	Glutaminase kidney isoform, mitochondrial;Glutaminase kidney isoform, mitochondrial;Isoform 3 of Glutaminase kidney isoform, mitochondrial	11.873	16.5	0	4.4906						0.85419	0.0252568	1.59762	0	0	16.5	0	0	2	0	0	2										0	0	0	0	0	0	0	0	0	0	0	0	0	15.5
	339	F5H8L0;B7ZAP0;Q5R372-7;Q5R372-8;Q5R372-6;Q5R372-5;Q9Y3P9;A0A0U1RQV7;E9PS63	F5H8L0;B7ZAP0;Q5R372-7;Q5R372-8;Q5R372-6;Q5R372-5;Q9Y3P9;A0A0U1RQV7;E9PS63	RABGAP1L;RABGAP1	Rab GTPase-activating protein 1-like;Rab GTPase-activating protein 1-like, isoform 10;Isoform 7 of Rab GTPase-activating protein 1-like;Isoform 8 of Rab GTPase-activating protein 1-like;Isoform 6 of Rab GTPase-activating protein 1-like;Isoform 5 of Rab GTP	35.591	8.4	0	4.2301						0.46426	0.136921	0.863529	0	0	0	0	0	0	0	0	0										0	0	0	0	0	0	0	0	0	0	0	0	0	5.2
	875	O15067;J3KTL4;J3QSG0;J3QSH6;H0YGH1	O15067	PFAS	Phosphoribosylformylglycinamidine synthase	144.73	3.4	0	5.1449						0.843258	0.0266627	1.5741	0	1.3	0.8	0	1	1	0	1	1										0	0	0	0	0	0	269430	0	269430	5087800	0	5087800	0	0
	2245	Q9Y5J7;A0A1W2PRH9;A0A1W2PQS5;G3V502	Q9Y5J7	TIMM9	Mitochondrial import inner membrane translocase subunit Tim9	10.378	43.8	0	5.5791		0.69697	0.0749693	1.12512		0.436754	0.153055	0.815153	34.8	0	16.9	2	0	1	2	0	1	3.1624		1.0874	1.45203		-0.0580872				1	0	1	2261300	286790	1974500	0	0	0	15739000	6079900	9658900	0	16.9
	1665	Q15293;Q15293-2;E9PP27	Q15293;Q15293-2	RCN1	Reticulocalbin-1;Isoform 2 of Reticulocalbin-1	38.89	16.6	0	17.783		-1.06282	0.894257	0.0485377		0.830949	0.0275997	1.5591	5.7	0	12.4	1	0	3	1	0	3	1.8128		0.1722	0.509599		-2.63525			94.588	1	0	3	305570	77110	228460	0	0	0	180590000	123980000	56608000	0	0
	529	H0YDK9;H0YEN2;E9PQP7;H7BXH2;E9PKF6;Q5H9R7-4;Q5H9R7-6;Q5H9R7-2;Q5H9R7;Q5H9R7-5	H0YDK9;H0YEN2;E9PQP7;H7BXH2;E9PKF6;Q5H9R7-4;Q5H9R7-6;Q5H9R7-2;Q5H9R7;Q5H9R7-5	PPP6R3	Serine/threonine-protein phosphatase 6 regulatory subunit 3 (Fragment);Serine/threonine-protein phosphatase 6 regulatory subunit 3 (Fragment);Serine/threonine-protein phosphatase 6 regulatory subunit 3;Serine/threonine-protein phosphatase 6 regulatory subu	5.0235	31.4	0.00050582	2.2637						0.153956	0.375993	0.42482	0	0	0	0	0	0	0	0	0										0	0	0	0	0	0	0	0	0	0	0	0	0	31.4
	1545	Q06210-2;Q06210;E5RJP4;O94808	Q06210-2;Q06210;E5RJP4;O94808	GFPT1;GFPT2	Isoform 2 of Glutamine--fructose-6-phosphate aminotransferase [isomerizing] 1;Glutamine--fructose-6-phosphate aminotransferase [isomerizing] 1;Glutamine--fructose-6-phosphate aminotransferase [isomerizing] 2 (Fragment);Glutamine--fructose-6-phosphate amino	76.758	2.9	0	2.8431		-0.864516	0.979063	0.00918952		0.826468	0.0284703	1.54561	0	0	1.6	0	0	1	0	0	1			0.71024			-0.864516			10.503	0	0	2	0	0	0	0	0	0	15572000	6505000	9067500	0	0
	2225	Q9Y3B4	Q9Y3B4	SF3B6	Splicing factor 3B subunit 6	14.585	53.6	0	22.772		-0.28412	0.691105	0.160456		0.475698	0.12595	0.899801	11.2	20	42.4	1	2	5	1	2	5		0.35746	1.5661		-0.975715	0.407474		139.68	39.771	0	2	5	0	0	0	4334300	1788700	2545600	69459000	20506000	48953000	11.2	8.8
	1799	Q86YV9	Q86YV9	HPS6	Hermansky-Pudlak syndrome 6 protein	82.974	1.8	0	3.1012		-0.634716	0.94112	0.0263551		0.822092	0.0290013	1.53758	0	0	1.8	0	0	1	0	0	1			0.83019			-0.634716				0	0	1	0	0	0	0	0	0	7622200	3506900	4115300	0	0
	286	B1AJQ6;Q86Y82	B1AJQ6;Q86Y82	STX12	Syntaxin-12 (Fragment);Syntaxin-12	24.576	18.6	0	5.8847		-0.357947	0.694869	0.158097		0.820551	0.0292693	1.53359	0	18.1	18.6	0	2	2	0	2	2		0.47267	2.0818		-1.40834	0.692447		173.4	30.609	0	2	2	0	0	0	1530500	516940	1013500	22203000	5732200	16471000	0	8.4
	2254	Q9Y5V3;Q9Y5V3-2	Q9Y5V3;Q9Y5V3-2	MAGED1	Melanoma-associated antigen D1;Isoform 2 of Melanoma-associated antigen D1	86.16	8.2	0	13.785						-0.0867692	0.567045	0.246382	0	0	2.8	0	0	1	0	0	1										0	0	0	0	0	0	0	0	0	5382800	0	5382800	0	4.4
	648	H0Y4R1;P12268;E7ETK5;C9K0R9;C9J381;P20839-2;P20839-4;P20839;P20839-3;P20839-7;P20839-5;P20839-6	H0Y4R1;P12268	IMPDH2	Inosine-5-monophosphate dehydrogenase 2 (Fragment);Inosine-5-monophosphate dehydrogenase 2	50.957	28.1	0	27.904		0.381294	0.156626	0.805136		0.404934	0.175088	0.756743	3.8	0	26.2	1	0	7	1	0	7	1.9012		1.1354	0.685995		0.0765937			22.699	1	0	5	212330	74738	137590	0	0	0	84676000	28863000	55813000	0	5.5
	1071	P47985;P0C7P4	P47985;P0C7P4	UQCRFS1;UQCRFS1P1	Cytochrome b-c1 complex subunit Rieske, mitochondrial;Putative cytochrome b-c1 complex subunit Rieske-like protein 1	29.668	7.7	0	4.9901						0.811511	0.0304496	1.51642	0	0	0	0	0	0	0	0	0										0	0	0	0	0	0	0	0	0	0	0	0	0	0
	1610	Q13813-3;Q13813;A0A0D9SF54;A0A0D9SGF6;Q13813-2;A0A1B0GTB7;A0A0D9SFF6;A0A1B0GUH3	Q13813-3;Q13813;A0A0D9SF54;A0A0D9SGF6;Q13813-2	SPTAN1	Isoform 3 of Spectrin alpha chain, non-erythrocytic 1;Spectrin alpha chain, non-erythrocytic 1;Spectrin alpha chain, non-erythrocytic 1;Spectrin alpha chain, non-erythrocytic 1;Isoform 2 of Spectrin alpha chain, non-erythrocytic 1	282.28	22.7	0	318.33		0.0474072	0.393569	0.404979		0.249992	0.291582	0.53524	1.5	0.7	14.2	2	1	24	2	1	24	0.9305		1.5756	-0.43127		0.526085			27.184	1	0	25	421910	153980	267930	0	0	0	409560000	139990000	269570000	0	6.5
	1445	P61970;H3BRV9	P61970;H3BRV9	NUTF2	Nuclear transport factor 2;Nuclear transport factor 2 (Fragment)	14.478	16.5	0.0005071	2.2764		0.301131	0.185601	0.731419		0.807926	0.0311915	1.50596	0	0	16.5	0	0	3	0	0	3			1.4385			0.301131			10.35	0	0	2	0	0	0	0	0	0	57077000	18455000	38622000	0	0
	942	O75419-2;O75419;O75419-3;H7BZ91;C9J911	O75419-2;O75419;O75419-3	CDC45	Isoform 2 of Cell division control protein 45 homolog;Cell division control protein 45 homolog;Isoform 3 of Cell division control protein 45 homolog	60.244	8.3	0	4.267		-0.252822	0.724722	0.139829		0.406772	0.173324	0.761142	0	0	6	0	0	3	0	0	3			1.0506			-0.252822			49.556	0	0	4	0	0	0	0	0	0	76396000	38116000	38280000	0	4.4
	470	E7EMC7;Q13501;Q13501-2;E9PFW8;C9JRJ8;E3W990;D6RBF1;C9J6J8	E7EMC7;Q13501;Q13501-2;E9PFW8	SQSTM1	Sequestosome-1;Sequestosome-1;Isoform 2 of Sequestosome-1;Sequestosome-1 (Fragment)	41.013	21.4	0	31.412		0.888889	0.0112533	1.94872		0.795848	0.0329046	1.48274	0	0	17.7	0	0	4	0	0	4			2.1023			0.888889			17.936	0	0	4	0	0	0	0	0	0	90923000	24291000	66632000	0	11.4
	239	A0A2R8Y7Y3;Q4VB86;A0A2R8YD30;A0A2U3TZH6;P11171-6;P11171-4;P11171-3;P11171-5;P11171-2;P11171	A0A2R8Y7Y3;Q4VB86;A0A2R8YD30;A0A2U3TZH6;P11171-6;P11171-4;P11171-3;P11171-5;P11171-2;P11171	EPB41	Protein 4.1;EPB41 protein;Erythrocyte membrane protein band 4.1 (Elliptocytosis 1, RH-linked), isoform CRA_e;Protein 4.1;Isoform 6 of Protein 4.1;Isoform 4 of Protein 4.1;Isoform 3 of Protein 4.1;Isoform 5 of Protein 4.1;Isoform 2 of Protein 4.1;Protein 4.	67.292	2	0	5.2615		-0.372527	0.77555	0.11039		0.474056	0.125477	0.901436	2	0	2	1	0	1	1	0	1	0.65735		1.4312	-0.929791		0.184736				1	0	1	147590	83237	64351	0	0	0	17040000	6514900	10525000	0	2
	721	H7C155;P04049;P04049-2	H7C155;P04049;P04049-2	RAF1	RAF proto-oncogene serine/threonine-protein kinase (Fragment);RAF proto-oncogene serine/threonine-protein kinase;Isoform 2 of RAF proto-oncogene serine/threonine-protein kinase	59.741	6.8	0	4.4477						0.796276	0.0324226	1.48915	0	0	3.2	0	0	1	0	0	1										0	0	0	0	0	0	0	0	0	7006100	0	7006100	0	0
	52	C9J5J3;A0A0D9SF32;A0A087WWJ2;C9J5D1;E7EQ69;Q9GZZ1-2;Q9GZZ1;F8WCK0;C9JZU6;B0AZT5	C9J5J3;A0A0D9SF32;A0A087WWJ2;C9J5D1;E7EQ69;Q9GZZ1-2;Q9GZZ1;F8WCK0;C9JZU6;B0AZT5	NAA50	N-alpha-acetyltransferase 50;N-alpha-acetyltransferase 50;N-alpha-acetyltransferase 50;N-alpha-acetyltransferase 50;N-alpha-acetyltransferase 50;Isoform 2 of N-alpha-acetyltransferase 50;N-alpha-acetyltransferase 50;N-alpha-acetyltransferase 50;N-alpha-ace	6.6856	50	0.00051335	2.3799		-0.0709871	0.540046	0.267569		0.880269	0.023127	1.63588	0	0	50	0	0	2	0	0	2			0.96375			-0.0709871			25.363	0	0	3	0	0	0	0	0	0	63322000	27606000	35715000	0	29.3
	751	J3KNC7;P00167-2;P00167	J3KNC7;P00167-2;P00167	CYB5A	Cytochrome b5;Isoform 2 of Cytochrome b5;Cytochrome b5	6.8218	23.3	0	2.5431		0.107485	0.340339	0.468089		0.793982	0.0330987	1.48019	0	0	23.3	0	0	1	0	0	1			1.1354			0.107485				0	0	1	0	0	0	0	0	0	24131000	7822900	16308000	0	0
	1849	Q8WUM0	Q8WUM0	NUP133	Nuclear pore complex protein Nup133	128.98	2.6	0.001002	2.1858		-0.0927268	0.56193	0.250318		0.793499	0.0334893	1.47509	0	1.4	0	0	1	0	0	1	0		1.1204			-0.0927268					0	1	0	0	0	0	962300	101110	861190	0	0	0	0	0
	1058	P08243-3;P08243-2;P08243;F8WEJ5;C9JT45;C9J057	P08243-3;P08243-2;P08243;F8WEJ5	ASNS	Isoform 3 of Asparagine synthetase [glutamine-hydrolyzing];Isoform 2 of Asparagine synthetase [glutamine-hydrolyzing];Asparagine synthetase [glutamine-hydrolyzing];Asparagine synthetase [glutamine-hydrolyzing]	54.817	24.7	0	25.112		0.720533	0.0299874	1.52306		-0.0509403	0.544928	0.263661	0	0	20.5	0	0	7	0	0	7			1.7698			0.720533			36.346	0	0	6	0	0	0	0	0	0	168780000	47689000	121090000	0	2.3
	1149	P20339-2;P20339	P20339-2;P20339	RAB5A	Isoform 2 of Ras-related protein Rab-5A;Ras-related protein Rab-5A	22.178	7	0	4.0427		0.141636	0.308518	0.51072		0.790475	0.0340808	1.46749	0	7	0	0	1	0	0	1	0		1.888			0.141636					0	1	0	0	0	0	579840	95929	483910	0	0	0	0	7
	596	F8VQE1;Q9UHB6-2;Q9UHB6-5;Q9UHB6;Q9UHB6-4;F8VS07;Q9UHB6-3;F8VRN8;J3QQM5;Q9BT23	F8VQE1;Q9UHB6-2;Q9UHB6-5;Q9UHB6;Q9UHB6-4;F8VS07;Q9UHB6-3	LIMA1	LIM domain and actin-binding protein 1;Isoform Alpha of LIM domain and actin-binding protein 1;Isoform 5 of LIM domain and actin-binding protein 1;LIM domain and actin-binding protein 1;Isoform 4 of LIM domain and actin-binding protein 1;LIM domain and act	66.99	17.7	0	61.884		0.728572	0.0284262	1.54628		0.293174	0.255569	0.592492	0	0	10.9	0	0	5	0	0	5			1.9033			0.728572			60.1	0	0	3	0	0	0	0	0	0	103350000	29248000	74101000	0	1.8
	755	J3KQL8;Q9BQE5	J3KQL8;Q9BQE5	APOL2	Apolipoprotein L2;Apolipoprotein L2	48.915	7.8	0	4.9935		0.8854	0.0117189	1.93111		-0.273573	0.676973	0.169428	0	0	4.9	0	0	2	0	0	2			2.3329			0.8854			37.93	0	0	2	0	0	0	0	0	0	21755000	6550200	15205000	0	7.8
	431	D6R9D4;D6RIZ9;D6RBB4;Q99717	D6R9D4;D6RIZ9;D6RBB4;Q99717	SMAD5	Mothers against decapentaplegic homolog 5 (Fragment);Mothers against decapentaplegic homolog 5 (Fragment);Mothers against decapentaplegic homolog 5 (Fragment);Mothers against decapentaplegic homolog 5	8.8442	12.5	0.0082911	1.6534		-0.0117186	0.473629	0.324561		0.785138	0.0350822	1.45491	0	0	12.5	0	0	1	0	0	1			1.301			-0.0117186				0	0	1	0	0	0	0	0	0	7743600	2990300	4753300	0	0
	1544	Q06203;D6RCC8	Q06203	PPAT	Amidophosphoribosyltransferase	57.398	6	0	4.4483		-0.158724	0.634487	0.197578		-0.08612	0.570011	0.244116	0	0	4.3	0	0	2	0	0	2			0.9751			-0.158724			97.768	0	0	2	0	0	0	0	0	0	134780000	58633000	76150000	0	4.3
	1384	P53985;Q5T8R3;Q5T8R5;P53985-2	P53985	SLC16A1	Monocarboxylate transporter 1	53.944	10.6	0	16.616		0.768937	0.045508	1.34191		0.67441	0.0561922	1.25032	3	0	7.6	1	0	2	1	0	2	3.3432		1.2071	1.38761		0.150266			80.089	1	0	2	556520	74371	482150	0	0	0	37054000	15675000	21379000	0	4.2
	107	A0A0A0MR02;P45880-2;P45880;P45880-1;Q5JSD2;Q5JSD1;A2A3S1	A0A0A0MR02;P45880-2;P45880;P45880-1	VDAC2	Voltage-dependent anion-selective channel protein 2 (Fragment);Isoform 2 of Voltage-dependent anion-selective channel protein 2;Voltage-dependent anion-selective channel protein 2;Isoform 1 of Voltage-dependent anion-selective channel protein 2	30.348	22.3	0	13.939		-0.431835	0.858537	0.066241		0.769866	0.037565	1.42522	0	0	11.7	0	0	3	0	0	3			0.86274			-0.431835			101.33	0	0	4	0	0	0	0	0	0	122050000	53258000	68787000	0	0
	823	M0R2B7;P28340;M0QZR8;A0A2R8Y705;A0A2R8Y7K6;M0QZB4;M0QXE6;M0QXQ2;M0R2I8	M0R2B7;P28340;M0QZR8;A0A2R8Y705;A0A2R8Y7K6	POLD1	DNA polymerase;DNA polymerase delta catalytic subunit;DNA polymerase;DNA polymerase (Fragment);DNA polymerase delta catalytic subunit	126.39	10.9	0	40.658		0.133063	0.316091	0.500188		0.767653	0.0379898	1.42033	0	0	7	0	0	6	0	0	6			1.4429			0.133063			10.744	0	0	5	0	0	0	0	0	0	56101000	22161000	33939000	0	0
	1536	Q04727-2;Q04727-4;Q04727;Q04727-3	Q04727-2;Q04727-4;Q04727;Q04727-3	TLE4	Isoform 2 of Transducin-like enhancer protein 4;Isoform 4 of Transducin-like enhancer protein 4;Transducin-like enhancer protein 4;Isoform 3 of Transducin-like enhancer protein 4	76.58	10.1	0	7.671						0.765314	0.0385254	1.41425	1.6	3.1	7	1	1	5	0	1	0										0	0	0	0	0	0	187370	0	187370	0	0	0	1.6	4.7
	307	B4DLN1;P52815	B4DLN1;P52815	MRPL12	cDNA FLJ60124, highly similar to Mitochondrial dicarboxylate carrier;39S ribosomal protein L12, mitochondrial	48.099	13.3	0	32.257		0.259985	0.215006	0.667549		-0.108382	0.588583	0.230192	5	0	5.2	2	0	2	2	0	2	1.4214		1.4292	0.243069		0.276901	84.975			2	0	1	1965400	913060	1052300	0	0	0	17013000	6387500	10626000	0	10.9
	1413	P59998;P59998-3;F8WDD7;H7C0A3;F8WCF6;A0A0A6YYG9;P59998-4;P59998-2	P59998;P59998-3;F8WDD7;H7C0A3;F8WCF6;A0A0A6YYG9;P59998-4;P59998-2	ARPC4;ARPC4-TTLL3	Actin-related protein 2/3 complex subunit 4;Isoform 3 of Actin-related protein 2/3 complex subunit 4;Actin-related protein 2/3 complex subunit 4;ARPC4-TTLL3 readthrough (Fragment);Actin-related protein 2/3 complex subunit 4;Protein ARPC4-TTLL3;Isoform 4 of	19.667	15.5	0	5.3284		0.5221	0.0809775	1.09164		0.748584	0.0409417	1.38783	6.5	7.1	13.7	1	1	3	1	1	3	2.0473		1.5323	0.709575		0.334625			47.288	1	0	3	433100	105240	327860	257570	0	257570	46920000	18703000	28217000	0	0
	935	O75155-2;O75155;F8WBB8	O75155-2;O75155	CAND2	Isoform 2 of Cullin-associated NEDD8-dissociated protein 2;Cullin-associated NEDD8-dissociated protein 2	122.66	7.4	0	8.2192						0.742964	0.0421869	1.37482	0.7	0	3.8	1	0	3	0	0	1										0	0	0	0	0	0	0	0	0	7899900	0	7899900	0.7	0.8
	1443	P61962	P61962	DCAF7	DDB1- and CUL4-associated factor 7	38.926	9.9	0	12.91		0.0851168	0.369092	0.432865		0.742338	0.0425308	1.3713	0	0	9.9	0	0	2	0	0	2			1.1785			0.0851168			47.269	0	0	2	0	0	0	0	0	0	43980000	15376000	28604000	0	0
	920	O60502-4;O60502;O60502-3;O60502-2;H7C3X0	O60502-4;O60502;O60502-3;O60502-2;H7C3X0	MGEA5	Isoform 4 of Protein O-GlcNAcase;Protein O-GlcNAcase;Isoform 3 of Protein O-GlcNAcase;Isoform 2 of Protein O-GlcNAcase;Protein O-GlcNAcase (Fragment)	96.931	6.3	0	8.1271		0.281982	0.198919	0.701324		0.732792	0.0448714	1.34803	0	0	6.3	0	0	4	0	0	4			1.4849			0.281982			46.674	0	0	4	0	0	0	0	0	0	70984000	26848000	44136000	0	0
	309	M0R3F3;B4DUA7;Q9NX70-2;Q9NX70	M0R3F3;B4DUA7;Q9NX70-2;Q9NX70	MED29;IXL	Mediator of RNA polymerase II transcription subunit 29 (Fragment);Intersex-like (Drosophila);Isoform 2 of Mediator of RNA polymerase II transcription subunit 29;Mediator of RNA polymerase II transcription subunit 29	22.661	8.2	0	26.656		-0.0502922	0.503532	0.297973		-0.00426514	0.509428	0.292917	0	8.2	8.2	0	1	1	0	1	1		1.3721	1.7055		-0.703089	0.602505				0	1	1	0	0	0	359710	116630	243080	29532000	9437300	20095000	8.2	8.2
	1678	Q15773;F5H7L5;F5H800;F5H0Y3	Q15773;F5H7L5;F5H800;F5H0Y3	MLF2	Myeloid leukemia factor 2;Myeloid leukemia factor 2 (Fragment);Myeloid leukemia factor 2 (Fragment);Myeloid leukemia factor 2 (Fragment)	28.147	31.9	0	41.697		0.602318	0.0495882	1.30462		0.489636	0.117608	0.929563	0	0	23.4	0	0	3	0	0	3			1.7222			0.602318			7.0579	0	0	2	0	0	0	0	0	0	86616000	23598000	63018000	0	19.8
	1970	Q9BRP8-2;Q9BRP8	Q9BRP8-2;Q9BRP8	WIBG	Isoform 2 of Partner of Y14 and mago;Partner of Y14 and mago	22.704	33.5	0	30.174		1.61514	0.000120489	3.91905		0.050953	0.46361	0.333848	0	0	7.9	0	0	1	0	0	1			3.7831			1.61514				0	0	1	0	0	0	0	0	0	12084000	1369800	10714000	0	18.2
	352	F8WAU4;C9IZ01;Q96RP9;Q96RP9-2	F8WAU4;C9IZ01;Q96RP9;Q96RP9-2	GFM1	Elongation factor G, mitochondrial;Elongation factor G, mitochondrial;Elongation factor G, mitochondrial;Isoform 2 of Elongation factor G, mitochondrial	50.911	7.5	0	4.0087		1.55035	0.00023708	3.62511		0.712358	0.0489185	1.31053	7.5	2.9	0	3	1	0	3	1	0	3.8215			1.55035			34.244			3	0	0	802580	132770	669800	316230	0	316230	0	0	0	0	0
	1313	P46976-2;P46976;C9JQ42	P46976-2;P46976	GYG1	Isoform GN-1 of Glycogenin-1;Glycogenin-1	37.478	11.1	0	5.3353		-0.392815	0.830828	0.0804889		0.0795997	0.441446	0.355123	0	0	7.8	0	0	2	0	0	2			0.71315			-0.392815				0	0	1	0	0	0	0	0	0	56619000	21249000	35369000	0	2.1
	1105	P13674-3;P13674-2;P13674	P13674-3;P13674-2;P13674	P4HA1	Isoform 3 of Prolyl 4-hydroxylase subunit alpha-1;Isoform 2 of Prolyl 4-hydroxylase subunit alpha-1;Prolyl 4-hydroxylase subunit alpha-1	58.957	9.5	0	36.853		-0.380287	0.823453	0.0843614		0.705953	0.050063	1.30048	0	0	9.5	0	0	3	0	0	3			0.94863			-0.380287			7.7987	0	0	3	0	0	0	0	0	0	36922000	13707000	23215000	0	2.7
	969	O94826	O94826	TOMM70A	Mitochondrial import receptor subunit TOM70	67.454	3.3	0	2.5181		-0.393688	0.832501	0.0796152		0.705825	0.0504485	1.29715	0	0	1.8	0	0	1	0	0	1			0.88398			-0.393688				0	0	1	0	0	0	0	0	0	18447000	4351300	14096000	0	1.8
	2062	Q9HCN4-3;Q9HCN4-2;Q9HCN4-4;Q9HCN4;Q9HCN4-5	Q9HCN4-3;Q9HCN4-2;Q9HCN4-4;Q9HCN4;Q9HCN4-5	GPN1	Isoform 3 of GPN-loop GTPase 1;Isoform 2 of GPN-loop GTPase 1;Isoform 4 of GPN-loop GTPase 1;GPN-loop GTPase 1;Isoform 5 of GPN-loop GTPase 1	31.832	11.5	0	20.374		-0.79251	0.941672	0.0261004		0.844875	0.0275997	1.5591	9.7	0	5.7	2	0	2	2	0	2	0.43669		1.132	-1.50814		-0.0768799	13.191		37.011	2	0	2	727860	517220	210640	0	0	0	28388000	12395000	15992000	9.7	5.7
	752	J3KNL6;F1T0I1;O15027;O15027-5;O15027-2;O15027-4;O15027-3;A0A0C4DH09;X6RGP5;Q8N9G1	J3KNL6;F1T0I1;O15027;O15027-5;O15027-2;O15027-4;O15027-3;A0A0C4DH09;X6RGP5	SEC16A	Protein transport protein sec16;Protein transport protein sec16;Protein transport protein Sec16A;Isoform 5 of Protein transport protein Sec16A;Isoform 2 of Protein transport protein Sec16A;Isoform 4 of Protein transport protein Sec16A;Isoform 3 of Protein	251.89	7.6	0	36.142		-1.44128	0.999309	0.00030029		-0.0969203	0.583532	0.233936	1	0	2.6	2	0	5	2	0	5	0.38087		0.48531	-1.57023		-1.31233			5.8603	1	0	3	643320	557000	86316	0	0	0	44460000	28333000	16127000	2.2	1.7
	170	A0A1W2PNM1;A0A0D9SFP2;E9PF18;Q16836;Q16836-3;Q16836-2;A0A1W2PQV5;A0A0A0MSE2;A0A1W2PQC2;A0A1W2PQ78;A0A1W2PRT2	A0A1W2PNM1;A0A0D9SFP2;E9PF18;Q16836;Q16836-3;Q16836-2;A0A1W2PQV5;A0A0A0MSE2;A0A1W2PQC2;A0A1W2PQ78;A0A1W2PRT2	HADH	Hydroxyacyl-coenzyme A dehydrogenase, mitochondrial (Fragment);Hydroxyacyl-coenzyme A dehydrogenase, mitochondrial;Hydroxyacyl-coenzyme A dehydrogenase, mitochondrial;Hydroxyacyl-coenzyme A dehydrogenase, mitochondrial;Isoform 3 of Hydroxyacyl-coenzyme A d	29.096	27.3	0	22.807		1.38857	0.00272277	2.56499		0.69202	0.0525375	1.27953	13.9	0	14.2	3	0	4	3	0	4	5.0358		1.8142	2.07901		0.698132	61.518		67.997	2	0	4	3418200	626560	2791700	0	0	0	70786000	18977000	51810000	3.4	0
	2216	Q9Y2H1;I3L0D0;F5GY51;Q9Y2H1-2	Q9Y2H1;I3L0D0;F5GY51	STK38L	Serine/threonine-protein kinase 38-like;Serine/threonine-protein kinase 38-like (Fragment);Serine/threonine-protein kinase 38-like (Fragment)	54.002	9.9	0	2.8105		-0.536278	0.902035	0.0447768		0.425458	0.149838	0.824377	2.6	2.4	3.9	1	1	2	0	1	1		1.2849	0.91485		-0.776699	-0.295857				0	1	1	0	0	0	399080	101650	297430	29491000	12122000	17369000	2.6	7.3
	613	F8WAQ8;F8W8B0;Q9Y3A3-3;Q9Y3A3	F8WAQ8;F8W8B0;Q9Y3A3-3;Q9Y3A3	MOB4	MOB-like protein phocein;MOB-like protein phocein;Isoform 3 of MOB-like protein phocein;MOB-like protein phocein	5.0866	24.4	0	2.6993		0.132717	0.318375	0.497061		0.740157	0.0423013	1.37365	0	0	24.4	0	0	1	0	0	1			1.2114			0.132717				0	0	1	0	0	0	0	0	0	41487000	16721000	24766000	0	24.4
	7	A0A075B6R9	A0A075B6R9	IGKV2D-24	Immunoglobulin kappa variable 2D-24 (non-functional) (Fragment)	13.079	13.3	0	5.7343		-0.0788745	0.546664	0.262279		-0.631735	0.824617	0.0837479	0	9.2	13.3	0	2	3	0	1	2		0.60113	0.97732		-0.094119	-0.0636299			5.6041	0	1	3	0	0	0	2221000	498340	1722600	887520000	360510000	527010000	0	13.3
	2112	Q9NWZ8	Q9NWZ8	GEMIN8	Gem-associated protein 8	28.636	14.9	0	7.6041		-0.586956	0.928236	0.0323414		-0.776785	0.856717	0.0671626	0	0	5.4	0	0	2	0	0	2			0.81271			-0.586956			3.3211	0	0	2	0	0	0	0	0	0	18978000	8868200	10110000	0	9.1
	1723	Q5SY16	Q5SY16	NOL9	Polynucleotide 5-hydroxyl-kinase NOL9	79.322	3.3	0	23.139		0.282685	0.197994	0.703348		0.672049	0.0573067	1.24179	0	0	3.3	0	0	1	0	0	1			1.3599			0.282685				0	0	1	0	0	0	0	0	0	17294000	3915600	13379000	0	3.3
	72	A0A087WYT3;Q15185-3;Q15185-4;Q15185;B4DDC6	A0A087WYT3;Q15185-3;Q15185-4;Q15185;B4DDC6	PTGES3	Prostaglandin E synthase 3;Isoform 3 of Prostaglandin E synthase 3;Isoform 4 of Prostaglandin E synthase 3;Prostaglandin E synthase 3;Prostaglandin E synthase 3	19.155	10.4	0	3.8715		0.313818	0.220191	0.657201		-0.882045	0.872622	0.0591738	6.1	0	4.3	1	0	1	1	0	1	0.85433		2.7431	-0.498619		1.12625				1	0	1	1273000	647830	625180	0	0	0	29618000	6209300	23409000	0	6.1
	1840	Q8TCB6	Q8TCB6	OR51E1	Olfactory receptor 51E1	35.271	2.5	0.009058	1.5643						0.664801	0.0584359	1.23332	0	0	0	0	0	0	0	0	0										0	0	0	0	0	0	0	0	0	0	0	0	0	0
	1315	P47755;C9JUG7;F8W9N7;A0A0D9SET8;P47755-2	P47755;C9JUG7;F8W9N7;A0A0D9SET8;P47755-2	CAPZA2	F-actin-capping protein subunit alpha-2;F-actin-capping protein subunit alpha-2;F-actin-capping protein subunit alpha-2;F-actin-capping protein subunit alpha-2;Isoform 2 of F-actin-capping protein subunit alpha-2	32.949	16.1	0.00050942	2.3215		0.64639	0.041002	1.3872		-0.784524	0.860049	0.0654767	3.5	3.5	6.3	1	1	2	0	0	1			1.9671			0.64639				0	0	1	0	0	0	0	0	0	16698000	5388000	11310000	3.5	9.8
	1389	P54578-2;P54578;A6NJA2;P54578-3;J3QQT6;J3KS55	P54578-2;P54578;A6NJA2;P54578-3	USP14	Isoform 2 of Ubiquitin carboxyl-terminal hydrolase 14;Ubiquitin carboxyl-terminal hydrolase 14;Ubiquitin carboxyl-terminal hydrolase 14;Isoform 3 of Ubiquitin carboxyl-terminal hydrolase 14	52.385	18.1	0	30.185		1.00284	0.00558708	2.25282		1.97916	0.00429739	2.3668	0	0	18.1	0	0	6	0	0	6			2.4574			1.00284			56.356	0	0	5	0	0	0	0	0	0	78672000	17189000	61483000	0	2.4
	689	H3BMQ1;H3BPF6;Q99471-3;Q99471	H3BMQ1;H3BPF6;Q99471-3;Q99471	PFDN5	Prefoldin subunit 5;Prefoldin subunit 5 (Fragment);Isoform 3 of Prefoldin subunit 5;Prefoldin subunit 5	9.5351	45.2	0	33.52		0.614206	0.0466838	1.33083		0.437274	0.142767	0.845372	0	0	19	0	0	1	0	0	1			1.9927			0.614206				0	0	1	0	0	0	0	0	0	11822000	3384800	8437100	0	33.3
	1939	Q96RE7	Q96RE7	NACC1	Nucleus accumbens-associated protein 1	57.258	3.6	0	6.5045		-0.630343	0.938308	0.0276548		0.17889	0.339351	0.46935	0	3.6	3.6	0	1	1	0	1	1		0.74899	0.8931		-0.75479	-0.505896				0	1	1	0	0	0	525990	145930	380060	11857000	5428100	6428900	0	3.6
	1808	Q8IWF6;H7C5D0;H7C598	Q8IWF6;H7C5D0;H7C598	DENND6A	Protein DENND6A;Protein DENND6A (Fragment);Protein DENND6A (Fragment)	69.574	4.9	0	3.7358						0.632878	0.0652175	1.18564	0	0	0	0	0	0	0	0	0										0	0	0	0	0	0	0	0	0	0	0	0	0	0
	990	O95816;O95816-2	O95816;O95816-2	BAG2	BAG family molecular chaperone regulator 2;Isoform 2 of BAG family molecular chaperone regulator 2	23.772	47.9	0	65.441		-0.384672	0.806897	0.0931816		0.447508	0.138431	0.858768	0	7.6	46	0	2	7	0	2	7		0.44801	1.0851		-0.731854	-0.0374895		20.84	34.922	0	2	11	0	0	0	2880600	920520	1960100	315400000	132470000	182930000	0	33.2
	228	A0A2R8Y6C9;A0A2R8Y5F1;A0A2R8YGU4;X5D2U8;H3BMQ0;A0A2R8YDZ2;A0A2R8Y7X5;A0A2R8YDR3;A0A2R8Y7C8;A0A2R8YGD6;P49815-7;P49815-6;P49815-5;P49815-3;P49815-2;P49815-4;P49815;H3BQK4;A0A2R8Y670	A0A2R8Y6C9;A0A2R8Y5F1;A0A2R8YGU4;X5D2U8;H3BMQ0;A0A2R8YDZ2;A0A2R8Y7X5;A0A2R8YDR3;A0A2R8Y7C8;A0A2R8YGD6;P49815-7;P49815-6;P49815-5;P49815-3;P49815-2;P49815-4;P49815	TSC2	Tuberin (Fragment);Tuberin;Tuberin;Tuberin (Fragment);Tuberin;Tuberin;Tuberin;Tuberin (Fragment);Tuberin;Tuberin;Isoform 7 of Tuberin;Isoform 6 of Tuberin;Isoform 5 of Tuberin;Isoform 3 of Tuberin;Isoform 2 of Tuberin;Isoform 4 of Tuberin;Tuberin	149.4	10.4	0	51.644		-0.726533	0.956445	0.0193398		0.377186	0.175679	0.755281	0	3.4	3.6	0	2	3	0	2	3		0.46771	0.89794		-0.968037	-0.485028		63.837	75.9	0	2	3	0	0	0	1863400	672220	1191200	66242000	37760000	28483000	0	8
	2076	Q9NQH7-3;Q9NQH7-5;Q9NQH7-2;Q9NQH7-4;Q9NQH7	Q9NQH7-3;Q9NQH7-5;Q9NQH7-2;Q9NQH7-4;Q9NQH7	XPNPEP3	Isoform 3 of Xaa-Pro aminopeptidase 3;Isoform 5 of Xaa-Pro aminopeptidase 3;Isoform 2 of Xaa-Pro aminopeptidase 3;Isoform 4 of Xaa-Pro aminopeptidase 3;Xaa-Pro aminopeptidase 3	31.529	12.6	0	14.047		-0.0556872	0.519731	0.284222		0.623937	0.0672249	1.17247	2.9	0	9.7	1	0	1	1	0	1	1.2281			-0.0556872						1	0	0	392220	183780	208440	0	0	0	0	0	0	0	0
	1438	P61586	P61586	RHOA	Transforming protein RhoA	21.768	6.2	0.00099108	2.1343		-0.0270098	0.491482	0.308492		0.183788	0.332153	0.478661	0	0	6.2	0	0	1	0	0	1			1.2781			-0.0270098				0	0	1	0	0	0	0	0	0	10528000	4349800	6178200	0	6.2
	966	O76071	O76071	CIAO1	Probable cytosolic iron-sulfur protein assembly protein CIAO1	37.84	11.2	0	4.8459		-0.170637	0.642802	0.191923		0.287843	0.243076	0.614258	0	0	11.2	0	0	4	0	0	4			1.0971			-0.170637			25.69	0	0	4	0	0	0	0	0	0	43302000	19473000	23829000	0	2.9
	1979	Q9BT25-2;Q9BT25-3;Q9BT25	Q9BT25-2;Q9BT25-3;Q9BT25	HAUS8	Isoform 2 of HAUS augmin-like complex subunit 8;Isoform 3 of HAUS augmin-like complex subunit 8;HAUS augmin-like complex subunit 8	38.464	22.1	0	33.841		-0.73226	0.962381	0.0166531		0.43152	0.146143	0.835221	0	6.3	22.1	0	1	4	0	1	4			0.71442			-0.73226			32.443	0	0	5	0	0	0	317160	0	317160	101220000	54355000	46866000	0	11.5
	1760	Q6PJG6;Q6PJG6-2;Q6PJG6-3	Q6PJG6;Q6PJG6-2	BRAT1	BRCA1-associated ATM activator 1;Isoform 2 of BRCA1-associated ATM activator 1	88.118	8	0	21.676		-0.65255	0.946874	0.0237077		0.232302	0.293871	0.531844	0	0	4.5	0	0	3	0	0	3			0.72088			-0.65255			12.993	0	0	3	0	0	0	0	0	0	45866000	23165000	22701000	0	1.7
	1995	Q9BVC4;H3BSZ4;A0A0A0MR05;Q9BVC4-5;H3BR38;H3BM50;H3BPU5;H3BR25;H3BPT1;H3BN58;Q9BVC4-4;Q9BVC4-3;H3BQ74;I3L2E7	Q9BVC4;H3BSZ4;A0A0A0MR05;Q9BVC4-5;H3BR38;H3BM50;H3BPU5;H3BR25;H3BPT1;H3BN58;Q9BVC4-4;Q9BVC4-3	MLST8	Target of rapamycin complex subunit LST8;Target of rapamycin complex subunit LST8 (Fragment);Target of rapamycin complex subunit LST8;Isoform 4 of Target of rapamycin complex subunit LST8;Target of rapamycin complex subunit LST8;Target of rapamycin complex	35.876	16.3	0	9.9902		-0.447631	0.849925	0.0706195		0.617262	0.0689552	1.16143	5.5	0	16.3	1	0	4	1	0	4	0.68642		1.0931	-0.79253		-0.102731			40.431	1	0	4	170990	117410	53584	0	0	0	66865000	22421000	44444000	0	0
	1293	P42345;B1AKP8	P42345;B1AKP8	MTOR	Serine/threonine-protein kinase mTOR;Serine/threonine-protein kinase mTOR	288.89	2.4	0	14.602		-1.01042	0.98951	0.00457996		0.615213	0.0700717	1.15446	0	0	1.2	0	0	2	0	0	2			0.6334			-1.01042			54.121	0	0	2	0	0	0	0	0	0	19202000	11362000	7840600	0	0
	608	F8W1I5;P14649	F8W1I5;P14649	MYL6B	Myosin light chain 6B;Myosin light chain 6B	19.036	26.3	0	2.9718		0.69409	0.0340421	1.46798		0.591693	0.0763432	1.11723	13.7	7.4	26.3	2	1	4	0	0	1			2.102			0.69409				0	0	1	0	0	0	0	0	0	8119800	1945300	6174500	13.7	26.3
	1657	Q15149-7;Q15149-8;Q15149-9;Q15149-5;Q15149-4;Q15149-6;Q15149-3;Q15149-2;Q15149	Q15149-7;Q15149-8;Q15149-9;Q15149-5;Q15149-4;Q15149-6;Q15149-3;Q15149-2;Q15149	PLEC	Isoform 7 of Plectin;Isoform 8 of Plectin;Isoform 9 of Plectin;Isoform 5 of Plectin;Isoform 4 of Plectin;Isoform 6 of Plectin;Isoform 3 of Plectin;Isoform 2 of Plectin;Plectin	512.6	0.5	0	2.6541		-0.0158902	0.478609	0.320019		0.659476	0.0610306	1.21445	0.2	0	0.5	1	0	2	1	0	2	1.2544		1.0533	0.142706		-0.174487			5.9123	1	0	2	905660	358250	547420	0	0	0	39340000	16511000	22829000	0	0.3
	916	O60333-3;A0A087WWA3;Q4R9M9;O60333-2;O60333;O60333-4	O60333-3;A0A087WWA3;Q4R9M9;O60333-2;O60333;O60333-4	KIF1B;KIF1Bbeta	Isoform 3 of Kinesin-like protein KIF1B;Kinesin-like protein KIF1B;Kinesin family member 1Bbeta isoform II;Isoform 2 of Kinesin-like protein KIF1B;Kinesin-like protein KIF1B;Isoform 4 of Kinesin-like protein KIF1B	130.36	3.2	0	19.189		0.48498	0.0849792	1.07069		0.329291	0.209696	0.67841	0	0	2.3	0	0	2	0	0	1			1.7724			0.48498			32.954	0	0	2	0	0	0	0	0	0	26435000	8726300	17708000	0	3.2
	1973	Q9BRX2	Q9BRX2	PELO	Protein pelota homolog	43.359	15.3	0	8.6808		0.603817	0.0481214	1.31766		0.606436	0.0728331	1.13767	0	0	10.4	0	0	3	0	0	3			1.6237			0.603817			33.557	0	0	3	0	0	0	0	0	0	44637000	17135000	27502000	0	0
	2149	Q9UBI6	Q9UBI6	GNG12	Guanine nucleotide-binding protein G(I)/G(S)/G(O) subunit gamma-12	8.0061	37.5	0	2.5817		0.694032	0.0343312	1.46431		0.60506	0.0733278	1.13473	22.2	0	15.3	1	0	1	1	0	1			2.1295			0.694032				0	0	1	60335	0	60335	0	0	0	5298200	1545200	3753000	0	0
	827	O00151	O00151	PDLIM1	PDZ and LIM domain protein 1	36.071	17.9	0	11.168		-0.64436	0.829706	0.0810755		0.263571	0.262833	0.580321	0	4.6	17.9	0	1	4	0	1	4		0.36758	1.6017		-1.73912	0.450398			23.583	0	1	4	0	0	0	936640	361140	575500	117590000	35330000	82255000	0	14.6
	2181	Q9UL25	Q9UL25	RAB21	Ras-related protein Rab-21	24.347	4.4	0.0028558	1.8646		-0.4335	0.860268	0.0653662		-0.209127	0.659444	0.180822	0	0	4.4	0	0	1	0	0	1			0.87239			-0.4335				0	0	1	0	0	0	0	0	0	18200000	7157800	11042000	0	4.4
	1227	P31153;P31153-2	P31153;P31153-2	MAT2A	S-adenosylmethionine synthase isoform type-2;Isoform 2 of S-adenosylmethionine synthase isoform type-2	43.66	15.7	0	18.248		-0.647408	0.870359	0.0603014		-0.511562	0.804455	0.0944981	0	7.1	12.4	0	2	5	0	2	5		0.36029	1.4145		-1.54635	0.251539		70.713	80.083	0	2	5	0	0	0	1520900	572110	948810	134520000	55816000	78702000	0	11.1
	1986	Q9BUA3	Q9BUA3	C11orf84	Spindlin interactor and repressor of chromatin-binding protein	41.036	23.6	0	55.616		-0.496641	0.881504	0.0547757		-0.20717	0.658239	0.181617	2.4	4.7	2.4	1	1	1	1	1	1	1.1159		0.65865	-0.174657		-0.818624				1	0	1	411720	168180	243540	0	0	0	18439000	9760800	8678300	0	2.4
	2157	Q9UHD9;Q9UMX0-4	Q9UHD9	UBQLN2	Ubiquilin-2	65.695	10.1	0	5.1067						0.616806	0.069114	1.16043	0	0	4	0	0	2	0	0	0										0	0	0	0	0	0	0	0	0	0	0	0	2.7	5
	1005	P00918;E5RID5;E5RK37	P00918	CA2	Carbonic anhydrase 2	29.246	18.8	0	14.558		-0.505088	0.896087	0.0476498		0.589695	0.0775378	1.11049	0	0	7.3	0	0	2	0	0	2			0.88236			-0.505088			35.462	0	0	2	0	0	0	0	0	0	23370000	11969000	11401000	4.6	0
	1653	Q15054-3;Q15054-2;Q15054;E9PRK3;H0YEX7;E9PM91;E9PNC0	Q15054-3;Q15054-2;Q15054;E9PRK3	POLD3	Isoform 3 of DNA polymerase delta subunit 3;Isoform 2 of DNA polymerase delta subunit 3;DNA polymerase delta subunit 3;DNA polymerase delta subunit 3 (Fragment)	39.32	12.5	0	9.1998		0.738559	0.0264302	1.5779		0.949554	0.0200574	1.69772	0	0	6.1	0	0	2	0	0	2			1.9948			0.738559			2.8364	0	0	2	0	0	0	0	0	0	34585000	9602000	24983000	0	5.6
	1142	P19387;H3BRR2	P19387	POLR2C	DNA-directed RNA polymerase II subunit RPB3	31.441	51.3	0	73.244		0.173758	0.282174	0.549483		0.512474	0.104119	0.982471	0	13.8	51.3	0	2	8	0	2	8			1.3171			0.173758			27.048	0	0	8	0	0	0	1116600	0	1116600	383940000	158570000	225370000	0	32.7
	195	A0A0U1RRM6;Q8N8S7-3;Q8N8S7-2;Q8N8S7;A0A075B6E5;A0A0U1RQP7	A0A0U1RRM6;Q8N8S7-3;Q8N8S7-2;Q8N8S7	ENAH	Protein enabled homolog;Isoform 3 of Protein enabled homolog;Isoform 2 of Protein enabled homolog;Protein enabled homolog	87.399	16.3	0	105.28		0.77578	0.0220689	1.65622		0.918091	0.0222948	1.6518	0	0	12.5	0	0	5	0	0	5			2.0848			0.77578			28.526	0	0	3	0	0	0	0	0	0	59097000	7827300	51270000	0	6.4
	1083	P11234;P11233;P11234-3;P11234-2	P11234;P11233;P11234-3;P11234-2	RALB;RALA	Ras-related protein Ral-B;Ras-related protein Ral-A;Isoform 3 of Ras-related protein Ral-B;Isoform 2 of Ras-related protein Ral-B	23.408	5.8	0	2.9248		-0.0181423	0.479439	0.319267		-0.00471999	0.512855	0.290005	0	0	5.8	0	0	1	0	0	1			1.1982			-0.0181423				0	0	1	0	0	0	0	0	0	19641000	10490000	9150600	0	5.8
	635	G3V4X5;H0YJ03	G3V4X5	PSMA3	Proteasome endopeptidase complex	20.288	69.4	0	30.895		-0.274245	0.675507	0.17037		-0.407512	0.767055	0.115173	30	23.3	69.4	7	4	18	0	1	2		0.72105	0.48399		0.537426	-1.08592		8.9521	7.2203	0	2	2	0	0	0	11172000	1781400	9390500	296440000	170990000	125450000	48.3	69.4
	893	Q9UG54;O43318-2;O43318-4;O43318;O43318-3	Q9UG54;O43318-2;O43318-4;O43318;O43318-3	DKFZp586F0420;MAP3K7	Mitogen-activated protein kinase kinase kinase 7;Isoform 1A of Mitogen-activated protein kinase kinase kinase 7;Isoform 1D of Mitogen-activated protein kinase kinase kinase 7;Mitogen-activated protein kinase kinase kinase 7;Isoform 1C of Mitogen-activated	28.87	25	0	7.6141		-1.21737	0.997187	0.00122336		-0.265846	0.693808	0.15876	0	6.9	9.6	0	1	2	0	1	2			0.4546			-1.21737			160.46	0	0	2	0	0	0	128340	0	128340	129270000	89128000	40145000	4.2	18.1
	2010	Q9BY32-3;Q9BY32;Q9BY32-2	Q9BY32-3;Q9BY32;Q9BY32-2	ITPA	Isoform 3 of Inosine triphosphate pyrophosphatase;Inosine triphosphate pyrophosphatase;Isoform 2 of Inosine triphosphate pyrophosphatase	16.833	15	0.00050865	2.3148		0.36105	0.153721	0.813268		0.665017	0.0568871	1.24499	0	9.2	15	0	1	2	0	1	2		1.4859	1.9224		0.0413848	0.680715			36.066	0	1	2	0	0	0	359960	85614	274350	75326000	22660000	52666000	0	5.9
	817	M0R3F4;M0R2A4;M0R2K3;M0R193;M0R0I0;M0R2I2;Q9NWV8;M0QXG9;J3KQS6;Q9NWV8-3;M0QYV1;Q9NWV8-2	M0R3F4;M0R2A4;M0R2K3;M0R193;M0R0I0;M0R2I2;Q9NWV8;M0QXG9;J3KQS6;Q9NWV8-3	BABAM1	BRISC and BRCA1-A complex member 1 (Fragment);BRISC and BRCA1-A complex member 1 (Fragment);BRISC and BRCA1-A complex member 1 (Fragment);BRISC and BRCA1-A complex member 1 (Fragment);BRISC and BRCA1-A complex member 1 (Fragment);BRISC and BRCA1-A complex	19.636	28.7	0	174.06		0.251698	0.223792	0.650156		0.552337	0.0851506	1.06981	0	0	28.7	0	0	3	0	0	3			1.482			0.251698			18.095	0	0	2	0	0	0	0	0	0	45497000	9991500	35505000	0	23.8
	179	A0A0G2JRD1;S4R3K7;B0QYV1;A0A0G2JRA5;O43251-3;O43251-5;O43251-10;O43251-2;O43251;O43251-6;O43251-8;S4R469;B0QYY4;O43251-9;O43251-4;O43251-7;F8VR27;F8VZY7;A0A087X2B1;F8VRS4;J3KNW3;B7Z1U7;F8VZG9;A0A286YEU2;Q9NWB1-3;Q9NWB1-4;Q9NWB1-5;Q9NWB1;Q9NWB1-2;I3L1D4;J3QRF4;A6NFN3;A6NFN3-2	A0A0G2JRD1;S4R3K7;B0QYV1;A0A0G2JRA5;O43251-3;O43251-5;O43251-10;O43251-2;O43251;O43251-6;O43251-8;S4R469;B0QYY4;O43251-9;O43251-4;O43251-7;F8VR27;F8VZY7;A0A087X2B1;F8VRS4;J3KNW3;B7Z1U7;F8VZG9;A0A286YEU2;Q9NWB1-3;Q9NWB1-4;Q9NWB1-5;Q9NWB1;Q9NWB1-2	RBFOX2;RBFOX1	RNA-binding protein fox-1 homolog 2 (Fragment);RNA-binding protein fox-1 homolog 2 (Fragment);RNA binding protein fox-1 homolog;RNA-binding protein fox-1 homolog 2 (Fragment);Isoform 3 of RNA binding protein fox-1 homolog 2;Isoform 5 of RNA binding protein	23.543	25.1	0	52.18		-0.235627	0.707542	0.150248		0.0421176	0.466601	0.331054	0	0	13.7	0	0	3	0	0	3			1.0726			-0.235627			20.46	0	0	3	0	0	0	0	0	0	72807000	28756000	44051000	0	13.7
	1156	P21912;A0A087WXX8;A0A087WWT1	P21912;A0A087WXX8;A0A087WWT1	SDHB	Succinate dehydrogenase [ubiquinone] iron-sulfur subunit, mitochondrial;Succinate dehydrogenase [ubiquinone] iron-sulfur subunit, mitochondrial (Fragment);Succinate dehydrogenase [ubiquinone] iron-sulfur subunit, mitochondrial (Fragment)	31.629	9.3	0	3.2289		0.254286	0.229747	0.638749		0.547903	0.0873606	1.05868	6.1	0	3.2	2	0	1	2	0	1	1.7601		1.1853	0.475274		0.0332986	3.482			2	0	1	757040	203470	553560	0	0	0	27766000	10771000	16994000	0	0
	614	F8W930;Q9Y6M1-1;Q9Y6M1;Q9Y6M1-5;Q9Y6M1-6;Q9Y6M1-3;Q9Y6M1-4	F8W930;Q9Y6M1-1;Q9Y6M1;Q9Y6M1-5;Q9Y6M1-6;Q9Y6M1-3;Q9Y6M1-4	IGF2BP2	Insulin-like growth factor 2 mRNA-binding protein 2;Isoform 2 of Insulin-like growth factor 2 mRNA-binding protein 2;Insulin-like growth factor 2 mRNA-binding protein 2;Isoform 5 of Insulin-like growth factor 2 mRNA-binding protein 2;Isoform 6 of Insulin-l	66.785	13.1	0	20.728		-0.582545	0.926324	0.033237		0.346656	0.186831	0.728552	2.1	2.1	10.4	1	1	6	0	0	4			0.84415			-0.582545			9.8544	0	0	3	0	0	0	0	0	0	57496000	26426000	31070000	2.1	4.8
	442	D6RDK6;D6RI08;D6RDK1;D6RIV2;D6RBN5;Q9NX40	D6RDK6;D6RI08;D6RDK1;D6RIV2;D6RBN5;Q9NX40	OCIAD1	OCIA domain-containing protein 1 (Fragment);OCIA domain-containing protein 1 (Fragment);OCIA domain-containing protein 1 (Fragment);OCIA domain-containing protein 1;OCIA domain-containing protein 1;OCIA domain-containing protein 1	19.989	9.5	0.00097752	2.0284		-1.48487	0.999417	0.000253264		-0.460078	0.790632	0.102026	0	0	9.5	0	0	2	0	0	2			0.32998			-1.48487				0	0	1	0	0	0	0	0	0	122580000	74353000	48225000	0	5
	2049	Q9H7D7-2;Q9H7D7;H0Y9R3;C9JCS7	Q9H7D7-2;Q9H7D7	WDR26	Isoform 2 of WD repeat-containing protein 26;WD repeat-containing protein 26	70.459	16.4	0	11.505		0.938897	0.008755	2.05774		0.949491	0.0204782	1.68871	0	0	11.5	0	0	6	0	0	6			2.7262			0.938897			29.997	0	0	5	0	0	0	0	0	0	64211000	16826000	47386000	2	6.4
	1833	Q8NHV4-2;Q8NHV4;Q8NHV4-3	Q8NHV4-2;Q8NHV4;Q8NHV4-3	NEDD1	Isoform 2 of Protein NEDD1;Protein NEDD1;Isoform 3 of Protein NEDD1	62.379	6.8	0	20.891		-0.00646674	0.469897	0.327997		-0.217789	0.667448	0.175583	0	0	3.7	0	0	1	0	0	1			1.2931			-0.00646674				0	0	1	0	0	0	0	0	0	10492000	2799200	7692500	0	3.2
	2061	Q9HBM6;D6RHW1;D6RIY1;D6RGK3;D6RIV9;D6RIE8;Q16594	Q9HBM6	TAF9B	Transcription initiation factor TFIID subunit 9B	27.622	29.1	0	43.476		-0.55775	0.917472	0.0374072		0.19781	0.314375	0.502552	0	0	16.7	0	0	2	0	0	2			0.81353			-0.55775			17.366	0	0	2	0	0	0	0	0	0	32148000	14525000	17623000	0	21.1
	1914	Q96F45-3;Q9H7S9;Q96F45-2;Q96F45	Q96F45-3;Q9H7S9;Q96F45-2;Q96F45	ZNF503;ZNF703	Isoform 3 of Zinc finger protein 503;Zinc finger protein 703;Isoform 2 of Zinc finger protein 503;Zinc finger protein 503	28.923	4.2	0	9.7133		-0.122952	0.592641	0.227208		0.0211959	0.482861	0.316178	0	4.2	4.2	0	1	1	0	1	1		0.86824	1.2848		-0.350215	0.10431				0	1	1	0	0	0	661700	170050	491650	17988000	6521900	11466000	0	4.2
	1749	Q6P1J9;A0A2R8YHB3;A0A1B0GUB2;A0A2R8Y640	Q6P1J9;A0A2R8YHB3;A0A1B0GUB2;A0A2R8Y640	CDC73	Parafibromin;Parafibromin;Parafibromin;Parafibromin	60.576	7.3	0	5.7631		0.217015	0.250143	0.601812		-0.138664	0.616978	0.20973	0	1.9	7.3	0	1	4	0	1	4			1.4574			0.217015			58.807	0	0	3	0	0	0	414140	0	414140	44885000	17020000	27865000	0	5.6
	2045	Q9H6E4	Q9H6E4	CCDC134	Coiled-coil domain-containing protein 134	26.56	5.2	0.00050659	2.2757		-0.104669	0.572616	0.242136		0.518716	0.0953962	1.02047	0	0	5.2	0	0	1	0	0	1			1.0906			-0.104669				0	0	1	0	0	0	0	0	0	14946000	8252100	6694100	0	0
	986	O95721;C9JAF7	O95721;C9JAF7	SNAP29	Synaptosomal-associated protein 29;Synaptosomal-associated protein 29 (Fragment)	28.97	52.3	0	47.478		-0.468817	0.873612	0.0586815		0.506034	0.100609	0.997361	0	4.3	12	0	1	2	0	1	2		0.52311	1.0518		-0.557593	-0.38004			27.126	0	1	2	0	0	0	2147300	655370	1492000	10484000	3699200	6784600	5	52.3
	590	F6S7Q7;U3KQG0;Q9BW92-2;Q9BW92	F6S7Q7;U3KQG0;Q9BW92-2;Q9BW92	TARS2	Threonine--tRNA ligase, mitochondrial;Threonine--tRNA ligase, mitochondrial;Isoform 2 of Threonine--tRNA ligase, mitochondrial;Threonine--tRNA ligase, mitochondrial	49.862	3.6	0	24.905		0.120723	0.329491	0.482156		0.511286	0.0985825	1.0062	0	0	3.6	0	0	1	0	0	1			1.384			0.120723			37.823	0	0	2	0	0	0	0	0	0	24154000	10049000	14105000	0	3.6
	77	A0A0D9SG66;A0A087WZN1;O43837-3;O43837;A0A087X2E5;O43837-2	A0A0D9SG66;A0A087WZN1;O43837-3;O43837	IDH3B	Isocitrate dehydrogenase [NAD] subunit beta, mitochondrial (Fragment);Isocitrate dehydrogenase [NAD] subunit, mitochondrial;Isoform C of Isocitrate dehydrogenase [NAD] subunit beta, mitochondrial;Isocitrate dehydrogenase [NAD] subunit beta, mitochondrial	15.625	22.1	0	7.5246		-0.0889693	0.522636	0.2818		0.510198	0.0995926	1.00177	9	0	20.7	1	0	2	1	0	2	0.77634		1.9457	-0.748214		0.570275				1	0	1	568050	306360	261690	0	0	0	5185500	1668200	3517300	0	0
	1175	P24928-2;P24928	P24928-2;P24928	POLR2A	Isoform 2 of DNA-directed RNA polymerase II subunit RPB1;DNA-directed RNA polymerase II subunit RPB1	63.64	7.4	0	19.251						-0.284076	0.705747	0.151351	0	3.2	1.9	0	1	1	0	1	1										0	0	0	0	0	0	0	0	0	0	0	0	0	5.5
	20	A0A087WT44;P30519-2;P30519;I3L159;I3L1F5;I3L276;I3L1Y2;I3L4P8;A0A1B0GXH0;I3L463	A0A087WT44;P30519-2;P30519;I3L159;I3L1F5	HMOX2	Heme oxygenase 2;Isoform 2 of Heme oxygenase 2;Heme oxygenase 2;Heme oxygenase 2 (Fragment);Heme oxygenase 2 (Fragment)	41.669	13.5	0	33.099		-0.694347	0.956332	0.0193913		-0.465828	0.793893	0.100238	0	0	10	0	0	2	0	0	2			0.74954			-0.694347				0	0	1	0	0	0	0	0	0	20674000	9892600	10781000	0	3.5
	135	H0YKV0;H0YLC3;H7C4G6;A0A0A0MT83;P26440-2;P26440	H0YKV0;H0YLC3;H7C4G6;A0A0A0MT83;P26440-2;P26440	IVD	Isovaleryl-CoA dehydrogenase, mitochondrial (Fragment);Isovaleryl-CoA dehydrogenase, mitochondrial (Fragment);Isovaleryl-CoA dehydrogenase, mitochondrial (Fragment);Isovaleryl-CoA dehydrogenase, mitochondrial;Isoform 2 of Isovaleryl-CoA dehydrogenase, mito	15.662	6.2	0.0024062	1.9268		0.786169	0.0209374	1.67908		0.49926	0.103078	0.986833	6.2	0	0	1	0	0	1	0	0	2.1807			0.786169						1	0	0	295740	64380	231360	0	0	0	0	0	0	0	0
	1560	Q09666	Q09666	AHNAK	Neuroblast differentiation-associated protein AHNAK	629.09	1.7	0	6.7651		0.528618	0.0952692	1.02105		0.420497	0.144838	0.839116	0	0.7	1.2	0	2	2	0	2	2		1.4846	2.4605		-0.0182784	1.07551		0	0.85483	0	2	2	0	0	0	1615300	260470	1354800	30444000	7364400	23080000	0	0.2
	2240	Q9Y4Y9-2;Q9Y4Y9	Q9Y4Y9-2;Q9Y4Y9	LSM5	Isoform 2 of U6 snRNA-associated Sm-like protein LSm5;U6 snRNA-associated Sm-like protein LSm5	6.8498	43.5	0	7.7028						0.497867	0.104119	0.982471	0	0	0	0	0	0	0	0	0										0	0	0	0	0	0	0	0	0	0	0	0	0	0
	2073	Q9NPQ8-4;Q9NPQ8;Q9NPQ8-2;Q9NPQ8-3;H0YE35;H0YC88;E9PLE5;E9PI04;E9PSI0;H0YEN0;B7WPL0;Q9NVN3-4;Q9NVN3-3;Q9NVN3;Q9NVN3-1	Q9NPQ8-4;Q9NPQ8;Q9NPQ8-2;Q9NPQ8-3;H0YE35	RIC8A	Isoform 4 of Synembryn-A;Synembryn-A;Isoform 2 of Synembryn-A;Isoform 3 of Synembryn-A;Synembryn-A (Fragment)	59.612	17.5	0	45.369		0.249182	0.291349	0.535586		0.204845	0.303868	0.517316	0	3.6	12.1	0	1	4	0	1	4		1.7416	0.88745		1.00117	-0.502801			16.28	0	1	4	0	0	0	1668700	135670	1533000	133390000	53542000	79851000	0	12.6
	1562	Q10570;A0A087X101	Q10570;A0A087X101	CPSF1	Cleavage and polyadenylation specificity factor subunit 1;Cleavage and polyadenylation-specificity factor subunit 1	160.88	2.7	0	10.923		-0.180174	0.651457	0.186114		0.485041	0.108995	0.962592	0	0	1.5	0	0	1	0	0	1			1.208			-0.180174				0	0	1	0	0	0	0	0	0	6125300	2619600	3505700	0	0
	1660	Q15181;Q5SQT6	Q15181;Q5SQT6	PPA1	Inorganic pyrophosphatase;Inorganic pyrophosphatase	32.66	8.3	0	4.9319		0.266425	0.235443	0.628115		-0.409502	0.773921	0.111303	0	3.1	8.3	0	1	2	0	1	2		1.2595	2.0398		-0.255511	0.788361			57.929	0	1	2	0	0	0	595490	163320	432170	52187000	16154000	36033000	0	8.3
	940	O75376-2;O75376;A0A088AWL3;E7EVK1	O75376-2;O75376;A0A088AWL3	NCOR1	Isoform 2 of Nuclear receptor corepressor 1;Nuclear receptor corepressor 1;Nuclear receptor corepressor 1	258.6	1.6	0	5.2281						0.275975	0.23781	0.62377	0	0	0	0	0	0	0	0	0										0	0	0	0	0	0	0	0	0	0	0	0	0	1.6
	244	A0A2R8YF43;A0A2R8YD58;E7EU96;P68400;A0A2R8Y5A0;A0A2R8YDP2;A0A2R8YFU2;P68400-2;Q8NEV1;A0A087WY74;A0A2R8Y4D6;A0A2R8Y4H0;A0A2R8YEW1;V9GYA2	A0A2R8YF43;A0A2R8YD58;E7EU96;P68400;A0A2R8Y5A0;A0A2R8YDP2;A0A2R8YFU2;P68400-2;Q8NEV1	CSNK2A1;CSNK2A3	Casein kinase II subunit alpha;Casein kinase II subunit alpha;Casein kinase II subunit alpha;Casein kinase II subunit alpha;Casein kinase II subunit alpha;Casein kinase II subunit alpha;Casein kinase II subunit alpha;Isoform 2 of Casein kinase II subunit a	41.79	27	0	25.841		0.459742	0.0946979	1.02366		0.479539	0.111599	0.95234	0	0	22.3	0	0	4	0	0	4			1.6526			0.459742			23.748	0	0	3	0	0	0	0	0	0	49486000	15819000	33667000	0	16.3
	652	H0Y564;Q9H1A4	H0Y564;Q9H1A4	ANAPC1	Anaphase-promoting complex subunit 1 (Fragment);Anaphase-promoting complex subunit 1	161.45	2.6	0	9.7455		-0.463541	0.872919	0.0590258		0.477389	0.112916	0.947244	0	0	1.4	0	0	1	0	0	1			0.9313			-0.463541				0	0	1	0	0	0	0	0	0	8663900	3965300	4698600	0	0
	2163	Q9UI30;F5GX77;Q9UI30-2;F5GYQ2	Q9UI30;F5GX77;Q9UI30-2;F5GYQ2	TRMT112	Multifunctional methyltransferase subunit TRM112-like protein;Multifunctional methyltransferase subunit TRM112-like protein;Isoform 2 of Multifunctional methyltransferase subunit TRM112-like protein;Multifunctional methyltransferase subunit TRM112-like pro	14.199	47.2	0	27.9		-0.130508	0.598331	0.223059		0.462387	0.120807	0.917908	0	0	36.8	0	0	4	0	0	4			0.94232			-0.130508			40.498	0	0	5	0	0	0	0	0	0	166530000	67281000	99252000	0	27.2
	2128	Q9NZ32;V9GYX7;G3V524;G3V2Q5;G3V5Y4;F6S9Y6;H0YJD9	Q9NZ32;V9GYX7;G3V524;G3V2Q5;G3V5Y4;F6S9Y6	ACTR10	Actin-related protein 10;Actin-related protein 10 (Fragment);Actin-related protein 10;Actin-related protein 10;Actin-related protein 10;Actin-related protein 10	46.306	15.8	0	15.947		0.543051	0.065778	1.18192		1.35643	0.010621	1.97383	0	0	12.7	0	0	4	0	0	4			1.6445			0.543051			16.279	0	0	3	0	0	0	0	0	0	56486000	20141000	36345000	0	2.4
	165	A0A0D9SEU5;R4GMX8;Q6VN20-3;Q6VN20;Q6VN20-2;R4GMX7;R4GNA3;R4GN91	A0A0D9SEU5;R4GMX8;Q6VN20-3;Q6VN20;Q6VN20-2	RANBP10	Ran-binding protein 10;Ran-binding protein 10;Isoform 3 of Ran-binding protein 10;Ran-binding protein 10;Isoform 2 of Ran-binding protein 10	67.255	8.5	0	10.402		0.763424	0.0230918	1.63654		0.308984	0.209041	0.679769	0	0	6	0	0	3	0	0	3			2.0869			0.763424			26.679	0	0	3	0	0	0	0	0	0	26752000	9078600	17673000	0	6.9
	1751	Q6P1L8	Q6P1L8	MRPL14	39S ribosomal protein L14, mitochondrial	15.947	37.9	0	10.091		-0.204999	0.677423	0.16914		-0.270364	0.701531	0.153953	9.7	0	6.2	1	0	1	1	0	1	1.3998		0.83327	0.251275		-0.661272				1	0	1	627680	300290	327390	0	0	0	5327800	2597700	2730200	0	6.2
	803	M0R0P1;M0R299;M0QXL5;M0R2Q4;P22087;M0R2U2;M0R1H0;M0R2B0	M0R0P1;M0R299;M0QXL5;M0R2Q4;P22087;M0R2U2;M0R1H0;M0R2B0	FBL	rRNA 2-O-methyltransferase fibrillarin (Fragment);rRNA 2-O-methyltransferase fibrillarin (Fragment);rRNA 2-O-methyltransferase fibrillarin (Fragment);rRNA 2-O-methyltransferase fibrillarin (Fragment);rRNA 2-O-methyltransferase fibrillarin;rRNA 2-O-me	24.544	24.1	0	11.87		0.897778	0.0108449	1.96477		0.463635	0.119887	0.921227	0	0	24.1	0	0	3	0	0	3			2.3042			0.897778			132.05	0	0	2	0	0	0	0	0	0	37435000	8472400	28963000	0	0
	859	O14733;O14733-4;O14733-3;O14733-2	O14733;O14733-4;O14733-3;O14733-2	MAP2K7	Dual specificity mitogen-activated protein kinase kinase 7;Isoform 4 of Dual specificity mitogen-activated protein kinase kinase 7;Isoform 3 of Dual specificity mitogen-activated protein kinase kinase 7;Isoform 2 of Dual specificity mitogen-activated prote	47.484	6.4	0	3.3944						-0.279377	0.706511	0.150881	0	0	0	0	0	0	0	0	0										0	0	0	0	0	0	0	0	0	0	0	0	0	3.3
	1137	P18206-2;P18206;P18206-3;A0A096LPE1	P18206-2;P18206	VCL	Isoform 1 of Vinculin;Vinculin	116.72	34.6	0	323.31		1.02236	0.0265114	1.57657		0.679499	0.0553659	1.25676	2.5	2.4	33	2	1	23	2	1	23	1.2536		3.9429	0.089541		1.95519			30.441	1	0	21	495390	215360	280030	846000	0	846000	723550000	94265000	629280000	2.5	15.2
	856	O14545;F8VNX8;F8VVF3;O14545-2	O14545;F8VNX8	TRAFD1	TRAF-type zinc finger domain-containing protein 1;TRAF-type zinc finger domain-containing protein 1 (Fragment)	64.84	13.7	0	15.988		0.00587137	0.455403	0.341604		0.22309	0.284	0.546682	0	0	10.1	0	0	5	0	0	5			1.2858			0.00587137			31.775	0	0	4	0	0	0	0	0	0	42193000	18395000	23798000	0	2.1
	224	E7ERY9;A0A2R8Y4R4;H0Y7S3;A0A2U3U055;A0A2U3TZI3;Q16720-8;P23634-5;Q16720-7;P23634-4;Q16720-6;Q01814-4;P23634-3;Q16720-3;Q16720-5;Q01814-7;P23634-2;P20020-5;Q16720-2;P20020-2;P20020-6;Q01814-3;P23634-7;Q01814-6;Q01814-2;P23634-6;Q16720-4;Q01814-8;Q16720;P20020;Q01814-5;P23634-8;P23634;Q01814;P20020-4;P20020-1	E7ERY9;A0A2R8Y4R4;H0Y7S3;A0A2U3U055;A0A2U3TZI3;Q16720-8;P23634-5;Q16720-7;P23634-4;Q16720-6;Q01814-4;P23634-3;Q16720-3;Q16720-5;Q01814-7;P23634-2;P20020-5;Q16720-2;P20020-2;P20020-6;Q01814-3;P23634-7;Q01814-6;Q01814-2;P23634-6;Q16720-4;Q01814-8;Q16720;P20020;Q01814-5;P23634-8;P23634;Q01814;P20020-4;P20020-1	ATP2B1;ATP2B2;ATP2B3;ATP2B4	Calcium-transporting ATPase;Plasma membrane calcium-transporting ATPase 2 (Fragment);Plasma membrane calcium-transporting ATPase 2 (Fragment);Calcium-transporting ATPase;Calcium-transporting ATPase;Isoform ZG of Plasma membrane calcium-transporting ATPase	106.86	2.3	0.0028585	1.8647		-0.664622	0.949916	0.0223146		0.229592	0.279114	0.554219	0	0	1.1	0	0	1	0	0	1			0.80443			-0.664622				0	0	1	0	0	0	0	0	0	11640000	6081400	5558500	0	2.3
	326	B5MDQ0;Q2NKX8	B5MDQ0;Q2NKX8	ERCC6L	DNA excision repair protein ERCC-6-like;DNA excision repair protein ERCC-6-like	126.98	1.3	0	3.8201		0.52001	0.0719217	1.14314		0.45512	0.125005	0.903074	0	0	1.3	0	0	1	0	0	1			2.0092			0.52001			25.105	0	0	2	0	0	0	0	0	0	7780100	1860200	5919900	0	1.3
	1992	Q9BV44;H7C0R6;H7C3J3	Q9BV44;H7C0R6;H7C3J3	THUMPD3	THUMP domain-containing protein 3;THUMP domain-containing protein 3 (Fragment);THUMP domain-containing protein 3 (Fragment)	57.002	7.9	0	9.501		-0.909579	0.983142	0.00738372		0.914763	0.024853	1.60462	0	0	3.9	0	0	2	0	0	2			0.48702			-0.909579			15.343	0	0	2	0	0	0	0	0	0	99755000	47391000	52363000	0	5.7
	2116	Q9NX55;J3QT56;Q9NX55-3	Q9NX55	HYPK	Huntingtin-interacting protein K	14.665	42.6	0	5.9023		-0.2235	0.69712	0.156693		0.429342	0.141226	0.850085	8.5	0	34.1	1	0	2	1	0	2			1.0574			-0.2235				0	0	1	0	0	0	0	0	0	14936000	3502100	11434000	0	42.6
	428	H7C2I6;D3YTB5;P51617-4;P51617-2;P51617-3;P51617;H7C224	H7C2I6;D3YTB5;P51617-4;P51617-2;P51617-3;P51617;H7C224	IRAK1	Interleukin-1 receptor-associated kinase 1 (Fragment);Interleukin-1 receptor-associated kinase 1;Isoform 4 of Interleukin-1 receptor-associated kinase 1;Isoform 2 of Interleukin-1 receptor-associated kinase 1;Isoform 3 of Interleukin-1 receptor-associated	28.867	13	0	8.6131		-0.185451	0.65498	0.183772		0.447631	0.12954	0.887597	0	0	5.1	0	0	1	0	0	1			1.1081			-0.185451				0	0	1	0	0	0	0	0	0	17025000	8639900	8385300	0	0
	838	O00299	O00299	CLIC1	Chloride intracellular channel protein 1	26.922	16.2	0	61.378		0.0184874	0.43519	0.361322		0.446417	0.130751	0.883555	16.2	7.5	7.5	3	1	1	3	1	1	1.1085		1.4354	-0.177752		0.214727	50.228		16.856	3	0	2	896870	334570	562300	779970	0	779970	33223000	12825000	20398000	5	0
	1919	Q96I24;Q96I24-2	Q96I24;Q96I24-2	FUBP3	Far upstream element-binding protein 3;Isoform 2 of Far upstream element-binding protein 3	61.64	14.5	0	10.122		-0.0810895	0.554511	0.25609		0.426028	0.141739	0.848512	0	1.6	12.9	0	1	6	0	0	5			1.05			-0.0810895			23.096	0	0	5	0	0	0	0	0	0	121110000	50251000	70857000	0	5.6
	2127	Q9NYZ3	Q9NYZ3	GTSE1	G2 and S phase-expressed protein 1	76.644	8.2	0	7.9188						-0.0489722	0.547486	0.261627	0	0	2.2	0	0	1	0	0	1										0	0	0	0	0	0	0	0	0	0	0	0	0	8.2
	2005	Q9BWH6;H3BRE8;Q9BWH6-2;Q9BWH6-3	Q9BWH6;H3BRE8;Q9BWH6-2	RPAP1	RNA polymerase II-associated protein 1;RNA polymerase II-associated protein 1;Isoform 2 of RNA polymerase II-associated protein 1	152.75	3	0	8.9023		-0.264857	0.739716	0.130935		0.586146	0.0783987	1.10569	0	0	2.1	0	0	2	0	0	2			1.0985			-0.264857			46.638	0	0	3	0	0	0	0	0	0	26146000	8355000	17791000	0	1.9
	1241	P33316;H0YNW5;H0YKI0;P33316-2;H0YMM5;A0A0C4DGL3;H0YNJ9;H0YKC5	P33316;H0YNW5;H0YKI0;P33316-2;H0YMM5;A0A0C4DGL3;H0YNJ9;H0YKC5	DUT	Deoxyuridine 5-triphosphate nucleotidohydrolase, mitochondrial;Deoxyuridine 5-triphosphate nucleotidohydrolase, mitochondrial;Deoxyuridine 5-triphosphate nucleotidohydrolase, mitochondrial;Isoform 2 of Deoxyuridine 5-triphosphate nucleotidohydrolase, m	26.563	31	0	32.932		0.12393	0.324877	0.488282		0.585682	0.0792659	1.10091	12.3	0	0	2	0	0	2	0	0	1.2667			0.12393			118.36			2	0	0	1143700	481550	662170	0	0	0	0	0	0	0	23.4
	312	B4DXZ6;P51114-2;P51114;E7EU85;E9PFF5;P51114-3;C9JAJ4	B4DXZ6;P51114-2;P51114;E7EU85;E9PFF5;P51114-3	FXR1	cDNA FLJ58644, highly similar to Fragile X mental retardation syndrome-related protein 1;Isoform 2 of Fragile X mental retardation syndrome-related protein 1;Fragile X mental retardation syndrome-related protein 1;Fragile X mental retardation syndrome-rela	68.326	5.8	0	6.4131		-1.44397	0.999272	0.000316097		0.438186	0.135175	0.869105	0	2.3	2.3	0	1	1	0	1	1			0.46327			-1.44397				0	0	1	0	0	0	160180	0	160180	3161100	1971800	1189300	0	1.3
	892	O43264;O43264-2	O43264;O43264-2	ZW10	Centromere/kinetochore protein zw10 homolog;Isoform 2 of Centromere/kinetochore protein zw10 homolog	88.828	8.5	0	34.641		0.151719	0.29877	0.524663		0.436516	0.136421	0.86512	0	0	5	0	0	3	0	0	3			1.157			0.151719			78.295	0	0	2	0	0	0	0	0	0	78495000	36658000	41837000	0	0
	876	O15116;E5RJ47;E5RH18	O15116	LSM1	U6 snRNA-associated Sm-like protein LSm1	15.179	27.1	0	20.792		0.645798	0.114353	0.941754		0.327606	0.198077	0.703166	0	12	17.3	0	1	2	0	1	2		0.51491	3.4108		-0.31509	1.60669			38.971	0	1	2	0	0	0	1917900	553710	1364200	137710000	15977000	121730000	0	27.1
	2232	Q9Y3S2	Q9Y3S2	ZNF330	Zinc finger protein 330	36.201	10	0	61.65						0.425393	0.140971	0.850872	0	0	5.6	0	0	1	0	0	1										0	0	0	0	0	0	0	0	0	4701300	0	4701300	0	10
	1615	Q14011;K7EJV1;K7EMY9;K7EPM4;K7EQR7;D6W5Y5;Q14011-2;K7ENX8;K7ELV6;K7EJV5;K7ELT6;K7ER40;Q14011-3	Q14011;K7EJV1;K7EMY9;K7EPM4;K7EQR7;D6W5Y5;Q14011-2;K7ENX8;K7ELV6;K7EJV5;K7ELT6;K7ER40	CIRBP	Cold-inducible RNA-binding protein;Cold-inducible RNA-binding protein (Fragment);Cold-inducible RNA-binding protein;Cold-inducible RNA-binding protein;Cold-inducible RNA-binding protein;Cold inducible RNA binding protein, isoform CRA_c;Isoform 2 of Cold-in	18.648	33.1	0	29.992		-0.715803	0.959323	0.0180349		0.142032	0.359175	0.444694	0	0	18.6	0	0	2	0	0	2			0.7781			-0.715803			38.171	0	0	2	0	0	0	0	0	0	20487000	10742000	9745700	0	32
	1771	Q7KZN9-2;Q7KZN9	Q7KZN9-2;Q7KZN9	COX15	Isoform 2 of Cytochrome c oxidase assembly protein COX15 homolog;Cytochrome c oxidase assembly protein COX15 homolog	43.835	2.6	0	2.8833		3.27983	1.42839e-08	7.84515		-0.0517641	0.552173	0.257925	0	2.6	2.6	0	1	2	0	1	2		7.5467	7.3111		3.59572	2.96395			395.95	0	1	2	0	0	0	2524200	21784	2502400	449500000	100930000	348580000	0	2.6
	1960	Q99956	Q99956	DUSP9	Dual specificity protein phosphatase 9	41.867	14.8	0	12.284		-0.0844246	0.552035	0.258034		0.420425	0.144319	0.840677	0	4.4	7	0	1	2	0	1	2		1.1111	1.0252		0.083634	-0.252483			58.458	0	1	2	0	0	0	721850	120280	601570	27724000	15865000	11859000	0	10.9
	1599	Q13409-3;Q13409-6;Q13409-7;Q13409-2;Q13409;E7EQL5;Q13409-5;E7EQU2;E7ESD3;E7ET01;E7EV09;E7EUM4;E7ETL8;E7EMU4;E9PGG1;E7ERR6;E7ERH4;E7EU01	Q13409-3;Q13409-6;Q13409-7;Q13409-2;Q13409;E7EQL5;Q13409-5;E7EQU2	DYNC1I2	Isoform 2C of Cytoplasmic dynein 1 intermediate chain 2;Isoform 2F of Cytoplasmic dynein 1 intermediate chain 2;Isoform 3 of Cytoplasmic dynein 1 intermediate chain 2;Isoform 2B of Cytoplasmic dynein 1 intermediate chain 2;Cytoplasmic dynein 1 intermediate	68.426	40.7	0	266.56		0.834381	0.0215689	1.66617		1.32468	0.0130148	1.88556	0	11.9	26	0	3	8	0	3	8		1.3644	2.6208		0.431321	1.23744		34.471	66.231	0	3	5	0	0	0	4074900	461550	3613400	267300000	63061000	204240000	2.3	28.6
	885	O15371-2;O15371-3;O15371;B0QYA5;B0QYA4;B0QYA6;B0QYA8	O15371-2;O15371-3;O15371;B0QYA5	EIF3D	Isoform 2 of Eukaryotic translation initiation factor 3 subunit D;Isoform 3 of Eukaryotic translation initiation factor 3 subunit D;Eukaryotic translation initiation factor 3 subunit D;Eukaryotic translation initiation factor 3 subunit D (Fragment)	58.14	24	0	64.073		0.392803	0.145474	0.837216		0.482627	0.110075	0.958311	0	2.4	20.2	0	1	8	0	1	8		1.7018	1.0818		0.720487	0.0651203			38.168	0	1	9	0	0	0	1121200	154260	966960	435700000	115150000	320550000	0	15.2
	1985	Q9BTZ2-8;Q9BTZ2-4;Q9BTZ2;F5GWZ1;Q9BTZ2-3;Q9BTZ2-7;Q9BTZ2-2;Q9BTZ2-5	Q9BTZ2-8;Q9BTZ2-4;Q9BTZ2;F5GWZ1;Q9BTZ2-3;Q9BTZ2-7;Q9BTZ2-2;Q9BTZ2-5	DHRS4	Isoform 8 of Dehydrogenase/reductase SDR family member 4;Isoform 4 of Dehydrogenase/reductase SDR family member 4;Dehydrogenase/reductase SDR family member 4;Dehydrogenase/reductase SDR family member 4;Isoform 3 of Dehydrogenase/reductase SDR family member	23.916	9.3	0	3.0211		-0.556773	0.916602	0.0378192		0.41759	0.148247	0.829013	0	0	9.3	0	0	2	0	0	2			0.81403			-0.556773				0	0	1	0	0	0	0	0	0	22702000	12649000	10053000	0	0
	126	A0A0A0MSJ2;E7EU13;Q96P48-5;Q96P48-7;Q96P48-2;Q96P48-4;Q96P48-1;Q96P48-3;Q96P48	A0A0A0MSJ2;E7EU13;Q96P48-5;Q96P48-7;Q96P48-2;Q96P48-4;Q96P48-1;Q96P48-3;Q96P48	ARAP1	Arf-GAP with Rho-GAP domain, ANK repeat and PH domain-containing protein 1;Arf-GAP with Rho-GAP domain, ANK repeat and PH domain-containing protein 1;Isoform 5 of Arf-GAP with Rho-GAP domain, ANK repeat and PH domain-containing protein 1;Isoform 7 of Arf-G	77.531	2.1	0	3.6466						0.417245	0.149307	0.82592	0	0	0	0	0	0	0	0	0										0	0	0	0	0	0	0	0	0	0	0	0	0	2.1
	1903	Q96D09	Q96D09	GPRASP2	G-protein coupled receptor-associated sorting protein 2	93.772	4.1	0	3.9804		-1.48883	0.999442	0.00024233		0.0843711	0.413099	0.383945	0	0	1.4	0	0	1	0	0	1			0.43977			-1.48883				0	0	1	0	0	0	0	0	0	18900000	11965000	6935000	0	4.1
	1794	Q86W42-3;Q86W42;Q86W42-2	Q86W42-3;Q86W42;Q86W42-2	THOC6	Isoform 3 of THO complex subunit 6 homolog;THO complex subunit 6 homolog;Isoform 2 of THO complex subunit 6 homolog	32.89	11.8	0	14.117		0.178126	0.277448	0.556818		0.406383	0.154952	0.809802	0	0	6.4	0	0	1	0	0	1			1.4341			0.178126				0	0	1	0	0	0	0	0	0	10160000	3075600	7084700	0	0
	1035	P05976-2;P05976;P08590	P05976-2;P05976;P08590	MYL1;MYL3	Isoform MLC3 of Myosin light chain 1/3, skeletal muscle isoform;Myosin light chain 1/3, skeletal muscle isoform;Myosin light chain 3	16.684	10.7	0	3.1981		0.699768	0.0328084	1.48402		0.252596	0.251612	0.599268	0	0	10.7	0	0	1	0	0	1			1.4602			0.699768				0	0	1	0	0	0	0	0	0	136860000	37179000	99684000	0	10.7
	2027	Q9H0D6;Q9H0D6-2	Q9H0D6;Q9H0D6-2	XRN2	5-3 exoribonuclease 2;Isoform 2 of 5-3 exoribonuclease 2	108.58	3.8	0	5.5517		0.0862792	0.367501	0.434742		0.460173	0.120117	0.920397	0	0	1.3	0	0	1	0	0	1			1.3405			0.0862792				0	0	1	0	0	0	0	0	0	3927000	1565300	2361800	0	1.3
	1155	P21796;C9JI87	P21796;C9JI87	VDAC1	Voltage-dependent anion-selective channel protein 1;Voltage-dependent anion-selective channel protein 1 (Fragment)	30.772	34.6	0	11.866		0.621531	0.101506	0.993509		0.763999	0.0446336	1.35034	18.4	0	19.1	3	0	4	3	0	4	3.0894		1.1226	1.41103		-0.167969	32.796		54.837	2	0	3	826950	140150	686800	0	0	0	72129000	29746000	42382000	4.2	0
	725	H7C4H2;Q9Y5M8	H7C4H2;Q9Y5M8	SRPRB	Signal recognition particle receptor subunit beta (Fragment);Signal recognition particle receptor subunit beta	17.502	12.5	0	20.781		0.0321855	0.418782	0.378012		-0.107218	0.604085	0.218902	0	0	12.5	0	0	1	0	0	1			1.0825			0.0321855				0	0	1	0	0	0	0	0	0	19719000	8312900	11406000	0	12.5
	2251	Q9Y5Q8-3;Q5T7U1;Q5T7U0;Q5T7U4	Q9Y5Q8-3;Q5T7U1;Q5T7U0;Q5T7U4	GTF3C5	Isoform 3 of General transcription factor 3C polypeptide 5;General transcription factor 3C polypeptide 5;General transcription factor 3C polypeptide 5 (Fragment);General transcription factor 3C polypeptide 5 (Fragment)	60.368	9.1	0	14.967		-0.253727	0.728323	0.137676		0.260323	0.243782	0.612998	0	0	6.7	0	0	3	0	0	1			0.99971			-0.253727			54.08	0	0	3	0	0	0	0	0	0	73662000	39706000	33956000	0	3.8
	659	H0YBI4;H0Y8Y3;Q96HC4-3;Q96HC4-2;Q96HC4-7;Q96HC4-4;Q96HC4;Q96HC4-6	H0YBI4;H0Y8Y3;Q96HC4-3;Q96HC4-2;Q96HC4-7;Q96HC4-4;Q96HC4;Q96HC4-6	PDLIM5	PDZ and LIM domain protein 5 (Fragment);PDZ and LIM domain protein 5 (Fragment);Isoform 3 of PDZ and LIM domain protein 5;Isoform 2 of PDZ and LIM domain protein 5;Isoform 7 of PDZ and LIM domain protein 5;Isoform 4 of PDZ and LIM domain protein 5;PDZ and	21.657	5.6	0.0065207	1.7222						0.393686	0.162418	0.789367	0	0	0	0	0	0	0	0	0										0	0	0	0	0	0	0	0	0	0	0	0	0	0
	100	A0A096LNH5;H7C1F6;H7C2G3;P0DPI2-2;A0A0B4J2H4;A0A0B4J2D5-2;P0DPI2;A0A0B4J2D5;A0A096LPI6;A0A096LNJ1;A0A096LP73;A0A2R8Y6K9;A0A2R8YDR7;F2Z2Q0;A0A096LP12	A0A096LNH5;H7C1F6;H7C2G3;P0DPI2-2;A0A0B4J2H4;A0A0B4J2D5-2;P0DPI2;A0A0B4J2D5;A0A096LPI6;A0A096LNJ1;A0A096LP73;A0A2R8Y6K9;A0A2R8YDR7;F2Z2Q0;A0A096LP12	C21orf33	Glutamine amidotransferase-like class 1 domain-containing protein 3B, mitochondrial;Glutamine amidotransferase-like class 1 domain-containing protein 3A, mitochondrial (Fragment);Glutamine amidotransferase-like class 1 domain-containing protein 3A, mitocho	19.416	19.2	0.00050736	2.2811		0.105356	0.3847	0.414878		0.390957	0.163543	0.786367	0	13.7	5.5	0	1	1	0	1	1		0.89153	2.9607		-0.901169	1.11188				0	1	1	0	0	0	602980	205850	397130	5481900	1546800	3935100	0	0
	980	O95376	O95376	ARIH2	E3 ubiquitin-protein ligase ARIH2	57.818	5.3	0	8.673		0.498879	0.079785	1.09808		0.921102	0.0272565	1.56453	0	0	5.3	0	0	2	0	0	2			1.4542			0.498879			34.137	0	0	2	0	0	0	0	0	0	57339000	17418000	39921000	0	1.8
	1432	P61160;F5H6T1;P61160-2	P61160;F5H6T1;P61160-2	ACTR2	Actin-related protein 2;ARP2 actin-related protein 2 homolog (Yeast), isoform CRA_d;Isoform 2 of Actin-related protein 2	44.76	12.9	0	8.3086		0.885811	0.0115779	1.93637		0.387167	0.166667	0.778151	0	0	10.7	0	0	3	0	0	3			2.0533			0.885811			12.153	0	0	2	0	0	0	0	0	0	42930000	9860600	33069000	0	4.8
	2219	Q9Y2T2	Q9Y2T2	AP3M1	AP-3 complex subunit mu-1	46.939	11.7	0	32.025		-0.827606	0.975624	0.0107174		0.385902	0.167525	0.77592	0	6.7	6.7	0	1	1	0	1	1			0.69997			-0.827606				0	0	1	0	0	0	424710	0	424710	12654000	5801300	6852600	0	0
	40	A0A087WUZ3;Q01082;Q01082-3;Q01082-2;F8W6C1	A0A087WUZ3;Q01082;Q01082-3;Q01082-2	SPTBN1	Spectrin beta chain;Spectrin beta chain, non-erythrocytic 1;Isoform 2 of Spectrin beta chain, non-erythrocytic 1;Isoform Short of Spectrin beta chain, non-erythrocytic 1	274.83	7.2	0	24.498		0.0935881	0.374677	0.426343		-0.256963	0.706511	0.150881	0	0.5	4.2	0	1	7	0	1	7		1.6602	1.0265		0.427839	-0.240663			59.803	0	1	6	0	0	0	551310	127770	423530	99055000	34742000	64313000	0	3.3
	2015	Q9C0B7	Q9C0B7	TANGO6	Transport and Golgi organization protein 6 homolog	120.75	1.1	0	3.3506		-0.00311957	0.463681	0.333781		-0.0683073	0.56874	0.245086	0	1.1	1.1	0	1	1	0	1	1		1.0159	1.3787		-0.177808	0.171569				0	1	1	0	0	0	622890	147380	475510	14570000	6594400	7975900	0	1.1
	776	J3QRU7;Q6QNY1-2;Q6QNY1;A0A087X1N6	J3QRU7;Q6QNY1-2;Q6QNY1;A0A087X1N6	BLOC1S2	Biogenesis of lysosome-related organelles complex 1 subunit 2 (Fragment);Isoform 2 of Biogenesis of lysosome-related organelles complex 1 subunit 2;Biogenesis of lysosome-related organelles complex 1 subunit 2;Biogenesis of lysosome-related organelles comp	13.487	35.9	0	70.637		0.333764	0.160376	0.79486		1.03293	0.0222201	1.65325	0	11.1	35.9	0	2	3	0	2	3		0.90236	1.8551		0.114547	0.552981		11.849	44.369	0	2	3	0	0	0	4967900	755830	4212100	106890000	45268000	61618000	0	35.9
	967	O94763-4;O94763-3;O94763;O94763-2;I3L280	O94763-4;O94763-3;O94763;O94763-2	URI1	Isoform 4 of Unconventional prefoldin RPB5 interactor 1;Isoform 3 of Unconventional prefoldin RPB5 interactor 1;Unconventional prefoldin RPB5 interactor 1;Isoform 2 of Unconventional prefoldin RPB5 interactor 1	53.446	8.2	0	6.8969		0.0406475	0.430668	0.365857		0.334757	0.194286	0.711559	0	2.7	2.5	0	1	1	0	1	1		1.8488	0.90565		0.40218	-0.320884				0	1	1	0	0	0	430270	110690	319580	15758000	5981300	9776600	0	2.7
	476	E7EV99;E7ENY0;P35611-2;P35611-6;P35611;P35611-3;P35611-5;P35611-4;A0A0A0MSR2;H0Y9H2;D6RJE2;D6RAH3;D6RF25;P35612-2;P35612-8;P35612-9;P35612-4;P35612-3;P35612	E7EV99;E7ENY0;P35611-2;P35611-6;P35611;P35611-3;P35611-5;P35611-4;A0A0A0MSR2;H0Y9H2	ADD1	Alpha-adducin;Alpha-adducin;Isoform 2 of Alpha-adducin;Isoform 6 of Alpha-adducin;Alpha-adducin;Isoform 3 of Alpha-adducin;Isoform 5 of Alpha-adducin;Isoform 4 of Alpha-adducin;Alpha-adducin;Alpha-adducin (Fragment)	70.055	11.7	0	7.8067		-0.0712861	0.541701	0.26624		0.235308	0.265762	0.575506	0	0	9.8	0	0	4	0	0	4			1.1302			-0.0712861			18.329	0	0	4	0	0	0	0	0	0	91431000	33588000	57843000	1.9	9.2
	534	E9PQD8;E9PLI5;Q8NB37;Q8NB37-2;H0YF25;Q8NB37-4;Q8NB37-3	E9PQD8;E9PLI5;Q8NB37;Q8NB37-2;H0YF25;Q8NB37-4;Q8NB37-3	PDDC1	Glutamine amidotransferase-like class 1 domain-containing protein 1;Glutamine amidotransferase-like class 1 domain-containing protein 1;Glutamine amidotransferase-like class 1 domain-containing protein 1;Isoform 2 of Glutamine amidotransferase-like class 1	12.782	23.3	0	3.7734		0.143925	0.30438	0.516584		0.366247	0.175088	0.756743	0	0	10.8	0	0	1	0	0	1			1.3474			0.143925				0	0	1	0	0	0	0	0	0	14795000	5246500	9548400	0	10.8
	2109	Q9NWK9;Q9NWK9-2	Q9NWK9;Q9NWK9-2	ZNHIT6	Box C/D snoRNA protein 1;Isoform 2 of Box C/D snoRNA protein 1	53.918	9.4	0	6.8173		-0.702508	0.957679	0.01878		-0.00740646	0.503	0.298432	0	0	4	0	0	2	0	0	2			0.68316			-0.702508			3.2385	0	0	2	0	0	0	0	0	0	49515000	20285000	29230000	0	4.9
	1842	Q8TD16;Q8TD16-2	Q8TD16;Q8TD16-2	BICD2	Protein bicaudal D homolog 2;Isoform 2 of Protein bicaudal D homolog 2	93.532	7.8	0	46.522		0.427015	0.109258	0.961545		0.681121	0.0580107	1.23649	0	2.1	1.5	0	1	1	0	1	1			1.7379			0.427015				0	0	1	0	0	0	416390	0	416390	10426000	3080100	7345800	0	2.7
	1898	Q96C19;H0Y4Y4;C9JTV4;Q8WYH2;A0A087X1Z2;Q9BUP0-2;Q9BUP0	Q96C19;H0Y4Y4	EFHD2	EF-hand domain-containing protein D2;EF-hand domain-containing protein D2 (Fragment)	26.697	22.5	0	5.4218		-0.228605	0.702348	0.153448		0.133097	0.360398	0.443217	0	0	22.5	0	0	4	0	0	4			0.77755			-0.228605			104.62	0	0	4	0	0	0	0	0	0	88558000	41595000	46963000	0	22.5
	1636	Q14669-4;Q14669-2;Q14669;Q14669-3	Q14669-4;Q14669-2;Q14669;Q14669-3	TRIP12	Isoform 4 of E3 ubiquitin-protein ligase TRIP12;Isoform 2 of E3 ubiquitin-protein ligase TRIP12;E3 ubiquitin-protein ligase TRIP12;Isoform 3 of E3 ubiquitin-protein ligase TRIP12	192.07	1.9	0	5.1566						0.344474	0.184384	0.734277	0	0	0.8	0	0	1	0	0	1										0	0	0	0	0	0	0	0	0	0	0	0	0	0
	1913	Q96F24-2;Q96F24;Q96F24-3	Q96F24-2;Q96F24;Q96F24-3	NRBF2	Isoform 2 of Nuclear receptor-binding factor 2;Nuclear receptor-binding factor 2;Isoform 3 of Nuclear receptor-binding factor 2	26.955	7.6	0.0090539	1.564		0.181644	0.273115	0.563655		0.0421513	0.449957	0.346829	0	0	4.2	0	0	1	0	0	1			1.4922			0.181644				0	0	1	0	0	0	0	0	0	7512500	3334300	4178300	0	3.4
	1712	Q5EBL8;Q5EBL8-2	Q5EBL8;Q5EBL8-2	PDZD11	PDZ domain-containing protein 11;Isoform 2 of PDZ domain-containing protein 11	16.131	24.3	0	5.1544		-0.143132	0.612886	0.21262		-0.50453	0.826089	0.0829729	0	0	5.7	0	0	1	0	0	1			1.1261			-0.143132				0	0	1	0	0	0	0	0	0	13107000	5868100	7239300	0	12.9
	1765	Q6YN16-2;Q6YN16	Q6YN16-2;Q6YN16	HSDL2	Isoform 2 of Hydroxysteroid dehydrogenase-like protein 2;Hydroxysteroid dehydrogenase-like protein 2	37.32	9	0	57.068		-0.777177	0.968941	0.0137028		0.338872	0.188987	0.723567	5.2	5.2	5.2	1	1	1	1	1	1		0.8641	0.79211		-0.8475	-0.706854			76.745	0	1	3	112730	0	112730	669850	156840	513010	41890000	15794000	26096000	0	5.2
	1644	Q14980-2;Q14980;A0A087WY61;Q14980-4;Q14980-3;H0YFY6;F5H4J1;Q14980-5;F5H6Y5;K4DIE0	Q14980-2;Q14980;A0A087WY61;Q14980-4;Q14980-3	NUMA1	Isoform 2 of Nuclear mitotic apparatus protein 1;Nuclear mitotic apparatus protein 1;Nuclear mitotic apparatus protein 1;Isoform 4 of Nuclear mitotic apparatus protein 1;Isoform 3 of Nuclear mitotic apparatus protein 1	236.51	7.2	0	20.608		-0.249999	0.721101	0.142004		0.158287	0.333749	0.47658	0	0	4.2	0	0	7	0	0	7			0.93588			-0.249999			42.521	0	0	4	0	0	0	0	0	0	88117000	36197000	51920000	0	4.1
	787	K7EL66;K7ERD8;Q15555-2;Q15555-4;Q15555-5;Q15555-3;Q15555;M0QX52	K7EL66;K7ERD8;Q15555-2;Q15555-4;Q15555-5;Q15555-3;Q15555;M0QX52	MAPRE2	Microtubule-associated protein RP/EB family member 2 (Fragment);Microtubule-associated protein RP/EB family member 2 (Fragment);Isoform 2 of Microtubule-associated protein RP/EB family member 2;Isoform 4 of Microtubule-associated protein RP/EB family membe	15.035	46.3	0	10.429		0.310496	0.178278	0.748902		0.14767	0.344176	0.463219	0	0	38.1	0	0	4	0	0	4			1.4611			0.310496			33.234	0	0	5	0	0	0	0	0	0	42302000	11828000	30475000	0	37.3
	2227	Q9Y3D0;H3BNV7;J3QLT9;J3KS95	Q9Y3D0	FAM96B	Cytosolic iron-sulfur assembly component 2B	17.663	57.7	0	240.38		0.0405067	0.411024	0.386132		0.46379	0.119658	0.922059	0	25.8	43.6	0	2	4	0	2	4		1.1941	1.2455		0.0708014	0.010212		55.735	55.433	0	2	4	0	0	0	1321300	294340	1027000	114780000	48348000	66431000	0	56.4
	806	M0QYH6;M0QY25;Q86YD1-3;Q86YD1;M0QX53;Q86YD1-2	M0QYH6;M0QY25;Q86YD1-3;Q86YD1;M0QX53;Q86YD1-2	PTOV1	Prostate tumor-overexpressed gene 1 protein (Fragment);Prostate tumor-overexpressed gene 1 protein;Isoform 3 of Prostate tumor-overexpressed gene 1 protein;Prostate tumor-overexpressed gene 1 protein;Prostate tumor-overexpressed gene 1 protein (Fragment);I	13.16	18	0	3.7412		-1.79495	0.999947	2.29034e-05		-0.0551473	0.555578	0.255255	0	0	9.9	0	0	1	0	0	1			0.36458			-1.79495				0	0	1	0	0	0	0	0	0	11956000	7721300	4235200	0	18
	341	B7ZC38;Q9NR46;B7ZC39;Q9NR46-2;F8WFB9;H7C1Z6	B7ZC38;Q9NR46;B7ZC39;Q9NR46-2;F8WFB9	SH3GLB2	Endophilin-B2;Endophilin-B2;Endophilin-B2;Isoform 2 of Endophilin-B2;Endophilin-B2	44.361	18.5	0	15.767		-0.0516802	0.513087	0.289809		0.673089	0.0611769	1.21341	0	0	17.8	0	0	6	0	0	5			1.1295			-0.0516802			9.0615	0	0	4	0	0	0	0	0	0	123340000	47899000	75443000	0	8.5
	708	H7BXP1;Q9NYR9-3;Q9NYR9-2;Q9NYR9;K7ERG2	H7BXP1;Q9NYR9-3;Q9NYR9-2;Q9NYR9;K7ERG2	NKIRAS2	NF-kappa-B inhibitor-interacting Ras-like protein 2;Isoform 3 of NF-kappa-B inhibitor-interacting Ras-like protein 2;Isoform 2 of NF-kappa-B inhibitor-interacting Ras-like protein 2;NF-kappa-B inhibitor-interacting Ras-like protein 2;NF-kappa-B inhibitor-i	25.724	13.5	0	13.414		0.342424	0.153196	0.814752		0.65862	0.06476	1.18869	0	5.2	10.5	0	1	2	0	1	2		0.90748	1.59		0.217947	0.4669			18.566	0	1	2	0	0	0	2059300	405910	1653400	32915000	9362700	23552000	0	13.5
	18	A0A087WSW7;F6XU50;A0A0B4J1V9;Q9NRZ9-6;Q9NRZ9-5;Q9NRZ9-4;Q9NRZ9-3;Q9NRZ9-2;Q9NRZ9;Q9NW36;Q9NRZ9-8;Q9NRZ9-7;B1ALG6	A0A087WSW7;F6XU50;A0A0B4J1V9;Q9NRZ9-6;Q9NRZ9-5;Q9NRZ9-4;Q9NRZ9-3;Q9NRZ9-2;Q9NRZ9;Q9NW36	HELLS	Helicase, lymphoid-specific, isoform CRA_d;Helicase, lymphoid-specific, isoform CRA_l;Helicase, lymphoid-specific, isoform CRA_b;Isoform 6 of Lymphoid-specific helicase;Isoform 5 of Lymphoid-specific helicase;Isoform 4 of Lymphoid-specific helicase;Isoform	81.035	8.6	0	16.177		-1.09675	0.993599	0.00278898		0.317939	0.204164	0.690021	0	0	6.1	0	0	4	0	0	4			0.55416			-1.09675			47.857	0	0	3	0	0	0	0	0	0	61159000	28586000	32572000	0	0
	1573	Q13011;M0R248;M0QZW4;M0QXS7;M0R1A2	Q13011;M0R248	ECH1	Delta(3,5)-Delta(2,4)-dienoyl-CoA isomerase, mitochondrial;Delta(3,5)-Delta(2,4)-dienoyl-CoA isomerase, mitochondrial (Fragment)	35.816	22.3	0	51.84		0.935828	0.038551	1.41396		1.33357	0.0165881	1.7802	3.4	0	7.6	1	0	2	1	0	1	4.5747		1.3425	1.80409		0.0675672			14.428	1	0	2	570690	105500	465190	0	0	0	21659000	6480400	15179000	3.4	3.7
	1859	X6RDA4;Q8WXF1-2;Q8WXF1	X6RDA4;Q8WXF1-2;Q8WXF1	PSPC1	Paraspeckle component 1 (Fragment);Isoform 2 of Paraspeckle component 1;Paraspeckle component 1	27.274	9.3	0	11.156		-0.351672	0.809015	0.0920432		-0.265785	0.715623	0.145316	0	0	9.3	0	0	1	0	0	1			1.0344			-0.351672				0	0	1	0	0	0	0	0	0	7192500	2909400	4283100	0	9.3
	2039	Q9H3N1	Q9H3N1	TMX1	Thioredoxin-related transmembrane protein 1	31.791	7.9	0	2.5559		-2.86433	1	9.8221e-08		0.310545	0.210024	0.677731	0	0	3.9	0	0	1	0	0	1			0.17139			-2.86433				0	0	1	0	0	0	0	0	0	17221000	14849000	2371400	0	0
	1966	Q9BQ67;M0QX71	Q9BQ67;M0QX71	GRWD1	Glutamate-rich WD repeat-containing protein 1;Glutamate-rich WD repeat-containing protein 1 (Fragment)	49.419	13	0	8.7185		0.338458	0.161188	0.792668		0.305843	0.213318	0.670973	0	0	8.3	0	0	3	0	0	3			1.1632			0.338458			45.519	0	0	3	0	0	0	0	0	0	91393000	37101000	54292000	0	0
	182	A0A0J9YX62;O75190-3;O75190;C9JB42;C9JDR7;C9JDX6;F8WCZ4;C9J2P2;E9PH18;C9J2C4;C9JN01;Q8WWF6;O75190-4	A0A0J9YX62;O75190-3;O75190;C9JB42;C9JDR7;C9JDX6;F8WCZ4;C9J2P2;E9PH18;C9J2C4;C9JN01	DNAJB6	DnaJ homolog subfamily B member 6;Isoform C of DnaJ homolog subfamily B member 6;DnaJ homolog subfamily B member 6;DnaJ homolog subfamily B member 6 (Fragment);DnaJ homolog subfamily B member 6 (Fragment);DnaJ homolog subfamily B member 6 (Fragment);DnaJ h	36.657	12.6	0	15.069		0.873486	0.0126385	1.8983		0.163932	0.327778	0.48442	0	5.1	7.2	0	1	2	0	1	0			2.205			0.873486			79.79	0	0	2	0	0	0	177710	0	177710	47401000	16928000	30472000	0	3.3
	831	O00186	O00186	STXBP3	Syntaxin-binding protein 3	67.764	3.2	0	2.7699		0.0698097	0.379881	0.420352		0.612918	0.0751609	1.12401	1.7	0	1.7	1	0	1	1	0	1	1.125		1.6779	-0.218368		0.357987				1	0	1	224350	92554	131790	0	0	0	10935000	4605200	6330100	0	1.7
	681	H0YL72;P50213;P50213-2;H0YMU3;H0YM46;H0YNF5;H0YLI6;H0YM64;H0YKD0	H0YL72;P50213;P50213-2;H0YMU3	IDH3A	Isocitrate dehydrogenase [NAD] subunit alpha, mitochondrial;Isocitrate dehydrogenase [NAD] subunit alpha, mitochondrial;Isoform 2 of Isocitrate dehydrogenase [NAD] subunit alpha, mitochondrial;Isocitrate dehydrogenase [NAD] subunit alpha, mitochondrial (Fr	35.786	22.4	0	11.014		-0.346595	0.805071	0.0941656		0.17549	0.317119	0.498777	10	0	12.4	2	0	4	2	0	4			0.84144			-0.346595			52.464	0	0	4	720080	0	720080	0	0	0	119840000	53569000	66272000	0	2.7
	1032	P05455;E9PFL9;E7ERC4;E9PGX9	P05455	SSB	Lupus La protein	46.836	15.2	0	41.952		0.544874	0.0647402	1.18883		0.478192	0.113137	0.946397	0	0	11.3	0	0	5	0	0	5			1.5033			0.544874			50.526	0	0	7	0	0	0	0	0	0	118620000	32377000	86247000	0	10.3
	215	E7ER60;A0A1W2PR85;O15056-2;O15056;O15056-3	E7ER60;A0A1W2PR85;O15056-2;O15056;O15056-3	SYNJ2	Synaptojanin-2;Synaptojanin-2;Isoform 2B1 of Synaptojanin-2;Synaptojanin-2;Isoform 2A of Synaptojanin-2	92.302	2.5	0	2.7037						0.298522	0.217975	0.661593	0	0	0	0	0	0	0	0	0										0	0	0	0	0	0	0	0	0	0	0	0	0	0
	1572	Q12955;A0A087WTF3;Q12955-7;Q12955-5;Q12955-4;Q12955-6;A0A087WZ65;H0YA66;H0Y3A4	Q12955;A0A087WTF3;Q12955-7;Q12955-5;Q12955-4;Q12955-6	ANK3	Ankyrin-3;Ankyrin-3 (Fragment);Isoform 5 of Ankyrin-3;Isoform 3 of Ankyrin-3;Isoform 2 of Ankyrin-3;Isoform 4 of Ankyrin-3	480.4	2.2	0	29.533		-1.66233	0.988929	0.00483468		-0.10395	0.599489	0.222219	0	0.3	1.7	0	1	5	0	1	5		0.18187	0.98555		-3.04848	-0.276189			47.333	0	1	5	0	0	0	268000	210560	57433	423910000	188720000	235180000	0	0.9
	1172	P23526;P23526-2	P23526;P23526-2	AHCY	Adenosylhomocysteinase;Isoform 2 of Adenosylhomocysteinase	47.716	18.1	0	157.51		0.152592	0.307011	0.512846		0.124251	0.361623	0.441744	6	4.6	10.9	2	1	4	2	1	4	1.4688		1.2835	0.251445		0.0537379	9.6673		19.171	2	0	5	2412300	1006600	1405700	0	0	0	114590000	46617000	67972000	0	11.3
	1870	Q92615;H0Y641;H0Y4V9	Q92615	LARP4B	La-related protein 4B	80.551	7.7	0	29.115		-0.260531	0.735468	0.133436		-0.414936	0.800012	0.0969035	0	0	3	0	0	1	0	0	1			1.0538			-0.260531				0	0	1	0	0	0	0	0	0	9797700	4529100	5268600	0	1.6
	1203	X6R6D0;P29353-5;P29353-3;P29353-2;P29353-7;P29353;P29353-6;H0Y539;P98077	X6R6D0;P29353-5;P29353-3;P29353-2;P29353-7;P29353;P29353-6;H0Y539;P98077	SHC1;SHC2	SHC-transforming protein 1;Isoform 5 of SHC-transforming protein 1;Isoform p46Shc of SHC-transforming protein 1;Isoform p52Shc of SHC-transforming protein 1;Isoform 7 of SHC-transforming protein 1;SHC-transforming protein 1;Isoform 6 of SHC-transforming pr	38.626	8.8	0	30.949		-1.28666	0.99796	0.000886997		1.1513	0.0217023	1.6635	0	0	8.8	0	0	2	0	0	2			0.50014			-1.28666			62.647	0	0	2	0	0	0	0	0	0	25477000	14734000	10743000	0	8.8
	1067	P09497-2;P09497;D6RJD1	P09497-2;P09497	CLTB	Isoform Non-brain of Clathrin light chain B;Clathrin light chain B	23.181	35.1	0	33.852		-0.839171	0.898693	0.0463886		0.616268	0.0739909	1.13082	3.8	0	28.9	1	0	4	1	0	4	0.31556		1.1955	-2.01108		0.332743			28.967	1	0	3	241050	203150	37896	0	0	0	70986000	20782000	50204000	0	25.1
	560	F5GX11;F5H112	F5GX11	PSMA1	Proteasome endopeptidase complex	26.505	86.6	0	4.2182						-0.593475	0.860811	0.0650924	62.2	68.9	80.3	18	15	35	0	0	0										0	0	0	0	0	0	0	0	0	0	0	0	52.9	85.3
	1404	P56192;P56192-2;H0YIP0;H0YHV5;H0YHL6;H0YI94;H0YI27	P56192;P56192-2	MARS	Methionine--tRNA ligase, cytoplasmic;Isoform 2 of Methionine--tRNA ligase, cytoplasmic	101.11	11.7	0	53.718		0.423128	0.111574	0.952437		0.232795	0.263564	0.579114	0	0	10.3	0	0	5	0	0	5			1.6442			0.423128			37.466	0	0	3	0	0	0	0	0	0	62825000	21505000	41320000	0	1.8
	1012	P04179-3;P04179-4;P04179-2;P04179	P04179-3;P04179-4;P04179-2;P04179	SOD2	Isoform 3 of Superoxide dismutase [Mn], mitochondrial;Isoform 4 of Superoxide dismutase [Mn], mitochondrial;Isoform 2 of Superoxide dismutase [Mn], mitochondrial;Superoxide dismutase [Mn], mitochondrial	18.262	8.6	0	13.197		0.876489	0.16639	0.778873		0.263621	0.239559	0.620587	8.6	8.6	0	1	1	0	1	1	0	8.3656	0.39867		2.73811	-0.985128					1	1	0	422950	37885	385070	1163400	318710	844640	0	0	0	0	0
	1169	P23381-2;P23381;H0YJP3;G3V5W1;G3V3S7;G3V3X0;G3V423;G3V3P2;G3V227;G3V5U1;G3V456;G3V2Y7;G3V277;G3V3H8;G3V3Y5	P23381-2;P23381;H0YJP3	WARS	Isoform 2 of Tryptophan--tRNA ligase, cytoplasmic;Tryptophan--tRNA ligase, cytoplasmic;Tryptophan--tRNA ligase, cytoplasmic (Fragment)	48.851	14.9	0	15.962		-0.256299	0.704949	0.151842		-0.213513	0.682881	0.165655	0	3.7	14.9	0	1	4	0	1	4		0.49364	1.2752		-0.70881	0.196211			55.063	0	1	4	0	0	0	1127200	312370	814780	65534000	27577000	37957000	0	6.3
	2201	Q9UNS2-2;Q9UNS2;H7C3P9;K7ES36;C9JLV5;J3QKR0	Q9UNS2-2;Q9UNS2;H7C3P9	COPS3	Isoform 2 of COP9 signalosome complex subunit 3;COP9 signalosome complex subunit 3;COP9 signalosome complex subunit 3	45.726	35.7	0	160.4		-0.0102119	0.469897	0.327997		1.12082	0.023745	1.62443	0	3.2	27	0	1	7	0	1	7		0.61576	1.3072		-0.447509	0.427086			51.08	0	1	4	0	0	0	1064800	283750	781010	137260000	36897000	100360000	5	10.2
	804	M0QXM4;Q15758;Q15758-3;Q15758-2;M0QX44	M0QXM4;Q15758;Q15758-3;Q15758-2	SLC1A5	Amino acid transporter;Neutral amino acid transporter B(0);Isoform 3 of Neutral amino acid transporter B(0);Isoform 2 of Neutral amino acid transporter B(0)	39.443	17	0	68.076		0.0211077	0.464923	0.332619		0.494755	0.1138	0.943858	5.5	0	9	1	0	2	1	0	2	1.6142		0.88045	0.499229		-0.457014			6.5144	1	0	2	169620	57513	112100	0	0	0	30619000	15584000	15035000	5.5	5.5
	1699	Q32P28-4;Q32P28;Q32P28-3	Q32P28-4;Q32P28;Q32P28-3	LEPRE1	Isoform 4 of Prolyl 3-hydroxylase 1;Prolyl 3-hydroxylase 1;Isoform 3 of Prolyl 3-hydroxylase 1	78.921	2.2	0.0028599	1.8676		0.488501	0.0837476	1.07703		0.241701	0.256653	0.590654	0	0	2.2	0	0	1	0	0	1			1.6992			0.488501				0	0	1	0	0	0	0	0	0	19704000	5621400	14082000	0	0
	1554	Q08117;K7EQH5;K7ELE3;Q08117-2;K7ELQ8	Q08117;K7EQH5;K7ELE3;Q08117-2	AES	Amino-terminal enhancer of split;Amino-terminal enhancer of split, isoform CRA_a;Amino-terminal enhancer of split (Fragment);Isoform 2 of Amino-terminal enhancer of split	21.97	13.2	0	5.3529		-1.12429	0.994751	0.00228542		0.767981	0.0486666	1.31277	0	0	6.1	0	0	1	0	0	1			0.55013			-1.12429				0	0	1	0	0	0	0	0	0	20046000	9681400	10365000	0	6.1
	1488	P63092;P63092-4;Q5JWF2;P63092-3;P63092-2;Q5JWF2-2;A0A0A0MR13;Q5JWD1;H0Y7E8;Q5JWE9;S4R3V9;S4R3E3	P63092;P63092-4;Q5JWF2;P63092-3;P63092-2;Q5JWF2-2;A0A0A0MR13	GNAS	Guanine nucleotide-binding protein G(s) subunit alpha isoforms short;Isoform 4 of Guanine nucleotide-binding protein G(s) subunit alpha isoforms short;Guanine nucleotide-binding protein G(s) subunit alpha isoforms XLas;Isoform 3 of Guanine nucleotide-bindi	45.664	16.8	0	16.688		-0.275134	0.752278	0.123621		-0.361208	0.775961	0.11016	2.8	0	15.5	1	0	5	0	0	4	1.0895		1.0063	-0.226535		-0.323732			31.145	1	0	5	1922700	951970	970770	0	0	0	107980000	49241000	58735000	0	9.9
	886	O15511;O15511-2	O15511;O15511-2	ARPC5	Actin-related protein 2/3 complex subunit 5;Isoform 2 of Actin-related protein 2/3 complex subunit 5	16.32	7.9	0	2.4619		1.51479	0.0553537	1.25685		0.0318742	0.455925	0.341106	0	7.9	7.9	0	1	1	0	1	1		1.0206	10.885		-0.33903	3.36861				0	1	1	0	0	0	504340	146380	357960	69091000	6497900	62593000	0	7.9
	143	A0A0B4J296;B8ZZU8;I3L0M9;Q15370;Q15370-2	A0A0B4J296;B8ZZU8;I3L0M9;Q15370;Q15370-2	TCEB2	Elongin-B;Elongin-B;Elongin-B (Fragment);Elongin-B;Isoform 2 of Elongin-B	7.7561	48.5	0	3.986		0.359689	0.147763	0.830436		0.0882899	0.399257	0.398748	0	0	36.4	0	0	2	0	0	2			1.2795			0.359689			51.604	0	0	2	0	0	0	0	0	0	114620000	45436000	69187000	0	48.5
	1997	Q9BVK6;F8W7F7;Q7Z7H5-3;Q7Z7H5-2;Q7Z7H5	Q9BVK6;F8W7F7;Q7Z7H5-3;Q7Z7H5-2;Q7Z7H5	TMED9;TMED4	Transmembrane emp24 domain-containing protein 9;Transmembrane emp24 domain-containing protein 4;Isoform 3 of Transmembrane emp24 domain-containing protein 4;Isoform 2 of Transmembrane emp24 domain-containing protein 4;Transmembrane emp24 domain-containing	27.277	14.5	0	5.4431						0.231319	0.264662	0.577308	0	0	0	0	0	0	0	0	0										0	0	0	0	0	0	0	0	0	0	0	0	0	0
	972	O95163;F5H2T0	O95163;F5H2T0	IKBKAP	Elongator complex protein 1;Elongator complex protein 1	150.25	4.9	0	57.693		-0.51062	0.898693	0.0463886		0.230034	0.26613	0.574907	0	1.3	3.3	0	1	3	0	1	3			0.83877			-0.51062			26.734	0	0	2	0	0	0	735420	0	735420	39476000	19616000	19860000	0	0
	1741	Q68EM7-2;Q68EM7-6;Q68EM7-5;Q68EM7;Q68EM7-4;I3L4P0;I3L1S9;C9IZD3;I3L4P6;J3KRS3;F5H6L3;E7ERK8;Q17R89-2;Q17R89-3;Q17R89	Q68EM7-2;Q68EM7-6;Q68EM7-5;Q68EM7;Q68EM7-4	ARHGAP17	Isoform 2 of Rho GTPase-activating protein 17;Isoform 6 of Rho GTPase-activating protein 17;Isoform 5 of Rho GTPase-activating protein 17;Rho GTPase-activating protein 17;Isoform 4 of Rho GTPase-activating protein 17	87.608	8	0	11.387		-0.615372	0.933624	0.029828		0.708052	0.0574471	1.24073	0	2	5.7	0	1	4	0	1	4		1.5384	0.57207		-0.513851	-0.716894			52.607	0	1	3	0	0	0	405040	95907	309130	66770000	36971000	29799000	0	4
	1524	Q01518;Q01518-2;Q5T0R7;Q5T0R6;Q5T0R5;Q5T0R4;Q5T0R3;Q5T0R2;Q5T0R1;Q5T0R9;Q5T0R8;Q5T0S3	Q01518;Q01518-2	CAP1	Adenylyl cyclase-associated protein 1;Isoform 2 of Adenylyl cyclase-associated protein 1	51.901	38.5	0	253.84		0.588564	0.102905	0.987561		0.106691	0.377231	0.423392	2.3	0	37.9	1	0	15	1	0	15	0.9156		2.7579	-0.263201		1.44033			22.284	1	0	12	971800	448950	522850	0	0	0	594550000	110130000	484430000	4.2	20.4
	2086	Q9NRF9	Q9NRF9	POLE3	DNA polymerase epsilon subunit 3	16.859	44.9	0	86.248		0.389635	0.147252	0.831939		0.371638	0.164675	0.783373	0	12.9	32	0	2	4	0	2	4		1.4245	2.2456		-0.0333897	0.812659		16.937	74.894	0	2	4	0	0	0	1154700	254500	900220	117440000	26786000	90657000	0	44.2
	863	O14745;J3QRP6;O14745-2	O14745;J3QRP6	SLC9A3R1	Na(+)/H(+) exchange regulatory cofactor NHE-RF1;Na(+)/H(+) exchange regulatory cofactor NHE-RF1 (Fragment)	38.868	19.6	0	7.3299		-0.558588	0.918508	0.0369171		-0.417948	0.808218	0.0924713	0	0	8.4	0	0	2	0	0	2			0.85541			-0.558588			36.689	0	0	2	0	0	0	0	0	0	27140000	10435000	16705000	3.4	16.2
	511	H0YDD4;E9PEJ4;P10515	H0YDD4;E9PEJ4;P10515	DLAT	Acetyltransferase component of pyruvate dehydrogenase complex (Fragment);Acetyltransferase component of pyruvate dehydrogenase complex;Dihydrolipoyllysine-residue acetyltransferase component of pyruvate dehydrogenase complex, mitochondrial	51.201	12.1	0	12.14		1.44406	0.0187917	1.72603		0.286681	0.222346	0.652971	5	0	9.8	2	0	4	2	0	4	7.6029		1.1166	2.75289		0.135225			81.807	1	0	5	536480	47388	489100	0	0	0	192350000	107440000	84915000	0	3.1
	272	C4AMC7;Q6VEQ5;A8K0Z3;Q9NQA3;A8MWX3	C4AMC7;Q6VEQ5;A8K0Z3;Q9NQA3;A8MWX3	WASH3P;WASH2P;WASH1;WASH6P;WASH4P	Putative WAS protein family homolog 3;WAS protein family homolog 2;WASH complex subunit 1;WAS protein family homolog 6;Putative WAS protein family homolog 4	49.994	6.3	0	3.2798		-1.58559	0.999734	0.000115637		0.215949	0.277617	0.556554	0	0	2.8	0	0	1	0	0	1			0.39756			-1.58559				0	0	1	0	0	0	0	0	0	20225000	12376000	7848900	0	3.5
	366	C9JA36;P54709-2;P54709;C9JXZ1;H7C4L9	C9JA36;P54709-2;P54709;C9JXZ1	ATP1B3	Sodium/potassium-transporting ATPase subunit beta-3 (Fragment);Isoform 2 of Sodium/potassium-transporting ATPase subunit beta-3;Sodium/potassium-transporting ATPase subunit beta-3;Sodium/potassium-transporting ATPase subunit beta-3 (Fragment)	14.968	37.6	0	5.5827		-0.209498	0.679717	0.167672		-0.655419	0.884418	0.0533422	0	0	37.6	0	0	3	0	0	3			1.064			-0.209498			22.237	0	0	3	0	0	0	0	0	0	95508000	44238000	51269000	0	8.3
	692	H3BND4;Q6P996-3;Q6P996-4;Q6P996-5;Q6P996;Q6XYB5;Q86XE2;Q6P996-2;Q6P474	H3BND4;Q6P996-3;Q6P996-4;Q6P996-5;Q6P996	PDXDC1	Pyridoxal-dependent decarboxylase domain-containing protein 1;Isoform 3 of Pyridoxal-dependent decarboxylase domain-containing protein 1;Isoform 4 of Pyridoxal-dependent decarboxylase domain-containing protein 1;Isoform 5 of Pyridoxal-dependent decarboxyla	88.761	11.8	0	46.536		-0.978638	0.98746	0.00548028		0.201141	0.28551	0.544379	0	2.4	5.6	0	1	3	0	1	3			0.63384			-0.978638			38.251	0	0	3	0	0	0	722910	0	722910	54334000	29231000	25103000	0	7.1
	780	K7EIU8;Q13485	K7EIU8;Q13485	SMAD4	Mothers against decapentaplegic homolog;Mothers against decapentaplegic homolog 4	50.052	4.6	0	3.8413		-0.655177	0.947774	0.0232953		0.19815	0.28816	0.540366	0	0	4.6	0	0	1	0	0	1			0.86939			-0.655177				0	0	1	0	0	0	0	0	0	6106400	4001100	2105300	0	0
	1673	Q15637-4;Q15637-6;Q15637-7;Q15637-3;Q15637-2;Q15637;Q15637-5;C9J792	Q15637-4;Q15637-6;Q15637-7;Q15637-3;Q15637-2;Q15637;Q15637-5	SF1	Isoform 4 of Splicing factor 1;Isoform 6 of Splicing factor 1;Isoform 7 of Splicing factor 1;Isoform 3 of Splicing factor 1;Isoform 2 of Splicing factor 1;Splicing factor 1;Isoform 5 of Splicing factor 1	59.711	13.5	0	39.163		7.87378e-05	0.468653	0.329148		-0.0976917	0.590265	0.228953	0	2.4	3.8	0	1	2	0	1	2		0.37389	3.3399		-1.40488	1.40504		22.209	70.126	0	2	3	0	0	0	1621000	608170	1012800	29812000	10145000	19667000	0	10.8
	1902	Q96CX2	Q96CX2	KCTD12	BTB/POZ domain-containing protein KCTD12	35.7	22.5	0	80.998		1.08923	0.00356393	2.44807		0.487269	0.110726	0.955748	0	0	22.5	0	0	5	0	0	5			2.4426			1.08923			36.665	0	0	4	0	0	0	0	0	0	134210000	32215000	101990000	0	18.5
	137	A0A0A0MTH3;Q13418;Q13418-3;Q13418-2;A0A087WWY6	A0A0A0MTH3;Q13418;Q13418-3;Q13418-2	ILK	Integrin-linked protein kinase;Integrin-linked protein kinase;Isoform 3 of Integrin-linked protein kinase;Isoform 2 of Integrin-linked protein kinase	54.611	18.2	0	18.871		0.3522	0.152673	0.816237		0.194623	0.29082	0.536376	0	5	10.8	0	2	5	0	2	5		2.2767	1.418		0.409443	0.294957		62.859	13.493	0	2	5	0	0	0	817780	116030	701750	72849000	27578000	45271000	0	2.9
	908	O43765;K7EMD6	O43765;K7EMD6	SGTA	Small glutamine-rich tetratricopeptide repeat-containing protein alpha;Small glutamine-rich tetratricopeptide repeat-containing protein alpha (Fragment)	34.063	13.1	0	45.791		-0.218603	0.66044	0.180167		-0.0670911	0.561104	0.250957	4.8	0	13.1	1	0	3	1	0	3	0.75616		1.4981	-0.702311		0.265105			24.548	1	0	3	152650	76668	75985	0	0	0	69947000	22862000	47085000	4.8	13.1
	2088	Q9NRR5	Q9NRR5	UBQLN4	Ubiquilin-4	63.852	11.8	0	39.18		0.0780327	0.374277	0.426806		0.283441	0.225398	0.647051	0	2.8	10.6	0	1	5	0	0	2			1.3655			0.0780327			35.103	0	0	2	0	0	0	0	0	0	18679000	6948500	11731000	0	11.8
	151	F5GYV5;H7BZV4;A0A0C4DG62;F8WCT1;Q66PJ3-7;Q66PJ3-4;Q66PJ3-3;Q66PJ3-2;Q66PJ3;F8WEP2;A0A0C4DH18;F5H7X4;Q66PJ3-5	F5GYV5;H7BZV4;A0A0C4DG62;F8WCT1;Q66PJ3-7;Q66PJ3-4;Q66PJ3-3;Q66PJ3-2;Q66PJ3;F8WEP2;A0A0C4DH18;F5H7X4;Q66PJ3-5	ARL6IP4	ADP-ribosylation factor-like protein 6-interacting protein 4 (Fragment);ADP-ribosylation factor-like protein 6-interacting protein 4 (Fragment);ADP-ribosylation factor-like protein 6-interacting protein 4;ADP-ribosylation factor-like protein 6-interacting	23.687	30.3	0	91.975		-1.1279	0.993278	0.00292911		-0.53364	0.852544	0.0692832	0	17.1	22.3	0	2	3	0	2	3		0.48255	0.74553		-1.51176	-0.744052		65.42	16.172	0	2	2	0	0	0	1221500	700480	521030	18942000	7734700	11208000	7.1	30.3
	1406	Q5VTU8;P56381	Q5VTU8;P56381	ATP5EP2;ATP5E	ATP synthase subunit epsilon-like protein, mitochondrial;ATP synthase subunit epsilon, mitochondrial	5.8068	29.4	0	4.4891		0.0263275	0.428615	0.367933		0.032717	0.453793	0.343143	0	0	15.7	0	0	1	0	0	1			1.185			0.0263275				0	0	1	0	0	0	0	0	0	56116000	24170000	31945000	0	29.4
	1333	P49585;C9J050;C9JEJ2;H7C1T3;Q9Y5K3-2;Q9Y5K3-4;Q9Y5K3-3;Q9Y5K3;C9JVS0;C9JPY0;F8WAZ5;H7BZN1;C9J2E1;F8WBU2;F2Z2B1	P49585;C9J050;C9JEJ2	PCYT1A	Choline-phosphate cytidylyltransferase A;Choline-phosphate cytidylyltransferase A (Fragment);Choline-phosphate cytidylyltransferase A	41.731	25.3	0	14.541		-0.221949	0.692989	0.159274		0.189031	0.295401	0.529588	0	0	21.5	0	0	6	0	0	6			1.1001			-0.221949			48.537	0	0	6	0	0	0	0	0	0	99473000	35113000	64360000	0	3.8
	62	A0A087WXX9;P54646;Q96E92;Q13131;Q13131-2	A0A087WXX9;P54646;Q96E92;Q13131;Q13131-2	PRKAA2;PRKAA1	Non-specific serine/threonine protein kinase;5-AMP-activated protein kinase catalytic subunit alpha-2;5-AMP-activated protein kinase catalytic subunit alpha-1;5-AMP-activated protein kinase catalytic subunit alpha-1;Isoform 2 of 5-AMP-activated protein	62.319	9.2	0	8.9654		-0.284486	0.760497	0.118903		0.185425	0.299623	0.523425	0	0	3.1	0	0	1	0	0	1			1.106			-0.284486				0	0	1	0	0	0	0	0	0	5748700	2158600	3590100	0	0
	168	A0A0D9SF63;Q9BZK7;A0A1B0GVH3;A0A2R8YFW3;Q9BQ87;O60907-2;O60907	A0A0D9SF63;Q9BZK7;A0A1B0GVH3;A0A2R8YFW3;Q9BQ87;O60907-2;O60907	TBL1XR1;TBL1Y;TBL1X	F-box-like/WD repeat-containing protein TBL1XR1;F-box-like/WD repeat-containing protein TBL1XR1;F-box-like/WD repeat-containing protein TBL1XR1 (Fragment);F-box-like/WD repeat-containing protein TBL1X;F-box-like/WD repeat-containing protein TBL1Y;Isoform 2	51.556	5.7	0	4.0784		0.079111	0.373079	0.428199		0.180851	0.303481	0.517869	0	0	1.9	0	0	1	0	0	1			1.2039			0.079111				0	0	1	0	0	0	0	0	0	16083000	5115600	10967000	0	0
	1339	P49755	P49755	TMED10	Transmembrane emp24 domain-containing protein 10	24.976	16.4	0	11.178		0.0864181	0.383896	0.415787		1.39706	0.0204782	1.68871	7.8	0	8.7	1	0	2	1	0	2	1.3964		1.0038	0.331348		-0.158512				1	0	1	61707	27950	33757	0	0	0	28842000	9706300	19136000	7.8	0
	1885	V9GYM8;Q92974-3;Q92974-2;Q92974;V9GYF5;V9GYG5;V9GZ14;V9GYF0;Q5VY93	V9GYM8;Q92974-3;Q92974-2;Q92974	ARHGEF2	Rho guanine nucleotide exchange factor 2;Isoform 3 of Rho guanine nucleotide exchange factor 2;Isoform 2 of Rho guanine nucleotide exchange factor 2;Rho guanine nucleotide exchange factor 2	116.07	11.4	0	19.366		0.727616	0.078269	1.10641		-0.779025	0.912639	0.0397008	1.5	0	4.7	1	0	4	1	0	4	3.5867		1.0402	1.58201		-0.126773			85.107	1	0	3	1003400	217180	786240	0	0	0	76481000	33899000	42583000	0	0.7
	1855	Q8WWH5	Q8WWH5	TRUB1	Probable tRNA pseudouridine synthase 1	37.252	3.2	0	3.6171		-0.810347	0.973489	0.0116691		0.178114	0.305804	0.514557	0	0	3.2	0	0	1	0	0	1			0.56859			-0.810347				0	0	1	0	0	0	0	0	0	104610000	49180000	55427000	0	0
	1201	P28074-3	P28074-3	PSMB5	Isoform 3 of Proteasome subunit beta type-5	17.782	90	0	27.468		-0.644109	0.932871	0.0301782		-0.74828	0.903616	0.0440163	85	85	90	15	20	25	2	1	2	1.0353		0.58849	-0.29409		-0.994129	9.7812		1.6033	2	0	2	4564700	2155800	2408900	500760	0	500760	50747000	28998000	21749000	85	68.8
	1793	Q86VS8;H0YDK4;H0YDM4	Q86VS8	HOOK3	Protein Hook homolog 3	83.125	15	0	30.55		-0.175237	0.647137	0.189004		0.140929	0.33895	0.469864	0	1.8	10.9	0	1	6	0	1	6			0.99982			-0.175237			43.777	0	0	7	0	0	0	281570	0	281570	127440000	62202000	65240000	0	7.8
	443	D6RDU5;D6RGI3;D6RER5;Q9NVA2;Q9NVA2-2;D6RDP1;D6R9Y6	D6RDU5;D6RGI3;D6RER5;Q9NVA2;Q9NVA2-2;D6RDP1;D6R9Y6	SEPT11	Septin-11 (Fragment);Septin 11, isoform CRA_b;Septin-11;Septin-11;Isoform 2 of Septin-11;Septin-11 (Fragment);Septin-11 (Fragment)	43.113	4.8	0	4.3246		0.636535	0.0433286	1.36323		-0.199339	0.678552	0.168417	0	0	2.2	0	0	1	0	0	0			1.4197			0.636535				0	0	1	0	0	0	0	0	0	39240000	9728500	29512000	0	2.2
	2202	Q9UPN7	Q9UPN7	PPP6R1	Serine/threonine-protein phosphatase 6 regulatory subunit 1	96.723	2.2	0	4.4549		-0.07698	0.548318	0.260968		0.169089	0.31242	0.505261	0	0	2.2	0	0	1	0	0	1			1.0089			-0.07698				0	0	1	0	0	0	0	0	0	25427000	10411000	15016000	0	2.2
	1568	Q12904;Q12904-2;D6R937	Q12904;Q12904-2;D6R937	AIMP1	Aminoacyl tRNA synthase complex-interacting multifunctional protein 1;Isoform 2 of Aminoacyl tRNA synthase complex-interacting multifunctional protein 1;Aminoacyl tRNA synthase complex-interacting multifunctional protein 1 (Fragment)	34.352	37.2	0	93.46		-0.355516	0.81022	0.0913973		0.621921	0.0760041	1.11916	0	5.8	37.2	0	1	7	0	1	7		0.5738	1.0133		-0.350007	-0.361025			118.69	0	1	5	0	0	0	1384400	404690	979700	219180000	111060000	108110000	3.8	18.6
	125	A0A0A0MSJ0;Q86XP3-2;Q86XP3	A0A0A0MSJ0;Q86XP3-2;Q86XP3	DDX42	ATP-dependent RNA helicase DDX42;Isoform 2 of ATP-dependent RNA helicase DDX42;ATP-dependent RNA helicase DDX42	77.813	10.2	0	6.166		0.232281	0.240523	0.618843		0.0570302	0.427448	0.369116	0	0	4.1	0	0	3	0	0	3			1.4988			0.232281			58.252	0	0	3	0	0	0	0	0	0	23587000	8771800	14815000	0	1.7
	1761	Q6PKG0;A0A0B4J210;Q6PKG0-3;E5RH50;H0YBJ5;H0YBM7;H0YC33;H0YC73;H0YBW1	Q6PKG0;A0A0B4J210;Q6PKG0-3;E5RH50	LARP1	La-related protein 1;La-related protein 1 (Fragment);Isoform 2 of La-related protein 1;La-related protein 1 (Fragment)	123.51	6.4	0	28.786		-0.868773	0.979614	0.0089452		0.150039	0.327778	0.48442	0	0	3.4	0	0	2	0	0	2			0.6688			-0.868773			6.2812	0	0	2	0	0	0	0	0	0	26158000	11959000	14199000	0	0
	1937	Q96QU8-2;Q96QU8;H3BR41	Q96QU8-2;Q96QU8;H3BR41	XPO6	Isoform 2 of Exportin-6;Exportin-6;Exportin-6 (Fragment)	127.39	1.8	0	3.0244						0.148434	0.330162	0.481272	0	0	0	0	0	0	0	0	0										0	0	0	0	0	0	0	0	0	0	0	0	0	0
	2135	Q9P0J7;C9J3I2	Q9P0J7	KCMF1	E3 ubiquitin-protein ligase KCMF1	41.945	17.8	0	70.39		-0.0937291	0.564399	0.248414		-0.0446748	0.528268	0.277146	0	3.7	10.8	0	1	3	0	1	3		1.164	1.3302		-0.307046	0.119588			16.89	0	1	4	0	0	0	366890	93779	273110	49317000	18287000	31030000	0	10.8
	1072	P0DN79;P35520;P35520-2;C9JMA6	P0DN79;P35520;P35520-2	CBS	Cystathionine beta-synthase-like protein;Cystathionine beta-synthase;Isoform 2 of Cystathionine beta-synthase	60.586	8.9	0	5.283		0.318894	0.177123	0.751725		-0.012525	0.498714	0.302148	2.4	0	6.2	1	0	3	1	0	3	1.7016		1.446	0.413851		0.223937			10.955	1	0	2	391480	159430	232050	0	0	0	55844000	15653000	40190000	0	7.4
	746	J3KN01;P55196;P55196-5;A8MQ02;Q5TIG5;P55196-2;P55196-6;P55196-3;P55196-1;H0Y948;H0Y8L4;F8W9I4;E9PFY5;H0Y8U8;H0Y7R8	J3KN01;P55196;P55196-5;A8MQ02;Q5TIG5;P55196-2;P55196-6;P55196-3;P55196-1	MLLT4	Afadin;Afadin;Isoform 5 of Afadin;Afadin;Afadin;Isoform 1 of Afadin;Isoform 6 of Afadin;Isoform 3 of Afadin;Isoform 2 of Afadin	207.62	11.4	0	63.513		0.153852	0.29728	0.526834		0.426014	0.141739	0.848512	0	0	7.3	0	0	10	0	0	10			1.3002			0.153852			27.299	0	0	8	0	0	0	0	0	0	149660000	60059000	89604000	0	9.9
	1449	P62136;E9PMD7;P62136-2;F5H1L6;F5H037	P62136;E9PMD7;P62136-2	PPP1CA	Serine/threonine-protein phosphatase PP1-alpha catalytic subunit;Serine/threonine-protein phosphatase (Fragment);Isoform 2 of Serine/threonine-protein phosphatase PP1-alpha catalytic subunit	37.512	11.8	0	4.0354		0.686622	0.0358009	1.44611		0.136595	0.340556	0.467812	5.5	0	6.4	1	0	2	0	0	2			1.9491			0.686622				0	0	1	39102	0	39102	0	0	0	19707000	6672100	13035000	0	0
	180	A0A0G2JRY5;O00268;V9GY03;V9GY14;J3KTH2;Q92750	A0A0G2JRY5;O00268;V9GY03;V9GY14;J3KTH2;Q92750	TAF4;TAF4B	Transcription initiation factor TFIID subunit 4 (Fragment);Transcription initiation factor TFIID subunit 4;Transcription initiation factor TFIID subunit 4 (Fragment);Transcription initiation factor TFIID subunit 4 (Fragment);HCG38478, isoform CRA_a;Transcr	50.294	5.9	0	3.631		-0.659922	0.949041	0.0227148		-0.357083	0.783361	0.106038	0	0	3.1	0	0	1	0	0	1			0.78633			-0.659922				0	0	1	0	0	0	0	0	0	12997000	5400600	7595900	0	5.9
	2167	Q9UJC3-2;Q9UJC3	Q9UJC3-2;Q9UJC3	HOOK1	Isoform 2 of Protein Hook homolog 1;Protein Hook homolog 1	80.021	16	0	10.607		0.255439	0.218889	0.659777		-0.473095	0.838424	0.0765365	0	0	12.8	0	0	6	0	0	6			1.5575			0.255439				0	0	1	0	0	0	0	0	0	17093000	4158000	12935000	0	4.1
	253	A0A2U3TZH3;Q05639;A0A2R8Y488;A0A2R8Y660;A0A2R8YDN5	A0A2U3TZH3;Q05639;A0A2R8Y488;A0A2R8Y660	EEF1A2	Elongation factor 1-alpha;Elongation factor 1-alpha 2;Elongation factor 1-alpha 2 (Fragment);Elongation factor 1-alpha 2 (Fragment)	54.34	41.5	0	6.0288		0.726452	0.0291999	1.53462		0.015166	0.470021	0.327882	11.5	13.3	32.5	5	6	24	0	0	3			1.616			0.726452			151.78	0	0	4	0	0	0	0	0	0	1651300000	785040000	866210000	10.1	26.4
	954	O75663;O75663-2	O75663;O75663-2	TIPRL	TIP41-like protein;Isoform 2 of TIP41-like protein	31.444	36.4	0	45.97		0.517029	0.0738367	1.13173		0.0237952	0.461047	0.336255	0	0	30.9	0	0	6	0	0	6			1.3233			0.517029			41.244	0	0	6	0	0	0	0	0	0	114840000	37149000	77696000	0	17.6
[truncated: 1,278 more rows]
[truncated: 28 more columns]
