# Supplementary material for: Immunoproteasome-specific subunit PSMB9 induction is required to regulate cellular proteostasis upon mitochondrial dysfunction
Source: Nat Commun. 2023 Jul 11;14:4092. doi: 10.1038/s41467-023-39642-8 (PMC10336106; doi:10.1038/s41467-023-39642-8)
Supplement: Supplementary file 8 — Source Data [file 41467_2023_39642_MOESM8_ESM.xlsx]

## Sheet: Figure 1
Figure 1b
HSPB1 fold change	WT	NDUFA11 KO	NDUFA13 KO
MK175	1	2.17347	2.65737
MK175 technical replicate	1	2.54912	3.43426
MK177	1	2.71321	2.71321
MK177 technical replicate	1	2.25012	2.41162
MK179	1	2.25012	1.97246
MK179 technical replicate	1	2.11404	2.05623
HSPH1 fold change	WT	NDUFA11 KO	NDUFA13 KO
MK175	1	1.42405	1.8025
MK175 technical replicate	1	1.40444	1.70527
MK177	1	1.33793	1.53687
MK177 technical replicate	1	1.30134	1.6358
MK179	1	1.72907	1.43396
MK179 technical replicate	1	1.54757	1.49485
HSPA1A fold change	WT	NDUFA11 KO	NDUFA13 KO
MK177	1	0.45376	0.378929
MK177 technical replicate	1	0.438303	0.417544
MK178	1	0.602904	0.312083
MK178 technical replicate	1	0.473029	0.343885
MK179	1	0.742262	0.5
MK179 technical replicate	1	0.721965	0.48971
HSPA1B fold change	WT	NDUFA11 KO	NDUFA13 KO
MK177	1	0.469761	0.632878
MK177 technical replicate	1	0.432269	0.594604
MK178	1	0.366021	0.438303
MK178 technical replicate	1	0.384219	0.496546
MK179	1	0.460094	0.517632
MK179 technical replicate	1	0.5	0.547147
HSP90AA1 fold change	WT	NDUFA11 KO	NDUFA13 KO
MK175	1	0.790041	0.742262
MK175 technical replicate	1	0.752623	0.80107
MK177	1	0.812252	0.926588
MK177 technical replicate	1	0.852635	0.882703
MK179	1	0.773782	0.784584
MK179 technical replicate	1	0.80107	0.817902
HSP90AB1 fold change	WT	NDUFA11 KO	NDUFA13 KO
MK175	1	0.628507	0.757858
MK175 technical replicate	1	0.607097	0.846745
MK177	1	0.687771	0.687771
MK177 technical replicate	1	0.692555	0.716978
MK179	1	0.68302	0.624165
MK179 technical replicate	1	0.668964	0.646176
Figure 1c
Figure 1d
HSPB1 fold change	WT	NDUFA11 KO	NDUFA13 KO
MK196	1	6.23998	4.65906
MK211	1	5.22079	6.99341
MK232	1	3.89173	3.90191
HSPH1 fold change	WT	NDUFA11 KO	NDUFA13 KO
MK196	1	2.63365	2.79632
MK211	1	2.52655	3.47085
MK232	1	1.81172	2.0482
HSPA1A/HSPA1B fold change	WT	NDUFA11 KO	NDUFA13 KO
MK211	1	0.306178	0.108452
MK232	1	0.408909	0.210208
MK241	1	0.513705	0.200739
HSP90 fold change	WT	NDUFA11 KO	NDUFA13 KO
MK211	1	0.912902	0.928604
MK215	1	1.01479	1.02058
MK222	1	0.852259	1.09497

## Sheet: Figure 2
Figure 2b
Figure 2c
													Mature reporter (% of WT)
													Biotin (h)	MW833_003	MW836_004	MW841_003
												WT	0	56.6904	48.9747	51.1946
													1	78.7929	77.902	87.0228
													2	80.7871	98.6365	97.0749
													4	100	100	100
												NDUFA11 KO	0	14.6189	15.2097	18.901
													1	20.2743	21.8261	20.5007
													2	17.9373	26.4755	28.1389
													4	25.2087	29.5247	33.3324
Figure 2d
													Mature reporter (% of WT)
													Biotin (h)	MW832_003	MW834_004	MW841_003
												WT	0	72.6555	50.0354	51.1946
													1	89.5898	74.9051	87.0228
													2	109.851	94.9099	97.0749
													4	100	100	100
												NDUFA13 KO	0	11.0545	13.1729	11.6981
													1	12.7327	14.2268	13.6238
													2	15.3572	18.7807	21.0718
													4	17.7533	24.7599	20.7882

## Sheet: Figure 3
Figure 3b
PSMB5 fold change	WT	NDUFA11 KO	NDUFA13 KO
MK179	1	0.952638	0.882703
MK179 technical replicate	1	0.952638	0.858565
MK242	1	0.920188	0.835088
MK242 technical replicate	1	0.926588	0.823591
MK391	1	0.817902	1.19748
MK391 technical replicate	1	0.790041	1.06437
PSMB6 fold change	WT	NDUFA11 KO	NDUFA13 KO
MK179	1	0.959264	0.926588
MK179 technical replicate	1	0.946058	0.895025
MK242	1	1.05702	0.986233
MK242 technical replicate	1	1.07177	1
MK391	1	1.00696	1.04247
MK391 technical replicate	1	0.864537	0.846745
PSMB7 fold change	WT	NDUFA11 KO	NDUFA13 KO
MK179	1	0.920188	0.97942
MK179 technical replicate	1	0.864537	0.933033
MK242	1	1.05702	0.986233
MK242 technical replicate	1	1.07177	1
MK391	1	0.993092	1.04247
MK391 technical replicate	1	0.952638	1.04972
PSMB8 fold change	WT	NDUFA11 KO	NDUFA13 KO
MK179	1	0.659754	0.76313
MK179 technical replicate	1	0.463294	0.650671
MK242	1	2.08493	6.19026
MK242 technical replicate	1	3.43426	5.35171
MK391	1	1.75321	5.35171
MK391 technical replicate	1	1.14076	2.21914
PSMB9 fold change	WT	NDUFA11 KO	NDUFA13 KO
MK179	1	4.65893	4.43828
MK179 technical replicate	1	2.77022	2.49666
MK242	1	5.61778	7.31065
MK242 technical replicate	1	4.50023	6.6807
MK391	1	5.77572	8.75435
MK391 technical replicate	1	4.85678	7.31065
PSMB10 fold change	WT	NDUFA11 KO	NDUFA13 KO
MK179	1	1.25701	0.870551
MK179 technical replicate	1	1.19748	0.972655
MK242	1	0.858565	0.852635
MK242 technical replicate	1	0.993092	0.965936
MK391	1	0.835088	1
MK391 technical replicate	1	0.716978	0.926588
Figure 3c
Chymotrypsin-like proteasome activity fold change	WT	NDUFA11 KO	NDUFA13 KO
MK079	1.025	1.68786	1.10038
MK079 technical replicate	0.975003	1.63445	1.15921
MK086	1.03729	1.22909	1.17464
MK086 technical replicate 1	0.965011	1.21727	1.07413
MK086 technical replicate 2	0.997701	1.28281	1.11292
MK249	0.956702	1.46443	2.01849
MK249 technical replicate 1	1.02747	1.50701	1.96132
MK249 technical replicate 2	1.01583	1.34141	1.95212
MK292	1	1.16937	1.12376
MK312	1.02054	1.29371	1.14521
MK312 technical replicate	0.979461	1.2539	1.15339
Caspase-like proteasome activity fold change	WT	NDUFA11 KO	NDUFA13 KO
MK079	1.07712	2.16739	1.66168
MK079 technical replicate	0.922876	2.04449	1.38253
MK086	1.11523	1.48648	1.16074
MK086 technical replicate 1	0.894794	1.50987	1.1384
MK086 technical replicate 2	0.989971	1.43465	1.35117
MK249	0.962349	1.26297	1.12593
MK249 technical replicate 1	1.00005	1.13541	1.03729
MK249 technical replicate 2	1.0376	1.0945	1.24484
MK277	1.01772	1.40023	1.78368
MK277 technical replicate 1	0.982035	1.5346	1.82253
MK277 technical replicate 2	1.00025	1.37544	2.20141
MK292	1	1.28645	1.20418
Figure 3d
Figure 3e
RP2CP fold change	WT	NDUFA11 KO	NDUFA13 KO
MK051	1	0.752717	1.30006
MK108	1	0.813419	0.721162
MK203	1	0.816106	0.889848
MK298	1	0.951655	0.973342
RPCP fold change
MK051	1	1.19877	1.55806
MK108	1	1.89445	1.81659
MK203	1	0.631193	0.587058
MK298	1	1.04979	0.965425
CP fold change
MK051	1	6.37732	6.74679
MK108	1	5.95102	2.96088
MK203	1	3.39554	4.25203
MK298	1	3.15194	2.71044
Figure 3f

## Sheet: Figure 4
Figure 4c
Figure 4d
Figure 4e
PSMB9-specific proteasome activity fold change	WT	NDUFA11 KO	NDUFA13 KO
MK303	1.01394	1.21802	1.1717
MK303 technical replicate	0.98606	1.16783	0.952824
MK312-1	1.04366	1.13823	1.08503
MK312-1 technical replicate	0.956343	1.14415	1.17322
MK312-2	1.03944	1.46413	1.11171
MK312-2 technical replicate	0.960563	1.37729	1.23611
MK323	0.974579	1.03809	1.43708
MK323 technical replicate	1.02542	1.07779	1.44679
Figure 4f
Chymotrypsin-like proteasome activity fold change	WT siCTRL	WT siPSMB9	NDUFA11 KO siCTRL	NDUFA11 KO siPSMB9	NDUFA13 KO siCTRL	NDUFA13 KO siPSMB9
MK285	1.01641	0.987464	1.31479	1.11949	1.54059	1.11536
MK285 technical replicate	0.983587	1.05182	1.21668	1.074	1.52777	1.08232
MK298	1.02803	1.01476	1.21133	1.11716	1.12068	1.09864
MK298 technical replicate	0.971973	1.06221	1.20562	1.09813	1.10995	1.08312
MK303	0.961617	1.09071	1.31808	1.11664	1.28093	1.12688
MK303 technical replicate	1.03838	1.24436	1.39087	1.1301	1.27311	1.14666
Caspase-like proteasome activity fold change	WT siCTRL	WT siPSMB9	NDUFA11 KO siCTRL	NDUFA11 KO siPSMB9	NDUFA13 KO siCTRL	NDUFA13 KO siPSMB9
MK282	1.05011	1.03675	1.36532	1.37324	1.54187	1.40962
MK282 technical replicate	0.949892	1.2535	1.3971	1.18032	1.57814	1.35077
MK285	1.00889	1.14324	1.45837	1.15199	1.39839	1.10316
MK285 technical replicate	0.991108	1.18286	1.40502	1.22893	1.31371	1.00511
MK303	1.01626	1.07136	1.56916	1.20843	1.40586	1.19733
MK303 technical replicate	0.983736	1.13918	1.62948	1.3095	1.38909	1.22589
Figure 4g

## Sheet: Figure 5
Figure 5b
EEF1A2 fold change	WT	NDUFA11 KO	NDUFA13 KO
MK179	1	7.78124	5.42642
MK179 technical replicate	1	7.6211	5.31474
MK242	1	9.64646	12.8171
MK242 technical replicate	1	11.1579	13.6422
MK391	1	8.57419	8.69388
MK391 technical replicate	1	8.39773	8.22491
EEF1A1 fold change	WT	NDUFA11 KO	NDUFA13 KO
MK179	1	0.876606	0.716978
MK179 technical replicate	1	0.806642	0.697372
MK242	1	0.586417	0.31864
MK242 technical replicate	1	0.574349	0.312083
MK391	1	0.624165	0.543367
MK391 technical replicate	1	0.50698	0.45376
Figure 5c
Figure 5d
Figure 5e
PSMB9 fold change	WT siCTRL	WT siEEF1A1	WT siEEF1A2	NDUFA11 KO siCTRL	NDUFA11 KO siEEF1A1	NDUFA11 KO siEEF1A2	NDUFA13 KO siCTRL	NDUFA13 KO siEEF1A1	NDUFA13 KO siEEF1A2
MK379	1	1.3656	0.188754	9.50607	9.3454	3.66235	15.2625	15.0806	10.3058
MK401	1	1.10385	0.799354	12.3249	13.8232	4.60765	19.159	22.2884	10.8819
MK402	1	1.01335	0.620687	15.0693	12.5161	4.01568	17.0336	18.052	12.1
Figure 5f
PSMB9 fold change	WT siCTRL	WT siEEF1A1	WT siEEF1A2	NDUFA11 KO siCTRL	NDUFA11 KO siEEF1A1	NDUFA11 KO siEEF1A2	NDUFA13 KO siCTRL	NDUFA13 KO siEEF1A1	NDUFA13 KO siEEF1A2
MK367	1	1.33793	0.397768	4.14106	5.9794	1.62451	3.4822	6.9163	1.53687
MK367 technical replicate	1	1.50525	0.517632	4.40762	6.54322	1.77768	3.91768	8	1.70527
MK368	1	1.81504	0.678302	4.34694	7.46426	2	3.65533	9.91766	1.93187
MK368 technical replicate	1	1.60214	0.594604	4.22807	6.40856	1.77768	3.50642	9.25351	1.82766
MK371	1	1.33793	0.554785	3.07375	6.10504	2.12874	3.81055	4.59479	1.40444
MK371 technical replicate	1	1.05702	0.496546	2.67585	6.19026	2	3.22657	3.68075	1.11729

## Sheet: Figure 6
Figure 6b
Cells with aggregates (Percentage of total)-MK330, MK338, MK344	WT siCTRL	WT siPSMB9	WT siHSPB1	WT siPSMB9+siHSPB1	NDUFA11 KO siCTRL	NDUFA11 KO siPSMB9	NDUFA11 KO siHSPB1	NDUFA11 KO siPSMB9+siHSPB1
Image 1	0.390625	1.33333	3.7037	2.15827	10.7914	27.7778	20	10.6557
Image 2	1	1.42857	2.94118	4.31034	4.54545	29.4118	24.2718	23.301
Image 3	1.06952	3.6036	1.47059	0.763359	5.49451	20	15.1079	25
Image 4	0.892857	1.96078	1.23457	3.65297	8.79121	32.8571	24.0964	14.2857
Image 5	3.7037	0	1.85185	2.99145	6.94444	10.8108	41.5094	46.1538
Image 6	0	0	4.34783	2.5641	11.2903	25	21.4286	23.6111
Image 7	1.17647	0	3.57143	4.34783	5.33333	17.1429	21.2121	13.9535
Image 8	5.55556	5.26316	3.125	3.33333	3.1746	30	13.6986	9.25926
Image 9	2.7027	2.89855	3.77359	0	11.2903	9.52381	21.4286	29.5082
Figure 6d
Cells with aggregates (Percentage of total)-MK362, MK367, MK368	WT siCTRL	WT siEEF1A2	WT siHSF1	NDUFA11 KO siCTRL	NDUFA11 KO siEEF1A2	NDUFA11 KO siHSF1
Image 1	2.0202	4.70588	1.67064	8.21114	12.7796	9.21986
Image 2	4.56942	4.3379	2.19378	4.78723	11.746	8.21429
Image 3	4.24144	5.39084	0	6.28272	14.3836	10.8696
Image 4	3.58306	5.83554	0	6.23229	9.46746	3.81471
Image 5	0.874636	3.91566	0	0	13.0208	3.8806
Image 6	2.07612	3.77358	4.45205	8.65385	7.76699	6.55022
Image 7	0.968523	2.63852	0.561798	5.58252	11.2676	4.34783
Image 8	1.74672	2.407	3.06905	6.88705	13.8889	2.49
Image 9	1.16279	3.44828	1.92308	7.97721	20.2247	10.0346
Image 10	2	0	2.33918	4.38596	22.2222	9.96441
Image 11	2.66667	3.92157	3.48837	12.2807	13.7255	11.3281
Figure 6h
		PSMB9+SDHA
PLA signals/cell	WT	NDUFA11 KO	NDUFA13 KO
Image 1	1.75	4.78261	1
Image 2	1.25	1.41176	2.07143
Image 3	0.352941	1.23529	2.66667
Image 4	0.235294	4.07143	4.33333
Image 5	0.125	0.85	0.736842
Image 6	0.208333	1.78947	3.06667
Figure 6i
Manders' coefficient	WT	NDUFA11 KO	NDUFA13 KO
Image 1	0.168	0.359	0.562
Image 2	0.411	0.258	0.336
Image 3	0.656	0.558	0.397
Image 4	0.929	0.631	0.218
Image 5	0.541	0.269	0.393
Image 6	0.72	0.557	0.544

## Sheet: Supplementary Figure 3
Supplemental Figure 3d
HSPB1 fold change	WT siCTRL	WT siHSPB1	NDUFA11 KO siCTRL	NDUFA11 KO siHSPB1	NDUFA13 KO	NDUFA13 KO siHSPB1
MK367	1	1.60214	1.51572	1.76541	1.56917	2.23457
MK367 technical replicate	1	1.47427	1.48452	1.71713	1.52626	2.18859
MK368	1	1.31951	1.59107	1.61328	1.6358	1.60214
MK368 technical replicate	1	1.28343	1.58008	1.60214	1.53687	1.61328
MK371	1	1.51572	1.95884	2.07053	2.25012	3.03143
MK371 technical replicate	1	1.20581	1.56917	2.11404	2.08493	2.65737
HSF1 fold change	WT siCTRL	WT siHSF1	NDUFA11 KO siCTRL	NDUFA11 KO siHSF1	NDUFA13 KO	NDUFA13 KO siHSF1
MK367	1	0.336808	0.870551	0.138696	0.846745	0.108819
MK367 technical replicate	1	0.334482	0.779165	0.137738	0.846745	0.108819
MK368	1	0.366021	0.840896	0.275476	0.668964	0.196146
MK368 technical replicate	1	0.31864	0.870551	0.269807	0.594604	0.192109
MK371	1	0.351111	0.632878	0.168404	0.602904	0.168404
MK371 technical replicate	1	0.469761	0.673617	0.196146	0.68302	0.243164

## Sheet: Supplementary Figure 4
Supplementary Figure 4a
Import of OTC	WT	NDUFA11 KO	NDUFA13 KO
PE475 0 min	0	0	0
PE475 2 min	26.5534	53.4873	10.9134
PE475 5 min	92.034	115.737	81.6162
PE475 10 min	100	144.645	109.258
PE492 0 min	0	0	0
PE492 2 min	13.7811	41.4555	24.691
PE492 5 min	90.1386	52.8149	77.2438
PE492 10 min	100	112.608	126.226
PE493 0 min	0	0	0
PE493 2 min	21.5965	53.5262	11.2531
PE493 5 min	52.3303	77.7903	60.65
PE493 10 min	100	101.308	112.664

## Sheet: Supplementary Figure 5
Supplementary Figure 5b
	WT	WT+MG132	NDUFA11 KO	NDUFA11 KO+MG132	NDUFA13 KO	NDUFA13 KO+MG132	WT	WT+MG132	NDUFA11 KO	NDUFA11 KO+MG132	NDUFA13 KO	NDUFA13 KO+MG132
AK156A	1	4.58982	0.407556	4.49554	0.444464	5.01294	0.138534	7.46073	0.137135	5.79307	0.121217	4.09813
AK156B	1	3.82565	0.377756	4.57615	0.475952	4.77956	0.209419	5.01403	0.396794	4.13527	0.317635	3.26754
AK156C	1	6.56547	0.483453	5.6964	0.264748	7.68633	0.128058	6.02302	0.223022	6.65755	0.18705	3.8705

## Sheet: Supplementary Figure 6
Supplementary Figure 6a
		PSMB9			PSMB8			PSMB5			PSMB6
Fold change	WT	NDUFA11 KO	NDUFA13 KO	WT	NDUFA11 KO	NDUFA13 KO	WT	NDUFA11 KO	NDUFA13 KO	WT	NDUFA11 KO	NDUFA13 KO
MK236	1	27.8096	30.9702	1	0.761208	0.532817	1	1.20896	1.02198	1	1.1119	1.13509
MK401	1	13.9287	22.6561	1	1.18461	0.625584	1	1.22286	1.19585	1	1.18896	1.14309
MK402	1	9.10066	12.963	1	0.913145	0.543761	1	0.913847	1.28005	1	0.880886	0.738831
Supplementary Figure 6b
		RP2CP			RPCP			CP
Fold change	WT	NDUFA11 KO	NDUFA13 KO	WT	NDUFA11 KO	NDUFA13 KO	WT	NDUFA11 KO	NDUFA13 KO
MK262	1	0.888333	0.455821	1	4.01055	2.6941	1	7.69103	7.62138
MK292	1	1.64157	3.10305	1	2.289	2.97154	1	3.46919	3.50778
MK298	1	2.61494	4.0285	1	4.39023	2.12245	1	2.3183	4.17269
MK302	1	0.824394	1.11392	1	3.08429	4.22788	1	6.07114	7.77346
Supplementary Figure 6f
PSMB9 fold change	WT	NDUFA11 KO	NDUFA13 KO
MK320	1	11.6558	2.28242
MK389	1	8.52339	5.46424
MK408	1	12.098	4.3729
HSPB1 fold change	WT	NDUFA11 KO	NDUFA13 KO
MK320	1	12.044	4.40528
MK389	1	7.0164	3.41186
MK408	1	6.69704	4.90988
Supplementary Figure 6h
Import of OTC	Control	COX6B1-mutant
PE491 0 min	0	0
PE491 2 min	16.1768	7.55742
PE491 5 min	69.548	29.6246
PE491 10 min	100	57.0635
PE495 0 min	0	0
PE495 2 min	22.2125	9.44743
PE495 5 min	52.2355	34.604
PE495 10 min	100	62.9683
PE496 0 min	0	0
PE496 2 min	25.4633	12.1317
PE496 5 min	43.0743	30.9292
PE496 10 min	100	72.2437

[truncated: 4 more sheets: Supplementary Figure 7, Supplementary Figure 8, Supplementary Figure 9, Supplementary Figure 10]
